# Supplementary material for: Dynamic changes in whole genome DNA methylation, chromatin and gene expression during mouse lens differentiation
Source: Epigenetics Chromatin. 2023 Jan 25;16:4. doi: 10.1186/s13072-023-00478-7 (PMC9875507; doi:10.1186/s13072-023-00478-7)
Supplement: Supplementary file 1 — Additional file 1: Table S1. Genic annotations, binomial rank, and binomial p-values of UMRs and LMRs associated with GO biological process terms shown in Fig. 4A. Mean RPKM of associated gene (data from [43]). [file 13072_2023_478_MOESM1_ESM.tsv]

cell.type	region.type	ID	Desc	BinomRank	BinomP	gene	mean.rpkm
E14.5 epi	UMR	GO:0034660	ncRNA metabolic process	1	1.178563e-31	2700060E02Rik	400
E14.5 epi	UMR	GO:0034470	ncRNA processing	2	6.475019e-31	2700060E02Rik	400
E14.5 epi	UMR	GO:0006396	RNA processing	3	3.904944e-25	2700060E02Rik	400
E14.5 epi	UMR	GO:0006396	RNA processing	3	3.904944e-25	2810403A07Rik	941.666666666667
E14.5 epi	UMR	GO:0022613	ribonucleoprotein complex biogenesis	4	4.942938e-19	2810403A07Rik	941.666666666667
E14.5 epi	UMR	GO:0022613	ribonucleoprotein complex biogenesis	4	4.942938e-19	Aamp	885.666666666667
E14.5 epi	UMR	GO:0042254	ribosome biogenesis	7	4.886879e-17	Aamp	885.666666666667
E14.5 epi	UMR	GO:0006396	RNA processing	3	3.904944e-25	Aar2	296.666666666667
E14.5 epi	UMR	GO:0022613	ribonucleoprotein complex biogenesis	4	4.942938e-19	Aar2	296.666666666667
E14.5 epi	UMR	GO:0034660	ncRNA metabolic process	1	1.178563e-31	Aars	1354.33333333333
E14.5 epi	UMR	GO:0034470	ncRNA processing	2	6.475019e-31	Aars	1354.33333333333
E14.5 epi	UMR	GO:0006396	RNA processing	3	3.904944e-25	Aars	1354.33333333333
E14.5 epi	UMR	GO:0034660	ncRNA metabolic process	1	1.178563e-31	Aarsd1	317
E14.5 epi	UMR	GO:0022613	ribonucleoprotein complex biogenesis	4	4.942938e-19	Aatf	514.333333333333
E14.5 epi	UMR	GO:0042254	ribosome biogenesis	7	4.886879e-17	Aatf	514.333333333333
E14.5 epi	UMR	GO:0022613	ribonucleoprotein complex biogenesis	4	4.942938e-19	Abce1	2435
E14.5 epi	UMR	GO:0042254	ribosome biogenesis	7	4.886879e-17	Abce1	2435
E14.5 epi	UMR	GO:0006396	RNA processing	3	3.904944e-25	Acin1	2668
E14.5 epi	UMR	GO:0034660	ncRNA metabolic process	1	1.178563e-31	Adar	509.333333333333
E14.5 epi	UMR	GO:0034470	ncRNA processing	2	6.475019e-31	Adar	509.333333333333
E14.5 epi	UMR	GO:0006396	RNA processing	3	3.904944e-25	Adar	509.333333333333
E14.5 epi	UMR	GO:0022613	ribonucleoprotein complex biogenesis	4	4.942938e-19	Adar	509.333333333333
E14.5 epi	UMR	GO:0034660	ncRNA metabolic process	1	1.178563e-31	Ago1	2403
E14.5 epi	UMR	GO:0034470	ncRNA processing	2	6.475019e-31	Ago1	2403
E14.5 epi	UMR	GO:0006396	RNA processing	3	3.904944e-25	Ago1	2403
E14.5 epi	UMR	GO:0022613	ribonucleoprotein complex biogenesis	4	4.942938e-19	Ago1	2403
E14.5 epi	UMR	GO:0034660	ncRNA metabolic process	1	1.178563e-31	Ago2	2157
E14.5 epi	UMR	GO:0034470	ncRNA processing	2	6.475019e-31	Ago2	2157
E14.5 epi	UMR	GO:0006396	RNA processing	3	3.904944e-25	Ago2	2157
E14.5 epi	UMR	GO:0022613	ribonucleoprotein complex biogenesis	4	4.942938e-19	Ago2	2157
E14.5 epi	UMR	GO:0034660	ncRNA metabolic process	1	1.178563e-31	Ago3	732.333333333333
E14.5 epi	UMR	GO:0034470	ncRNA processing	2	6.475019e-31	Ago3	732.333333333333
E14.5 epi	UMR	GO:0006396	RNA processing	3	3.904944e-25	Ago3	732.333333333333
E14.5 epi	UMR	GO:0022613	ribonucleoprotein complex biogenesis	4	4.942938e-19	Ago3	732.333333333333
E14.5 epi	UMR	GO:0006396	RNA processing	3	3.904944e-25	Ahcyl1	1748.33333333333
E14.5 epi	UMR	GO:0006457	protein folding	6	1.655886e-17	Ahsa1	621.666666666667
E14.5 epi	UMR	GO:0034660	ncRNA metabolic process	1	1.178563e-31	Aimp1	305.666666666667
E14.5 epi	UMR	GO:0006396	RNA processing	3	3.904944e-25	Akap8l	631.666666666667
E14.5 epi	UMR	GO:0034660	ncRNA metabolic process	1	1.178563e-31	Alkbh1	399
E14.5 epi	UMR	GO:0034470	ncRNA processing	2	6.475019e-31	Alkbh1	399
E14.5 epi	UMR	GO:0006396	RNA processing	3	3.904944e-25	Alkbh1	399
E14.5 epi	UMR	GO:0006396	RNA processing	3	3.904944e-25	Alkbh5	2019.66666666667
E14.5 epi	UMR	GO:0034660	ncRNA metabolic process	1	1.178563e-31	Alkbh8	390
E14.5 epi	UMR	GO:0034470	ncRNA processing	2	6.475019e-31	Alkbh8	390
E14.5 epi	UMR	GO:0006396	RNA processing	3	3.904944e-25	Alkbh8	390
E14.5 epi	UMR	GO:0006396	RNA processing	3	3.904944e-25	Alyref	855.333333333334
E14.5 epi	UMR	GO:0006396	RNA processing	3	3.904944e-25	Aqr	1148.66666666667
E14.5 epi	UMR	GO:0006396	RNA processing	3	3.904944e-25	Arl6ip4	309.333333333333
E14.5 epi	UMR	GO:0006335	DNA replication-dependent nucleosome assembly	5	2.567652e-18	Asf1a	403
E14.5 epi	UMR	GO:0022613	ribonucleoprotein complex biogenesis	4	4.942938e-19	Atxn2	2116.33333333333
E14.5 epi	UMR	GO:0022613	ribonucleoprotein complex biogenesis	4	4.942938e-19	Atxn2l	2488.33333333333
E14.5 epi	UMR	GO:0006457	protein folding	6	1.655886e-17	Bag1	466.666666666667
E14.5 epi	UMR	GO:0000183	chromatin silencing at rDNA	8	2.086278e-16	Baz2a	2076.33333333333
E14.5 epi	UMR	GO:0006396	RNA processing	3	3.904944e-25	Bcas2	351
E14.5 epi	UMR	GO:0000183	chromatin silencing at rDNA	8	2.086278e-16	Bend3	713.666666666667
E14.5 epi	UMR	GO:0022613	ribonucleoprotein complex biogenesis	4	4.942938e-19	Bicd1	337
E14.5 epi	UMR	GO:0034660	ncRNA metabolic process	1	1.178563e-31	Bms1	1045.33333333333
E14.5 epi	UMR	GO:0034470	ncRNA processing	2	6.475019e-31	Bms1	1045.33333333333
E14.5 epi	UMR	GO:0006396	RNA processing	3	3.904944e-25	Bms1	1045.33333333333
E14.5 epi	UMR	GO:0022613	ribonucleoprotein complex biogenesis	4	4.942938e-19	Bms1	1045.33333333333
E14.5 epi	UMR	GO:0042254	ribosome biogenesis	7	4.886879e-17	Bms1	1045.33333333333
E14.5 epi	UMR	GO:0006364	rRNA processing	9	4.353008e-16	Bms1	1045.33333333333
E14.5 epi	UMR	GO:0016072	rRNA metabolic process	10	7.769359e-16	Bms1	1045.33333333333
E14.5 epi	UMR	GO:0034660	ncRNA metabolic process	1	1.178563e-31	Bmt2	568.666666666667
E14.5 epi	UMR	GO:0034470	ncRNA processing	2	6.475019e-31	Bmt2	568.666666666667
E14.5 epi	UMR	GO:0006396	RNA processing	3	3.904944e-25	Bmt2	568.666666666667
E14.5 epi	UMR	GO:0022613	ribonucleoprotein complex biogenesis	4	4.942938e-19	Bmt2	568.666666666667
E14.5 epi	UMR	GO:0042254	ribosome biogenesis	7	4.886879e-17	Bmt2	568.666666666667
E14.5 epi	UMR	GO:0006364	rRNA processing	9	4.353008e-16	Bmt2	568.666666666667
E14.5 epi	UMR	GO:0016072	rRNA metabolic process	10	7.769359e-16	Bmt2	568.666666666667
E14.5 epi	UMR	GO:0034660	ncRNA metabolic process	1	1.178563e-31	Bop1	471
E14.5 epi	UMR	GO:0034470	ncRNA processing	2	6.475019e-31	Bop1	471
E14.5 epi	UMR	GO:0006396	RNA processing	3	3.904944e-25	Bop1	471
E14.5 epi	UMR	GO:0022613	ribonucleoprotein complex biogenesis	4	4.942938e-19	Bop1	471
E14.5 epi	UMR	GO:0042254	ribosome biogenesis	7	4.886879e-17	Bop1	471
E14.5 epi	UMR	GO:0006364	rRNA processing	9	4.353008e-16	Bop1	471
E14.5 epi	UMR	GO:0016072	rRNA metabolic process	10	7.769359e-16	Bop1	471
E14.5 epi	UMR	GO:0022613	ribonucleoprotein complex biogenesis	4	4.942938e-19	Brix1	438.333333333333
E14.5 epi	UMR	GO:0042254	ribosome biogenesis	7	4.886879e-17	Brix1	438.333333333333
E14.5 epi	UMR	GO:0006396	RNA processing	3	3.904944e-25	Bud31	328.333333333333
E14.5 epi	UMR	GO:0034660	ncRNA metabolic process	1	1.178563e-31	Bysl	411.666666666667
E14.5 epi	UMR	GO:0034470	ncRNA processing	2	6.475019e-31	Bysl	411.666666666667
E14.5 epi	UMR	GO:0006396	RNA processing	3	3.904944e-25	Bysl	411.666666666667
E14.5 epi	UMR	GO:0022613	ribonucleoprotein complex biogenesis	4	4.942938e-19	Bysl	411.666666666667
E14.5 epi	UMR	GO:0042254	ribosome biogenesis	7	4.886879e-17	Bysl	411.666666666667
E14.5 epi	UMR	GO:0006364	rRNA processing	9	4.353008e-16	Bysl	411.666666666667
E14.5 epi	UMR	GO:0016072	rRNA metabolic process	10	7.769359e-16	Bysl	411.666666666667
E14.5 epi	UMR	GO:0006396	RNA processing	3	3.904944e-25	C1qbp	975.666666666667
E14.5 epi	UMR	GO:0022613	ribonucleoprotein complex biogenesis	4	4.942938e-19	C1qbp	975.666666666667
E14.5 epi	UMR	GO:0042254	ribosome biogenesis	7	4.886879e-17	C1qbp	975.666666666667
E14.5 epi	UMR	GO:0006396	RNA processing	3	3.904944e-25	Cactin	309.666666666667
E14.5 epi	UMR	GO:0006457	protein folding	6	1.655886e-17	Calr	6753
E14.5 epi	UMR	GO:0006457	protein folding	6	1.655886e-17	Canx	8428.33333333334
E14.5 epi	UMR	GO:0034660	ncRNA metabolic process	1	1.178563e-31	Cars	729.666666666667
E14.5 epi	UMR	GO:0006396	RNA processing	3	3.904944e-25	Casc3	880.333333333334
E14.5 epi	UMR	GO:0006396	RNA processing	3	3.904944e-25	Ccar2	1062
E14.5 epi	UMR	GO:0006396	RNA processing	3	3.904944e-25	Ccnl1	723.333333333333
E14.5 epi	UMR	GO:0006457	protein folding	6	1.655886e-17	Cct2	3231.66666666667
E14.5 epi	UMR	GO:0006457	protein folding	6	1.655886e-17	Cct3	2415
E14.5 epi	UMR	GO:0006457	protein folding	6	1.655886e-17	Cct4	1958.33333333333
E14.5 epi	UMR	GO:0006457	protein folding	6	1.655886e-17	Cct5	2778.33333333333
E14.5 epi	UMR	GO:0006457	protein folding	6	1.655886e-17	Cct7	2016
E14.5 epi	UMR	GO:0006457	protein folding	6	1.655886e-17	Cct8	2654.66666666667
E14.5 epi	UMR	GO:0006396	RNA processing	3	3.904944e-25	Cd2bp2	786.333333333333
E14.5 epi	UMR	GO:0006457	protein folding	6	1.655886e-17	Cdc37	1045.33333333333
E14.5 epi	UMR	GO:0006457	protein folding	6	1.655886e-17	Cdc37l1	1547.66666666667
E14.5 epi	UMR	GO:0006396	RNA processing	3	3.904944e-25	Cdc40	482
E14.5 epi	UMR	GO:0006396	RNA processing	3	3.904944e-25	Cdc5l	393.333333333333
E14.5 epi	UMR	GO:0006396	RNA processing	3	3.904944e-25	Cdc73	1228
E14.5 epi	UMR	GO:0022613	ribonucleoprotein complex biogenesis	4	4.942938e-19	Cdc73	1228
E14.5 epi	UMR	GO:0006396	RNA processing	3	3.904944e-25	Cdk12	2505.66666666667
E14.5 epi	UMR	GO:0006396	RNA processing	3	3.904944e-25	Cdk13	1585.66666666667
E14.5 epi	UMR	GO:0034660	ncRNA metabolic process	1	1.178563e-31	Cdkal1	421.666666666667
E14.5 epi	UMR	GO:0034470	ncRNA processing	2	6.475019e-31	Cdkal1	421.666666666667
E14.5 epi	UMR	GO:0006396	RNA processing	3	3.904944e-25	Cdkal1	421.666666666667
E14.5 epi	UMR	GO:0006396	RNA processing	3	3.904944e-25	Celf1	11055
E14.5 epi	UMR	GO:0022613	ribonucleoprotein complex biogenesis	4	4.942938e-19	Celf1	11055
E14.5 epi	UMR	GO:0006396	RNA processing	3	3.904944e-25	Celf2	758
E14.5 epi	UMR	GO:0022613	ribonucleoprotein complex biogenesis	4	4.942938e-19	Celf2	758
E14.5 epi	UMR	GO:0006335	DNA replication-dependent nucleosome assembly	5	2.567652e-18	Chaf1a	689.333333333333
E14.5 epi	UMR	GO:0034660	ncRNA metabolic process	1	1.178563e-31	Chd1	2220.66666666667
E14.5 epi	UMR	GO:0034470	ncRNA processing	2	6.475019e-31	Chd1	2220.66666666667
E14.5 epi	UMR	GO:0006396	RNA processing	3	3.904944e-25	Chd1	2220.66666666667
E14.5 epi	UMR	GO:0022613	ribonucleoprotein complex biogenesis	4	4.942938e-19	Chd1	2220.66666666667
E14.5 epi	UMR	GO:0042254	ribosome biogenesis	7	4.886879e-17	Chd1	2220.66666666667
E14.5 epi	UMR	GO:0006364	rRNA processing	9	4.353008e-16	Chd1	2220.66666666667
E14.5 epi	UMR	GO:0016072	rRNA metabolic process	10	7.769359e-16	Chd1	2220.66666666667
E14.5 epi	UMR	GO:0034660	ncRNA metabolic process	1	1.178563e-31	Chd7	3974.66666666667
E14.5 epi	UMR	GO:0034470	ncRNA processing	2	6.475019e-31	Chd7	3974.66666666667
E14.5 epi	UMR	GO:0006396	RNA processing	3	3.904944e-25	Chd7	3974.66666666667
E14.5 epi	UMR	GO:0022613	ribonucleoprotein complex biogenesis	4	4.942938e-19	Chd7	3974.66666666667
E14.5 epi	UMR	GO:0042254	ribosome biogenesis	7	4.886879e-17	Chd7	3974.66666666667
E14.5 epi	UMR	GO:0006364	rRNA processing	9	4.353008e-16	Chd7	3974.66666666667
E14.5 epi	UMR	GO:0016072	rRNA metabolic process	10	7.769359e-16	Chd7	3974.66666666667
E14.5 epi	UMR	GO:0006396	RNA processing	3	3.904944e-25	Cherp	1106.66666666667
E14.5 epi	UMR	GO:0006457	protein folding	6	1.655886e-17	Chordc1	859
E14.5 epi	UMR	GO:0022613	ribonucleoprotein complex biogenesis	4	4.942938e-19	Cirbp	390.333333333333
E14.5 epi	UMR	GO:0006396	RNA processing	3	3.904944e-25	Clasrp	448
E14.5 epi	UMR	GO:0006396	RNA processing	3	3.904944e-25	Clns1a	635
E14.5 epi	UMR	GO:0022613	ribonucleoprotein complex biogenesis	4	4.942938e-19	Clns1a	635
E14.5 epi	UMR	GO:0006457	protein folding	6	1.655886e-17	Clpx	503.333333333333
E14.5 epi	UMR	GO:0006457	protein folding	6	1.655886e-17	Clu	3777.66666666667
E14.5 epi	UMR	GO:0006396	RNA processing	3	3.904944e-25	Cnot6l	1356.66666666667
E14.5 epi	UMR	GO:0022613	ribonucleoprotein complex biogenesis	4	4.942938e-19	Cnot7	966.666666666667
E14.5 epi	UMR	GO:0006396	RNA processing	3	3.904944e-25	Cpeb1	687.666666666667
E14.5 epi	UMR	GO:0006396	RNA processing	3	3.904944e-25	Cpsf1	1098.33333333333
E14.5 epi	UMR	GO:0006396	RNA processing	3	3.904944e-25	Cpsf2	894.333333333333
E14.5 epi	UMR	GO:0006396	RNA processing	3	3.904944e-25	Cpsf3	920.333333333333
E14.5 epi	UMR	GO:0006396	RNA processing	3	3.904944e-25	Cpsf6	3959.66666666667
E14.5 epi	UMR	GO:0006396	RNA processing	3	3.904944e-25	Cpsf7	1481.33333333333
E14.5 epi	UMR	GO:0006396	RNA processing	3	3.904944e-25	Crnkl1	435.666666666667
E14.5 epi	UMR	GO:0022613	ribonucleoprotein complex biogenesis	4	4.942938e-19	Crnkl1	435.666666666667
E14.5 epi	UMR	GO:0006457	protein folding	6	1.655886e-17	Crtap	403.333333333333
E14.5 epi	UMR	GO:0006396	RNA processing	3	3.904944e-25	Csdc2	343.333333333333
E14.5 epi	UMR	GO:0006396	RNA processing	3	3.904944e-25	Cstf1	388.666666666667
E14.5 epi	UMR	GO:0006396	RNA processing	3	3.904944e-25	Cstf2t	687.333333333333
E14.5 epi	UMR	GO:0006396	RNA processing	3	3.904944e-25	Cstf3	942.333333333333
E14.5 epi	UMR	GO:0006396	RNA processing	3	3.904944e-25	Cwc15	487
E14.5 epi	UMR	GO:0006396	RNA processing	3	3.904944e-25	Cwc22	710.666666666667
E14.5 epi	UMR	GO:0034660	ncRNA metabolic process	1	1.178563e-31	Dars	1012.33333333333
E14.5 epi	UMR	GO:0034660	ncRNA metabolic process	1	1.178563e-31	Dcaf13	323.666666666667
E14.5 epi	UMR	GO:0034470	ncRNA processing	2	6.475019e-31	Dcaf13	323.666666666667
E14.5 epi	UMR	GO:0006396	RNA processing	3	3.904944e-25	Dcaf13	323.666666666667
E14.5 epi	UMR	GO:0022613	ribonucleoprotein complex biogenesis	4	4.942938e-19	Dcaf13	323.666666666667
E14.5 epi	UMR	GO:0042254	ribosome biogenesis	7	4.886879e-17	Dcaf13	323.666666666667
E14.5 epi	UMR	GO:0006364	rRNA processing	9	4.353008e-16	Dcaf13	323.666666666667
E14.5 epi	UMR	GO:0016072	rRNA metabolic process	10	7.769359e-16	Dcaf13	323.666666666667
E14.5 epi	UMR	GO:0034660	ncRNA metabolic process	1	1.178563e-31	Ddx1	1483.33333333333
E14.5 epi	UMR	GO:0034470	ncRNA processing	2	6.475019e-31	Ddx1	1483.33333333333
E14.5 epi	UMR	GO:0006396	RNA processing	3	3.904944e-25	Ddx1	1483.33333333333
E14.5 epi	UMR	GO:0034660	ncRNA metabolic process	1	1.178563e-31	Ddx17	8411.66666666667
E14.5 epi	UMR	GO:0034470	ncRNA processing	2	6.475019e-31	Ddx17	8411.66666666667
E14.5 epi	UMR	GO:0006396	RNA processing	3	3.904944e-25	Ddx17	8411.66666666667
E14.5 epi	UMR	GO:0022613	ribonucleoprotein complex biogenesis	4	4.942938e-19	Ddx17	8411.66666666667
E14.5 epi	UMR	GO:0042254	ribosome biogenesis	7	4.886879e-17	Ddx17	8411.66666666667
E14.5 epi	UMR	GO:0006364	rRNA processing	9	4.353008e-16	Ddx17	8411.66666666667
E14.5 epi	UMR	GO:0016072	rRNA metabolic process	10	7.769359e-16	Ddx17	8411.66666666667
E14.5 epi	UMR	GO:0006396	RNA processing	3	3.904944e-25	Ddx19a	579.666666666667
E14.5 epi	UMR	GO:0006396	RNA processing	3	3.904944e-25	Ddx19b	366.333333333333
E14.5 epi	UMR	GO:0006396	RNA processing	3	3.904944e-25	Ddx20	288
E14.5 epi	UMR	GO:0022613	ribonucleoprotein complex biogenesis	4	4.942938e-19	Ddx20	288
E14.5 epi	UMR	GO:0034660	ncRNA metabolic process	1	1.178563e-31	Ddx21	2065
E14.5 epi	UMR	GO:0034470	ncRNA processing	2	6.475019e-31	Ddx21	2065
E14.5 epi	UMR	GO:0006396	RNA processing	3	3.904944e-25	Ddx21	2065
E14.5 epi	UMR	GO:0022613	ribonucleoprotein complex biogenesis	4	4.942938e-19	Ddx21	2065
E14.5 epi	UMR	GO:0042254	ribosome biogenesis	7	4.886879e-17	Ddx21	2065
E14.5 epi	UMR	GO:0006364	rRNA processing	9	4.353008e-16	Ddx21	2065
E14.5 epi	UMR	GO:0016072	rRNA metabolic process	10	7.769359e-16	Ddx21	2065
E14.5 epi	UMR	GO:0006396	RNA processing	3	3.904944e-25	Ddx23	983
E14.5 epi	UMR	GO:0034660	ncRNA metabolic process	1	1.178563e-31	Ddx27	545
E14.5 epi	UMR	GO:0034470	ncRNA processing	2	6.475019e-31	Ddx27	545
E14.5 epi	UMR	GO:0006396	RNA processing	3	3.904944e-25	Ddx27	545
E14.5 epi	UMR	GO:0022613	ribonucleoprotein complex biogenesis	4	4.942938e-19	Ddx27	545
E14.5 epi	UMR	GO:0042254	ribosome biogenesis	7	4.886879e-17	Ddx27	545
E14.5 epi	UMR	GO:0006364	rRNA processing	9	4.353008e-16	Ddx27	545
E14.5 epi	UMR	GO:0016072	rRNA metabolic process	10	7.769359e-16	Ddx27	545
E14.5 epi	UMR	GO:0006396	RNA processing	3	3.904944e-25	Ddx39	542
E14.5 epi	UMR	GO:0006396	RNA processing	3	3.904944e-25	Ddx39b	2548.33333333333
E14.5 epi	UMR	GO:0022613	ribonucleoprotein complex biogenesis	4	4.942938e-19	Ddx39b	2548.33333333333
E14.5 epi	UMR	GO:0006396	RNA processing	3	3.904944e-25	Ddx41	406
E14.5 epi	UMR	GO:0006396	RNA processing	3	3.904944e-25	Ddx46	1816.66666666667
E14.5 epi	UMR	GO:0034660	ncRNA metabolic process	1	1.178563e-31	Ddx47	435
E14.5 epi	UMR	GO:0034470	ncRNA processing	2	6.475019e-31	Ddx47	435
E14.5 epi	UMR	GO:0006396	RNA processing	3	3.904944e-25	Ddx47	435
E14.5 epi	UMR	GO:0022613	ribonucleoprotein complex biogenesis	4	4.942938e-19	Ddx47	435
E14.5 epi	UMR	GO:0042254	ribosome biogenesis	7	4.886879e-17	Ddx47	435
E14.5 epi	UMR	GO:0006364	rRNA processing	9	4.353008e-16	Ddx47	435
E14.5 epi	UMR	GO:0016072	rRNA metabolic process	10	7.769359e-16	Ddx47	435
E14.5 epi	UMR	GO:0006396	RNA processing	3	3.904944e-25	Ddx5	5679
E14.5 epi	UMR	GO:0034660	ncRNA metabolic process	1	1.178563e-31	Ddx51	431
E14.5 epi	UMR	GO:0034470	ncRNA processing	2	6.475019e-31	Ddx51	431
E14.5 epi	UMR	GO:0006396	RNA processing	3	3.904944e-25	Ddx51	431
E14.5 epi	UMR	GO:0022613	ribonucleoprotein complex biogenesis	4	4.942938e-19	Ddx51	431
E14.5 epi	UMR	GO:0042254	ribosome biogenesis	7	4.886879e-17	Ddx51	431
E14.5 epi	UMR	GO:0006364	rRNA processing	9	4.353008e-16	Ddx51	431
E14.5 epi	UMR	GO:0016072	rRNA metabolic process	10	7.769359e-16	Ddx51	431
E14.5 epi	UMR	GO:0034660	ncRNA metabolic process	1	1.178563e-31	Ddx52	517.333333333333
E14.5 epi	UMR	GO:0034470	ncRNA processing	2	6.475019e-31	Ddx52	517.333333333333
E14.5 epi	UMR	GO:0006396	RNA processing	3	3.904944e-25	Ddx52	517.333333333333
E14.5 epi	UMR	GO:0022613	ribonucleoprotein complex biogenesis	4	4.942938e-19	Ddx52	517.333333333333
E14.5 epi	UMR	GO:0042254	ribosome biogenesis	7	4.886879e-17	Ddx52	517.333333333333
E14.5 epi	UMR	GO:0006364	rRNA processing	9	4.353008e-16	Ddx52	517.333333333333
E14.5 epi	UMR	GO:0016072	rRNA metabolic process	10	7.769359e-16	Ddx52	517.333333333333
E14.5 epi	UMR	GO:0006396	RNA processing	3	3.904944e-25	Ddx54	730
E14.5 epi	UMR	GO:0034660	ncRNA metabolic process	1	1.178563e-31	Ddx56	515.666666666667
E14.5 epi	UMR	GO:0034470	ncRNA processing	2	6.475019e-31	Ddx56	515.666666666667
E14.5 epi	UMR	GO:0006396	RNA processing	3	3.904944e-25	Ddx56	515.666666666667
E14.5 epi	UMR	GO:0022613	ribonucleoprotein complex biogenesis	4	4.942938e-19	Ddx56	515.666666666667
E14.5 epi	UMR	GO:0042254	ribosome biogenesis	7	4.886879e-17	Ddx56	515.666666666667
E14.5 epi	UMR	GO:0006364	rRNA processing	9	4.353008e-16	Ddx56	515.666666666667
E14.5 epi	UMR	GO:0016072	rRNA metabolic process	10	7.769359e-16	Ddx56	515.666666666667
E14.5 epi	UMR	GO:0022613	ribonucleoprotein complex biogenesis	4	4.942938e-19	Ddx6	4494.33333333333
E14.5 epi	UMR	GO:0022613	ribonucleoprotein complex biogenesis	4	4.942938e-19	Denr	494.333333333333
E14.5 epi	UMR	GO:0034660	ncRNA metabolic process	1	1.178563e-31	Dgcr8	955.333333333333
E14.5 epi	UMR	GO:0034470	ncRNA processing	2	6.475019e-31	Dgcr8	955.333333333333
E14.5 epi	UMR	GO:0006396	RNA processing	3	3.904944e-25	Dgcr8	955.333333333333
E14.5 epi	UMR	GO:0006396	RNA processing	3	3.904944e-25	Dhx15	2847
E14.5 epi	UMR	GO:0006396	RNA processing	3	3.904944e-25	Dhx16	462.666666666667
E14.5 epi	UMR	GO:0006396	RNA processing	3	3.904944e-25	Dhx29	656
E14.5 epi	UMR	GO:0006396	RNA processing	3	3.904944e-25	Dhx30	1131.66666666667
E14.5 epi	UMR	GO:0022613	ribonucleoprotein complex biogenesis	4	4.942938e-19	Dhx30	1131.66666666667
E14.5 epi	UMR	GO:0042254	ribosome biogenesis	7	4.886879e-17	Dhx30	1131.66666666667
E14.5 epi	UMR	GO:0006396	RNA processing	3	3.904944e-25	Dhx32	566.666666666667
E14.5 epi	UMR	GO:0006396	RNA processing	3	3.904944e-25	Dhx33	862.333333333333
E14.5 epi	UMR	GO:0006396	RNA processing	3	3.904944e-25	Dhx35	380
E14.5 epi	UMR	GO:0006396	RNA processing	3	3.904944e-25	Dhx36	1578.66666666667
E14.5 epi	UMR	GO:0006396	RNA processing	3	3.904944e-25	Dhx37	501.666666666667
E14.5 epi	UMR	GO:0006396	RNA processing	3	3.904944e-25	Dhx38	580.333333333333
E14.5 epi	UMR	GO:0006396	RNA processing	3	3.904944e-25	Dhx40	859.666666666667
E14.5 epi	UMR	GO:0006396	RNA processing	3	3.904944e-25	Dhx57	589.333333333333
E14.5 epi	UMR	GO:0006396	RNA processing	3	3.904944e-25	Dhx8	761.666666666667
E14.5 epi	UMR	GO:0006396	RNA processing	3	3.904944e-25	Dhx9	5593.66666666667
E14.5 epi	UMR	GO:0022613	ribonucleoprotein complex biogenesis	4	4.942938e-19	Dhx9	5593.66666666667
E14.5 epi	UMR	GO:0034660	ncRNA metabolic process	1	1.178563e-31	Dicer1	2798.33333333333
E14.5 epi	UMR	GO:0034470	ncRNA processing	2	6.475019e-31	Dicer1	2798.33333333333
E14.5 epi	UMR	GO:0006396	RNA processing	3	3.904944e-25	Dicer1	2798.33333333333
E14.5 epi	UMR	GO:0022613	ribonucleoprotein complex biogenesis	4	4.942938e-19	Dicer1	2798.33333333333
E14.5 epi	UMR	GO:0016072	rRNA metabolic process	10	7.769359e-16	Dicer1	2798.33333333333
E14.5 epi	UMR	GO:0034660	ncRNA metabolic process	1	1.178563e-31	Diexf	418
E14.5 epi	UMR	GO:0034470	ncRNA processing	2	6.475019e-31	Diexf	418
E14.5 epi	UMR	GO:0006396	RNA processing	3	3.904944e-25	Diexf	418
E14.5 epi	UMR	GO:0022613	ribonucleoprotein complex biogenesis	4	4.942938e-19	Diexf	418
E14.5 epi	UMR	GO:0042254	ribosome biogenesis	7	4.886879e-17	Diexf	418
E14.5 epi	UMR	GO:0006364	rRNA processing	9	4.353008e-16	Diexf	418
E14.5 epi	UMR	GO:0016072	rRNA metabolic process	10	7.769359e-16	Diexf	418
E14.5 epi	UMR	GO:0034660	ncRNA metabolic process	1	1.178563e-31	Dis3	876.666666666667
E14.5 epi	UMR	GO:0034470	ncRNA processing	2	6.475019e-31	Dis3	876.666666666667
E14.5 epi	UMR	GO:0006396	RNA processing	3	3.904944e-25	Dis3	876.666666666667
E14.5 epi	UMR	GO:0022613	ribonucleoprotein complex biogenesis	4	4.942938e-19	Dis3	876.666666666667
E14.5 epi	UMR	GO:0042254	ribosome biogenesis	7	4.886879e-17	Dis3	876.666666666667
E14.5 epi	UMR	GO:0006364	rRNA processing	9	4.353008e-16	Dis3	876.666666666667
E14.5 epi	UMR	GO:0016072	rRNA metabolic process	10	7.769359e-16	Dis3	876.666666666667
E14.5 epi	UMR	GO:0034660	ncRNA metabolic process	1	1.178563e-31	Dis3l2	558.666666666667
E14.5 epi	UMR	GO:0034470	ncRNA processing	2	6.475019e-31	Dis3l2	558.666666666667
E14.5 epi	UMR	GO:0006396	RNA processing	3	3.904944e-25	Dis3l2	558.666666666667
E14.5 epi	UMR	GO:0022613	ribonucleoprotein complex biogenesis	4	4.942938e-19	Dis3l2	558.666666666667
E14.5 epi	UMR	GO:0042254	ribosome biogenesis	7	4.886879e-17	Dis3l2	558.666666666667
E14.5 epi	UMR	GO:0006364	rRNA processing	9	4.353008e-16	Dis3l2	558.666666666667
E14.5 epi	UMR	GO:0016072	rRNA metabolic process	10	7.769359e-16	Dis3l2	558.666666666667
E14.5 epi	UMR	GO:0006457	protein folding	6	1.655886e-17	Dnaja1	406
E14.5 epi	UMR	GO:0006457	protein folding	6	1.655886e-17	Dnaja2	1288.33333333333
E14.5 epi	UMR	GO:0006457	protein folding	6	1.655886e-17	Dnaja3	460.333333333333
E14.5 epi	UMR	GO:0006457	protein folding	6	1.655886e-17	Dnajb1	422
E14.5 epi	UMR	GO:0006457	protein folding	6	1.655886e-17	Dnajb11	812
E14.5 epi	UMR	GO:0006457	protein folding	6	1.655886e-17	Dnajb12	530
E14.5 epi	UMR	GO:0006457	protein folding	6	1.655886e-17	Dnajc1	1116.33333333333
E14.5 epi	UMR	GO:0006457	protein folding	6	1.655886e-17	Dnajc10	1491.66666666667
E14.5 epi	UMR	GO:0006457	protein folding	6	1.655886e-17	Dnajc7	1450
E14.5 epi	UMR	GO:0006457	protein folding	6	1.655886e-17	Dnlz	373.666666666667
E14.5 epi	UMR	GO:0000183	chromatin silencing at rDNA	8	2.086278e-16	Dnmt1	3023.33333333333
E14.5 epi	UMR	GO:0034660	ncRNA metabolic process	1	1.178563e-31	Drosha	2199.66666666667
E14.5 epi	UMR	GO:0034470	ncRNA processing	2	6.475019e-31	Drosha	2199.66666666667
E14.5 epi	UMR	GO:0006396	RNA processing	3	3.904944e-25	Drosha	2199.66666666667
E14.5 epi	UMR	GO:0022613	ribonucleoprotein complex biogenesis	4	4.942938e-19	Drosha	2199.66666666667
E14.5 epi	UMR	GO:0042254	ribosome biogenesis	7	4.886879e-17	Drosha	2199.66666666667
E14.5 epi	UMR	GO:0016072	rRNA metabolic process	10	7.769359e-16	Drosha	2199.66666666667
E14.5 epi	UMR	GO:0034660	ncRNA metabolic process	1	1.178563e-31	Dus1l	356.666666666667
E14.5 epi	UMR	GO:0034470	ncRNA processing	2	6.475019e-31	Dus1l	356.666666666667
E14.5 epi	UMR	GO:0006396	RNA processing	3	3.904944e-25	Dus1l	356.666666666667
E14.5 epi	UMR	GO:0034660	ncRNA metabolic process	1	1.178563e-31	Dus3l	388.333333333333
E14.5 epi	UMR	GO:0034470	ncRNA processing	2	6.475019e-31	Dus3l	388.333333333333
E14.5 epi	UMR	GO:0006396	RNA processing	3	3.904944e-25	Dus3l	388.333333333333
E14.5 epi	UMR	GO:0022613	ribonucleoprotein complex biogenesis	4	4.942938e-19	Dync1h1	9421.66666666667
E14.5 epi	UMR	GO:0034660	ncRNA metabolic process	1	1.178563e-31	Ears2	393.333333333333
E14.5 epi	UMR	GO:0034660	ncRNA metabolic process	1	1.178563e-31	Ebna1bp2	518
E14.5 epi	UMR	GO:0034470	ncRNA processing	2	6.475019e-31	Ebna1bp2	518
E14.5 epi	UMR	GO:0006396	RNA processing	3	3.904944e-25	Ebna1bp2	518
E14.5 epi	UMR	GO:0022613	ribonucleoprotein complex biogenesis	4	4.942938e-19	Ebna1bp2	518
E14.5 epi	UMR	GO:0042254	ribosome biogenesis	7	4.886879e-17	Ebna1bp2	518
E14.5 epi	UMR	GO:0006364	rRNA processing	9	4.353008e-16	Ebna1bp2	518
E14.5 epi	UMR	GO:0016072	rRNA metabolic process	10	7.769359e-16	Ebna1bp2	518
E14.5 epi	UMR	GO:0006396	RNA processing	3	3.904944e-25	Ecd	547
E14.5 epi	UMR	GO:0022613	ribonucleoprotein complex biogenesis	4	4.942938e-19	Edc3	480
E14.5 epi	UMR	GO:0022613	ribonucleoprotein complex biogenesis	4	4.942938e-19	Efl1	328.333333333333
E14.5 epi	UMR	GO:0042254	ribosome biogenesis	7	4.886879e-17	Efl1	328.333333333333
E14.5 epi	UMR	GO:0006396	RNA processing	3	3.904944e-25	Eftud2	2193
E14.5 epi	UMR	GO:0022613	ribonucleoprotein complex biogenesis	4	4.942938e-19	Eif2a	610.666666666667
E14.5 epi	UMR	GO:0042254	ribosome biogenesis	7	4.886879e-17	Eif2a	610.666666666667
E14.5 epi	UMR	GO:0022613	ribonucleoprotein complex biogenesis	4	4.942938e-19	Eif2d	406.333333333333
E14.5 epi	UMR	GO:0022613	ribonucleoprotein complex biogenesis	4	4.942938e-19	Eif3a	5752
E14.5 epi	UMR	GO:0022613	ribonucleoprotein complex biogenesis	4	4.942938e-19	Eif3d	1434
E14.5 epi	UMR	GO:0034660	ncRNA metabolic process	1	1.178563e-31	Eif4a3	679
E14.5 epi	UMR	GO:0034470	ncRNA processing	2	6.475019e-31	Eif4a3	679
E14.5 epi	UMR	GO:0006396	RNA processing	3	3.904944e-25	Eif4a3	679
E14.5 epi	UMR	GO:0022613	ribonucleoprotein complex biogenesis	4	4.942938e-19	Eif4a3	679
E14.5 epi	UMR	GO:0042254	ribosome biogenesis	7	4.886879e-17	Eif4a3	679
E14.5 epi	UMR	GO:0006364	rRNA processing	9	4.353008e-16	Eif4a3	679
E14.5 epi	UMR	GO:0016072	rRNA metabolic process	10	7.769359e-16	Eif4a3	679
E14.5 epi	UMR	GO:0022613	ribonucleoprotein complex biogenesis	4	4.942938e-19	Eif4b	5182.33333333333
E14.5 epi	UMR	GO:0022613	ribonucleoprotein complex biogenesis	4	4.942938e-19	Eif4h	2612
E14.5 epi	UMR	GO:0022613	ribonucleoprotein complex biogenesis	4	4.942938e-19	Eif5	2506
E14.5 epi	UMR	GO:0034660	ncRNA metabolic process	1	1.178563e-31	Eif6	402.333333333333
E14.5 epi	UMR	GO:0034470	ncRNA processing	2	6.475019e-31	Eif6	402.333333333333
E14.5 epi	UMR	GO:0006396	RNA processing	3	3.904944e-25	Eif6	402.333333333333
E14.5 epi	UMR	GO:0022613	ribonucleoprotein complex biogenesis	4	4.942938e-19	Eif6	402.333333333333
E14.5 epi	UMR	GO:0042254	ribosome biogenesis	7	4.886879e-17	Eif6	402.333333333333
E14.5 epi	UMR	GO:0006364	rRNA processing	9	4.353008e-16	Eif6	402.333333333333
E14.5 epi	UMR	GO:0016072	rRNA metabolic process	10	7.769359e-16	Eif6	402.333333333333
E14.5 epi	UMR	GO:0034660	ncRNA metabolic process	1	1.178563e-31	Elac2	389
E14.5 epi	UMR	GO:0034470	ncRNA processing	2	6.475019e-31	Elac2	389
E14.5 epi	UMR	GO:0006396	RNA processing	3	3.904944e-25	Elac2	389
E14.5 epi	UMR	GO:0034660	ncRNA metabolic process	1	1.178563e-31	Ell2	2471.66666666667
E14.5 epi	UMR	GO:0034660	ncRNA metabolic process	1	1.178563e-31	Elp2	1384
E14.5 epi	UMR	GO:0034470	ncRNA processing	2	6.475019e-31	Elp2	1384
E14.5 epi	UMR	GO:0006396	RNA processing	3	3.904944e-25	Elp2	1384
E14.5 epi	UMR	GO:0034660	ncRNA metabolic process	1	1.178563e-31	Elp4	920.666666666667
E14.5 epi	UMR	GO:0034470	ncRNA processing	2	6.475019e-31	Elp4	920.666666666667
E14.5 epi	UMR	GO:0006396	RNA processing	3	3.904944e-25	Elp4	920.666666666667
E14.5 epi	UMR	GO:0034660	ncRNA metabolic process	1	1.178563e-31	Elp5	409.666666666667
E14.5 epi	UMR	GO:0034470	ncRNA processing	2	6.475019e-31	Elp5	409.666666666667
E14.5 epi	UMR	GO:0006396	RNA processing	3	3.904944e-25	Elp5	409.666666666667
E14.5 epi	UMR	GO:0006457	protein folding	6	1.655886e-17	Emc1	1260.66666666667
E14.5 epi	UMR	GO:0006457	protein folding	6	1.655886e-17	Emc2	331
E14.5 epi	UMR	GO:0006457	protein folding	6	1.655886e-17	Emc3	407.666666666667
E14.5 epi	UMR	GO:0006457	protein folding	6	1.655886e-17	Emc6	287.666666666667
E14.5 epi	UMR	GO:0034660	ncRNA metabolic process	1	1.178563e-31	Emg1	521.666666666667
E14.5 epi	UMR	GO:0034470	ncRNA processing	2	6.475019e-31	Emg1	521.666666666667
E14.5 epi	UMR	GO:0006396	RNA processing	3	3.904944e-25	Emg1	521.666666666667
E14.5 epi	UMR	GO:0022613	ribonucleoprotein complex biogenesis	4	4.942938e-19	Emg1	521.666666666667
E14.5 epi	UMR	GO:0042254	ribosome biogenesis	7	4.886879e-17	Emg1	521.666666666667
E14.5 epi	UMR	GO:0006364	rRNA processing	9	4.353008e-16	Emg1	521.666666666667
E14.5 epi	UMR	GO:0016072	rRNA metabolic process	10	7.769359e-16	Emg1	521.666666666667
E14.5 epi	UMR	GO:0034660	ncRNA metabolic process	1	1.178563e-31	Eprs	3462
E14.5 epi	UMR	GO:0006457	protein folding	6	1.655886e-17	Ero1l	842
E14.5 epi	UMR	GO:0006457	protein folding	6	1.655886e-17	Erp29	681
E14.5 epi	UMR	GO:0006457	protein folding	6	1.655886e-17	Erp44	563
E14.5 epi	UMR	GO:0034660	ncRNA metabolic process	1	1.178563e-31	Exosc10	735.333333333333
E14.5 epi	UMR	GO:0034470	ncRNA processing	2	6.475019e-31	Exosc10	735.333333333333
E14.5 epi	UMR	GO:0006396	RNA processing	3	3.904944e-25	Exosc10	735.333333333333
E14.5 epi	UMR	GO:0022613	ribonucleoprotein complex biogenesis	4	4.942938e-19	Exosc10	735.333333333333
E14.5 epi	UMR	GO:0042254	ribosome biogenesis	7	4.886879e-17	Exosc10	735.333333333333
E14.5 epi	UMR	GO:0006364	rRNA processing	9	4.353008e-16	Exosc10	735.333333333333
E14.5 epi	UMR	GO:0016072	rRNA metabolic process	10	7.769359e-16	Exosc10	735.333333333333
E14.5 epi	UMR	GO:0034660	ncRNA metabolic process	1	1.178563e-31	Exosc2	340.666666666667
E14.5 epi	UMR	GO:0034470	ncRNA processing	2	6.475019e-31	Exosc2	340.666666666667
E14.5 epi	UMR	GO:0006396	RNA processing	3	3.904944e-25	Exosc2	340.666666666667
E14.5 epi	UMR	GO:0022613	ribonucleoprotein complex biogenesis	4	4.942938e-19	Exosc2	340.666666666667
E14.5 epi	UMR	GO:0042254	ribosome biogenesis	7	4.886879e-17	Exosc2	340.666666666667
E14.5 epi	UMR	GO:0006364	rRNA processing	9	4.353008e-16	Exosc2	340.666666666667
E14.5 epi	UMR	GO:0016072	rRNA metabolic process	10	7.769359e-16	Exosc2	340.666666666667
E14.5 epi	UMR	GO:0034660	ncRNA metabolic process	1	1.178563e-31	Exosc8	290.666666666667
E14.5 epi	UMR	GO:0034470	ncRNA processing	2	6.475019e-31	Exosc8	290.666666666667
E14.5 epi	UMR	GO:0006396	RNA processing	3	3.904944e-25	Exosc8	290.666666666667
E14.5 epi	UMR	GO:0022613	ribonucleoprotein complex biogenesis	4	4.942938e-19	Exosc8	290.666666666667
E14.5 epi	UMR	GO:0042254	ribosome biogenesis	7	4.886879e-17	Exosc8	290.666666666667
E14.5 epi	UMR	GO:0006364	rRNA processing	9	4.353008e-16	Exosc8	290.666666666667
E14.5 epi	UMR	GO:0016072	rRNA metabolic process	10	7.769359e-16	Exosc8	290.666666666667
E14.5 epi	UMR	GO:0034660	ncRNA metabolic process	1	1.178563e-31	Farsa	413.666666666667
E14.5 epi	UMR	GO:0034660	ncRNA metabolic process	1	1.178563e-31	Farsb	708
E14.5 epi	UMR	GO:0022613	ribonucleoprotein complex biogenesis	4	4.942938e-19	Fastkd2	318
E14.5 epi	UMR	GO:0042254	ribosome biogenesis	7	4.886879e-17	Fastkd2	318
E14.5 epi	UMR	GO:0006396	RNA processing	3	3.904944e-25	Fip1l1	2276
E14.5 epi	UMR	GO:0006457	protein folding	6	1.655886e-17	Fkbp10	362.333333333333
E14.5 epi	UMR	GO:0006457	protein folding	6	1.655886e-17	Fkbp1a	1814.33333333333
E14.5 epi	UMR	GO:0006457	protein folding	6	1.655886e-17	Fkbp3	1343.33333333333
E14.5 epi	UMR	GO:0006457	protein folding	6	1.655886e-17	Fkbp4	2274.33333333333
E14.5 epi	UMR	GO:0006457	protein folding	6	1.655886e-17	Fkbp5	517.333333333333
E14.5 epi	UMR	GO:0006457	protein folding	6	1.655886e-17	Fkbp8	1008.33333333333
E14.5 epi	UMR	GO:0006457	protein folding	6	1.655886e-17	Fkbp9	2043
E14.5 epi	UMR	GO:0034660	ncRNA metabolic process	1	1.178563e-31	Ftsj3	974.333333333333
E14.5 epi	UMR	GO:0034470	ncRNA processing	2	6.475019e-31	Ftsj3	974.333333333333
E14.5 epi	UMR	GO:0006396	RNA processing	3	3.904944e-25	Ftsj3	974.333333333333
E14.5 epi	UMR	GO:0022613	ribonucleoprotein complex biogenesis	4	4.942938e-19	Ftsj3	974.333333333333
E14.5 epi	UMR	GO:0042254	ribosome biogenesis	7	4.886879e-17	Ftsj3	974.333333333333
E14.5 epi	UMR	GO:0006364	rRNA processing	9	4.353008e-16	Ftsj3	974.333333333333
E14.5 epi	UMR	GO:0016072	rRNA metabolic process	10	7.769359e-16	Ftsj3	974.333333333333
E14.5 epi	UMR	GO:0006457	protein folding	6	1.655886e-17	Fyco1	637.666666666667
E14.5 epi	UMR	GO:0022613	ribonucleoprotein complex biogenesis	4	4.942938e-19	G3bp2	2706
E14.5 epi	UMR	GO:0034660	ncRNA metabolic process	1	1.178563e-31	Gars	1230.33333333333
E14.5 epi	UMR	GO:0034660	ncRNA metabolic process	1	1.178563e-31	Gemin4	358.333333333333
E14.5 epi	UMR	GO:0034470	ncRNA processing	2	6.475019e-31	Gemin4	358.333333333333
E14.5 epi	UMR	GO:0006396	RNA processing	3	3.904944e-25	Gemin4	358.333333333333
E14.5 epi	UMR	GO:0022613	ribonucleoprotein complex biogenesis	4	4.942938e-19	Gemin4	358.333333333333
E14.5 epi	UMR	GO:0042254	ribosome biogenesis	7	4.886879e-17	Gemin4	358.333333333333
E14.5 epi	UMR	GO:0006364	rRNA processing	9	4.353008e-16	Gemin4	358.333333333333
E14.5 epi	UMR	GO:0016072	rRNA metabolic process	10	7.769359e-16	Gemin4	358.333333333333
E14.5 epi	UMR	GO:0006396	RNA processing	3	3.904944e-25	Gemin5	1049
E14.5 epi	UMR	GO:0022613	ribonucleoprotein complex biogenesis	4	4.942938e-19	Gemin5	1049
E14.5 epi	UMR	GO:0022613	ribonucleoprotein complex biogenesis	4	4.942938e-19	Gnl1	491
E14.5 epi	UMR	GO:0042254	ribosome biogenesis	7	4.886879e-17	Gnl1	491
E14.5 epi	UMR	GO:0022613	ribonucleoprotein complex biogenesis	4	4.942938e-19	Gnl2	799
E14.5 epi	UMR	GO:0042254	ribosome biogenesis	7	4.886879e-17	Gnl2	799
E14.5 epi	UMR	GO:0022613	ribonucleoprotein complex biogenesis	4	4.942938e-19	Gnl3	695.666666666667
E14.5 epi	UMR	GO:0042254	ribosome biogenesis	7	4.886879e-17	Gnl3	695.666666666667
E14.5 epi	UMR	GO:0006457	protein folding	6	1.655886e-17	Grpel1	394
E14.5 epi	UMR	GO:0006457	protein folding	6	1.655886e-17	Grpel2	318.333333333333
E14.5 epi	UMR	GO:0034660	ncRNA metabolic process	1	1.178563e-31	Grsf1	812.666666666667
E14.5 epi	UMR	GO:0034470	ncRNA processing	2	6.475019e-31	Grsf1	812.666666666667
E14.5 epi	UMR	GO:0006396	RNA processing	3	3.904944e-25	Grsf1	812.666666666667
E14.5 epi	UMR	GO:0034660	ncRNA metabolic process	1	1.178563e-31	Gtf2h5	351
E14.5 epi	UMR	GO:0034470	ncRNA processing	2	6.475019e-31	Gtf2h5	351
E14.5 epi	UMR	GO:0006396	RNA processing	3	3.904944e-25	Gtf2h5	351
E14.5 epi	UMR	GO:0022613	ribonucleoprotein complex biogenesis	4	4.942938e-19	Gtf2h5	351
E14.5 epi	UMR	GO:0042254	ribosome biogenesis	7	4.886879e-17	Gtf2h5	351
E14.5 epi	UMR	GO:0006364	rRNA processing	9	4.353008e-16	Gtf2h5	351
E14.5 epi	UMR	GO:0016072	rRNA metabolic process	10	7.769359e-16	Gtf2h5	351
E14.5 epi	UMR	GO:0034660	ncRNA metabolic process	1	1.178563e-31	Gtf3c1	3072.66666666667
E14.5 epi	UMR	GO:0034660	ncRNA metabolic process	1	1.178563e-31	Gtf3c5	403.666666666667
E14.5 epi	UMR	GO:0034660	ncRNA metabolic process	1	1.178563e-31	Gtpbp4	986.333333333333
E14.5 epi	UMR	GO:0034470	ncRNA processing	2	6.475019e-31	Gtpbp4	986.333333333333
E14.5 epi	UMR	GO:0006396	RNA processing	3	3.904944e-25	Gtpbp4	986.333333333333
E14.5 epi	UMR	GO:0022613	ribonucleoprotein complex biogenesis	4	4.942938e-19	Gtpbp4	986.333333333333
E14.5 epi	UMR	GO:0042254	ribosome biogenesis	7	4.886879e-17	Gtpbp4	986.333333333333
E14.5 epi	UMR	GO:0006364	rRNA processing	9	4.353008e-16	Gtpbp4	986.333333333333
E14.5 epi	UMR	GO:0016072	rRNA metabolic process	10	7.769359e-16	Gtpbp4	986.333333333333
E14.5 epi	UMR	GO:0000183	chromatin silencing at rDNA	8	2.086278e-16	H3f3a	641.666666666667
E14.5 epi	UMR	GO:0000183	chromatin silencing at rDNA	8	2.086278e-16	H3f3b	3181.66666666667
E14.5 epi	UMR	GO:0034660	ncRNA metabolic process	1	1.178563e-31	Hars	481.333333333333
E14.5 epi	UMR	GO:0034660	ncRNA metabolic process	1	1.178563e-31	Hars2	366
E14.5 epi	UMR	GO:0006335	DNA replication-dependent nucleosome assembly	5	2.567652e-18	Hat1	632.666666666667
E14.5 epi	UMR	GO:0000183	chromatin silencing at rDNA	8	2.086278e-16	Hdac2	1452.33333333333
E14.5 epi	UMR	GO:0034660	ncRNA metabolic process	1	1.178563e-31	Heatr1	1213.33333333333
E14.5 epi	UMR	GO:0034470	ncRNA processing	2	6.475019e-31	Heatr1	1213.33333333333
E14.5 epi	UMR	GO:0006396	RNA processing	3	3.904944e-25	Heatr1	1213.33333333333
E14.5 epi	UMR	GO:0022613	ribonucleoprotein complex biogenesis	4	4.942938e-19	Heatr1	1213.33333333333
E14.5 epi	UMR	GO:0042254	ribosome biogenesis	7	4.886879e-17	Heatr1	1213.33333333333
E14.5 epi	UMR	GO:0006364	rRNA processing	9	4.353008e-16	Heatr1	1213.33333333333
E14.5 epi	UMR	GO:0016072	rRNA metabolic process	10	7.769359e-16	Heatr1	1213.33333333333
E14.5 epi	UMR	GO:0022613	ribonucleoprotein complex biogenesis	4	4.942938e-19	Heatr3	667
E14.5 epi	UMR	GO:0042254	ribosome biogenesis	7	4.886879e-17	Heatr3	667
E14.5 epi	UMR	GO:0006335	DNA replication-dependent nucleosome assembly	5	2.567652e-18	Hist1h3a	655.666666666667
E14.5 epi	UMR	GO:0000183	chromatin silencing at rDNA	8	2.086278e-16	Hist1h3a	655.666666666667
E14.5 epi	UMR	GO:0006335	DNA replication-dependent nucleosome assembly	5	2.567652e-18	Hist1h3b	621.333333333333
E14.5 epi	UMR	GO:0000183	chromatin silencing at rDNA	8	2.086278e-16	Hist1h3b	621.333333333333
E14.5 epi	UMR	GO:0006335	DNA replication-dependent nucleosome assembly	5	2.567652e-18	Hist1h3c	722
E14.5 epi	UMR	GO:0000183	chromatin silencing at rDNA	8	2.086278e-16	Hist1h3c	722
E14.5 epi	UMR	GO:0006335	DNA replication-dependent nucleosome assembly	5	2.567652e-18	Hist1h3d	282.666666666667
E14.5 epi	UMR	GO:0000183	chromatin silencing at rDNA	8	2.086278e-16	Hist1h3d	282.666666666667
E14.5 epi	UMR	GO:0006335	DNA replication-dependent nucleosome assembly	5	2.567652e-18	Hist1h3e	1056
E14.5 epi	UMR	GO:0000183	chromatin silencing at rDNA	8	2.086278e-16	Hist1h3e	1056
E14.5 epi	UMR	GO:0006335	DNA replication-dependent nucleosome assembly	5	2.567652e-18	Hist1h3f	393.666666666667
E14.5 epi	UMR	GO:0000183	chromatin silencing at rDNA	8	2.086278e-16	Hist1h3f	393.666666666667
E14.5 epi	UMR	GO:0006335	DNA replication-dependent nucleosome assembly	5	2.567652e-18	Hist1h3g	364.666666666667
E14.5 epi	UMR	GO:0000183	chromatin silencing at rDNA	8	2.086278e-16	Hist1h3g	364.666666666667
E14.5 epi	UMR	GO:0006335	DNA replication-dependent nucleosome assembly	5	2.567652e-18	Hist1h3h	355.666666666667
E14.5 epi	UMR	GO:0000183	chromatin silencing at rDNA	8	2.086278e-16	Hist1h3h	355.666666666667
E14.5 epi	UMR	GO:0006335	DNA replication-dependent nucleosome assembly	5	2.567652e-18	Hist1h3i	454
E14.5 epi	UMR	GO:0000183	chromatin silencing at rDNA	8	2.086278e-16	Hist1h3i	454
E14.5 epi	UMR	GO:0006335	DNA replication-dependent nucleosome assembly	5	2.567652e-18	Hist1h4a	1104.66666666667
E14.5 epi	UMR	GO:0000183	chromatin silencing at rDNA	8	2.086278e-16	Hist1h4a	1104.66666666667
E14.5 epi	UMR	GO:0006335	DNA replication-dependent nucleosome assembly	5	2.567652e-18	Hist1h4b	585.666666666667
E14.5 epi	UMR	GO:0000183	chromatin silencing at rDNA	8	2.086278e-16	Hist1h4b	585.666666666667
E14.5 epi	UMR	GO:0006335	DNA replication-dependent nucleosome assembly	5	2.567652e-18	Hist1h4c	1023.33333333333
E14.5 epi	UMR	GO:0000183	chromatin silencing at rDNA	8	2.086278e-16	Hist1h4c	1023.33333333333
E14.5 epi	UMR	GO:0006335	DNA replication-dependent nucleosome assembly	5	2.567652e-18	Hist1h4d	3799.33333333333
E14.5 epi	UMR	GO:0000183	chromatin silencing at rDNA	8	2.086278e-16	Hist1h4d	3799.33333333333
E14.5 epi	UMR	GO:0006335	DNA replication-dependent nucleosome assembly	5	2.567652e-18	Hist1h4f	515.666666666667
E14.5 epi	UMR	GO:0000183	chromatin silencing at rDNA	8	2.086278e-16	Hist1h4f	515.666666666667
E14.5 epi	UMR	GO:0006335	DNA replication-dependent nucleosome assembly	5	2.567652e-18	Hist1h4h	1833.66666666667
E14.5 epi	UMR	GO:0000183	chromatin silencing at rDNA	8	2.086278e-16	Hist1h4h	1833.66666666667
E14.5 epi	UMR	GO:0006335	DNA replication-dependent nucleosome assembly	5	2.567652e-18	Hist1h4j	751.666666666667
E14.5 epi	UMR	GO:0000183	chromatin silencing at rDNA	8	2.086278e-16	Hist1h4j	751.666666666667
E14.5 epi	UMR	GO:0006335	DNA replication-dependent nucleosome assembly	5	2.567652e-18	Hist1h4k	1260
E14.5 epi	UMR	GO:0000183	chromatin silencing at rDNA	8	2.086278e-16	Hist1h4k	1260
E14.5 epi	UMR	GO:0006335	DNA replication-dependent nucleosome assembly	5	2.567652e-18	Hist2h4	706.333333333333
E14.5 epi	UMR	GO:0000183	chromatin silencing at rDNA	8	2.086278e-16	Hist2h4	706.333333333333
E14.5 epi	UMR	GO:0006335	DNA replication-dependent nucleosome assembly	5	2.567652e-18	Hist4h4	1401.33333333333
E14.5 epi	UMR	GO:0000183	chromatin silencing at rDNA	8	2.086278e-16	Hist4h4	1401.33333333333
E14.5 epi	UMR	GO:0006396	RNA processing	3	3.904944e-25	Hnrnpa1	295
E14.5 epi	UMR	GO:0034660	ncRNA metabolic process	1	1.178563e-31	Hnrnpa2b1	8640.33333333333
E14.5 epi	UMR	GO:0034470	ncRNA processing	2	6.475019e-31	Hnrnpa2b1	8640.33333333333
E14.5 epi	UMR	GO:0006396	RNA processing	3	3.904944e-25	Hnrnpa2b1	8640.33333333333
E14.5 epi	UMR	GO:0006396	RNA processing	3	3.904944e-25	Hnrnpa3	555.333333333333
E14.5 epi	UMR	GO:0006396	RNA processing	3	3.904944e-25	Hnrnpc	2883.66666666667
E14.5 epi	UMR	GO:0006396	RNA processing	3	3.904944e-25	Hnrnpf	944
E14.5 epi	UMR	GO:0006396	RNA processing	3	3.904944e-25	Hnrnph1	5423.33333333333
E14.5 epi	UMR	GO:0006396	RNA processing	3	3.904944e-25	Hnrnpk	5331
E14.5 epi	UMR	GO:0006396	RNA processing	3	3.904944e-25	Hnrnpl	4539.33333333333
E14.5 epi	UMR	GO:0006396	RNA processing	3	3.904944e-25	Hnrnpll	1013.33333333333
E14.5 epi	UMR	GO:0006396	RNA processing	3	3.904944e-25	Hnrnpm	3399
E14.5 epi	UMR	GO:0006396	RNA processing	3	3.904944e-25	Hnrnpu	11408
E14.5 epi	UMR	GO:0006396	RNA processing	3	3.904944e-25	Hnrnpul1	2301.33333333333
E14.5 epi	UMR	GO:0006396	RNA processing	3	3.904944e-25	Hsf1	532.666666666667
E14.5 epi	UMR	GO:0022613	ribonucleoprotein complex biogenesis	4	4.942938e-19	Hsp90aa1	1799.33333333333
E14.5 epi	UMR	GO:0006457	protein folding	6	1.655886e-17	Hsp90aa1	1799.33333333333
E14.5 epi	UMR	GO:0022613	ribonucleoprotein complex biogenesis	4	4.942938e-19	Hsp90ab1	21486.3333333333
E14.5 epi	UMR	GO:0006457	protein folding	6	1.655886e-17	Hsp90ab1	21486.3333333333
E14.5 epi	UMR	GO:0006457	protein folding	6	1.655886e-17	Hsp90b1	9019.33333333333
E14.5 epi	UMR	GO:0006457	protein folding	6	1.655886e-17	Hspa4l	490
E14.5 epi	UMR	GO:0006396	RNA processing	3	3.904944e-25	Hspa8	430
E14.5 epi	UMR	GO:0006457	protein folding	6	1.655886e-17	Hspa8	430
E14.5 epi	UMR	GO:0006457	protein folding	6	1.655886e-17	Hspa9	2857
E14.5 epi	UMR	GO:0006457	protein folding	6	1.655886e-17	Hspd1	2587.66666666667
E14.5 epi	UMR	GO:0006457	protein folding	6	1.655886e-17	Hspe1	406.333333333333
E14.5 epi	UMR	GO:0006457	protein folding	6	1.655886e-17	Hsph1	874.666666666667
E14.5 epi	UMR	GO:0034660	ncRNA metabolic process	1	1.178563e-31	Iars	2015.66666666667
E14.5 epi	UMR	GO:0034660	ncRNA metabolic process	1	1.178563e-31	Iars2	717
E14.5 epi	UMR	GO:0034660	ncRNA metabolic process	1	1.178563e-31	Ice1	1461
E14.5 epi	UMR	GO:0034660	ncRNA metabolic process	1	1.178563e-31	Ice2	499.666666666667
E14.5 epi	UMR	GO:0006396	RNA processing	3	3.904944e-25	Ik	1004.33333333333
E14.5 epi	UMR	GO:0034660	ncRNA metabolic process	1	1.178563e-31	Ikbkap	2110
E14.5 epi	UMR	GO:0034470	ncRNA processing	2	6.475019e-31	Ikbkap	2110
E14.5 epi	UMR	GO:0006396	RNA processing	3	3.904944e-25	Ikbkap	2110
E14.5 epi	UMR	GO:0034660	ncRNA metabolic process	1	1.178563e-31	Imp4	350.333333333333
E14.5 epi	UMR	GO:0034470	ncRNA processing	2	6.475019e-31	Imp4	350.333333333333
E14.5 epi	UMR	GO:0006396	RNA processing	3	3.904944e-25	Imp4	350.333333333333
E14.5 epi	UMR	GO:0022613	ribonucleoprotein complex biogenesis	4	4.942938e-19	Imp4	350.333333333333
E14.5 epi	UMR	GO:0042254	ribosome biogenesis	7	4.886879e-17	Imp4	350.333333333333
E14.5 epi	UMR	GO:0006364	rRNA processing	9	4.353008e-16	Imp4	350.333333333333
E14.5 epi	UMR	GO:0016072	rRNA metabolic process	10	7.769359e-16	Imp4	350.333333333333
E14.5 epi	UMR	GO:0034660	ncRNA metabolic process	1	1.178563e-31	Ints1	1327
E14.5 epi	UMR	GO:0034470	ncRNA processing	2	6.475019e-31	Ints1	1327
E14.5 epi	UMR	GO:0006396	RNA processing	3	3.904944e-25	Ints1	1327
E14.5 epi	UMR	GO:0034660	ncRNA metabolic process	1	1.178563e-31	Ints10	720.666666666667
E14.5 epi	UMR	GO:0034470	ncRNA processing	2	6.475019e-31	Ints10	720.666666666667
E14.5 epi	UMR	GO:0006396	RNA processing	3	3.904944e-25	Ints10	720.666666666667
E14.5 epi	UMR	GO:0034660	ncRNA metabolic process	1	1.178563e-31	Ints11	333
E14.5 epi	UMR	GO:0034470	ncRNA processing	2	6.475019e-31	Ints11	333
E14.5 epi	UMR	GO:0006396	RNA processing	3	3.904944e-25	Ints11	333
E14.5 epi	UMR	GO:0034660	ncRNA metabolic process	1	1.178563e-31	Ints2	986
E14.5 epi	UMR	GO:0034470	ncRNA processing	2	6.475019e-31	Ints2	986
E14.5 epi	UMR	GO:0006396	RNA processing	3	3.904944e-25	Ints2	986
E14.5 epi	UMR	GO:0034660	ncRNA metabolic process	1	1.178563e-31	Ints3	1337
E14.5 epi	UMR	GO:0034470	ncRNA processing	2	6.475019e-31	Ints3	1337
E14.5 epi	UMR	GO:0006396	RNA processing	3	3.904944e-25	Ints3	1337
E14.5 epi	UMR	GO:0034660	ncRNA metabolic process	1	1.178563e-31	Ints4	683.333333333333
E14.5 epi	UMR	GO:0034470	ncRNA processing	2	6.475019e-31	Ints4	683.333333333333
E14.5 epi	UMR	GO:0006396	RNA processing	3	3.904944e-25	Ints4	683.333333333333
E14.5 epi	UMR	GO:0034660	ncRNA metabolic process	1	1.178563e-31	Ints5	411.666666666667
E14.5 epi	UMR	GO:0034470	ncRNA processing	2	6.475019e-31	Ints5	411.666666666667
E14.5 epi	UMR	GO:0006396	RNA processing	3	3.904944e-25	Ints5	411.666666666667
E14.5 epi	UMR	GO:0034660	ncRNA metabolic process	1	1.178563e-31	Ints6	1158.66666666667
E14.5 epi	UMR	GO:0034470	ncRNA processing	2	6.475019e-31	Ints6	1158.66666666667
E14.5 epi	UMR	GO:0006396	RNA processing	3	3.904944e-25	Ints6	1158.66666666667
E14.5 epi	UMR	GO:0034660	ncRNA metabolic process	1	1.178563e-31	Ints7	1086
E14.5 epi	UMR	GO:0034470	ncRNA processing	2	6.475019e-31	Ints7	1086
E14.5 epi	UMR	GO:0006396	RNA processing	3	3.904944e-25	Ints7	1086
E14.5 epi	UMR	GO:0034660	ncRNA metabolic process	1	1.178563e-31	Ints8	1133.66666666667
E14.5 epi	UMR	GO:0034470	ncRNA processing	2	6.475019e-31	Ints8	1133.66666666667
E14.5 epi	UMR	GO:0006396	RNA processing	3	3.904944e-25	Ints8	1133.66666666667
E14.5 epi	UMR	GO:0034660	ncRNA metabolic process	1	1.178563e-31	Ints9	328
E14.5 epi	UMR	GO:0034470	ncRNA processing	2	6.475019e-31	Ints9	328
E14.5 epi	UMR	GO:0006396	RNA processing	3	3.904944e-25	Ints9	328
E14.5 epi	UMR	GO:0022613	ribonucleoprotein complex biogenesis	4	4.942938e-19	Ipo4	1199.33333333333
E14.5 epi	UMR	GO:0006335	DNA replication-dependent nucleosome assembly	5	2.567652e-18	Ipo4	1199.33333333333
E14.5 epi	UMR	GO:0042254	ribosome biogenesis	7	4.886879e-17	Ipo4	1199.33333333333
E14.5 epi	UMR	GO:0022613	ribonucleoprotein complex biogenesis	4	4.942938e-19	Ipo9	2263.66666666667
E14.5 epi	UMR	GO:0042254	ribosome biogenesis	7	4.886879e-17	Ipo9	2263.66666666667
E14.5 epi	UMR	GO:0022613	ribonucleoprotein complex biogenesis	4	4.942938e-19	Isg20l2	868.333333333333
E14.5 epi	UMR	GO:0042254	ribosome biogenesis	7	4.886879e-17	Isg20l2	868.333333333333
E14.5 epi	UMR	GO:0006396	RNA processing	3	3.904944e-25	Iws1	1900.66666666667
E14.5 epi	UMR	GO:0006396	RNA processing	3	3.904944e-25	Jmjd6	597
E14.5 epi	UMR	GO:0034660	ncRNA metabolic process	1	1.178563e-31	Kars	1241.66666666667
E14.5 epi	UMR	GO:0006396	RNA processing	3	3.904944e-25	Khdrbs1	1828
E14.5 epi	UMR	GO:0034660	ncRNA metabolic process	1	1.178563e-31	Khsrp	3226.66666666667
E14.5 epi	UMR	GO:0006396	RNA processing	3	3.904944e-25	Khsrp	3226.66666666667
E14.5 epi	UMR	GO:0034660	ncRNA metabolic process	1	1.178563e-31	Kri1	360
E14.5 epi	UMR	GO:0034470	ncRNA processing	2	6.475019e-31	Kri1	360
E14.5 epi	UMR	GO:0006396	RNA processing	3	3.904944e-25	Kri1	360
E14.5 epi	UMR	GO:0022613	ribonucleoprotein complex biogenesis	4	4.942938e-19	Kri1	360
E14.5 epi	UMR	GO:0042254	ribosome biogenesis	7	4.886879e-17	Kri1	360
E14.5 epi	UMR	GO:0006364	rRNA processing	9	4.353008e-16	Kri1	360
E14.5 epi	UMR	GO:0016072	rRNA metabolic process	10	7.769359e-16	Kri1	360
E14.5 epi	UMR	GO:0034660	ncRNA metabolic process	1	1.178563e-31	Krr1	617.333333333333
E14.5 epi	UMR	GO:0034470	ncRNA processing	2	6.475019e-31	Krr1	617.333333333333
E14.5 epi	UMR	GO:0006396	RNA processing	3	3.904944e-25	Krr1	617.333333333333
E14.5 epi	UMR	GO:0022613	ribonucleoprotein complex biogenesis	4	4.942938e-19	Krr1	617.333333333333
E14.5 epi	UMR	GO:0042254	ribosome biogenesis	7	4.886879e-17	Krr1	617.333333333333
E14.5 epi	UMR	GO:0006364	rRNA processing	9	4.353008e-16	Krr1	617.333333333333
E14.5 epi	UMR	GO:0016072	rRNA metabolic process	10	7.769359e-16	Krr1	617.333333333333
E14.5 epi	UMR	GO:0006396	RNA processing	3	3.904944e-25	Larp7	543
E14.5 epi	UMR	GO:0034660	ncRNA metabolic process	1	1.178563e-31	Lars	1666.33333333333
E14.5 epi	UMR	GO:0034660	ncRNA metabolic process	1	1.178563e-31	Lars2	15719.3333333333
E14.5 epi	UMR	GO:0006396	RNA processing	3	3.904944e-25	Leo1	351
E14.5 epi	UMR	GO:0022613	ribonucleoprotein complex biogenesis	4	4.942938e-19	Limd1	663
E14.5 epi	UMR	GO:0034660	ncRNA metabolic process	1	1.178563e-31	Lin28b	1720.66666666667
E14.5 epi	UMR	GO:0034470	ncRNA processing	2	6.475019e-31	Lin28b	1720.66666666667
E14.5 epi	UMR	GO:0006396	RNA processing	3	3.904944e-25	Lin28b	1720.66666666667
E14.5 epi	UMR	GO:0022613	ribonucleoprotein complex biogenesis	4	4.942938e-19	Lsg1	467.666666666667
E14.5 epi	UMR	GO:0042254	ribosome biogenesis	7	4.886879e-17	Lsg1	467.666666666667
E14.5 epi	UMR	GO:0022613	ribonucleoprotein complex biogenesis	4	4.942938e-19	Lsm14a	1449
E14.5 epi	UMR	GO:0006396	RNA processing	3	3.904944e-25	Lsm4	415.333333333333
E14.5 epi	UMR	GO:0022613	ribonucleoprotein complex biogenesis	4	4.942938e-19	Lsm4	415.333333333333
E14.5 epi	UMR	GO:0034660	ncRNA metabolic process	1	1.178563e-31	Lsm6	460.666666666667
E14.5 epi	UMR	GO:0034470	ncRNA processing	2	6.475019e-31	Lsm6	460.666666666667
E14.5 epi	UMR	GO:0006396	RNA processing	3	3.904944e-25	Lsm6	460.666666666667
E14.5 epi	UMR	GO:0022613	ribonucleoprotein complex biogenesis	4	4.942938e-19	Lsm6	460.666666666667
E14.5 epi	UMR	GO:0042254	ribosome biogenesis	7	4.886879e-17	Lsm6	460.666666666667
E14.5 epi	UMR	GO:0006364	rRNA processing	9	4.353008e-16	Lsm6	460.666666666667
E14.5 epi	UMR	GO:0016072	rRNA metabolic process	10	7.769359e-16	Lsm6	460.666666666667
E14.5 epi	UMR	GO:0006396	RNA processing	3	3.904944e-25	Lsm8	300.666666666667
E14.5 epi	UMR	GO:0022613	ribonucleoprotein complex biogenesis	4	4.942938e-19	Ltv1	343.666666666667
E14.5 epi	UMR	GO:0042254	ribosome biogenesis	7	4.886879e-17	Ltv1	343.666666666667
E14.5 epi	UMR	GO:0006396	RNA processing	3	3.904944e-25	Luc7l	2134
E14.5 epi	UMR	GO:0022613	ribonucleoprotein complex biogenesis	4	4.942938e-19	Luc7l	2134
E14.5 epi	UMR	GO:0006396	RNA processing	3	3.904944e-25	Luc7l2	4606
E14.5 epi	UMR	GO:0022613	ribonucleoprotein complex biogenesis	4	4.942938e-19	Luc7l2	4606
E14.5 epi	UMR	GO:0006396	RNA processing	3	3.904944e-25	Luc7l3	2546
E14.5 epi	UMR	GO:0022613	ribonucleoprotein complex biogenesis	4	4.942938e-19	Luc7l3	2546
E14.5 epi	UMR	GO:0006396	RNA processing	3	3.904944e-25	Magoh	401.333333333333
E14.5 epi	UMR	GO:0006396	RNA processing	3	3.904944e-25	Mapkbp1	402.666666666667
E14.5 epi	UMR	GO:0034660	ncRNA metabolic process	1	1.178563e-31	Mars	799.666666666667
E14.5 epi	UMR	GO:0006396	RNA processing	3	3.904944e-25	Mbnl1	719.666666666667
E14.5 epi	UMR	GO:0022613	ribonucleoprotein complex biogenesis	4	4.942938e-19	Mbnl1	719.666666666667
E14.5 epi	UMR	GO:0006396	RNA processing	3	3.904944e-25	Mbnl2	1203.66666666667
E14.5 epi	UMR	GO:0034660	ncRNA metabolic process	1	1.178563e-31	Mdn1	3923.66666666667
E14.5 epi	UMR	GO:0034470	ncRNA processing	2	6.475019e-31	Mdn1	3923.66666666667
E14.5 epi	UMR	GO:0006396	RNA processing	3	3.904944e-25	Mdn1	3923.66666666667
E14.5 epi	UMR	GO:0022613	ribonucleoprotein complex biogenesis	4	4.942938e-19	Mdn1	3923.66666666667
E14.5 epi	UMR	GO:0042254	ribosome biogenesis	7	4.886879e-17	Mdn1	3923.66666666667
E14.5 epi	UMR	GO:0006364	rRNA processing	9	4.353008e-16	Mdn1	3923.66666666667
E14.5 epi	UMR	GO:0016072	rRNA metabolic process	10	7.769359e-16	Mdn1	3923.66666666667
E14.5 epi	UMR	GO:0034660	ncRNA metabolic process	1	1.178563e-31	Mepce	463.666666666667
E14.5 epi	UMR	GO:0006396	RNA processing	3	3.904944e-25	Mettl14	351
E14.5 epi	UMR	GO:0034660	ncRNA metabolic process	1	1.178563e-31	Mettl16	559.333333333333
E14.5 epi	UMR	GO:0034470	ncRNA processing	2	6.475019e-31	Mettl16	559.333333333333
E14.5 epi	UMR	GO:0006396	RNA processing	3	3.904944e-25	Mettl16	559.333333333333
E14.5 epi	UMR	GO:0022613	ribonucleoprotein complex biogenesis	4	4.942938e-19	Mettl16	559.333333333333
E14.5 epi	UMR	GO:0042254	ribosome biogenesis	7	4.886879e-17	Mettl16	559.333333333333
E14.5 epi	UMR	GO:0006364	rRNA processing	9	4.353008e-16	Mettl16	559.333333333333
E14.5 epi	UMR	GO:0016072	rRNA metabolic process	10	7.769359e-16	Mettl16	559.333333333333
E14.5 epi	UMR	GO:0034660	ncRNA metabolic process	1	1.178563e-31	Mettl2	363.666666666667
E14.5 epi	UMR	GO:0034470	ncRNA processing	2	6.475019e-31	Mettl2	363.666666666667
E14.5 epi	UMR	GO:0006396	RNA processing	3	3.904944e-25	Mettl2	363.666666666667
E14.5 epi	UMR	GO:0034660	ncRNA metabolic process	1	1.178563e-31	Mettl3	355.666666666667
E14.5 epi	UMR	GO:0034470	ncRNA processing	2	6.475019e-31	Mettl3	355.666666666667
E14.5 epi	UMR	GO:0006396	RNA processing	3	3.904944e-25	Mettl3	355.666666666667
E14.5 epi	UMR	GO:0034660	ncRNA metabolic process	1	1.178563e-31	Mphosph10	439
E14.5 epi	UMR	GO:0034470	ncRNA processing	2	6.475019e-31	Mphosph10	439
E14.5 epi	UMR	GO:0006396	RNA processing	3	3.904944e-25	Mphosph10	439
E14.5 epi	UMR	GO:0022613	ribonucleoprotein complex biogenesis	4	4.942938e-19	Mphosph10	439
E14.5 epi	UMR	GO:0042254	ribosome biogenesis	7	4.886879e-17	Mphosph10	439
E14.5 epi	UMR	GO:0006364	rRNA processing	9	4.353008e-16	Mphosph10	439
E14.5 epi	UMR	GO:0016072	rRNA metabolic process	10	7.769359e-16	Mphosph10	439
E14.5 epi	UMR	GO:0034660	ncRNA metabolic process	1	1.178563e-31	Mrpl1	324.666666666667
E14.5 epi	UMR	GO:0034470	ncRNA processing	2	6.475019e-31	Mrpl1	324.666666666667
E14.5 epi	UMR	GO:0006396	RNA processing	3	3.904944e-25	Mrpl1	324.666666666667
E14.5 epi	UMR	GO:0022613	ribonucleoprotein complex biogenesis	4	4.942938e-19	Mrpl1	324.666666666667
E14.5 epi	UMR	GO:0042254	ribosome biogenesis	7	4.886879e-17	Mrpl1	324.666666666667
E14.5 epi	UMR	GO:0006364	rRNA processing	9	4.353008e-16	Mrpl1	324.666666666667
E14.5 epi	UMR	GO:0016072	rRNA metabolic process	10	7.769359e-16	Mrpl1	324.666666666667
E14.5 epi	UMR	GO:0022613	ribonucleoprotein complex biogenesis	4	4.942938e-19	Mrps7	288.666666666667
E14.5 epi	UMR	GO:0042254	ribosome biogenesis	7	4.886879e-17	Mrps7	288.666666666667
E14.5 epi	UMR	GO:0034660	ncRNA metabolic process	1	1.178563e-31	Mrps9	318.333333333333
E14.5 epi	UMR	GO:0034470	ncRNA processing	2	6.475019e-31	Mrps9	318.333333333333
E14.5 epi	UMR	GO:0006396	RNA processing	3	3.904944e-25	Mrps9	318.333333333333
E14.5 epi	UMR	GO:0022613	ribonucleoprotein complex biogenesis	4	4.942938e-19	Mrps9	318.333333333333
E14.5 epi	UMR	GO:0042254	ribosome biogenesis	7	4.886879e-17	Mrps9	318.333333333333
E14.5 epi	UMR	GO:0006364	rRNA processing	9	4.353008e-16	Mrps9	318.333333333333
E14.5 epi	UMR	GO:0016072	rRNA metabolic process	10	7.769359e-16	Mrps9	318.333333333333
E14.5 epi	UMR	GO:0006396	RNA processing	3	3.904944e-25	Mtpap	472.333333333333
E14.5 epi	UMR	GO:0034660	ncRNA metabolic process	1	1.178563e-31	Nars	1124.33333333333
E14.5 epi	UMR	GO:0006335	DNA replication-dependent nucleosome assembly	5	2.567652e-18	Nasp	3170
E14.5 epi	UMR	GO:0034660	ncRNA metabolic process	1	1.178563e-31	Nat10	765
E14.5 epi	UMR	GO:0034470	ncRNA processing	2	6.475019e-31	Nat10	765
E14.5 epi	UMR	GO:0006396	RNA processing	3	3.904944e-25	Nat10	765
E14.5 epi	UMR	GO:0022613	ribonucleoprotein complex biogenesis	4	4.942938e-19	Nat10	765
E14.5 epi	UMR	GO:0042254	ribosome biogenesis	7	4.886879e-17	Nat10	765
E14.5 epi	UMR	GO:0006364	rRNA processing	9	4.353008e-16	Nat10	765
E14.5 epi	UMR	GO:0016072	rRNA metabolic process	10	7.769359e-16	Nat10	765
E14.5 epi	UMR	GO:0034660	ncRNA metabolic process	1	1.178563e-31	Ncbp1	1201.33333333333
E14.5 epi	UMR	GO:0034470	ncRNA processing	2	6.475019e-31	Ncbp1	1201.33333333333
E14.5 epi	UMR	GO:0006396	RNA processing	3	3.904944e-25	Ncbp1	1201.33333333333
E14.5 epi	UMR	GO:0022613	ribonucleoprotein complex biogenesis	4	4.942938e-19	Ncbp1	1201.33333333333
E14.5 epi	UMR	GO:0006396	RNA processing	3	3.904944e-25	Ncbp2	926.666666666667
E14.5 epi	UMR	GO:0006396	RNA processing	3	3.904944e-25	Ncbp3	599.333333333333
E14.5 epi	UMR	GO:0034660	ncRNA metabolic process	1	1.178563e-31	Nhp2	301
E14.5 epi	UMR	GO:0034470	ncRNA processing	2	6.475019e-31	Nhp2	301
E14.5 epi	UMR	GO:0006396	RNA processing	3	3.904944e-25	Nhp2	301
E14.5 epi	UMR	GO:0022613	ribonucleoprotein complex biogenesis	4	4.942938e-19	Nhp2	301
E14.5 epi	UMR	GO:0042254	ribosome biogenesis	7	4.886879e-17	Nhp2	301
E14.5 epi	UMR	GO:0006364	rRNA processing	9	4.353008e-16	Nhp2	301
E14.5 epi	UMR	GO:0016072	rRNA metabolic process	10	7.769359e-16	Nhp2	301
E14.5 epi	UMR	GO:0022613	ribonucleoprotein complex biogenesis	4	4.942938e-19	Nip7	360.333333333333
E14.5 epi	UMR	GO:0042254	ribosome biogenesis	7	4.886879e-17	Nip7	360.333333333333
E14.5 epi	UMR	GO:0006457	protein folding	6	1.655886e-17	Nktr	2601.33333333333
E14.5 epi	UMR	GO:0022613	ribonucleoprotein complex biogenesis	4	4.942938e-19	Nmd3	537
E14.5 epi	UMR	GO:0042254	ribosome biogenesis	7	4.886879e-17	Nmd3	537
E14.5 epi	UMR	GO:0022613	ribonucleoprotein complex biogenesis	4	4.942938e-19	Noc2l	1197.66666666667
E14.5 epi	UMR	GO:0042254	ribosome biogenesis	7	4.886879e-17	Noc2l	1197.66666666667
E14.5 epi	UMR	GO:0006396	RNA processing	3	3.904944e-25	Noct	288.333333333333
E14.5 epi	UMR	GO:0022613	ribonucleoprotein complex biogenesis	4	4.942938e-19	Noct	288.333333333333
E14.5 epi	UMR	GO:0034660	ncRNA metabolic process	1	1.178563e-31	Nol11	691.666666666667
E14.5 epi	UMR	GO:0034470	ncRNA processing	2	6.475019e-31	Nol11	691.666666666667
E14.5 epi	UMR	GO:0006396	RNA processing	3	3.904944e-25	Nol11	691.666666666667
E14.5 epi	UMR	GO:0022613	ribonucleoprotein complex biogenesis	4	4.942938e-19	Nol11	691.666666666667
E14.5 epi	UMR	GO:0042254	ribosome biogenesis	7	4.886879e-17	Nol11	691.666666666667
E14.5 epi	UMR	GO:0006364	rRNA processing	9	4.353008e-16	Nol11	691.666666666667
E14.5 epi	UMR	GO:0016072	rRNA metabolic process	10	7.769359e-16	Nol11	691.666666666667
E14.5 epi	UMR	GO:0034660	ncRNA metabolic process	1	1.178563e-31	Nol6	722.333333333333
E14.5 epi	UMR	GO:0034470	ncRNA processing	2	6.475019e-31	Nol6	722.333333333333
E14.5 epi	UMR	GO:0006396	RNA processing	3	3.904944e-25	Nol6	722.333333333333
E14.5 epi	UMR	GO:0022613	ribonucleoprotein complex biogenesis	4	4.942938e-19	Nol6	722.333333333333
E14.5 epi	UMR	GO:0042254	ribosome biogenesis	7	4.886879e-17	Nol6	722.333333333333
E14.5 epi	UMR	GO:0006364	rRNA processing	9	4.353008e-16	Nol6	722.333333333333
E14.5 epi	UMR	GO:0016072	rRNA metabolic process	10	7.769359e-16	Nol6	722.333333333333
E14.5 epi	UMR	GO:0034660	ncRNA metabolic process	1	1.178563e-31	Nol8	539.666666666667
E14.5 epi	UMR	GO:0034470	ncRNA processing	2	6.475019e-31	Nol8	539.666666666667
E14.5 epi	UMR	GO:0006396	RNA processing	3	3.904944e-25	Nol8	539.666666666667
E14.5 epi	UMR	GO:0022613	ribonucleoprotein complex biogenesis	4	4.942938e-19	Nol8	539.666666666667
E14.5 epi	UMR	GO:0042254	ribosome biogenesis	7	4.886879e-17	Nol8	539.666666666667
E14.5 epi	UMR	GO:0006364	rRNA processing	9	4.353008e-16	Nol8	539.666666666667
E14.5 epi	UMR	GO:0016072	rRNA metabolic process	10	7.769359e-16	Nol8	539.666666666667
E14.5 epi	UMR	GO:0034660	ncRNA metabolic process	1	1.178563e-31	Nol9	727.333333333333
E14.5 epi	UMR	GO:0034470	ncRNA processing	2	6.475019e-31	Nol9	727.333333333333
E14.5 epi	UMR	GO:0006396	RNA processing	3	3.904944e-25	Nol9	727.333333333333
E14.5 epi	UMR	GO:0022613	ribonucleoprotein complex biogenesis	4	4.942938e-19	Nol9	727.333333333333
E14.5 epi	UMR	GO:0042254	ribosome biogenesis	7	4.886879e-17	Nol9	727.333333333333
E14.5 epi	UMR	GO:0006364	rRNA processing	9	4.353008e-16	Nol9	727.333333333333
E14.5 epi	UMR	GO:0016072	rRNA metabolic process	10	7.769359e-16	Nol9	727.333333333333
E14.5 epi	UMR	GO:0022613	ribonucleoprotein complex biogenesis	4	4.942938e-19	Nom1	460.333333333333
E14.5 epi	UMR	GO:0042254	ribosome biogenesis	7	4.886879e-17	Nom1	460.333333333333
E14.5 epi	UMR	GO:0034660	ncRNA metabolic process	1	1.178563e-31	Nop10	315.666666666667
E14.5 epi	UMR	GO:0034470	ncRNA processing	2	6.475019e-31	Nop10	315.666666666667
E14.5 epi	UMR	GO:0006396	RNA processing	3	3.904944e-25	Nop10	315.666666666667
E14.5 epi	UMR	GO:0022613	ribonucleoprotein complex biogenesis	4	4.942938e-19	Nop10	315.666666666667
E14.5 epi	UMR	GO:0042254	ribosome biogenesis	7	4.886879e-17	Nop10	315.666666666667
E14.5 epi	UMR	GO:0006364	rRNA processing	9	4.353008e-16	Nop10	315.666666666667
E14.5 epi	UMR	GO:0016072	rRNA metabolic process	10	7.769359e-16	Nop10	315.666666666667
E14.5 epi	UMR	GO:0034660	ncRNA metabolic process	1	1.178563e-31	Nop14	435.666666666667
E14.5 epi	UMR	GO:0034470	ncRNA processing	2	6.475019e-31	Nop14	435.666666666667
E14.5 epi	UMR	GO:0006396	RNA processing	3	3.904944e-25	Nop14	435.666666666667
E14.5 epi	UMR	GO:0022613	ribonucleoprotein complex biogenesis	4	4.942938e-19	Nop14	435.666666666667
E14.5 epi	UMR	GO:0042254	ribosome biogenesis	7	4.886879e-17	Nop14	435.666666666667
E14.5 epi	UMR	GO:0006364	rRNA processing	9	4.353008e-16	Nop14	435.666666666667
E14.5 epi	UMR	GO:0016072	rRNA metabolic process	10	7.769359e-16	Nop14	435.666666666667
E14.5 epi	UMR	GO:0022613	ribonucleoprotein complex biogenesis	4	4.942938e-19	Nop16	352
E14.5 epi	UMR	GO:0042254	ribosome biogenesis	7	4.886879e-17	Nop16	352
E14.5 epi	UMR	GO:0034660	ncRNA metabolic process	1	1.178563e-31	Nop2	736
E14.5 epi	UMR	GO:0034470	ncRNA processing	2	6.475019e-31	Nop2	736
E14.5 epi	UMR	GO:0006396	RNA processing	3	3.904944e-25	Nop2	736
E14.5 epi	UMR	GO:0022613	ribonucleoprotein complex biogenesis	4	4.942938e-19	Nop2	736
E14.5 epi	UMR	GO:0042254	ribosome biogenesis	7	4.886879e-17	Nop2	736
E14.5 epi	UMR	GO:0006364	rRNA processing	9	4.353008e-16	Nop2	736
E14.5 epi	UMR	GO:0016072	rRNA metabolic process	10	7.769359e-16	Nop2	736
E14.5 epi	UMR	GO:0034660	ncRNA metabolic process	1	1.178563e-31	Nop56	1129.33333333333
E14.5 epi	UMR	GO:0034470	ncRNA processing	2	6.475019e-31	Nop56	1129.33333333333
E14.5 epi	UMR	GO:0006396	RNA processing	3	3.904944e-25	Nop56	1129.33333333333
E14.5 epi	UMR	GO:0022613	ribonucleoprotein complex biogenesis	4	4.942938e-19	Nop56	1129.33333333333
E14.5 epi	UMR	GO:0042254	ribosome biogenesis	7	4.886879e-17	Nop56	1129.33333333333
E14.5 epi	UMR	GO:0006364	rRNA processing	9	4.353008e-16	Nop56	1129.33333333333
E14.5 epi	UMR	GO:0016072	rRNA metabolic process	10	7.769359e-16	Nop56	1129.33333333333
E14.5 epi	UMR	GO:0034660	ncRNA metabolic process	1	1.178563e-31	Nop58	1539
E14.5 epi	UMR	GO:0034470	ncRNA processing	2	6.475019e-31	Nop58	1539
E14.5 epi	UMR	GO:0006396	RNA processing	3	3.904944e-25	Nop58	1539
E14.5 epi	UMR	GO:0022613	ribonucleoprotein complex biogenesis	4	4.942938e-19	Nop58	1539
E14.5 epi	UMR	GO:0042254	ribosome biogenesis	7	4.886879e-17	Nop58	1539
E14.5 epi	UMR	GO:0006364	rRNA processing	9	4.353008e-16	Nop58	1539
E14.5 epi	UMR	GO:0016072	rRNA metabolic process	10	7.769359e-16	Nop58	1539
E14.5 epi	UMR	GO:0006396	RNA processing	3	3.904944e-25	Nova1	413.333333333333
E14.5 epi	UMR	GO:0034660	ncRNA metabolic process	1	1.178563e-31	Npm1	2937.33333333333
E14.5 epi	UMR	GO:0034470	ncRNA processing	2	6.475019e-31	Npm1	2937.33333333333
E14.5 epi	UMR	GO:0006396	RNA processing	3	3.904944e-25	Npm1	2937.33333333333
E14.5 epi	UMR	GO:0022613	ribonucleoprotein complex biogenesis	4	4.942938e-19	Npm1	2937.33333333333
E14.5 epi	UMR	GO:0042254	ribosome biogenesis	7	4.886879e-17	Npm1	2937.33333333333
E14.5 epi	UMR	GO:0006364	rRNA processing	9	4.353008e-16	Npm1	2937.33333333333
E14.5 epi	UMR	GO:0016072	rRNA metabolic process	10	7.769359e-16	Npm1	2937.33333333333
E14.5 epi	UMR	GO:0034660	ncRNA metabolic process	1	1.178563e-31	Nsun2	1357
E14.5 epi	UMR	GO:0034470	ncRNA processing	2	6.475019e-31	Nsun2	1357
E14.5 epi	UMR	GO:0006396	RNA processing	3	3.904944e-25	Nsun2	1357
E14.5 epi	UMR	GO:0006457	protein folding	6	1.655886e-17	Nudc	442
E14.5 epi	UMR	GO:0006457	protein folding	6	1.655886e-17	Nudcd2	435
E14.5 epi	UMR	GO:0006457	protein folding	6	1.655886e-17	Nudcd3	914.333333333333
E14.5 epi	UMR	GO:0022613	ribonucleoprotein complex biogenesis	4	4.942938e-19	Nufip1	294.666666666667
E14.5 epi	UMR	GO:0022613	ribonucleoprotein complex biogenesis	4	4.942938e-19	Nup88	998.333333333333
E14.5 epi	UMR	GO:0042254	ribosome biogenesis	7	4.886879e-17	Nup88	998.333333333333
E14.5 epi	UMR	GO:0022613	ribonucleoprotein complex biogenesis	4	4.942938e-19	Nvl	1184.33333333333
E14.5 epi	UMR	GO:0042254	ribosome biogenesis	7	4.886879e-17	Nvl	1184.33333333333
E14.5 epi	UMR	GO:0006457	protein folding	6	1.655886e-17	P3h1	698
E14.5 epi	UMR	GO:0006457	protein folding	6	1.655886e-17	P4hb	3661.66666666667
E14.5 epi	UMR	GO:0034660	ncRNA metabolic process	1	1.178563e-31	Pa2g4	2145
E14.5 epi	UMR	GO:0034470	ncRNA processing	2	6.475019e-31	Pa2g4	2145
E14.5 epi	UMR	GO:0006396	RNA processing	3	3.904944e-25	Pa2g4	2145
E14.5 epi	UMR	GO:0022613	ribonucleoprotein complex biogenesis	4	4.942938e-19	Pa2g4	2145
E14.5 epi	UMR	GO:0042254	ribosome biogenesis	7	4.886879e-17	Pa2g4	2145
E14.5 epi	UMR	GO:0006364	rRNA processing	9	4.353008e-16	Pa2g4	2145
E14.5 epi	UMR	GO:0016072	rRNA metabolic process	10	7.769359e-16	Pa2g4	2145
E14.5 epi	UMR	GO:0006396	RNA processing	3	3.904944e-25	Pabpc1	9704
E14.5 epi	UMR	GO:0006396	RNA processing	3	3.904944e-25	Pabpn1	2763
E14.5 epi	UMR	GO:0006396	RNA processing	3	3.904944e-25	Paf1	619
E14.5 epi	UMR	GO:0022613	ribonucleoprotein complex biogenesis	4	4.942938e-19	Pak1ip1	416.333333333333
E14.5 epi	UMR	GO:0042254	ribosome biogenesis	7	4.886879e-17	Pak1ip1	416.333333333333
E14.5 epi	UMR	GO:0006396	RNA processing	3	3.904944e-25	Pan2	933.666666666667
E14.5 epi	UMR	GO:0006396	RNA processing	3	3.904944e-25	Pan3	1388.66666666667
E14.5 epi	UMR	GO:0006396	RNA processing	3	3.904944e-25	Papd4	446
E14.5 epi	UMR	GO:0034660	ncRNA metabolic process	1	1.178563e-31	Papd5	651.333333333333
E14.5 epi	UMR	GO:0034470	ncRNA processing	2	6.475019e-31	Papd5	651.333333333333
E14.5 epi	UMR	GO:0006396	RNA processing	3	3.904944e-25	Papd5	651.333333333333
E14.5 epi	UMR	GO:0022613	ribonucleoprotein complex biogenesis	4	4.942938e-19	Papd5	651.333333333333
E14.5 epi	UMR	GO:0042254	ribosome biogenesis	7	4.886879e-17	Papd5	651.333333333333
E14.5 epi	UMR	GO:0006364	rRNA processing	9	4.353008e-16	Papd5	651.333333333333
E14.5 epi	UMR	GO:0016072	rRNA metabolic process	10	7.769359e-16	Papd5	651.333333333333
E14.5 epi	UMR	GO:0006396	RNA processing	3	3.904944e-25	Papd7	479.666666666667
E14.5 epi	UMR	GO:0006396	RNA processing	3	3.904944e-25	Papola	3636
E14.5 epi	UMR	GO:0006396	RNA processing	3	3.904944e-25	Papolg	375.333333333333
E14.5 epi	UMR	GO:0022613	ribonucleoprotein complex biogenesis	4	4.942938e-19	Patl1	835
E14.5 epi	UMR	GO:0006396	RNA processing	3	3.904944e-25	Pcbp1	2743
E14.5 epi	UMR	GO:0006396	RNA processing	3	3.904944e-25	Pcf11	1160.33333333333
E14.5 epi	UMR	GO:0034660	ncRNA metabolic process	1	1.178563e-31	Pdcd11	982
E14.5 epi	UMR	GO:0034470	ncRNA processing	2	6.475019e-31	Pdcd11	982
E14.5 epi	UMR	GO:0006396	RNA processing	3	3.904944e-25	Pdcd11	982
E14.5 epi	UMR	GO:0022613	ribonucleoprotein complex biogenesis	4	4.942938e-19	Pdcd11	982
E14.5 epi	UMR	GO:0042254	ribosome biogenesis	7	4.886879e-17	Pdcd11	982
E14.5 epi	UMR	GO:0006364	rRNA processing	9	4.353008e-16	Pdcd11	982
E14.5 epi	UMR	GO:0016072	rRNA metabolic process	10	7.769359e-16	Pdcd11	982
E14.5 epi	UMR	GO:0006457	protein folding	6	1.655886e-17	Pdcl	404.666666666667
E14.5 epi	UMR	GO:0006457	protein folding	6	1.655886e-17	Pdia3	4828
E14.5 epi	UMR	GO:0006457	protein folding	6	1.655886e-17	Pdia4	2574
E14.5 epi	UMR	GO:0006457	protein folding	6	1.655886e-17	Pdia5	293.666666666667
E14.5 epi	UMR	GO:0006457	protein folding	6	1.655886e-17	Pdia6	4082.33333333333
E14.5 epi	UMR	GO:0034660	ncRNA metabolic process	1	1.178563e-31	Pes1	592.333333333333
E14.5 epi	UMR	GO:0034470	ncRNA processing	2	6.475019e-31	Pes1	592.333333333333
E14.5 epi	UMR	GO:0006396	RNA processing	3	3.904944e-25	Pes1	592.333333333333
E14.5 epi	UMR	GO:0022613	ribonucleoprotein complex biogenesis	4	4.942938e-19	Pes1	592.333333333333
E14.5 epi	UMR	GO:0042254	ribosome biogenesis	7	4.886879e-17	Pes1	592.333333333333
E14.5 epi	UMR	GO:0006364	rRNA processing	9	4.353008e-16	Pes1	592.333333333333
E14.5 epi	UMR	GO:0016072	rRNA metabolic process	10	7.769359e-16	Pes1	592.333333333333
E14.5 epi	UMR	GO:0006457	protein folding	6	1.655886e-17	Pex19	621
E14.5 epi	UMR	GO:0006457	protein folding	6	1.655886e-17	Pfdn5	397
E14.5 epi	UMR	GO:0006396	RNA processing	3	3.904944e-25	Phf5a	409.666666666667
E14.5 epi	UMR	GO:0006396	RNA processing	3	3.904944e-25	Phrf1	1283
E14.5 epi	UMR	GO:0006396	RNA processing	3	3.904944e-25	Plrg1	435.666666666667
E14.5 epi	UMR	GO:0006396	RNA processing	3	3.904944e-25	Pnn	1394
E14.5 epi	UMR	GO:0006396	RNA processing	3	3.904944e-25	Pnpt1	735.333333333333
E14.5 epi	UMR	GO:0000183	chromatin silencing at rDNA	8	2.086278e-16	Polr1a	1598.33333333333
E14.5 epi	UMR	GO:0034660	ncRNA metabolic process	1	1.178563e-31	Polr1b	705
E14.5 epi	UMR	GO:0000183	chromatin silencing at rDNA	8	2.086278e-16	Polr1b	705
E14.5 epi	UMR	GO:0000183	chromatin silencing at rDNA	8	2.086278e-16	Polr1c	394.333333333333
E14.5 epi	UMR	GO:0034660	ncRNA metabolic process	1	1.178563e-31	Pop1	459.666666666667
E14.5 epi	UMR	GO:0034470	ncRNA processing	2	6.475019e-31	Pop1	459.666666666667
E14.5 epi	UMR	GO:0006396	RNA processing	3	3.904944e-25	Pop1	459.666666666667
E14.5 epi	UMR	GO:0022613	ribonucleoprotein complex biogenesis	4	4.942938e-19	Ppan	461.666666666667
E14.5 epi	UMR	GO:0042254	ribosome biogenesis	7	4.886879e-17	Ppan	461.666666666667
E14.5 epi	UMR	GO:0006457	protein folding	6	1.655886e-17	Ppib	1403.66666666667
E14.5 epi	UMR	GO:0006457	protein folding	6	1.655886e-17	Ppid	571.333333333333
E14.5 epi	UMR	GO:0006457	protein folding	6	1.655886e-17	Ppig	1214.33333333333
E14.5 epi	UMR	GO:0006396	RNA processing	3	3.904944e-25	Ppil1	367.666666666667
E14.5 epi	UMR	GO:0006457	protein folding	6	1.655886e-17	Ppil1	367.666666666667
E14.5 epi	UMR	GO:0006457	protein folding	6	1.655886e-17	Ppil2	769.333333333333
E14.5 epi	UMR	GO:0006396	RNA processing	3	3.904944e-25	Ppp1r8	480
E14.5 epi	UMR	GO:0006396	RNA processing	3	3.904944e-25	Ppp4r2	475.666666666667
E14.5 epi	UMR	GO:0006396	RNA processing	3	3.904944e-25	Ppwd1	315
E14.5 epi	UMR	GO:0006396	RNA processing	3	3.904944e-25	Prkaca	1121
E14.5 epi	UMR	GO:0034660	ncRNA metabolic process	1	1.178563e-31	Prkra	316.333333333333
E14.5 epi	UMR	GO:0034470	ncRNA processing	2	6.475019e-31	Prkra	316.333333333333
E14.5 epi	UMR	GO:0006396	RNA processing	3	3.904944e-25	Prkra	316.333333333333
E14.5 epi	UMR	GO:0006396	RNA processing	3	3.904944e-25	Prmt5	991.333333333333
E14.5 epi	UMR	GO:0022613	ribonucleoprotein complex biogenesis	4	4.942938e-19	Prmt5	991.333333333333
E14.5 epi	UMR	GO:0006396	RNA processing	3	3.904944e-25	Prmt7	424.666666666667
E14.5 epi	UMR	GO:0022613	ribonucleoprotein complex biogenesis	4	4.942938e-19	Prmt7	424.666666666667
E14.5 epi	UMR	GO:0006396	RNA processing	3	3.904944e-25	Prpf18	471.333333333333
E14.5 epi	UMR	GO:0022613	ribonucleoprotein complex biogenesis	4	4.942938e-19	Prpf18	471.333333333333
E14.5 epi	UMR	GO:0006396	RNA processing	3	3.904944e-25	Prpf19	1864
E14.5 epi	UMR	GO:0022613	ribonucleoprotein complex biogenesis	4	4.942938e-19	Prpf19	1864
E14.5 epi	UMR	GO:0006396	RNA processing	3	3.904944e-25	Prpf3	512.666666666667
E14.5 epi	UMR	GO:0022613	ribonucleoprotein complex biogenesis	4	4.942938e-19	Prpf3	512.666666666667
E14.5 epi	UMR	GO:0006396	RNA processing	3	3.904944e-25	Prpf31	695.666666666667
E14.5 epi	UMR	GO:0022613	ribonucleoprotein complex biogenesis	4	4.942938e-19	Prpf31	695.666666666667
E14.5 epi	UMR	GO:0006396	RNA processing	3	3.904944e-25	Prpf38a	485.333333333333
E14.5 epi	UMR	GO:0006396	RNA processing	3	3.904944e-25	Prpf38b	1239
E14.5 epi	UMR	GO:0006396	RNA processing	3	3.904944e-25	Prpf39	1038.33333333333
E14.5 epi	UMR	GO:0022613	ribonucleoprotein complex biogenesis	4	4.942938e-19	Prpf39	1038.33333333333
E14.5 epi	UMR	GO:0006396	RNA processing	3	3.904944e-25	Prpf4	599
E14.5 epi	UMR	GO:0006396	RNA processing	3	3.904944e-25	Prpf40a	1785.33333333333
E14.5 epi	UMR	GO:0006396	RNA processing	3	3.904944e-25	Prpf40b	636
E14.5 epi	UMR	GO:0006396	RNA processing	3	3.904944e-25	Prpf4b	2296.66666666667
E14.5 epi	UMR	GO:0006396	RNA processing	3	3.904944e-25	Prpf6	869.666666666667
E14.5 epi	UMR	GO:0022613	ribonucleoprotein complex biogenesis	4	4.942938e-19	Prpf6	869.666666666667
E14.5 epi	UMR	GO:0006396	RNA processing	3	3.904944e-25	Prpf8	6430
E14.5 epi	UMR	GO:0022613	ribonucleoprotein complex biogenesis	4	4.942938e-19	Prpf8	6430
E14.5 epi	UMR	GO:0006396	RNA processing	3	3.904944e-25	Psip1	3174.33333333333
E14.5 epi	UMR	GO:0022613	ribonucleoprotein complex biogenesis	4	4.942938e-19	Psip1	3174.33333333333
E14.5 epi	UMR	GO:0006396	RNA processing	3	3.904944e-25	Pspc1	937
E14.5 epi	UMR	GO:0006396	RNA processing	3	3.904944e-25	Ptbp1	4579.66666666667
E14.5 epi	UMR	GO:0006396	RNA processing	3	3.904944e-25	Ptbp2	1405.33333333333
E14.5 epi	UMR	GO:0022613	ribonucleoprotein complex biogenesis	4	4.942938e-19	Ptbp2	1405.33333333333
E14.5 epi	UMR	GO:0006396	RNA processing	3	3.904944e-25	Ptbp3	1173.66666666667
E14.5 epi	UMR	GO:0022613	ribonucleoprotein complex biogenesis	4	4.942938e-19	Ptges3	1227.33333333333
E14.5 epi	UMR	GO:0006457	protein folding	6	1.655886e-17	Ptges3	1227.33333333333
E14.5 epi	UMR	GO:0006396	RNA processing	3	3.904944e-25	Puf60	1020.66666666667
E14.5 epi	UMR	GO:0006396	RNA processing	3	3.904944e-25	Pum1	2735
E14.5 epi	UMR	GO:0006396	RNA processing	3	3.904944e-25	Pum2	3633.66666666667
E14.5 epi	UMR	GO:0022613	ribonucleoprotein complex biogenesis	4	4.942938e-19	Pum2	3633.66666666667
E14.5 epi	UMR	GO:0034660	ncRNA metabolic process	1	1.178563e-31	Pus10	320.666666666667
E14.5 epi	UMR	GO:0034470	ncRNA processing	2	6.475019e-31	Pus10	320.666666666667
E14.5 epi	UMR	GO:0006396	RNA processing	3	3.904944e-25	Pus10	320.666666666667
E14.5 epi	UMR	GO:0034660	ncRNA metabolic process	1	1.178563e-31	Pwp2	410.666666666667
E14.5 epi	UMR	GO:0034470	ncRNA processing	2	6.475019e-31	Pwp2	410.666666666667
E14.5 epi	UMR	GO:0006396	RNA processing	3	3.904944e-25	Pwp2	410.666666666667
E14.5 epi	UMR	GO:0022613	ribonucleoprotein complex biogenesis	4	4.942938e-19	Pwp2	410.666666666667
E14.5 epi	UMR	GO:0042254	ribosome biogenesis	7	4.886879e-17	Pwp2	410.666666666667
E14.5 epi	UMR	GO:0006364	rRNA processing	9	4.353008e-16	Pwp2	410.666666666667
E14.5 epi	UMR	GO:0016072	rRNA metabolic process	10	7.769359e-16	Pwp2	410.666666666667
E14.5 epi	UMR	GO:0034660	ncRNA metabolic process	1	1.178563e-31	Qars	1223
E14.5 epi	UMR	GO:0006396	RNA processing	3	3.904944e-25	Qk	7543
E14.5 epi	UMR	GO:0006396	RNA processing	3	3.904944e-25	Raly	1407
E14.5 epi	UMR	GO:0022613	ribonucleoprotein complex biogenesis	4	4.942938e-19	Ran	2038
E14.5 epi	UMR	GO:0042254	ribosome biogenesis	7	4.886879e-17	Ran	2038
E14.5 epi	UMR	GO:0006457	protein folding	6	1.655886e-17	Ranbp2	4660.33333333333
E14.5 epi	UMR	GO:0022613	ribonucleoprotein complex biogenesis	4	4.942938e-19	Ranbp9	679.333333333333
E14.5 epi	UMR	GO:0042254	ribosome biogenesis	7	4.886879e-17	Ranbp9	679.333333333333
E14.5 epi	UMR	GO:0034660	ncRNA metabolic process	1	1.178563e-31	Rars	806.333333333333
E14.5 epi	UMR	GO:0034660	ncRNA metabolic process	1	1.178563e-31	Rars2	483.333333333333
E14.5 epi	UMR	GO:0006396	RNA processing	3	3.904944e-25	Raver1	508
E14.5 epi	UMR	GO:0006396	RNA processing	3	3.904944e-25	Raver1	508
E14.5 epi	UMR	GO:0006396	RNA processing	3	3.904944e-25	Raver2	1588.33333333333
E14.5 epi	UMR	GO:0006335	DNA replication-dependent nucleosome assembly	5	2.567652e-18	Rbbp4	3164.33333333333
E14.5 epi	UMR	GO:0000183	chromatin silencing at rDNA	8	2.086278e-16	Rbbp4	3164.33333333333
E14.5 epi	UMR	GO:0006396	RNA processing	3	3.904944e-25	Rbbp6	2381
E14.5 epi	UMR	GO:0006396	RNA processing	3	3.904944e-25	Rbfox2	1291
E14.5 epi	UMR	GO:0006396	RNA processing	3	3.904944e-25	Rbm15	1096.33333333333
E14.5 epi	UMR	GO:0006396	RNA processing	3	3.904944e-25	Rbm15b	594.666666666667
E14.5 epi	UMR	GO:0006396	RNA processing	3	3.904944e-25	Rbm17	606.666666666667
E14.5 epi	UMR	GO:0006396	RNA processing	3	3.904944e-25	Rbm22	626
E14.5 epi	UMR	GO:0022613	ribonucleoprotein complex biogenesis	4	4.942938e-19	Rbm22	626
E14.5 epi	UMR	GO:0006396	RNA processing	3	3.904944e-25	Rbm25	2742
E14.5 epi	UMR	GO:0006396	RNA processing	3	3.904944e-25	Rbm26	1868.66666666667
E14.5 epi	UMR	GO:0006396	RNA processing	3	3.904944e-25	Rbm27	1241.33333333333
E14.5 epi	UMR	GO:0006396	RNA processing	3	3.904944e-25	Rbm28	897.333333333333
E14.5 epi	UMR	GO:0006396	RNA processing	3	3.904944e-25	Rbm38	312
E14.5 epi	UMR	GO:0006396	RNA processing	3	3.904944e-25	Rbm39	3789
E14.5 epi	UMR	GO:0006396	RNA processing	3	3.904944e-25	Rbm5	1841.66666666667
E14.5 epi	UMR	GO:0022613	ribonucleoprotein complex biogenesis	4	4.942938e-19	Rbm5	1841.66666666667
E14.5 epi	UMR	GO:0006396	RNA processing	3	3.904944e-25	Rbm8a	589
E14.5 epi	UMR	GO:0006396	RNA processing	3	3.904944e-25	Rbmxl1	391.333333333333
E14.5 epi	UMR	GO:0022613	ribonucleoprotein complex biogenesis	4	4.942938e-19	Rc3h1	1694.33333333333
E14.5 epi	UMR	GO:0034660	ncRNA metabolic process	1	1.178563e-31	Riok1	364.333333333333
E14.5 epi	UMR	GO:0034470	ncRNA processing	2	6.475019e-31	Riok1	364.333333333333
E14.5 epi	UMR	GO:0006396	RNA processing	3	3.904944e-25	Riok1	364.333333333333
E14.5 epi	UMR	GO:0022613	ribonucleoprotein complex biogenesis	4	4.942938e-19	Riok1	364.333333333333
E14.5 epi	UMR	GO:0042254	ribosome biogenesis	7	4.886879e-17	Riok1	364.333333333333
E14.5 epi	UMR	GO:0006364	rRNA processing	9	4.353008e-16	Riok1	364.333333333333
E14.5 epi	UMR	GO:0016072	rRNA metabolic process	10	7.769359e-16	Riok1	364.333333333333
E14.5 epi	UMR	GO:0034660	ncRNA metabolic process	1	1.178563e-31	Riok3	760.666666666667
E14.5 epi	UMR	GO:0034470	ncRNA processing	2	6.475019e-31	Riok3	760.666666666667
E14.5 epi	UMR	GO:0006396	RNA processing	3	3.904944e-25	Riok3	760.666666666667
E14.5 epi	UMR	GO:0022613	ribonucleoprotein complex biogenesis	4	4.942938e-19	Riok3	760.666666666667
E14.5 epi	UMR	GO:0042254	ribosome biogenesis	7	4.886879e-17	Riok3	760.666666666667
E14.5 epi	UMR	GO:0006364	rRNA processing	9	4.353008e-16	Riok3	760.666666666667
E14.5 epi	UMR	GO:0016072	rRNA metabolic process	10	7.769359e-16	Riok3	760.666666666667
E14.5 epi	UMR	GO:0006396	RNA processing	3	3.904944e-25	Rngtt	536.666666666667
E14.5 epi	UMR	GO:0006396	RNA processing	3	3.904944e-25	Rnmt	549.333333333333
E14.5 epi	UMR	GO:0006396	RNA processing	3	3.904944e-25	Rnpc3	447
E14.5 epi	UMR	GO:0006396	RNA processing	3	3.904944e-25	Rnps1	395.333333333333
E14.5 epi	UMR	GO:0034660	ncRNA metabolic process	1	1.178563e-31	Rpf1	392.333333333333
E14.5 epi	UMR	GO:0034470	ncRNA processing	2	6.475019e-31	Rpf1	392.333333333333
E14.5 epi	UMR	GO:0006396	RNA processing	3	3.904944e-25	Rpf1	392.333333333333
E14.5 epi	UMR	GO:0022613	ribonucleoprotein complex biogenesis	4	4.942938e-19	Rpf1	392.333333333333
E14.5 epi	UMR	GO:0042254	ribosome biogenesis	7	4.886879e-17	Rpf1	392.333333333333
E14.5 epi	UMR	GO:0006364	rRNA processing	9	4.353008e-16	Rpf1	392.333333333333
E14.5 epi	UMR	GO:0016072	rRNA metabolic process	10	7.769359e-16	Rpf1	392.333333333333
E14.5 epi	UMR	GO:0034660	ncRNA metabolic process	1	1.178563e-31	Rpl14	992.666666666667
E14.5 epi	UMR	GO:0034470	ncRNA processing	2	6.475019e-31	Rpl14	992.666666666667
E14.5 epi	UMR	GO:0006396	RNA processing	3	3.904944e-25	Rpl14	992.666666666667
E14.5 epi	UMR	GO:0022613	ribonucleoprotein complex biogenesis	4	4.942938e-19	Rpl14	992.666666666667
E14.5 epi	UMR	GO:0042254	ribosome biogenesis	7	4.886879e-17	Rpl14	992.666666666667
E14.5 epi	UMR	GO:0006364	rRNA processing	9	4.353008e-16	Rpl14	992.666666666667
E14.5 epi	UMR	GO:0016072	rRNA metabolic process	10	7.769359e-16	Rpl14	992.666666666667
E14.5 epi	UMR	GO:0034660	ncRNA metabolic process	1	1.178563e-31	Rpl5	480
E14.5 epi	UMR	GO:0034470	ncRNA processing	2	6.475019e-31	Rpl5	480
E14.5 epi	UMR	GO:0006396	RNA processing	3	3.904944e-25	Rpl5	480
E14.5 epi	UMR	GO:0022613	ribonucleoprotein complex biogenesis	4	4.942938e-19	Rpl5	480
E14.5 epi	UMR	GO:0042254	ribosome biogenesis	7	4.886879e-17	Rpl5	480
E14.5 epi	UMR	GO:0006364	rRNA processing	9	4.353008e-16	Rpl5	480
E14.5 epi	UMR	GO:0016072	rRNA metabolic process	10	7.769359e-16	Rpl5	480
E14.5 epi	UMR	GO:0022613	ribonucleoprotein complex biogenesis	4	4.942938e-19	Rpl6	390
E14.5 epi	UMR	GO:0042254	ribosome biogenesis	7	4.886879e-17	Rpl6	390
E14.5 epi	UMR	GO:0034660	ncRNA metabolic process	1	1.178563e-31	Rpl7	1287.33333333333
E14.5 epi	UMR	GO:0034470	ncRNA processing	2	6.475019e-31	Rpl7	1287.33333333333
E14.5 epi	UMR	GO:0006396	RNA processing	3	3.904944e-25	Rpl7	1287.33333333333
E14.5 epi	UMR	GO:0022613	ribonucleoprotein complex biogenesis	4	4.942938e-19	Rpl7	1287.33333333333
E14.5 epi	UMR	GO:0042254	ribosome biogenesis	7	4.886879e-17	Rpl7	1287.33333333333
E14.5 epi	UMR	GO:0006364	rRNA processing	9	4.353008e-16	Rpl7	1287.33333333333
E14.5 epi	UMR	GO:0016072	rRNA metabolic process	10	7.769359e-16	Rpl7	1287.33333333333
E14.5 epi	UMR	GO:0034660	ncRNA metabolic process	1	1.178563e-31	Rpl7l1	620.666666666667
E14.5 epi	UMR	GO:0034470	ncRNA processing	2	6.475019e-31	Rpl7l1	620.666666666667
E14.5 epi	UMR	GO:0006396	RNA processing	3	3.904944e-25	Rpl7l1	620.666666666667
E14.5 epi	UMR	GO:0022613	ribonucleoprotein complex biogenesis	4	4.942938e-19	Rpl7l1	620.666666666667
E14.5 epi	UMR	GO:0042254	ribosome biogenesis	7	4.886879e-17	Rpl7l1	620.666666666667
E14.5 epi	UMR	GO:0006364	rRNA processing	9	4.353008e-16	Rpl7l1	620.666666666667
E14.5 epi	UMR	GO:0016072	rRNA metabolic process	10	7.769359e-16	Rpl7l1	620.666666666667
E14.5 epi	UMR	GO:0022613	ribonucleoprotein complex biogenesis	4	4.942938e-19	Rplp0	4063.33333333333
E14.5 epi	UMR	GO:0042254	ribosome biogenesis	7	4.886879e-17	Rplp0	4063.33333333333
E14.5 epi	UMR	GO:0034660	ncRNA metabolic process	1	1.178563e-31	Rps14	2097
E14.5 epi	UMR	GO:0034470	ncRNA processing	2	6.475019e-31	Rps14	2097
E14.5 epi	UMR	GO:0006396	RNA processing	3	3.904944e-25	Rps14	2097
E14.5 epi	UMR	GO:0022613	ribonucleoprotein complex biogenesis	4	4.942938e-19	Rps14	2097
E14.5 epi	UMR	GO:0042254	ribosome biogenesis	7	4.886879e-17	Rps14	2097
E14.5 epi	UMR	GO:0006364	rRNA processing	9	4.353008e-16	Rps14	2097
E14.5 epi	UMR	GO:0016072	rRNA metabolic process	10	7.769359e-16	Rps14	2097
E14.5 epi	UMR	GO:0034660	ncRNA metabolic process	1	1.178563e-31	Rps15	2939.33333333333
E14.5 epi	UMR	GO:0034470	ncRNA processing	2	6.475019e-31	Rps15	2939.33333333333
E14.5 epi	UMR	GO:0006396	RNA processing	3	3.904944e-25	Rps15	2939.33333333333
E14.5 epi	UMR	GO:0022613	ribonucleoprotein complex biogenesis	4	4.942938e-19	Rps15	2939.33333333333
E14.5 epi	UMR	GO:0042254	ribosome biogenesis	7	4.886879e-17	Rps15	2939.33333333333
E14.5 epi	UMR	GO:0006364	rRNA processing	9	4.353008e-16	Rps15	2939.33333333333
E14.5 epi	UMR	GO:0016072	rRNA metabolic process	10	7.769359e-16	Rps15	2939.33333333333
E14.5 epi	UMR	GO:0034660	ncRNA metabolic process	1	1.178563e-31	Rps17	366
E14.5 epi	UMR	GO:0034470	ncRNA processing	2	6.475019e-31	Rps17	366
E14.5 epi	UMR	GO:0006396	RNA processing	3	3.904944e-25	Rps17	366
E14.5 epi	UMR	GO:0022613	ribonucleoprotein complex biogenesis	4	4.942938e-19	Rps17	366
E14.5 epi	UMR	GO:0042254	ribosome biogenesis	7	4.886879e-17	Rps17	366
E14.5 epi	UMR	GO:0006364	rRNA processing	9	4.353008e-16	Rps17	366
E14.5 epi	UMR	GO:0016072	rRNA metabolic process	10	7.769359e-16	Rps17	366
E14.5 epi	UMR	GO:0034660	ncRNA metabolic process	1	1.178563e-31	Rps19	615.333333333333
E14.5 epi	UMR	GO:0034470	ncRNA processing	2	6.475019e-31	Rps19	615.333333333333
E14.5 epi	UMR	GO:0006396	RNA processing	3	3.904944e-25	Rps19	615.333333333333
E14.5 epi	UMR	GO:0022613	ribonucleoprotein complex biogenesis	4	4.942938e-19	Rps19	615.333333333333
E14.5 epi	UMR	GO:0042254	ribosome biogenesis	7	4.886879e-17	Rps19	615.333333333333
E14.5 epi	UMR	GO:0006364	rRNA processing	9	4.353008e-16	Rps19	615.333333333333
E14.5 epi	UMR	GO:0016072	rRNA metabolic process	10	7.769359e-16	Rps19	615.333333333333
E14.5 epi	UMR	GO:0034660	ncRNA metabolic process	1	1.178563e-31	Rps21	1027.33333333333
E14.5 epi	UMR	GO:0034470	ncRNA processing	2	6.475019e-31	Rps21	1027.33333333333
E14.5 epi	UMR	GO:0006396	RNA processing	3	3.904944e-25	Rps21	1027.33333333333
E14.5 epi	UMR	GO:0022613	ribonucleoprotein complex biogenesis	4	4.942938e-19	Rps21	1027.33333333333
E14.5 epi	UMR	GO:0042254	ribosome biogenesis	7	4.886879e-17	Rps21	1027.33333333333
E14.5 epi	UMR	GO:0006364	rRNA processing	9	4.353008e-16	Rps21	1027.33333333333
E14.5 epi	UMR	GO:0016072	rRNA metabolic process	10	7.769359e-16	Rps21	1027.33333333333
E14.5 epi	UMR	GO:0034660	ncRNA metabolic process	1	1.178563e-31	Rps24	1208.33333333333
E14.5 epi	UMR	GO:0034470	ncRNA processing	2	6.475019e-31	Rps24	1208.33333333333
E14.5 epi	UMR	GO:0006396	RNA processing	3	3.904944e-25	Rps24	1208.33333333333
E14.5 epi	UMR	GO:0022613	ribonucleoprotein complex biogenesis	4	4.942938e-19	Rps24	1208.33333333333
E14.5 epi	UMR	GO:0042254	ribosome biogenesis	7	4.886879e-17	Rps24	1208.33333333333
E14.5 epi	UMR	GO:0006364	rRNA processing	9	4.353008e-16	Rps24	1208.33333333333
E14.5 epi	UMR	GO:0016072	rRNA metabolic process	10	7.769359e-16	Rps24	1208.33333333333
E14.5 epi	UMR	GO:0022613	ribonucleoprotein complex biogenesis	4	4.942938e-19	Rps27l	361
E14.5 epi	UMR	GO:0042254	ribosome biogenesis	7	4.886879e-17	Rps27l	361
E14.5 epi	UMR	GO:0022613	ribonucleoprotein complex biogenesis	4	4.942938e-19	Rps5	2778.66666666667
E14.5 epi	UMR	GO:0042254	ribosome biogenesis	7	4.886879e-17	Rps5	2778.66666666667
E14.5 epi	UMR	GO:0034660	ncRNA metabolic process	1	1.178563e-31	Rps8	396
E14.5 epi	UMR	GO:0034470	ncRNA processing	2	6.475019e-31	Rps8	396
E14.5 epi	UMR	GO:0006396	RNA processing	3	3.904944e-25	Rps8	396
E14.5 epi	UMR	GO:0022613	ribonucleoprotein complex biogenesis	4	4.942938e-19	Rps8	396
E14.5 epi	UMR	GO:0042254	ribosome biogenesis	7	4.886879e-17	Rps8	396
E14.5 epi	UMR	GO:0006364	rRNA processing	9	4.353008e-16	Rps8	396
E14.5 epi	UMR	GO:0016072	rRNA metabolic process	10	7.769359e-16	Rps8	396
E14.5 epi	UMR	GO:0034660	ncRNA metabolic process	1	1.178563e-31	Rpsa	1852
E14.5 epi	UMR	GO:0034470	ncRNA processing	2	6.475019e-31	Rpsa	1852
E14.5 epi	UMR	GO:0006396	RNA processing	3	3.904944e-25	Rpsa	1852
E14.5 epi	UMR	GO:0022613	ribonucleoprotein complex biogenesis	4	4.942938e-19	Rpsa	1852
E14.5 epi	UMR	GO:0042254	ribosome biogenesis	7	4.886879e-17	Rpsa	1852
E14.5 epi	UMR	GO:0006364	rRNA processing	9	4.353008e-16	Rpsa	1852
E14.5 epi	UMR	GO:0016072	rRNA metabolic process	10	7.769359e-16	Rpsa	1852
E14.5 epi	UMR	GO:0034660	ncRNA metabolic process	1	1.178563e-31	Rrn3	1086
E14.5 epi	UMR	GO:0022613	ribonucleoprotein complex biogenesis	4	4.942938e-19	Rrn3	1086
E14.5 epi	UMR	GO:0042254	ribosome biogenesis	7	4.886879e-17	Rrn3	1086
E14.5 epi	UMR	GO:0034660	ncRNA metabolic process	1	1.178563e-31	Rrp1	1099.66666666667
E14.5 epi	UMR	GO:0034470	ncRNA processing	2	6.475019e-31	Rrp1	1099.66666666667
E14.5 epi	UMR	GO:0006396	RNA processing	3	3.904944e-25	Rrp1	1099.66666666667
E14.5 epi	UMR	GO:0022613	ribonucleoprotein complex biogenesis	4	4.942938e-19	Rrp1	1099.66666666667
E14.5 epi	UMR	GO:0042254	ribosome biogenesis	7	4.886879e-17	Rrp1	1099.66666666667
E14.5 epi	UMR	GO:0006364	rRNA processing	9	4.353008e-16	Rrp1	1099.66666666667
E14.5 epi	UMR	GO:0016072	rRNA metabolic process	10	7.769359e-16	Rrp1	1099.66666666667
E14.5 epi	UMR	GO:0034660	ncRNA metabolic process	1	1.178563e-31	Rrp15	300.666666666667
E14.5 epi	UMR	GO:0034470	ncRNA processing	2	6.475019e-31	Rrp15	300.666666666667
E14.5 epi	UMR	GO:0006396	RNA processing	3	3.904944e-25	Rrp15	300.666666666667
E14.5 epi	UMR	GO:0022613	ribonucleoprotein complex biogenesis	4	4.942938e-19	Rrp15	300.666666666667
E14.5 epi	UMR	GO:0042254	ribosome biogenesis	7	4.886879e-17	Rrp15	300.666666666667
E14.5 epi	UMR	GO:0006364	rRNA processing	9	4.353008e-16	Rrp15	300.666666666667
E14.5 epi	UMR	GO:0016072	rRNA metabolic process	10	7.769359e-16	Rrp15	300.666666666667
E14.5 epi	UMR	GO:0034660	ncRNA metabolic process	1	1.178563e-31	Rrp1b	823.666666666667
E14.5 epi	UMR	GO:0034470	ncRNA processing	2	6.475019e-31	Rrp1b	823.666666666667
E14.5 epi	UMR	GO:0006396	RNA processing	3	3.904944e-25	Rrp1b	823.666666666667
E14.5 epi	UMR	GO:0022613	ribonucleoprotein complex biogenesis	4	4.942938e-19	Rrp1b	823.666666666667
E14.5 epi	UMR	GO:0042254	ribosome biogenesis	7	4.886879e-17	Rrp1b	823.666666666667
E14.5 epi	UMR	GO:0006364	rRNA processing	9	4.353008e-16	Rrp1b	823.666666666667
E14.5 epi	UMR	GO:0016072	rRNA metabolic process	10	7.769359e-16	Rrp1b	823.666666666667
E14.5 epi	UMR	GO:0034660	ncRNA metabolic process	1	1.178563e-31	Rrp7a	401.333333333333
E14.5 epi	UMR	GO:0034470	ncRNA processing	2	6.475019e-31	Rrp7a	401.333333333333
E14.5 epi	UMR	GO:0006396	RNA processing	3	3.904944e-25	Rrp7a	401.333333333333
E14.5 epi	UMR	GO:0022613	ribonucleoprotein complex biogenesis	4	4.942938e-19	Rrp7a	401.333333333333
E14.5 epi	UMR	GO:0042254	ribosome biogenesis	7	4.886879e-17	Rrp7a	401.333333333333
E14.5 epi	UMR	GO:0006364	rRNA processing	9	4.353008e-16	Rrp7a	401.333333333333
E14.5 epi	UMR	GO:0016072	rRNA metabolic process	10	7.769359e-16	Rrp7a	401.333333333333
E14.5 epi	UMR	GO:0034660	ncRNA metabolic process	1	1.178563e-31	Rsl1d1	1352.66666666667
E14.5 epi	UMR	GO:0034470	ncRNA processing	2	6.475019e-31	Rsl1d1	1352.66666666667
E14.5 epi	UMR	GO:0006396	RNA processing	3	3.904944e-25	Rsl1d1	1352.66666666667
E14.5 epi	UMR	GO:0022613	ribonucleoprotein complex biogenesis	4	4.942938e-19	Rsl1d1	1352.66666666667
E14.5 epi	UMR	GO:0042254	ribosome biogenesis	7	4.886879e-17	Rsl1d1	1352.66666666667
E14.5 epi	UMR	GO:0006364	rRNA processing	9	4.353008e-16	Rsl1d1	1352.66666666667
E14.5 epi	UMR	GO:0016072	rRNA metabolic process	10	7.769359e-16	Rsl1d1	1352.66666666667
E14.5 epi	UMR	GO:0022613	ribonucleoprotein complex biogenesis	4	4.942938e-19	Rsl24d1	384.333333333333
E14.5 epi	UMR	GO:0042254	ribosome biogenesis	7	4.886879e-17	Rsl24d1	384.333333333333
E14.5 epi	UMR	GO:0006396	RNA processing	3	3.904944e-25	Rtca	284.666666666667
E14.5 epi	UMR	GO:0034660	ncRNA metabolic process	1	1.178563e-31	Rtcb	999.333333333333
E14.5 epi	UMR	GO:0034470	ncRNA processing	2	6.475019e-31	Rtcb	999.333333333333
E14.5 epi	UMR	GO:0006396	RNA processing	3	3.904944e-25	Rtcb	999.333333333333
E14.5 epi	UMR	GO:0034660	ncRNA metabolic process	1	1.178563e-31	Sars	1029
E14.5 epi	UMR	GO:0034660	ncRNA metabolic process	1	1.178563e-31	Sart1	732.333333333333
E14.5 epi	UMR	GO:0034470	ncRNA processing	2	6.475019e-31	Sart1	732.333333333333
E14.5 epi	UMR	GO:0006396	RNA processing	3	3.904944e-25	Sart1	732.333333333333
E14.5 epi	UMR	GO:0022613	ribonucleoprotein complex biogenesis	4	4.942938e-19	Sart1	732.333333333333
E14.5 epi	UMR	GO:0042254	ribosome biogenesis	7	4.886879e-17	Sart1	732.333333333333
E14.5 epi	UMR	GO:0006364	rRNA processing	9	4.353008e-16	Sart1	732.333333333333
E14.5 epi	UMR	GO:0016072	rRNA metabolic process	10	7.769359e-16	Sart1	732.333333333333
E14.5 epi	UMR	GO:0006396	RNA processing	3	3.904944e-25	Sart3	938
E14.5 epi	UMR	GO:0022613	ribonucleoprotein complex biogenesis	4	4.942938e-19	Sart3	938
E14.5 epi	UMR	GO:0006396	RNA processing	3	3.904944e-25	Scaf1	1356
E14.5 epi	UMR	GO:0006396	RNA processing	3	3.904944e-25	Scaf11	2822.33333333333
E14.5 epi	UMR	GO:0022613	ribonucleoprotein complex biogenesis	4	4.942938e-19	Scaf11	2822.33333333333
E14.5 epi	UMR	GO:0006396	RNA processing	3	3.904944e-25	Scaf8	1781
E14.5 epi	UMR	GO:0022613	ribonucleoprotein complex biogenesis	4	4.942938e-19	Sdad1	842
E14.5 epi	UMR	GO:0042254	ribosome biogenesis	7	4.886879e-17	Sdad1	842
E14.5 epi	UMR	GO:0006457	protein folding	6	1.655886e-17	Selenof	1134.33333333333
E14.5 epi	UMR	GO:0006396	RNA processing	3	3.904944e-25	Setx	2190.66666666667
E14.5 epi	UMR	GO:0022613	ribonucleoprotein complex biogenesis	4	4.942938e-19	Setx	2190.66666666667
E14.5 epi	UMR	GO:0006396	RNA processing	3	3.904944e-25	Sf1	2879.66666666667
E14.5 epi	UMR	GO:0006396	RNA processing	3	3.904944e-25	Sf3a1	1688
E14.5 epi	UMR	GO:0022613	ribonucleoprotein complex biogenesis	4	4.942938e-19	Sf3a1	1688
E14.5 epi	UMR	GO:0006396	RNA processing	3	3.904944e-25	Sf3a2	533.333333333333
E14.5 epi	UMR	GO:0022613	ribonucleoprotein complex biogenesis	4	4.942938e-19	Sf3a2	533.333333333333
E14.5 epi	UMR	GO:0006396	RNA processing	3	3.904944e-25	Sf3a3	683.666666666667
E14.5 epi	UMR	GO:0006396	RNA processing	3	3.904944e-25	Sf3b1	4029.66666666667
E14.5 epi	UMR	GO:0022613	ribonucleoprotein complex biogenesis	4	4.942938e-19	Sf3b1	4029.66666666667
E14.5 epi	UMR	GO:0006396	RNA processing	3	3.904944e-25	Sf3b2	3036.33333333333
E14.5 epi	UMR	GO:0006396	RNA processing	3	3.904944e-25	Sf3b3	3430.66666666667
E14.5 epi	UMR	GO:0006396	RNA processing	3	3.904944e-25	Sf3b6	441.666666666667
E14.5 epi	UMR	GO:0006396	RNA processing	3	3.904944e-25	Sfpq	7169.66666666667
E14.5 epi	UMR	GO:0006396	RNA processing	3	3.904944e-25	Sfswap	937.666666666667
E14.5 epi	UMR	GO:0022613	ribonucleoprotein complex biogenesis	4	4.942938e-19	Sfswap	937.666666666667
E14.5 epi	UMR	GO:0006457	protein folding	6	1.655886e-17	Sh3glb1	1181.66666666667
E14.5 epi	UMR	GO:0000183	chromatin silencing at rDNA	8	2.086278e-16	Sin3a	1647
E14.5 epi	UMR	GO:0034660	ncRNA metabolic process	1	1.178563e-31	Sirt1	505
E14.5 epi	UMR	GO:0034470	ncRNA processing	2	6.475019e-31	Sirt1	505
E14.5 epi	UMR	GO:0006396	RNA processing	3	3.904944e-25	Sirt1	505
E14.5 epi	UMR	GO:0022613	ribonucleoprotein complex biogenesis	4	4.942938e-19	Sirt1	505
E14.5 epi	UMR	GO:0042254	ribosome biogenesis	7	4.886879e-17	Sirt1	505
E14.5 epi	UMR	GO:0000183	chromatin silencing at rDNA	8	2.086278e-16	Sirt1	505
E14.5 epi	UMR	GO:0006364	rRNA processing	9	4.353008e-16	Sirt1	505
E14.5 epi	UMR	GO:0016072	rRNA metabolic process	10	7.769359e-16	Sirt1	505
E14.5 epi	UMR	GO:0034660	ncRNA metabolic process	1	1.178563e-31	Skiv2l2	1164.33333333333
E14.5 epi	UMR	GO:0034470	ncRNA processing	2	6.475019e-31	Skiv2l2	1164.33333333333
E14.5 epi	UMR	GO:0006396	RNA processing	3	3.904944e-25	Skiv2l2	1164.33333333333
E14.5 epi	UMR	GO:0022613	ribonucleoprotein complex biogenesis	4	4.942938e-19	Skiv2l2	1164.33333333333
E14.5 epi	UMR	GO:0042254	ribosome biogenesis	7	4.886879e-17	Skiv2l2	1164.33333333333
E14.5 epi	UMR	GO:0006364	rRNA processing	9	4.353008e-16	Skiv2l2	1164.33333333333
E14.5 epi	UMR	GO:0016072	rRNA metabolic process	10	7.769359e-16	Skiv2l2	1164.33333333333
E14.5 epi	UMR	GO:0006396	RNA processing	3	3.904944e-25	Slbp	484.666666666667
E14.5 epi	UMR	GO:0006396	RNA processing	3	3.904944e-25	Slu7	374.666666666667
E14.5 epi	UMR	GO:0022613	ribonucleoprotein complex biogenesis	4	4.942938e-19	Slu7	374.666666666667
E14.5 epi	UMR	GO:0000183	chromatin silencing at rDNA	8	2.086278e-16	Smarca5	900.666666666667
E14.5 epi	UMR	GO:0006396	RNA processing	3	3.904944e-25	Smndc1	453
E14.5 epi	UMR	GO:0006396	RNA processing	3	3.904944e-25	Smu1	731
E14.5 epi	UMR	GO:0034660	ncRNA metabolic process	1	1.178563e-31	Snapc3	335
E14.5 epi	UMR	GO:0034660	ncRNA metabolic process	1	1.178563e-31	Snapc4	441
E14.5 epi	UMR	GO:0006396	RNA processing	3	3.904944e-25	Snrnp200	3320
E14.5 epi	UMR	GO:0006396	RNA processing	3	3.904944e-25	Snrnp40	576
E14.5 epi	UMR	GO:0006396	RNA processing	3	3.904944e-25	Snrnp48	359
E14.5 epi	UMR	GO:0006396	RNA processing	3	3.904944e-25	Snrnp70	3178.33333333333
E14.5 epi	UMR	GO:0006396	RNA processing	3	3.904944e-25	Snrpa	699
E14.5 epi	UMR	GO:0006396	RNA processing	3	3.904944e-25	Snrpa1	436.666666666667
E14.5 epi	UMR	GO:0006396	RNA processing	3	3.904944e-25	Snrpb	960
E14.5 epi	UMR	GO:0022613	ribonucleoprotein complex biogenesis	4	4.942938e-19	Snrpb	960
E14.5 epi	UMR	GO:0006396	RNA processing	3	3.904944e-25	Snrpb2	372.666666666667
E14.5 epi	UMR	GO:0006396	RNA processing	3	3.904944e-25	Snrpd1	501
E14.5 epi	UMR	GO:0022613	ribonucleoprotein complex biogenesis	4	4.942938e-19	Snrpd1	501
E14.5 epi	UMR	GO:0006396	RNA processing	3	3.904944e-25	Snrpd3	576.666666666667
E14.5 epi	UMR	GO:0022613	ribonucleoprotein complex biogenesis	4	4.942938e-19	Snrpd3	576.666666666667
E14.5 epi	UMR	GO:0006396	RNA processing	3	3.904944e-25	Snrpe	379.666666666667
E14.5 epi	UMR	GO:0022613	ribonucleoprotein complex biogenesis	4	4.942938e-19	Snrpe	379.666666666667
E14.5 epi	UMR	GO:0006396	RNA processing	3	3.904944e-25	Snw1	802.666666666667
E14.5 epi	UMR	GO:0022613	ribonucleoprotein complex biogenesis	4	4.942938e-19	Snw1	802.666666666667
E14.5 epi	UMR	GO:0006396	RNA processing	3	3.904944e-25	Son	8420
E14.5 epi	UMR	GO:0006396	RNA processing	3	3.904944e-25	Spen	2544
E14.5 epi	UMR	GO:0034660	ncRNA metabolic process	1	1.178563e-31	Spin1	1686.33333333333
E14.5 epi	UMR	GO:0006396	RNA processing	3	3.904944e-25	Spout1	320
E14.5 epi	UMR	GO:0006396	RNA processing	3	3.904944e-25	Srek1	1791
E14.5 epi	UMR	GO:0006396	RNA processing	3	3.904944e-25	Srpk1	1367.66666666667
E14.5 epi	UMR	GO:0022613	ribonucleoprotein complex biogenesis	4	4.942938e-19	Srpk1	1367.66666666667
E14.5 epi	UMR	GO:0006396	RNA processing	3	3.904944e-25	Srpk2	1395.33333333333
E14.5 epi	UMR	GO:0022613	ribonucleoprotein complex biogenesis	4	4.942938e-19	Srpk2	1395.33333333333
E14.5 epi	UMR	GO:0006396	RNA processing	3	3.904944e-25	Srrm1	2937.33333333333
E14.5 epi	UMR	GO:0006396	RNA processing	3	3.904944e-25	Srrm2	16106.3333333333
E14.5 epi	UMR	GO:0034660	ncRNA metabolic process	1	1.178563e-31	Srrt	1790.33333333333
E14.5 epi	UMR	GO:0034470	ncRNA processing	2	6.475019e-31	Srrt	1790.33333333333
E14.5 epi	UMR	GO:0006396	RNA processing	3	3.904944e-25	Srrt	1790.33333333333
E14.5 epi	UMR	GO:0006396	RNA processing	3	3.904944e-25	Srsf1	6315.66666666667
E14.5 epi	UMR	GO:0022613	ribonucleoprotein complex biogenesis	4	4.942938e-19	Srsf1	6315.66666666667
E14.5 epi	UMR	GO:0006396	RNA processing	3	3.904944e-25	Srsf10	2001.33333333333
E14.5 epi	UMR	GO:0022613	ribonucleoprotein complex biogenesis	4	4.942938e-19	Srsf10	2001.33333333333
E14.5 epi	UMR	GO:0006396	RNA processing	3	3.904944e-25	Srsf11	1694
E14.5 epi	UMR	GO:0006396	RNA processing	3	3.904944e-25	Srsf2	3133.66666666667
E14.5 epi	UMR	GO:0006396	RNA processing	3	3.904944e-25	Srsf3	2098.66666666667
E14.5 epi	UMR	GO:0006396	RNA processing	3	3.904944e-25	Srsf4	902.666666666667
E14.5 epi	UMR	GO:0006396	RNA processing	3	3.904944e-25	Srsf5	1978
E14.5 epi	UMR	GO:0006396	RNA processing	3	3.904944e-25	Srsf6	3815.33333333333
E14.5 epi	UMR	GO:0022613	ribonucleoprotein complex biogenesis	4	4.942938e-19	Srsf6	3815.33333333333
E14.5 epi	UMR	GO:0006396	RNA processing	3	3.904944e-25	Srsf7	2058.33333333333
E14.5 epi	UMR	GO:0006396	RNA processing	3	3.904944e-25	Srsf9	757.666666666667
E14.5 epi	UMR	GO:0034660	ncRNA metabolic process	1	1.178563e-31	Ssb	1785.66666666667
E14.5 epi	UMR	GO:0034470	ncRNA processing	2	6.475019e-31	Ssb	1785.66666666667
E14.5 epi	UMR	GO:0006396	RNA processing	3	3.904944e-25	Ssb	1785.66666666667
E14.5 epi	UMR	GO:0006396	RNA processing	3	3.904944e-25	Ssu72	366.666666666667
E14.5 epi	UMR	GO:0006457	protein folding	6	1.655886e-17	St13	1885.66666666667
E14.5 epi	UMR	GO:0006396	RNA processing	3	3.904944e-25	Strap	1581.66666666667
E14.5 epi	UMR	GO:0022613	ribonucleoprotein complex biogenesis	4	4.942938e-19	Strap	1581.66666666667
E14.5 epi	UMR	GO:0006457	protein folding	6	1.655886e-17	Stub1	554
E14.5 epi	UMR	GO:0006396	RNA processing	3	3.904944e-25	Sugp1	392
E14.5 epi	UMR	GO:0006396	RNA processing	3	3.904944e-25	Sugp2	562.666666666667
E14.5 epi	UMR	GO:0006396	RNA processing	3	3.904944e-25	Supt5	1257.33333333333
E14.5 epi	UMR	GO:0006396	RNA processing	3	3.904944e-25	Supt6	1894
E14.5 epi	UMR	GO:0006396	RNA processing	3	3.904944e-25	Supv3l1	337.333333333333
E14.5 epi	UMR	GO:0006396	RNA processing	3	3.904944e-25	Sympk	1674.33333333333
E14.5 epi	UMR	GO:0006396	RNA processing	3	3.904944e-25	Syncrip	3402.66666666667
E14.5 epi	UMR	GO:0034660	ncRNA metabolic process	1	1.178563e-31	Tarbp1	435.666666666667
E14.5 epi	UMR	GO:0034470	ncRNA processing	2	6.475019e-31	Tarbp1	435.666666666667
E14.5 epi	UMR	GO:0006396	RNA processing	3	3.904944e-25	Tarbp1	435.666666666667
E14.5 epi	UMR	GO:0022613	ribonucleoprotein complex biogenesis	4	4.942938e-19	Tarbp1	435.666666666667
E14.5 epi	UMR	GO:0042254	ribosome biogenesis	7	4.886879e-17	Tarbp1	435.666666666667
E14.5 epi	UMR	GO:0006364	rRNA processing	9	4.353008e-16	Tarbp1	435.666666666667
E14.5 epi	UMR	GO:0016072	rRNA metabolic process	10	7.769359e-16	Tarbp1	435.666666666667
E14.5 epi	UMR	GO:0006396	RNA processing	3	3.904944e-25	Tardbp	4362
E14.5 epi	UMR	GO:0034660	ncRNA metabolic process	1	1.178563e-31	Tars	1014
E14.5 epi	UMR	GO:0034660	ncRNA metabolic process	1	1.178563e-31	Tars2	485.666666666667
E14.5 epi	UMR	GO:0006457	protein folding	6	1.655886e-17	Tbcd	805.666666666667
E14.5 epi	UMR	GO:0006457	protein folding	6	1.655886e-17	Tbce	412
E14.5 epi	UMR	GO:0034660	ncRNA metabolic process	1	1.178563e-31	Tbl3	378
E14.5 epi	UMR	GO:0034470	ncRNA processing	2	6.475019e-31	Tbl3	378
E14.5 epi	UMR	GO:0006396	RNA processing	3	3.904944e-25	Tbl3	378
E14.5 epi	UMR	GO:0022613	ribonucleoprotein complex biogenesis	4	4.942938e-19	Tbl3	378
E14.5 epi	UMR	GO:0042254	ribosome biogenesis	7	4.886879e-17	Tbl3	378
E14.5 epi	UMR	GO:0006364	rRNA processing	9	4.353008e-16	Tbl3	378
E14.5 epi	UMR	GO:0016072	rRNA metabolic process	10	7.769359e-16	Tbl3	378
E14.5 epi	UMR	GO:0034660	ncRNA metabolic process	1	1.178563e-31	Tcof1	1028
E14.5 epi	UMR	GO:0006457	protein folding	6	1.655886e-17	Tcp1	3727.66666666667
E14.5 epi	UMR	GO:0006396	RNA processing	3	3.904944e-25	Tdrd3	828.666666666667
E14.5 epi	UMR	GO:0006396	RNA processing	3	3.904944e-25	Tfip11	464
E14.5 epi	UMR	GO:0006396	RNA processing	3	3.904944e-25	Tgs1	802.666666666667
E14.5 epi	UMR	GO:0006396	RNA processing	3	3.904944e-25	Thoc1	639
E14.5 epi	UMR	GO:0006396	RNA processing	3	3.904944e-25	Thoc3	481
E14.5 epi	UMR	GO:0006396	RNA processing	3	3.904944e-25	Thoc5	471.333333333333
E14.5 epi	UMR	GO:0006396	RNA processing	3	3.904944e-25	Thoc7	409.333333333333
E14.5 epi	UMR	GO:0006396	RNA processing	3	3.904944e-25	Thrap3	1840.66666666667
E14.5 epi	UMR	GO:0034660	ncRNA metabolic process	1	1.178563e-31	Thumpd1	709.333333333333
E14.5 epi	UMR	GO:0034470	ncRNA processing	2	6.475019e-31	Thumpd1	709.333333333333
E14.5 epi	UMR	GO:0006396	RNA processing	3	3.904944e-25	Thumpd1	709.333333333333
E14.5 epi	UMR	GO:0034660	ncRNA metabolic process	1	1.178563e-31	Thumpd3	416.333333333333
E14.5 epi	UMR	GO:0034470	ncRNA processing	2	6.475019e-31	Thumpd3	416.333333333333
E14.5 epi	UMR	GO:0006396	RNA processing	3	3.904944e-25	Thumpd3	416.333333333333
E14.5 epi	UMR	GO:0022613	ribonucleoprotein complex biogenesis	4	4.942938e-19	Ticrr	706.333333333333
E14.5 epi	UMR	GO:0006457	protein folding	6	1.655886e-17	Tmx1	1108
E14.5 epi	UMR	GO:0006457	protein folding	6	1.655886e-17	Tmx3	938.333333333333
E14.5 epi	UMR	GO:0006457	protein folding	6	1.655886e-17	Tmx4	1626.33333333333
E14.5 epi	UMR	GO:0006457	protein folding	6	1.655886e-17	Tor1b	451
E14.5 epi	UMR	GO:0006396	RNA processing	3	3.904944e-25	Tra2a	1357.66666666667
E14.5 epi	UMR	GO:0006396	RNA processing	3	3.904944e-25	Tra2b	1292.66666666667
E14.5 epi	UMR	GO:0006457	protein folding	6	1.655886e-17	Trap1	918.666666666667
E14.5 epi	UMR	GO:0034660	ncRNA metabolic process	1	1.178563e-31	Trit1	285.666666666667
E14.5 epi	UMR	GO:0034470	ncRNA processing	2	6.475019e-31	Trit1	285.666666666667
E14.5 epi	UMR	GO:0006396	RNA processing	3	3.904944e-25	Trit1	285.666666666667
E14.5 epi	UMR	GO:0034660	ncRNA metabolic process	1	1.178563e-31	Trmt1	483.333333333333
E14.5 epi	UMR	GO:0034470	ncRNA processing	2	6.475019e-31	Trmt1	483.333333333333
E14.5 epi	UMR	GO:0006396	RNA processing	3	3.904944e-25	Trmt1	483.333333333333
E14.5 epi	UMR	GO:0034660	ncRNA metabolic process	1	1.178563e-31	Trmt1l	421
E14.5 epi	UMR	GO:0034470	ncRNA processing	2	6.475019e-31	Trmt1l	421
E14.5 epi	UMR	GO:0006396	RNA processing	3	3.904944e-25	Trmt1l	421
E14.5 epi	UMR	GO:0006396	RNA processing	3	3.904944e-25	Trmt2a	390.666666666667
E14.5 epi	UMR	GO:0034660	ncRNA metabolic process	1	1.178563e-31	Trmt6	349.666666666667
E14.5 epi	UMR	GO:0034470	ncRNA processing	2	6.475019e-31	Trmt6	349.666666666667
E14.5 epi	UMR	GO:0006396	RNA processing	3	3.904944e-25	Trmt6	349.666666666667
E14.5 epi	UMR	GO:0034660	ncRNA metabolic process	1	1.178563e-31	Trnt1	419.333333333333
E14.5 epi	UMR	GO:0034470	ncRNA processing	2	6.475019e-31	Trnt1	419.333333333333
E14.5 epi	UMR	GO:0006396	RNA processing	3	3.904944e-25	Trnt1	419.333333333333
E14.5 epi	UMR	GO:0034660	ncRNA metabolic process	1	1.178563e-31	Trp53	879.666666666667
E14.5 epi	UMR	GO:0034660	ncRNA metabolic process	1	1.178563e-31	Trub1	419
E14.5 epi	UMR	GO:0034470	ncRNA processing	2	6.475019e-31	Trub1	419
E14.5 epi	UMR	GO:0006396	RNA processing	3	3.904944e-25	Trub1	419
E14.5 epi	UMR	GO:0034660	ncRNA metabolic process	1	1.178563e-31	Trub2	486
E14.5 epi	UMR	GO:0034470	ncRNA processing	2	6.475019e-31	Trub2	486
E14.5 epi	UMR	GO:0006396	RNA processing	3	3.904944e-25	Trub2	486
E14.5 epi	UMR	GO:0022613	ribonucleoprotein complex biogenesis	4	4.942938e-19	Tsc1	814.333333333333
E14.5 epi	UMR	GO:0042254	ribosome biogenesis	7	4.886879e-17	Tsc1	814.333333333333
E14.5 epi	UMR	GO:0034660	ncRNA metabolic process	1	1.178563e-31	Tsen34	370.333333333333
E14.5 epi	UMR	GO:0034470	ncRNA processing	2	6.475019e-31	Tsen34	370.333333333333
E14.5 epi	UMR	GO:0006396	RNA processing	3	3.904944e-25	Tsen34	370.333333333333
E14.5 epi	UMR	GO:0034660	ncRNA metabolic process	1	1.178563e-31	Tsr1	783.333333333333
E14.5 epi	UMR	GO:0034470	ncRNA processing	2	6.475019e-31	Tsr1	783.333333333333
E14.5 epi	UMR	GO:0006396	RNA processing	3	3.904944e-25	Tsr1	783.333333333333
E14.5 epi	UMR	GO:0022613	ribonucleoprotein complex biogenesis	4	4.942938e-19	Tsr1	783.333333333333
E14.5 epi	UMR	GO:0042254	ribosome biogenesis	7	4.886879e-17	Tsr1	783.333333333333
E14.5 epi	UMR	GO:0006364	rRNA processing	9	4.353008e-16	Tsr1	783.333333333333
E14.5 epi	UMR	GO:0016072	rRNA metabolic process	10	7.769359e-16	Tsr1	783.333333333333
E14.5 epi	UMR	GO:0000183	chromatin silencing at rDNA	8	2.086278e-16	Ttf1	288.333333333333
E14.5 epi	UMR	GO:0006396	RNA processing	3	3.904944e-25	Ttf2	576.666666666667
E14.5 epi	UMR	GO:0034660	ncRNA metabolic process	1	1.178563e-31	Tut1	334.666666666667
E14.5 epi	UMR	GO:0034470	ncRNA processing	2	6.475019e-31	Tut1	334.666666666667
E14.5 epi	UMR	GO:0006396	RNA processing	3	3.904944e-25	Tut1	334.666666666667
E14.5 epi	UMR	GO:0006457	protein folding	6	1.655886e-17	Txndc11	384.666666666667
E14.5 epi	UMR	GO:0006457	protein folding	6	1.655886e-17	Txndc5	1911.66666666667
E14.5 epi	UMR	GO:0006396	RNA processing	3	3.904944e-25	Txnl4a	979
E14.5 epi	UMR	GO:0022613	ribonucleoprotein complex biogenesis	4	4.942938e-19	Txnl4a	979
E14.5 epi	UMR	GO:0034660	ncRNA metabolic process	1	1.178563e-31	Tyw1	437.333333333333
E14.5 epi	UMR	GO:0034470	ncRNA processing	2	6.475019e-31	Tyw1	437.333333333333
E14.5 epi	UMR	GO:0006396	RNA processing	3	3.904944e-25	Tyw1	437.333333333333
E14.5 epi	UMR	GO:0006396	RNA processing	3	3.904944e-25	U2af1	355.666666666667
E14.5 epi	UMR	GO:0006396	RNA processing	3	3.904944e-25	U2af2	1666.66666666667
E14.5 epi	UMR	GO:0006396	RNA processing	3	3.904944e-25	U2surp	2203
E14.5 epi	UMR	GO:0006457	protein folding	6	1.655886e-17	Ube4b	2417
E14.5 epi	UMR	GO:0006396	RNA processing	3	3.904944e-25	Ubl5	331
E14.5 epi	UMR	GO:0000183	chromatin silencing at rDNA	8	2.086278e-16	Ubtf	1384.66666666667
E14.5 epi	UMR	GO:0006457	protein folding	6	1.655886e-17	Uggt1	2249
E14.5 epi	UMR	GO:0006457	protein folding	6	1.655886e-17	Uggt2	1258.33333333333
E14.5 epi	UMR	GO:0006457	protein folding	6	1.655886e-17	Unc45a	287.333333333333
E14.5 epi	UMR	GO:0022613	ribonucleoprotein complex biogenesis	4	4.942938e-19	Urb2	627.333333333333
E14.5 epi	UMR	GO:0042254	ribosome biogenesis	7	4.886879e-17	Urb2	627.333333333333
E14.5 epi	UMR	GO:0006396	RNA processing	3	3.904944e-25	Usp39	461.333333333333
E14.5 epi	UMR	GO:0022613	ribonucleoprotein complex biogenesis	4	4.942938e-19	Usp39	461.333333333333
E14.5 epi	UMR	GO:0006396	RNA processing	3	3.904944e-25	Usp4	1298.33333333333
E14.5 epi	UMR	GO:0022613	ribonucleoprotein complex biogenesis	4	4.942938e-19	Usp4	1298.33333333333
E14.5 epi	UMR	GO:0006396	RNA processing	3	3.904944e-25	Usp49	438.333333333333
E14.5 epi	UMR	GO:0034660	ncRNA metabolic process	1	1.178563e-31	Utp14b	423.666666666667
E14.5 epi	UMR	GO:0034470	ncRNA processing	2	6.475019e-31	Utp14b	423.666666666667
E14.5 epi	UMR	GO:0006396	RNA processing	3	3.904944e-25	Utp14b	423.666666666667
E14.5 epi	UMR	GO:0022613	ribonucleoprotein complex biogenesis	4	4.942938e-19	Utp14b	423.666666666667
E14.5 epi	UMR	GO:0042254	ribosome biogenesis	7	4.886879e-17	Utp14b	423.666666666667
E14.5 epi	UMR	GO:0006364	rRNA processing	9	4.353008e-16	Utp14b	423.666666666667
E14.5 epi	UMR	GO:0016072	rRNA metabolic process	10	7.769359e-16	Utp14b	423.666666666667
E14.5 epi	UMR	GO:0034660	ncRNA metabolic process	1	1.178563e-31	Utp15	610.666666666667
E14.5 epi	UMR	GO:0034470	ncRNA processing	2	6.475019e-31	Utp15	610.666666666667
E14.5 epi	UMR	GO:0006396	RNA processing	3	3.904944e-25	Utp15	610.666666666667
E14.5 epi	UMR	GO:0022613	ribonucleoprotein complex biogenesis	4	4.942938e-19	Utp15	610.666666666667
E14.5 epi	UMR	GO:0042254	ribosome biogenesis	7	4.886879e-17	Utp15	610.666666666667
E14.5 epi	UMR	GO:0006364	rRNA processing	9	4.353008e-16	Utp15	610.666666666667
E14.5 epi	UMR	GO:0016072	rRNA metabolic process	10	7.769359e-16	Utp15	610.666666666667
E14.5 epi	UMR	GO:0034660	ncRNA metabolic process	1	1.178563e-31	Utp18	475.333333333333
E14.5 epi	UMR	GO:0034470	ncRNA processing	2	6.475019e-31	Utp18	475.333333333333
E14.5 epi	UMR	GO:0006396	RNA processing	3	3.904944e-25	Utp18	475.333333333333
E14.5 epi	UMR	GO:0022613	ribonucleoprotein complex biogenesis	4	4.942938e-19	Utp18	475.333333333333
E14.5 epi	UMR	GO:0042254	ribosome biogenesis	7	4.886879e-17	Utp18	475.333333333333
E14.5 epi	UMR	GO:0006364	rRNA processing	9	4.353008e-16	Utp18	475.333333333333
E14.5 epi	UMR	GO:0016072	rRNA metabolic process	10	7.769359e-16	Utp18	475.333333333333
E14.5 epi	UMR	GO:0034660	ncRNA metabolic process	1	1.178563e-31	Utp20	1649.33333333333
E14.5 epi	UMR	GO:0034470	ncRNA processing	2	6.475019e-31	Utp20	1649.33333333333
E14.5 epi	UMR	GO:0006396	RNA processing	3	3.904944e-25	Utp20	1649.33333333333
E14.5 epi	UMR	GO:0022613	ribonucleoprotein complex biogenesis	4	4.942938e-19	Utp20	1649.33333333333
E14.5 epi	UMR	GO:0042254	ribosome biogenesis	7	4.886879e-17	Utp20	1649.33333333333
E14.5 epi	UMR	GO:0006364	rRNA processing	9	4.353008e-16	Utp20	1649.33333333333
E14.5 epi	UMR	GO:0016072	rRNA metabolic process	10	7.769359e-16	Utp20	1649.33333333333
E14.5 epi	UMR	GO:0034660	ncRNA metabolic process	1	1.178563e-31	Utp3	361.666666666667
E14.5 epi	UMR	GO:0034470	ncRNA processing	2	6.475019e-31	Utp3	361.666666666667
E14.5 epi	UMR	GO:0006396	RNA processing	3	3.904944e-25	Utp3	361.666666666667
E14.5 epi	UMR	GO:0022613	ribonucleoprotein complex biogenesis	4	4.942938e-19	Utp3	361.666666666667
E14.5 epi	UMR	GO:0042254	ribosome biogenesis	7	4.886879e-17	Utp3	361.666666666667
E14.5 epi	UMR	GO:0006364	rRNA processing	9	4.353008e-16	Utp3	361.666666666667
E14.5 epi	UMR	GO:0016072	rRNA metabolic process	10	7.769359e-16	Utp3	361.666666666667
E14.5 epi	UMR	GO:0034660	ncRNA metabolic process	1	1.178563e-31	Utp4	519
E14.5 epi	UMR	GO:0034470	ncRNA processing	2	6.475019e-31	Utp4	519
E14.5 epi	UMR	GO:0006396	RNA processing	3	3.904944e-25	Utp4	519
E14.5 epi	UMR	GO:0022613	ribonucleoprotein complex biogenesis	4	4.942938e-19	Utp4	519
E14.5 epi	UMR	GO:0042254	ribosome biogenesis	7	4.886879e-17	Utp4	519
E14.5 epi	UMR	GO:0006364	rRNA processing	9	4.353008e-16	Utp4	519
E14.5 epi	UMR	GO:0016072	rRNA metabolic process	10	7.769359e-16	Utp4	519
E14.5 epi	UMR	GO:0034660	ncRNA metabolic process	1	1.178563e-31	Utp6	883
E14.5 epi	UMR	GO:0034470	ncRNA processing	2	6.475019e-31	Utp6	883
E14.5 epi	UMR	GO:0006396	RNA processing	3	3.904944e-25	Utp6	883
E14.5 epi	UMR	GO:0022613	ribonucleoprotein complex biogenesis	4	4.942938e-19	Utp6	883
E14.5 epi	UMR	GO:0042254	ribosome biogenesis	7	4.886879e-17	Utp6	883
E14.5 epi	UMR	GO:0006364	rRNA processing	9	4.353008e-16	Utp6	883
E14.5 epi	UMR	GO:0016072	rRNA metabolic process	10	7.769359e-16	Utp6	883
E14.5 epi	UMR	GO:0034660	ncRNA metabolic process	1	1.178563e-31	Vars	1461.33333333333
E14.5 epi	UMR	GO:0034660	ncRNA metabolic process	1	1.178563e-31	Vars2	346.666666666667
E14.5 epi	UMR	GO:0034660	ncRNA metabolic process	1	1.178563e-31	Wars	611
E14.5 epi	UMR	GO:0034660	ncRNA metabolic process	1	1.178563e-31	Wbp11	1142
E14.5 epi	UMR	GO:0034470	ncRNA processing	2	6.475019e-31	Wbp11	1142
E14.5 epi	UMR	GO:0006396	RNA processing	3	3.904944e-25	Wbp11	1142
E14.5 epi	UMR	GO:0022613	ribonucleoprotein complex biogenesis	4	4.942938e-19	Wbp11	1142
E14.5 epi	UMR	GO:0042254	ribosome biogenesis	7	4.886879e-17	Wbp11	1142
E14.5 epi	UMR	GO:0006364	rRNA processing	9	4.353008e-16	Wbp11	1142
E14.5 epi	UMR	GO:0016072	rRNA metabolic process	10	7.769359e-16	Wbp11	1142
E14.5 epi	UMR	GO:0006396	RNA processing	3	3.904944e-25	Wbp4	381.333333333333
E14.5 epi	UMR	GO:0034660	ncRNA metabolic process	1	1.178563e-31	Wbscr22	324.333333333333
E14.5 epi	UMR	GO:0034470	ncRNA processing	2	6.475019e-31	Wbscr22	324.333333333333
E14.5 epi	UMR	GO:0006396	RNA processing	3	3.904944e-25	Wbscr22	324.333333333333
E14.5 epi	UMR	GO:0022613	ribonucleoprotein complex biogenesis	4	4.942938e-19	Wbscr22	324.333333333333
E14.5 epi	UMR	GO:0042254	ribosome biogenesis	7	4.886879e-17	Wbscr22	324.333333333333
E14.5 epi	UMR	GO:0006364	rRNA processing	9	4.353008e-16	Wbscr22	324.333333333333
E14.5 epi	UMR	GO:0016072	rRNA metabolic process	10	7.769359e-16	Wbscr22	324.333333333333
E14.5 epi	UMR	GO:0006396	RNA processing	3	3.904944e-25	Wdhd1	654
E14.5 epi	UMR	GO:0034660	ncRNA metabolic process	1	1.178563e-31	Wdr12	340.333333333333
E14.5 epi	UMR	GO:0034470	ncRNA processing	2	6.475019e-31	Wdr12	340.333333333333
E14.5 epi	UMR	GO:0006396	RNA processing	3	3.904944e-25	Wdr12	340.333333333333
E14.5 epi	UMR	GO:0022613	ribonucleoprotein complex biogenesis	4	4.942938e-19	Wdr12	340.333333333333
E14.5 epi	UMR	GO:0042254	ribosome biogenesis	7	4.886879e-17	Wdr12	340.333333333333
E14.5 epi	UMR	GO:0006364	rRNA processing	9	4.353008e-16	Wdr12	340.333333333333
E14.5 epi	UMR	GO:0016072	rRNA metabolic process	10	7.769359e-16	Wdr12	340.333333333333
E14.5 epi	UMR	GO:0034660	ncRNA metabolic process	1	1.178563e-31	Wdr3	614.666666666667
E14.5 epi	UMR	GO:0034470	ncRNA processing	2	6.475019e-31	Wdr3	614.666666666667
E14.5 epi	UMR	GO:0006396	RNA processing	3	3.904944e-25	Wdr3	614.666666666667
E14.5 epi	UMR	GO:0022613	ribonucleoprotein complex biogenesis	4	4.942938e-19	Wdr3	614.666666666667
E14.5 epi	UMR	GO:0042254	ribosome biogenesis	7	4.886879e-17	Wdr3	614.666666666667
E14.5 epi	UMR	GO:0006364	rRNA processing	9	4.353008e-16	Wdr3	614.666666666667
E14.5 epi	UMR	GO:0016072	rRNA metabolic process	10	7.769359e-16	Wdr3	614.666666666667
E14.5 epi	UMR	GO:0006396	RNA processing	3	3.904944e-25	Wdr33	1652.66666666667
E14.5 epi	UMR	GO:0034660	ncRNA metabolic process	1	1.178563e-31	Wdr36	726.666666666667
E14.5 epi	UMR	GO:0034470	ncRNA processing	2	6.475019e-31	Wdr36	726.666666666667
E14.5 epi	UMR	GO:0006396	RNA processing	3	3.904944e-25	Wdr36	726.666666666667
E14.5 epi	UMR	GO:0022613	ribonucleoprotein complex biogenesis	4	4.942938e-19	Wdr36	726.666666666667
E14.5 epi	UMR	GO:0042254	ribosome biogenesis	7	4.886879e-17	Wdr36	726.666666666667
E14.5 epi	UMR	GO:0006364	rRNA processing	9	4.353008e-16	Wdr36	726.666666666667
E14.5 epi	UMR	GO:0016072	rRNA metabolic process	10	7.769359e-16	Wdr36	726.666666666667
E14.5 epi	UMR	GO:0034660	ncRNA metabolic process	1	1.178563e-31	Wdr37	617
E14.5 epi	UMR	GO:0034470	ncRNA processing	2	6.475019e-31	Wdr37	617
E14.5 epi	UMR	GO:0006396	RNA processing	3	3.904944e-25	Wdr37	617
E14.5 epi	UMR	GO:0022613	ribonucleoprotein complex biogenesis	4	4.942938e-19	Wdr37	617
E14.5 epi	UMR	GO:0042254	ribosome biogenesis	7	4.886879e-17	Wdr37	617
E14.5 epi	UMR	GO:0006364	rRNA processing	9	4.353008e-16	Wdr37	617
E14.5 epi	UMR	GO:0016072	rRNA metabolic process	10	7.769359e-16	Wdr37	617
E14.5 epi	UMR	GO:0034660	ncRNA metabolic process	1	1.178563e-31	Wdr4	458.666666666667
E14.5 epi	UMR	GO:0034470	ncRNA processing	2	6.475019e-31	Wdr4	458.666666666667
E14.5 epi	UMR	GO:0006396	RNA processing	3	3.904944e-25	Wdr4	458.666666666667
E14.5 epi	UMR	GO:0034660	ncRNA metabolic process	1	1.178563e-31	Wdr43	1447.66666666667
E14.5 epi	UMR	GO:0034470	ncRNA processing	2	6.475019e-31	Wdr43	1447.66666666667
E14.5 epi	UMR	GO:0006396	RNA processing	3	3.904944e-25	Wdr43	1447.66666666667
E14.5 epi	UMR	GO:0022613	ribonucleoprotein complex biogenesis	4	4.942938e-19	Wdr43	1447.66666666667
E14.5 epi	UMR	GO:0042254	ribosome biogenesis	7	4.886879e-17	Wdr43	1447.66666666667
E14.5 epi	UMR	GO:0006364	rRNA processing	9	4.353008e-16	Wdr43	1447.66666666667
E14.5 epi	UMR	GO:0016072	rRNA metabolic process	10	7.769359e-16	Wdr43	1447.66666666667
E14.5 epi	UMR	GO:0034660	ncRNA metabolic process	1	1.178563e-31	Wdr46	374
E14.5 epi	UMR	GO:0034470	ncRNA processing	2	6.475019e-31	Wdr46	374
E14.5 epi	UMR	GO:0006396	RNA processing	3	3.904944e-25	Wdr46	374
E14.5 epi	UMR	GO:0022613	ribonucleoprotein complex biogenesis	4	4.942938e-19	Wdr46	374
E14.5 epi	UMR	GO:0042254	ribosome biogenesis	7	4.886879e-17	Wdr46	374
E14.5 epi	UMR	GO:0006364	rRNA processing	9	4.353008e-16	Wdr46	374
E14.5 epi	UMR	GO:0016072	rRNA metabolic process	10	7.769359e-16	Wdr46	374
E14.5 epi	UMR	GO:0034660	ncRNA metabolic process	1	1.178563e-31	Wdr75	756.666666666667
E14.5 epi	UMR	GO:0034470	ncRNA processing	2	6.475019e-31	Wdr75	756.666666666667
E14.5 epi	UMR	GO:0006396	RNA processing	3	3.904944e-25	Wdr75	756.666666666667
E14.5 epi	UMR	GO:0022613	ribonucleoprotein complex biogenesis	4	4.942938e-19	Wdr75	756.666666666667
E14.5 epi	UMR	GO:0042254	ribosome biogenesis	7	4.886879e-17	Wdr75	756.666666666667
E14.5 epi	UMR	GO:0006364	rRNA processing	9	4.353008e-16	Wdr75	756.666666666667
E14.5 epi	UMR	GO:0016072	rRNA metabolic process	10	7.769359e-16	Wdr75	756.666666666667
E14.5 epi	UMR	GO:0006396	RNA processing	3	3.904944e-25	Wtap	896.666666666667
E14.5 epi	UMR	GO:0006396	RNA processing	3	3.904944e-25	Xab2	475
E14.5 epi	UMR	GO:0022613	ribonucleoprotein complex biogenesis	4	4.942938e-19	Xab2	475
E14.5 epi	UMR	GO:0022613	ribonucleoprotein complex biogenesis	4	4.942938e-19	Xpo1	4188.33333333333
E14.5 epi	UMR	GO:0042254	ribosome biogenesis	7	4.886879e-17	Xpo1	4188.33333333333
E14.5 epi	UMR	GO:0034660	ncRNA metabolic process	1	1.178563e-31	Xrn1	1378
E14.5 epi	UMR	GO:0006396	RNA processing	3	3.904944e-25	Xrn1	1378
E14.5 epi	UMR	GO:0016072	rRNA metabolic process	10	7.769359e-16	Xrn1	1378
E14.5 epi	UMR	GO:0006396	RNA processing	3	3.904944e-25	Xrn2	1333.33333333333
E14.5 epi	UMR	GO:0034660	ncRNA metabolic process	1	1.178563e-31	Yars	641.666666666667
E14.5 epi	UMR	GO:0006396	RNA processing	3	3.904944e-25	Ybx1	3641.33333333333
E14.5 epi	UMR	GO:0006396	RNA processing	3	3.904944e-25	Ythdc1	1236.33333333333
E14.5 epi	UMR	GO:0022613	ribonucleoprotein complex biogenesis	4	4.942938e-19	Ythdc1	1236.33333333333
E14.5 epi	UMR	GO:0006396	RNA processing	3	3.904944e-25	Ythdc2	530
E14.5 epi	UMR	GO:0006396	RNA processing	3	3.904944e-25	Zc3h7a	1206
E14.5 epi	UMR	GO:0006396	RNA processing	3	3.904944e-25	Zc3h7b	2363
E14.5 epi	UMR	GO:0034660	ncRNA metabolic process	1	1.178563e-31	Zcchc11	1786
E14.5 epi	UMR	GO:0034470	ncRNA processing	2	6.475019e-31	Zcchc11	1786
E14.5 epi	UMR	GO:0006396	RNA processing	3	3.904944e-25	Zcchc11	1786
E14.5 epi	UMR	GO:0006396	RNA processing	3	3.904944e-25	Zcchc6	904
E14.5 epi	UMR	GO:0006396	RNA processing	3	3.904944e-25	Zcchc8	712
E14.5 epi	UMR	GO:0006396	RNA processing	3	3.904944e-25	Zcrb1	301
E14.5 epi	UMR	GO:0006396	RNA processing	3	3.904944e-25	Zfc3h1	2192
E14.5 epi	UMR	GO:0006396	RNA processing	3	3.904944e-25	Zfp326	657.333333333333
E14.5 epi	UMR	GO:0006396	RNA processing	3	3.904944e-25	Zfp638	2785
E14.5 epi	UMR	GO:0006396	RNA processing	3	3.904944e-25	Zmat2	584.666666666667
E14.5 epi	UMR	GO:0006396	RNA processing	3	3.904944e-25	Zpr1	285.666666666667
E14.5 epi	UMR	GO:0006396	RNA processing	3	3.904944e-25	Zranb2	1570
E14.5 epi	LMR	GO:0040012	regulation of locomotion	5	7.640016e-14	Abhd2	304.666666666667
E14.5 epi	LMR	GO:0051270	regulation of cellular component movement	8	2.786231e-13	Abhd2	304.666666666667
E14.5 epi	LMR	GO:0022603	regulation of anatomical structure morphogenesis	1	1.761012e-18	Abl1	1940.33333333333
E14.5 epi	LMR	GO:0048646	anatomical structure formation involved in morphogenesis	2	1.427236e-15	Abl1	1940.33333333333
E14.5 epi	LMR	GO:0018193	peptidyl-amino acid modification	3	2.61384e-15	Abl1	1940.33333333333
E14.5 epi	LMR	GO:0072359	circulatory system development	4	3.899394e-14	Abl1	1940.33333333333
E14.5 epi	LMR	GO:0040012	regulation of locomotion	5	7.640016e-14	Abl1	1940.33333333333
E14.5 epi	LMR	GO:0072358	cardiovascular system development	6	1.660184e-13	Abl1	1940.33333333333
E14.5 epi	LMR	GO:0051270	regulation of cellular component movement	8	2.786231e-13	Abl1	1940.33333333333
E14.5 epi	LMR	GO:0048729	tissue morphogenesis	9	5.399241e-13	Abl1	1940.33333333333
E14.5 epi	LMR	GO:0008283	cell proliferation	10	5.510828e-13	Abl1	1940.33333333333
E14.5 epi	LMR	GO:0022603	regulation of anatomical structure morphogenesis	1	1.761012e-18	Abl2	1345
E14.5 epi	LMR	GO:0048646	anatomical structure formation involved in morphogenesis	2	1.427236e-15	Abl2	1345
E14.5 epi	LMR	GO:0018193	peptidyl-amino acid modification	3	2.61384e-15	Abl2	1345
E14.5 epi	LMR	GO:0072359	circulatory system development	4	3.899394e-14	Abl2	1345
E14.5 epi	LMR	GO:0072358	cardiovascular system development	6	1.660184e-13	Abl2	1345
E14.5 epi	LMR	GO:0048729	tissue morphogenesis	9	5.399241e-13	Abl2	1345
E14.5 epi	LMR	GO:0022603	regulation of anatomical structure morphogenesis	1	1.761012e-18	Abr	709.333333333333
E14.5 epi	LMR	GO:0040012	regulation of locomotion	5	7.640016e-14	Abr	709.333333333333
E14.5 epi	LMR	GO:0051270	regulation of cellular component movement	8	2.786231e-13	Abr	709.333333333333
E14.5 epi	LMR	GO:0022603	regulation of anatomical structure morphogenesis	1	1.761012e-18	Actn4	2494.33333333333
E14.5 epi	LMR	GO:0040012	regulation of locomotion	5	7.640016e-14	Actn4	2494.33333333333
E14.5 epi	LMR	GO:0051270	regulation of cellular component movement	8	2.786231e-13	Actn4	2494.33333333333
E14.5 epi	LMR	GO:0022603	regulation of anatomical structure morphogenesis	1	1.761012e-18	Acvr1	287.666666666667
E14.5 epi	LMR	GO:0048646	anatomical structure formation involved in morphogenesis	2	1.427236e-15	Acvr1	287.666666666667
E14.5 epi	LMR	GO:0018193	peptidyl-amino acid modification	3	2.61384e-15	Acvr1	287.666666666667
E14.5 epi	LMR	GO:0072359	circulatory system development	4	3.899394e-14	Acvr1	287.666666666667
E14.5 epi	LMR	GO:0040012	regulation of locomotion	5	7.640016e-14	Acvr1	287.666666666667
E14.5 epi	LMR	GO:0072358	cardiovascular system development	6	1.660184e-13	Acvr1	287.666666666667
E14.5 epi	LMR	GO:0001944	vasculature development	7	1.855691e-13	Acvr1	287.666666666667
E14.5 epi	LMR	GO:0051270	regulation of cellular component movement	8	2.786231e-13	Acvr1	287.666666666667
E14.5 epi	LMR	GO:0048729	tissue morphogenesis	9	5.399241e-13	Acvr1	287.666666666667
E14.5 epi	LMR	GO:0018193	peptidyl-amino acid modification	3	2.61384e-15	Acvr1b	320.666666666667
E14.5 epi	LMR	GO:0040012	regulation of locomotion	5	7.640016e-14	Acvr1b	320.666666666667
E14.5 epi	LMR	GO:0051270	regulation of cellular component movement	8	2.786231e-13	Acvr1b	320.666666666667
E14.5 epi	LMR	GO:0008283	cell proliferation	10	5.510828e-13	Acvr2a	649.333333333333
E14.5 epi	LMR	GO:0022603	regulation of anatomical structure morphogenesis	1	1.761012e-18	Adamts12	860.666666666667
E14.5 epi	LMR	GO:0040012	regulation of locomotion	5	7.640016e-14	Adipor1	1392.66666666667
E14.5 epi	LMR	GO:0051270	regulation of cellular component movement	8	2.786231e-13	Adipor1	1392.66666666667
E14.5 epi	LMR	GO:0048646	anatomical structure formation involved in morphogenesis	2	1.427236e-15	Adipor2	907
E14.5 epi	LMR	GO:0072359	circulatory system development	4	3.899394e-14	Adipor2	907
E14.5 epi	LMR	GO:0072358	cardiovascular system development	6	1.660184e-13	Adipor2	907
E14.5 epi	LMR	GO:0001944	vasculature development	7	1.855691e-13	Adipor2	907
E14.5 epi	LMR	GO:0022603	regulation of anatomical structure morphogenesis	1	1.761012e-18	Ahi1	1568.33333333333
E14.5 epi	LMR	GO:0048646	anatomical structure formation involved in morphogenesis	2	1.427236e-15	Ahi1	1568.33333333333
E14.5 epi	LMR	GO:0072359	circulatory system development	4	3.899394e-14	Ahi1	1568.33333333333
E14.5 epi	LMR	GO:0048729	tissue morphogenesis	9	5.399241e-13	Ahi1	1568.33333333333
E14.5 epi	LMR	GO:0022603	regulation of anatomical structure morphogenesis	1	1.761012e-18	Akap13	8072.66666666667
E14.5 epi	LMR	GO:0072359	circulatory system development	4	3.899394e-14	Akap13	8072.66666666667
E14.5 epi	LMR	GO:0051270	regulation of cellular component movement	8	2.786231e-13	Ank2	14741.3333333333
E14.5 epi	LMR	GO:0048646	anatomical structure formation involved in morphogenesis	2	1.427236e-15	Apaf1	747.666666666667
E14.5 epi	LMR	GO:0048729	tissue morphogenesis	9	5.399241e-13	Apaf1	747.666666666667
E14.5 epi	LMR	GO:0022603	regulation of anatomical structure morphogenesis	1	1.761012e-18	Apc	3285
E14.5 epi	LMR	GO:0040012	regulation of locomotion	5	7.640016e-14	Apc	3285
E14.5 epi	LMR	GO:0051270	regulation of cellular component movement	8	2.786231e-13	Apc	3285
E14.5 epi	LMR	GO:0022603	regulation of anatomical structure morphogenesis	1	1.761012e-18	Aplnr	321
E14.5 epi	LMR	GO:0072359	circulatory system development	4	3.899394e-14	Aplnr	321
E14.5 epi	LMR	GO:0040012	regulation of locomotion	5	7.640016e-14	App	6636
E14.5 epi	LMR	GO:0051270	regulation of cellular component movement	8	2.786231e-13	App	6636
E14.5 epi	LMR	GO:0008283	cell proliferation	10	5.510828e-13	Appl1	1007.33333333333
E14.5 epi	LMR	GO:0008283	cell proliferation	10	5.510828e-13	Appl2	540
E14.5 epi	LMR	GO:0022603	regulation of anatomical structure morphogenesis	1	1.761012e-18	Arhgap18	416.666666666667
E14.5 epi	LMR	GO:0040012	regulation of locomotion	5	7.640016e-14	Arhgap18	416.666666666667
E14.5 epi	LMR	GO:0051270	regulation of cellular component movement	8	2.786231e-13	Arhgap18	416.666666666667
E14.5 epi	LMR	GO:0048646	anatomical structure formation involved in morphogenesis	2	1.427236e-15	Arhgap24	833.333333333333
E14.5 epi	LMR	GO:0072359	circulatory system development	4	3.899394e-14	Arhgap24	833.333333333333
E14.5 epi	LMR	GO:0072358	cardiovascular system development	6	1.660184e-13	Arhgap24	833.333333333333
E14.5 epi	LMR	GO:0001944	vasculature development	7	1.855691e-13	Arhgap24	833.333333333333
E14.5 epi	LMR	GO:0048729	tissue morphogenesis	9	5.399241e-13	Arhgap24	833.333333333333
E14.5 epi	LMR	GO:0040012	regulation of locomotion	5	7.640016e-14	Arhgap5	2059.33333333333
E14.5 epi	LMR	GO:0051270	regulation of cellular component movement	8	2.786231e-13	Arhgap5	2059.33333333333
E14.5 epi	LMR	GO:0040012	regulation of locomotion	5	7.640016e-14	Arhgef2	1615.33333333333
E14.5 epi	LMR	GO:0051270	regulation of cellular component movement	8	2.786231e-13	Arhgef2	1615.33333333333
E14.5 epi	LMR	GO:0008283	cell proliferation	10	5.510828e-13	Arhgef2	1615.33333333333
E14.5 epi	LMR	GO:0048646	anatomical structure formation involved in morphogenesis	2	1.427236e-15	Arid1a	4647.66666666667
E14.5 epi	LMR	GO:0072359	circulatory system development	4	3.899394e-14	Arid1a	4647.66666666667
E14.5 epi	LMR	GO:0072358	cardiovascular system development	6	1.660184e-13	Arid1a	4647.66666666667
E14.5 epi	LMR	GO:0001944	vasculature development	7	1.855691e-13	Arid1a	4647.66666666667
E14.5 epi	LMR	GO:0048729	tissue morphogenesis	9	5.399241e-13	Arid1a	4647.66666666667
E14.5 epi	LMR	GO:0072359	circulatory system development	4	3.899394e-14	Arid2	2588.66666666667
E14.5 epi	LMR	GO:0040012	regulation of locomotion	5	7.640016e-14	Arid2	2588.66666666667
E14.5 epi	LMR	GO:0072358	cardiovascular system development	6	1.660184e-13	Arid2	2588.66666666667
E14.5 epi	LMR	GO:0001944	vasculature development	7	1.855691e-13	Arid2	2588.66666666667
E14.5 epi	LMR	GO:0051270	regulation of cellular component movement	8	2.786231e-13	Arid2	2588.66666666667
E14.5 epi	LMR	GO:0008283	cell proliferation	10	5.510828e-13	Arid2	2588.66666666667
E14.5 epi	LMR	GO:0040012	regulation of locomotion	5	7.640016e-14	Arrdc3	684.666666666667
E14.5 epi	LMR	GO:0018193	peptidyl-amino acid modification	3	2.61384e-15	Ash1l	3668.66666666667
E14.5 epi	LMR	GO:0018193	peptidyl-amino acid modification	3	2.61384e-15	Asph	1511.33333333333
E14.5 epi	LMR	GO:0018193	peptidyl-amino acid modification	3	2.61384e-15	Atp13a2	881.666666666667
E14.5 epi	LMR	GO:0051270	regulation of cellular component movement	8	2.786231e-13	Atp1a1	4201
E14.5 epi	LMR	GO:0051270	regulation of cellular component movement	8	2.786231e-13	Atp2a2	5599.33333333333
E14.5 epi	LMR	GO:0022603	regulation of anatomical structure morphogenesis	1	1.761012e-18	B4galt1	613.333333333333
E14.5 epi	LMR	GO:0048646	anatomical structure formation involved in morphogenesis	2	1.427236e-15	B4galt1	613.333333333333
E14.5 epi	LMR	GO:0072359	circulatory system development	4	3.899394e-14	B4galt1	613.333333333333
E14.5 epi	LMR	GO:0072358	cardiovascular system development	6	1.660184e-13	B4galt1	613.333333333333
E14.5 epi	LMR	GO:0001944	vasculature development	7	1.855691e-13	B4galt1	613.333333333333
E14.5 epi	LMR	GO:0051270	regulation of cellular component movement	8	2.786231e-13	B4galt1	613.333333333333
E14.5 epi	LMR	GO:0048729	tissue morphogenesis	9	5.399241e-13	B4galt1	613.333333333333
E14.5 epi	LMR	GO:0018193	peptidyl-amino acid modification	3	2.61384e-15	Baz2a	2076.33333333333
E14.5 epi	LMR	GO:0040012	regulation of locomotion	5	7.640016e-14	Bcar1	860.333333333333
E14.5 epi	LMR	GO:0051270	regulation of cellular component movement	8	2.786231e-13	Bcar1	860.333333333333
E14.5 epi	LMR	GO:0022603	regulation of anatomical structure morphogenesis	1	1.761012e-18	Bcl2	490.333333333333
E14.5 epi	LMR	GO:0018193	peptidyl-amino acid modification	3	2.61384e-15	Bcl2	490.333333333333
E14.5 epi	LMR	GO:0040012	regulation of locomotion	5	7.640016e-14	Bcl2	490.333333333333
E14.5 epi	LMR	GO:0051270	regulation of cellular component movement	8	2.786231e-13	Bcl2	490.333333333333
E14.5 epi	LMR	GO:0048729	tissue morphogenesis	9	5.399241e-13	Bcl2	490.333333333333
E14.5 epi	LMR	GO:0008283	cell proliferation	10	5.510828e-13	Bcl2	490.333333333333
E14.5 epi	LMR	GO:0018193	peptidyl-amino acid modification	3	2.61384e-15	Bend3	713.666666666667
E14.5 epi	LMR	GO:0022603	regulation of anatomical structure morphogenesis	1	1.761012e-18	Bmp7	865
E14.5 epi	LMR	GO:0048646	anatomical structure formation involved in morphogenesis	2	1.427236e-15	Bmp7	865
E14.5 epi	LMR	GO:0072359	circulatory system development	4	3.899394e-14	Bmp7	865
E14.5 epi	LMR	GO:0040012	regulation of locomotion	5	7.640016e-14	Bmp7	865
E14.5 epi	LMR	GO:0051270	regulation of cellular component movement	8	2.786231e-13	Bmp7	865
E14.5 epi	LMR	GO:0048729	tissue morphogenesis	9	5.399241e-13	Bmp7	865
E14.5 epi	LMR	GO:0008283	cell proliferation	10	5.510828e-13	Bmp7	865
E14.5 epi	LMR	GO:0022603	regulation of anatomical structure morphogenesis	1	1.761012e-18	Braf	1819
E14.5 epi	LMR	GO:0040012	regulation of locomotion	5	7.640016e-14	Braf	1819
E14.5 epi	LMR	GO:0051270	regulation of cellular component movement	8	2.786231e-13	Braf	1819
E14.5 epi	LMR	GO:0022603	regulation of anatomical structure morphogenesis	1	1.761012e-18	Btbd7	921.666666666667
E14.5 epi	LMR	GO:0022603	regulation of anatomical structure morphogenesis	1	1.761012e-18	Btg1	4348.33333333333
E14.5 epi	LMR	GO:0048729	tissue morphogenesis	9	5.399241e-13	Btrc	778
E14.5 epi	LMR	GO:0008283	cell proliferation	10	5.510828e-13	Btrc	778
E14.5 epi	LMR	GO:0018193	peptidyl-amino acid modification	3	2.61384e-15	Camk1d	2246
E14.5 epi	LMR	GO:0040012	regulation of locomotion	5	7.640016e-14	Camk1d	2246
E14.5 epi	LMR	GO:0051270	regulation of cellular component movement	8	2.786231e-13	Camk1d	2246
E14.5 epi	LMR	GO:0018193	peptidyl-amino acid modification	3	2.61384e-15	Camk2g	1027.33333333333
E14.5 epi	LMR	GO:0048646	anatomical structure formation involved in morphogenesis	2	1.427236e-15	Capn2	1086
E14.5 epi	LMR	GO:0072359	circulatory system development	4	3.899394e-14	Casp3	390
E14.5 epi	LMR	GO:0022603	regulation of anatomical structure morphogenesis	1	1.761012e-18	Ccbe1	1280.33333333333
E14.5 epi	LMR	GO:0048646	anatomical structure formation involved in morphogenesis	2	1.427236e-15	Ccbe1	1280.33333333333
E14.5 epi	LMR	GO:0072359	circulatory system development	4	3.899394e-14	Ccbe1	1280.33333333333
E14.5 epi	LMR	GO:0040012	regulation of locomotion	5	7.640016e-14	Ccbe1	1280.33333333333
E14.5 epi	LMR	GO:0072358	cardiovascular system development	6	1.660184e-13	Ccbe1	1280.33333333333
E14.5 epi	LMR	GO:0001944	vasculature development	7	1.855691e-13	Ccbe1	1280.33333333333
E14.5 epi	LMR	GO:0051270	regulation of cellular component movement	8	2.786231e-13	Ccbe1	1280.33333333333
E14.5 epi	LMR	GO:0022603	regulation of anatomical structure morphogenesis	1	1.761012e-18	Cdc42ep4	453.333333333333
E14.5 epi	LMR	GO:0022603	regulation of anatomical structure morphogenesis	1	1.761012e-18	Cdc7	453.666666666667
E14.5 epi	LMR	GO:0018193	peptidyl-amino acid modification	3	2.61384e-15	Cdc7	453.666666666667
E14.5 epi	LMR	GO:0072359	circulatory system development	4	3.899394e-14	Cdh2	8684.33333333334
E14.5 epi	LMR	GO:0072358	cardiovascular system development	6	1.660184e-13	Cdh2	8684.33333333334
E14.5 epi	LMR	GO:0001944	vasculature development	7	1.855691e-13	Cdh2	8684.33333333334
E14.5 epi	LMR	GO:0022603	regulation of anatomical structure morphogenesis	1	1.761012e-18	Cdh4	1429.33333333333
E14.5 epi	LMR	GO:0018193	peptidyl-amino acid modification	3	2.61384e-15	Cdk1	939.333333333333
E14.5 epi	LMR	GO:0072359	circulatory system development	4	3.899394e-14	Cdk1	939.333333333333
E14.5 epi	LMR	GO:0008283	cell proliferation	10	5.510828e-13	Cdk1	939.333333333333
E14.5 epi	LMR	GO:0018193	peptidyl-amino acid modification	3	2.61384e-15	Cdyl	309
E14.5 epi	LMR	GO:0022603	regulation of anatomical structure morphogenesis	1	1.761012e-18	Celsr1	991
E14.5 epi	LMR	GO:0048646	anatomical structure formation involved in morphogenesis	2	1.427236e-15	Celsr1	991
E14.5 epi	LMR	GO:0048729	tissue morphogenesis	9	5.399241e-13	Celsr1	991
E14.5 epi	LMR	GO:0008283	cell proliferation	10	5.510828e-13	Cep120	689.333333333333
E14.5 epi	LMR	GO:0018193	peptidyl-amino acid modification	3	2.61384e-15	Cfap20	324.333333333333
E14.5 epi	LMR	GO:0040012	regulation of locomotion	5	7.640016e-14	Cfap20	324.333333333333
E14.5 epi	LMR	GO:0051270	regulation of cellular component movement	8	2.786231e-13	Cfap20	324.333333333333
E14.5 epi	LMR	GO:0022603	regulation of anatomical structure morphogenesis	1	1.761012e-18	Cfdp1	602
E14.5 epi	LMR	GO:0022603	regulation of anatomical structure morphogenesis	1	1.761012e-18	Cflar	575.333333333333
E14.5 epi	LMR	GO:0048646	anatomical structure formation involved in morphogenesis	2	1.427236e-15	Cflar	575.333333333333
E14.5 epi	LMR	GO:0072359	circulatory system development	4	3.899394e-14	Chd7	3974.66666666667
E14.5 epi	LMR	GO:0072358	cardiovascular system development	6	1.660184e-13	Chd7	3974.66666666667
E14.5 epi	LMR	GO:0001944	vasculature development	7	1.855691e-13	Chd7	3974.66666666667
E14.5 epi	LMR	GO:0048729	tissue morphogenesis	9	5.399241e-13	Chd7	3974.66666666667
E14.5 epi	LMR	GO:0040012	regulation of locomotion	5	7.640016e-14	Chmp4b	594.333333333333
E14.5 epi	LMR	GO:0022603	regulation of anatomical structure morphogenesis	1	1.761012e-18	Cit	750.666666666667
E14.5 epi	LMR	GO:0022603	regulation of anatomical structure morphogenesis	1	1.761012e-18	Cited2	616.333333333333
E14.5 epi	LMR	GO:0048646	anatomical structure formation involved in morphogenesis	2	1.427236e-15	Cited2	616.333333333333
E14.5 epi	LMR	GO:0072359	circulatory system development	4	3.899394e-14	Cited2	616.333333333333
E14.5 epi	LMR	GO:0040012	regulation of locomotion	5	7.640016e-14	Cited2	616.333333333333
E14.5 epi	LMR	GO:0072358	cardiovascular system development	6	1.660184e-13	Cited2	616.333333333333
E14.5 epi	LMR	GO:0001944	vasculature development	7	1.855691e-13	Cited2	616.333333333333
E14.5 epi	LMR	GO:0051270	regulation of cellular component movement	8	2.786231e-13	Cited2	616.333333333333
E14.5 epi	LMR	GO:0048729	tissue morphogenesis	9	5.399241e-13	Cited2	616.333333333333
E14.5 epi	LMR	GO:0008283	cell proliferation	10	5.510828e-13	Cited2	616.333333333333
E14.5 epi	LMR	GO:0022603	regulation of anatomical structure morphogenesis	1	1.761012e-18	Clasp2	1563.33333333333
E14.5 epi	LMR	GO:0040012	regulation of locomotion	5	7.640016e-14	Clasp2	1563.33333333333
E14.5 epi	LMR	GO:0051270	regulation of cellular component movement	8	2.786231e-13	Clasp2	1563.33333333333
E14.5 epi	LMR	GO:0018193	peptidyl-amino acid modification	3	2.61384e-15	Clk3	479
E14.5 epi	LMR	GO:0018193	peptidyl-amino acid modification	3	2.61384e-15	Clspn	529
E14.5 epi	LMR	GO:0048646	anatomical structure formation involved in morphogenesis	2	1.427236e-15	Cnot2	1400
E14.5 epi	LMR	GO:0048646	anatomical structure formation involved in morphogenesis	2	1.427236e-15	Col4a1	31293.3333333333
E14.5 epi	LMR	GO:0072359	circulatory system development	4	3.899394e-14	Col4a1	31293.3333333333
E14.5 epi	LMR	GO:0072358	cardiovascular system development	6	1.660184e-13	Col4a1	31293.3333333333
E14.5 epi	LMR	GO:0001944	vasculature development	7	1.855691e-13	Col4a1	31293.3333333333
E14.5 epi	LMR	GO:0048729	tissue morphogenesis	9	5.399241e-13	Col4a1	31293.3333333333
E14.5 epi	LMR	GO:0022603	regulation of anatomical structure morphogenesis	1	1.761012e-18	Col4a2	21669
E14.5 epi	LMR	GO:0048646	anatomical structure formation involved in morphogenesis	2	1.427236e-15	Col4a2	21669
E14.5 epi	LMR	GO:0072359	circulatory system development	4	3.899394e-14	Col4a2	21669
E14.5 epi	LMR	GO:0072358	cardiovascular system development	6	1.660184e-13	Col4a2	21669
E14.5 epi	LMR	GO:0001944	vasculature development	7	1.855691e-13	Col4a2	21669
E14.5 epi	LMR	GO:0072359	circulatory system development	4	3.899394e-14	Col4a3bp	886.333333333333
E14.5 epi	LMR	GO:0008283	cell proliferation	10	5.510828e-13	Col4a3bp	886.333333333333
E14.5 epi	LMR	GO:0022603	regulation of anatomical structure morphogenesis	1	1.761012e-18	Coro1c	1494
E14.5 epi	LMR	GO:0040012	regulation of locomotion	5	7.640016e-14	Coro1c	1494
E14.5 epi	LMR	GO:0051270	regulation of cellular component movement	8	2.786231e-13	Coro1c	1494
E14.5 epi	LMR	GO:0072359	circulatory system development	4	3.899394e-14	Cpe	1107.66666666667
E14.5 epi	LMR	GO:0022603	regulation of anatomical structure morphogenesis	1	1.761012e-18	Crb2	3484.66666666667
E14.5 epi	LMR	GO:0048646	anatomical structure formation involved in morphogenesis	2	1.427236e-15	Crb2	3484.66666666667
E14.5 epi	LMR	GO:0072359	circulatory system development	4	3.899394e-14	Crb2	3484.66666666667
E14.5 epi	LMR	GO:0072358	cardiovascular system development	6	1.660184e-13	Crb2	3484.66666666667
E14.5 epi	LMR	GO:0048729	tissue morphogenesis	9	5.399241e-13	Crb2	3484.66666666667
E14.5 epi	LMR	GO:0048729	tissue morphogenesis	9	5.399241e-13	Crygs	564.666666666667
E14.5 epi	LMR	GO:0022603	regulation of anatomical structure morphogenesis	1	1.761012e-18	Csnk1g3	2153
E14.5 epi	LMR	GO:0018193	peptidyl-amino acid modification	3	2.61384e-15	Csnk1g3	2153
E14.5 epi	LMR	GO:0008283	cell proliferation	10	5.510828e-13	Ctc1	916.333333333333
E14.5 epi	LMR	GO:0048646	anatomical structure formation involved in morphogenesis	2	1.427236e-15	Ctgf	345.666666666667
E14.5 epi	LMR	GO:0072359	circulatory system development	4	3.899394e-14	Ctgf	345.666666666667
E14.5 epi	LMR	GO:0072358	cardiovascular system development	6	1.660184e-13	Ctgf	345.666666666667
E14.5 epi	LMR	GO:0001944	vasculature development	7	1.855691e-13	Ctgf	345.666666666667
E14.5 epi	LMR	GO:0008283	cell proliferation	10	5.510828e-13	Ctgf	345.666666666667
E14.5 epi	LMR	GO:0040012	regulation of locomotion	5	7.640016e-14	Ctnna1	2515
E14.5 epi	LMR	GO:0051270	regulation of cellular component movement	8	2.786231e-13	Ctnna1	2515
E14.5 epi	LMR	GO:0022603	regulation of anatomical structure morphogenesis	1	1.761012e-18	Ctnnb1	8995.33333333334
E14.5 epi	LMR	GO:0048646	anatomical structure formation involved in morphogenesis	2	1.427236e-15	Ctnnb1	8995.33333333334
E14.5 epi	LMR	GO:0072359	circulatory system development	4	3.899394e-14	Ctnnb1	8995.33333333334
E14.5 epi	LMR	GO:0072358	cardiovascular system development	6	1.660184e-13	Ctnnb1	8995.33333333334
E14.5 epi	LMR	GO:0001944	vasculature development	7	1.855691e-13	Ctnnb1	8995.33333333334
E14.5 epi	LMR	GO:0048729	tissue morphogenesis	9	5.399241e-13	Ctnnb1	8995.33333333334
E14.5 epi	LMR	GO:0008283	cell proliferation	10	5.510828e-13	Ctnnb1	8995.33333333334
E14.5 epi	LMR	GO:0048646	anatomical structure formation involved in morphogenesis	2	1.427236e-15	Ctr9	1044.33333333333
E14.5 epi	LMR	GO:0018193	peptidyl-amino acid modification	3	2.61384e-15	Ctr9	1044.33333333333
E14.5 epi	LMR	GO:0022603	regulation of anatomical structure morphogenesis	1	1.761012e-18	Cux1	3665
E14.5 epi	LMR	GO:0022603	regulation of anatomical structure morphogenesis	1	1.761012e-18	Cux2	351.666666666667
E14.5 epi	LMR	GO:0072359	circulatory system development	4	3.899394e-14	Cxadr	1429.66666666667
E14.5 epi	LMR	GO:0022603	regulation of anatomical structure morphogenesis	1	1.761012e-18	Cyfip1	1441
E14.5 epi	LMR	GO:0022603	regulation of anatomical structure morphogenesis	1	1.761012e-18	Dab1	597.333333333333
E14.5 epi	LMR	GO:0008283	cell proliferation	10	5.510828e-13	Dazap1	1005
E14.5 epi	LMR	GO:0022603	regulation of anatomical structure morphogenesis	1	1.761012e-18	Ddah1	305.666666666667
E14.5 epi	LMR	GO:0040012	regulation of locomotion	5	7.640016e-14	Ddb1	6953.66666666667
E14.5 epi	LMR	GO:0018193	peptidyl-amino acid modification	3	2.61384e-15	Ddr1	2085.66666666667
E14.5 epi	LMR	GO:0048729	tissue morphogenesis	9	5.399241e-13	Ddr1	2085.66666666667
E14.5 epi	LMR	GO:0022603	regulation of anatomical structure morphogenesis	1	1.761012e-18	Diaph1	384.666666666667
E14.5 epi	LMR	GO:0022603	regulation of anatomical structure morphogenesis	1	1.761012e-18	Dicer1	2798.33333333333
E14.5 epi	LMR	GO:0048646	anatomical structure formation involved in morphogenesis	2	1.427236e-15	Dicer1	2798.33333333333
E14.5 epi	LMR	GO:0072359	circulatory system development	4	3.899394e-14	Dicer1	2798.33333333333
E14.5 epi	LMR	GO:0072358	cardiovascular system development	6	1.660184e-13	Dicer1	2798.33333333333
E14.5 epi	LMR	GO:0001944	vasculature development	7	1.855691e-13	Dicer1	2798.33333333333
E14.5 epi	LMR	GO:0048729	tissue morphogenesis	9	5.399241e-13	Dicer1	2798.33333333333
E14.5 epi	LMR	GO:0008283	cell proliferation	10	5.510828e-13	Dicer1	2798.33333333333
E14.5 epi	LMR	GO:0008283	cell proliferation	10	5.510828e-13	Dixdc1	509
E14.5 epi	LMR	GO:0022603	regulation of anatomical structure morphogenesis	1	1.761012e-18	Dlc1	480.333333333333
E14.5 epi	LMR	GO:0048646	anatomical structure formation involved in morphogenesis	2	1.427236e-15	Dlc1	480.333333333333
E14.5 epi	LMR	GO:0072359	circulatory system development	4	3.899394e-14	Dlc1	480.333333333333
E14.5 epi	LMR	GO:0040012	regulation of locomotion	5	7.640016e-14	Dlc1	480.333333333333
E14.5 epi	LMR	GO:0051270	regulation of cellular component movement	8	2.786231e-13	Dlc1	480.333333333333
E14.5 epi	LMR	GO:0048729	tissue morphogenesis	9	5.399241e-13	Dlc1	480.333333333333
E14.5 epi	LMR	GO:0040012	regulation of locomotion	5	7.640016e-14	Dlg5	652.333333333333
E14.5 epi	LMR	GO:0051270	regulation of cellular component movement	8	2.786231e-13	Dlg5	652.333333333333
E14.5 epi	LMR	GO:0048729	tissue morphogenesis	9	5.399241e-13	Dlg5	652.333333333333
E14.5 epi	LMR	GO:0018193	peptidyl-amino acid modification	3	2.61384e-15	Dmpk	375
E14.5 epi	LMR	GO:0022603	regulation of anatomical structure morphogenesis	1	1.761012e-18	Dnm1l	1715.66666666667
E14.5 epi	LMR	GO:0018193	peptidyl-amino acid modification	3	2.61384e-15	Dot1l	1185
E14.5 epi	LMR	GO:0018193	peptidyl-amino acid modification	3	2.61384e-15	Dpy19l3	830.666666666667
E14.5 epi	LMR	GO:0022603	regulation of anatomical structure morphogenesis	1	1.761012e-18	Dvl1	429
E14.5 epi	LMR	GO:0048646	anatomical structure formation involved in morphogenesis	2	1.427236e-15	Dvl1	429
E14.5 epi	LMR	GO:0048729	tissue morphogenesis	9	5.399241e-13	Dvl1	429
E14.5 epi	LMR	GO:0018193	peptidyl-amino acid modification	3	2.61384e-15	Dyrk1a	1621
E14.5 epi	LMR	GO:0018193	peptidyl-amino acid modification	3	2.61384e-15	Dyrk2	563
E14.5 epi	LMR	GO:0022603	regulation of anatomical structure morphogenesis	1	1.761012e-18	Efna5	3092
E14.5 epi	LMR	GO:0022603	regulation of anatomical structure morphogenesis	1	1.761012e-18	Efnb2	4701
E14.5 epi	LMR	GO:0048646	anatomical structure formation involved in morphogenesis	2	1.427236e-15	Efnb2	4701
E14.5 epi	LMR	GO:0072359	circulatory system development	4	3.899394e-14	Efnb2	4701
E14.5 epi	LMR	GO:0040012	regulation of locomotion	5	7.640016e-14	Efnb2	4701
E14.5 epi	LMR	GO:0072358	cardiovascular system development	6	1.660184e-13	Efnb2	4701
E14.5 epi	LMR	GO:0001944	vasculature development	7	1.855691e-13	Efnb2	4701
E14.5 epi	LMR	GO:0048729	tissue morphogenesis	9	5.399241e-13	Efnb2	4701
E14.5 epi	LMR	GO:0048646	anatomical structure formation involved in morphogenesis	2	1.427236e-15	Egfl7	508.333333333333
E14.5 epi	LMR	GO:0072359	circulatory system development	4	3.899394e-14	Egfl7	508.333333333333
E14.5 epi	LMR	GO:0040012	regulation of locomotion	5	7.640016e-14	Egfl7	508.333333333333
E14.5 epi	LMR	GO:0072358	cardiovascular system development	6	1.660184e-13	Egfl7	508.333333333333
E14.5 epi	LMR	GO:0001944	vasculature development	7	1.855691e-13	Egfl7	508.333333333333
E14.5 epi	LMR	GO:0051270	regulation of cellular component movement	8	2.786231e-13	Egfl7	508.333333333333
E14.5 epi	LMR	GO:0022603	regulation of anatomical structure morphogenesis	1	1.761012e-18	Egln1	851
E14.5 epi	LMR	GO:0048646	anatomical structure formation involved in morphogenesis	2	1.427236e-15	Egln1	851
E14.5 epi	LMR	GO:0018193	peptidyl-amino acid modification	3	2.61384e-15	Egln1	851
E14.5 epi	LMR	GO:0072359	circulatory system development	4	3.899394e-14	Egln1	851
E14.5 epi	LMR	GO:0048729	tissue morphogenesis	9	5.399241e-13	Egln1	851
E14.5 epi	LMR	GO:0018193	peptidyl-amino acid modification	3	2.61384e-15	Ehmt1	1664.33333333333
E14.5 epi	LMR	GO:0048646	anatomical structure formation involved in morphogenesis	2	1.427236e-15	Epas1	624.333333333333
E14.5 epi	LMR	GO:0072359	circulatory system development	4	3.899394e-14	Epas1	624.333333333333
E14.5 epi	LMR	GO:0072358	cardiovascular system development	6	1.660184e-13	Epas1	624.333333333333
E14.5 epi	LMR	GO:0001944	vasculature development	7	1.855691e-13	Epas1	624.333333333333
E14.5 epi	LMR	GO:0022603	regulation of anatomical structure morphogenesis	1	1.761012e-18	Epb41l2	6236
E14.5 epi	LMR	GO:0022603	regulation of anatomical structure morphogenesis	1	1.761012e-18	Epb41l3	2428.33333333333
E14.5 epi	LMR	GO:0048646	anatomical structure formation involved in morphogenesis	2	1.427236e-15	Epb41l3	2428.33333333333
E14.5 epi	LMR	GO:0018193	peptidyl-amino acid modification	3	2.61384e-15	Epc2	747
E14.5 epi	LMR	GO:0022603	regulation of anatomical structure morphogenesis	1	1.761012e-18	Epha2	809.666666666667
E14.5 epi	LMR	GO:0048646	anatomical structure formation involved in morphogenesis	2	1.427236e-15	Epha2	809.666666666667
E14.5 epi	LMR	GO:0018193	peptidyl-amino acid modification	3	2.61384e-15	Epha2	809.666666666667
E14.5 epi	LMR	GO:0072359	circulatory system development	4	3.899394e-14	Epha2	809.666666666667
E14.5 epi	LMR	GO:0040012	regulation of locomotion	5	7.640016e-14	Epha2	809.666666666667
E14.5 epi	LMR	GO:0072358	cardiovascular system development	6	1.660184e-13	Epha2	809.666666666667
E14.5 epi	LMR	GO:0001944	vasculature development	7	1.855691e-13	Epha2	809.666666666667
E14.5 epi	LMR	GO:0051270	regulation of cellular component movement	8	2.786231e-13	Epha2	809.666666666667
E14.5 epi	LMR	GO:0048729	tissue morphogenesis	9	5.399241e-13	Epha2	809.666666666667
E14.5 epi	LMR	GO:0008283	cell proliferation	10	5.510828e-13	Epha2	809.666666666667
E14.5 epi	LMR	GO:0018193	peptidyl-amino acid modification	3	2.61384e-15	Erbb4	1101.33333333333
E14.5 epi	LMR	GO:0072359	circulatory system development	4	3.899394e-14	Erbb4	1101.33333333333
E14.5 epi	LMR	GO:0040012	regulation of locomotion	5	7.640016e-14	Erbb4	1101.33333333333
E14.5 epi	LMR	GO:0051270	regulation of cellular component movement	8	2.786231e-13	Erbb4	1101.33333333333
E14.5 epi	LMR	GO:0018193	peptidyl-amino acid modification	3	2.61384e-15	Esco1	306.333333333333
E14.5 epi	LMR	GO:0048646	anatomical structure formation involved in morphogenesis	2	1.427236e-15	Ets2	390.333333333333
E14.5 epi	LMR	GO:0022603	regulation of anatomical structure morphogenesis	1	1.761012e-18	Etv5	597.666666666667
E14.5 epi	LMR	GO:0008283	cell proliferation	10	5.510828e-13	Etv6	839.666666666667
E14.5 epi	LMR	GO:0022603	regulation of anatomical structure morphogenesis	1	1.761012e-18	Eya1	687.333333333333
E14.5 epi	LMR	GO:0048646	anatomical structure formation involved in morphogenesis	2	1.427236e-15	Eya1	687.333333333333
E14.5 epi	LMR	GO:0018193	peptidyl-amino acid modification	3	2.61384e-15	Eya1	687.333333333333
E14.5 epi	LMR	GO:0072359	circulatory system development	4	3.899394e-14	Eya1	687.333333333333
E14.5 epi	LMR	GO:0072358	cardiovascular system development	6	1.660184e-13	Eya1	687.333333333333
E14.5 epi	LMR	GO:0001944	vasculature development	7	1.855691e-13	Eya1	687.333333333333
E14.5 epi	LMR	GO:0048729	tissue morphogenesis	9	5.399241e-13	Eya1	687.333333333333
E14.5 epi	LMR	GO:0022603	regulation of anatomical structure morphogenesis	1	1.761012e-18	Ezr	5592.33333333333
E14.5 epi	LMR	GO:0040012	regulation of locomotion	5	7.640016e-14	Fam60a	319.666666666667
E14.5 epi	LMR	GO:0051270	regulation of cellular component movement	8	2.786231e-13	Fam60a	319.666666666667
E14.5 epi	LMR	GO:0048646	anatomical structure formation involved in morphogenesis	2	1.427236e-15	Fbn2	1461
E14.5 epi	LMR	GO:0018193	peptidyl-amino acid modification	3	2.61384e-15	Fbxo11	1176
E14.5 epi	LMR	GO:0022603	regulation of anatomical structure morphogenesis	1	1.761012e-18	Fbxw7	424.666666666667
E14.5 epi	LMR	GO:0072359	circulatory system development	4	3.899394e-14	Fbxw7	424.666666666667
E14.5 epi	LMR	GO:0040012	regulation of locomotion	5	7.640016e-14	Fbxw7	424.666666666667
E14.5 epi	LMR	GO:0072358	cardiovascular system development	6	1.660184e-13	Fbxw7	424.666666666667
E14.5 epi	LMR	GO:0001944	vasculature development	7	1.855691e-13	Fbxw7	424.666666666667
E14.5 epi	LMR	GO:0051270	regulation of cellular component movement	8	2.786231e-13	Fbxw7	424.666666666667
E14.5 epi	LMR	GO:0018193	peptidyl-amino acid modification	3	2.61384e-15	Fer	427
E14.5 epi	LMR	GO:0040012	regulation of locomotion	5	7.640016e-14	Fer	427
E14.5 epi	LMR	GO:0051270	regulation of cellular component movement	8	2.786231e-13	Fer	427
E14.5 epi	LMR	GO:0008283	cell proliferation	10	5.510828e-13	Fer	427
E14.5 epi	LMR	GO:0022603	regulation of anatomical structure morphogenesis	1	1.761012e-18	Fermt2	1205
E14.5 epi	LMR	GO:0022603	regulation of anatomical structure morphogenesis	1	1.761012e-18	Fgfr1	1569.66666666667
E14.5 epi	LMR	GO:0048646	anatomical structure formation involved in morphogenesis	2	1.427236e-15	Fgfr1	1569.66666666667
E14.5 epi	LMR	GO:0018193	peptidyl-amino acid modification	3	2.61384e-15	Fgfr1	1569.66666666667
E14.5 epi	LMR	GO:0072359	circulatory system development	4	3.899394e-14	Fgfr1	1569.66666666667
E14.5 epi	LMR	GO:0040012	regulation of locomotion	5	7.640016e-14	Fgfr1	1569.66666666667
E14.5 epi	LMR	GO:0072358	cardiovascular system development	6	1.660184e-13	Fgfr1	1569.66666666667
E14.5 epi	LMR	GO:0001944	vasculature development	7	1.855691e-13	Fgfr1	1569.66666666667
E14.5 epi	LMR	GO:0051270	regulation of cellular component movement	8	2.786231e-13	Fgfr1	1569.66666666667
E14.5 epi	LMR	GO:0048729	tissue morphogenesis	9	5.399241e-13	Fgfr1	1569.66666666667
E14.5 epi	LMR	GO:0008283	cell proliferation	10	5.510828e-13	Fgfr1	1569.66666666667
E14.5 epi	LMR	GO:0022603	regulation of anatomical structure morphogenesis	1	1.761012e-18	Fgfr2	3225.33333333333
E14.5 epi	LMR	GO:0048646	anatomical structure formation involved in morphogenesis	2	1.427236e-15	Fgfr2	3225.33333333333
E14.5 epi	LMR	GO:0018193	peptidyl-amino acid modification	3	2.61384e-15	Fgfr2	3225.33333333333
E14.5 epi	LMR	GO:0072359	circulatory system development	4	3.899394e-14	Fgfr2	3225.33333333333
E14.5 epi	LMR	GO:0072358	cardiovascular system development	6	1.660184e-13	Fgfr2	3225.33333333333
E14.5 epi	LMR	GO:0001944	vasculature development	7	1.855691e-13	Fgfr2	3225.33333333333
E14.5 epi	LMR	GO:0048729	tissue morphogenesis	9	5.399241e-13	Fgfr2	3225.33333333333
E14.5 epi	LMR	GO:0008283	cell proliferation	10	5.510828e-13	Fgfr2	3225.33333333333
E14.5 epi	LMR	GO:0018193	peptidyl-amino acid modification	3	2.61384e-15	Fkbp4	2274.33333333333
E14.5 epi	LMR	GO:0018193	peptidyl-amino acid modification	3	2.61384e-15	Fkbp5	517.333333333333
E14.5 epi	LMR	GO:0072359	circulatory system development	4	3.899394e-14	Flrt2	2289.33333333333
E14.5 epi	LMR	GO:0040012	regulation of locomotion	5	7.640016e-14	Flrt2	2289.33333333333
E14.5 epi	LMR	GO:0051270	regulation of cellular component movement	8	2.786231e-13	Flrt2	2289.33333333333
E14.5 epi	LMR	GO:0072359	circulatory system development	4	3.899394e-14	Flrt3	643.333333333333
E14.5 epi	LMR	GO:0048729	tissue morphogenesis	9	5.399241e-13	Flrt3	643.333333333333
E14.5 epi	LMR	GO:0022603	regulation of anatomical structure morphogenesis	1	1.761012e-18	Flt1	477
E14.5 epi	LMR	GO:0048646	anatomical structure formation involved in morphogenesis	2	1.427236e-15	Flt1	477
E14.5 epi	LMR	GO:0018193	peptidyl-amino acid modification	3	2.61384e-15	Flt1	477
E14.5 epi	LMR	GO:0072359	circulatory system development	4	3.899394e-14	Flt1	477
E14.5 epi	LMR	GO:0040012	regulation of locomotion	5	7.640016e-14	Flt1	477
E14.5 epi	LMR	GO:0072358	cardiovascular system development	6	1.660184e-13	Flt1	477
E14.5 epi	LMR	GO:0001944	vasculature development	7	1.855691e-13	Flt1	477
E14.5 epi	LMR	GO:0051270	regulation of cellular component movement	8	2.786231e-13	Flt1	477
E14.5 epi	LMR	GO:0048729	tissue morphogenesis	9	5.399241e-13	Flt1	477
E14.5 epi	LMR	GO:0022603	regulation of anatomical structure morphogenesis	1	1.761012e-18	Fmnl2	970
E14.5 epi	LMR	GO:0022603	regulation of anatomical structure morphogenesis	1	1.761012e-18	Fn1	4619.66666666667
E14.5 epi	LMR	GO:0048646	anatomical structure formation involved in morphogenesis	2	1.427236e-15	Fn1	4619.66666666667
E14.5 epi	LMR	GO:0072359	circulatory system development	4	3.899394e-14	Fn1	4619.66666666667
E14.5 epi	LMR	GO:0040012	regulation of locomotion	5	7.640016e-14	Fn1	4619.66666666667
E14.5 epi	LMR	GO:0072358	cardiovascular system development	6	1.660184e-13	Fn1	4619.66666666667
E14.5 epi	LMR	GO:0001944	vasculature development	7	1.855691e-13	Fn1	4619.66666666667
E14.5 epi	LMR	GO:0051270	regulation of cellular component movement	8	2.786231e-13	Fn1	4619.66666666667
E14.5 epi	LMR	GO:0048646	anatomical structure formation involved in morphogenesis	2	1.427236e-15	Foxo1	882.666666666667
E14.5 epi	LMR	GO:0072359	circulatory system development	4	3.899394e-14	Foxo1	882.666666666667
E14.5 epi	LMR	GO:0072358	cardiovascular system development	6	1.660184e-13	Foxo1	882.666666666667
E14.5 epi	LMR	GO:0001944	vasculature development	7	1.855691e-13	Foxo1	882.666666666667
E14.5 epi	LMR	GO:0048646	anatomical structure formation involved in morphogenesis	2	1.427236e-15	Foxp1	2587
E14.5 epi	LMR	GO:0072359	circulatory system development	4	3.899394e-14	Foxp1	2587
E14.5 epi	LMR	GO:0040012	regulation of locomotion	5	7.640016e-14	Foxp1	2587
E14.5 epi	LMR	GO:0072358	cardiovascular system development	6	1.660184e-13	Foxp1	2587
E14.5 epi	LMR	GO:0051270	regulation of cellular component movement	8	2.786231e-13	Foxp1	2587
E14.5 epi	LMR	GO:0072359	circulatory system development	4	3.899394e-14	Foxp4	988.666666666667
E14.5 epi	LMR	GO:0048729	tissue morphogenesis	9	5.399241e-13	Fras1	481
E14.5 epi	LMR	GO:0072359	circulatory system development	4	3.899394e-14	Frem2	1940.33333333333
E14.5 epi	LMR	GO:0048729	tissue morphogenesis	9	5.399241e-13	Frem2	1940.33333333333
E14.5 epi	LMR	GO:0022603	regulation of anatomical structure morphogenesis	1	1.761012e-18	Frs2	885.333333333333
E14.5 epi	LMR	GO:0048646	anatomical structure formation involved in morphogenesis	2	1.427236e-15	Frs2	885.333333333333
E14.5 epi	LMR	GO:0072359	circulatory system development	4	3.899394e-14	Frs2	885.333333333333
E14.5 epi	LMR	GO:0048729	tissue morphogenesis	9	5.399241e-13	Frs2	885.333333333333
E14.5 epi	LMR	GO:0008283	cell proliferation	10	5.510828e-13	Frs2	885.333333333333
E14.5 epi	LMR	GO:0018193	peptidyl-amino acid modification	3	2.61384e-15	Fut8	551
E14.5 epi	LMR	GO:0022603	regulation of anatomical structure morphogenesis	1	1.761012e-18	Fyn	556
E14.5 epi	LMR	GO:0018193	peptidyl-amino acid modification	3	2.61384e-15	Fyn	556
E14.5 epi	LMR	GO:0008283	cell proliferation	10	5.510828e-13	Fyn	556
E14.5 epi	LMR	GO:0022603	regulation of anatomical structure morphogenesis	1	1.761012e-18	Fzd2	408.666666666667
E14.5 epi	LMR	GO:0048646	anatomical structure formation involved in morphogenesis	2	1.427236e-15	Fzd2	408.666666666667
E14.5 epi	LMR	GO:0072359	circulatory system development	4	3.899394e-14	Fzd2	408.666666666667
E14.5 epi	LMR	GO:0048729	tissue morphogenesis	9	5.399241e-13	Fzd2	408.666666666667
E14.5 epi	LMR	GO:0022603	regulation of anatomical structure morphogenesis	1	1.761012e-18	Fzd3	4689
E14.5 epi	LMR	GO:0048646	anatomical structure formation involved in morphogenesis	2	1.427236e-15	Fzd3	4689
E14.5 epi	LMR	GO:0048729	tissue morphogenesis	9	5.399241e-13	Fzd3	4689
E14.5 epi	LMR	GO:0008283	cell proliferation	10	5.510828e-13	Fzd3	4689
E14.5 epi	LMR	GO:0022603	regulation of anatomical structure morphogenesis	1	1.761012e-18	Fzd6	418.666666666667
E14.5 epi	LMR	GO:0048646	anatomical structure formation involved in morphogenesis	2	1.427236e-15	Fzd6	418.666666666667
E14.5 epi	LMR	GO:0048729	tissue morphogenesis	9	5.399241e-13	Fzd6	418.666666666667
E14.5 epi	LMR	GO:0008283	cell proliferation	10	5.510828e-13	Fzd6	418.666666666667
E14.5 epi	LMR	GO:0072359	circulatory system development	4	3.899394e-14	Gab1	801.333333333333
E14.5 epi	LMR	GO:0040012	regulation of locomotion	5	7.640016e-14	Gab1	801.333333333333
E14.5 epi	LMR	GO:0051270	regulation of cellular component movement	8	2.786231e-13	Gab1	801.333333333333
E14.5 epi	LMR	GO:0018193	peptidyl-amino acid modification	3	2.61384e-15	Galnt2	2415.66666666667
E14.5 epi	LMR	GO:0022603	regulation of anatomical structure morphogenesis	1	1.761012e-18	Gata3	512.666666666667
E14.5 epi	LMR	GO:0048646	anatomical structure formation involved in morphogenesis	2	1.427236e-15	Gata3	512.666666666667
E14.5 epi	LMR	GO:0072359	circulatory system development	4	3.899394e-14	Gata3	512.666666666667
E14.5 epi	LMR	GO:0040012	regulation of locomotion	5	7.640016e-14	Gata3	512.666666666667
E14.5 epi	LMR	GO:0051270	regulation of cellular component movement	8	2.786231e-13	Gata3	512.666666666667
E14.5 epi	LMR	GO:0048729	tissue morphogenesis	9	5.399241e-13	Gata3	512.666666666667
E14.5 epi	LMR	GO:0022603	regulation of anatomical structure morphogenesis	1	1.761012e-18	Gja1	2633.33333333333
E14.5 epi	LMR	GO:0072359	circulatory system development	4	3.899394e-14	Gja1	2633.33333333333
E14.5 epi	LMR	GO:0072358	cardiovascular system development	6	1.660184e-13	Gja1	2633.33333333333
E14.5 epi	LMR	GO:0001944	vasculature development	7	1.855691e-13	Gja1	2633.33333333333
E14.5 epi	LMR	GO:0048729	tissue morphogenesis	9	5.399241e-13	Gja1	2633.33333333333
E14.5 epi	LMR	GO:0048646	anatomical structure formation involved in morphogenesis	2	1.427236e-15	Gli2	555.666666666667
E14.5 epi	LMR	GO:0072359	circulatory system development	4	3.899394e-14	Gli2	555.666666666667
E14.5 epi	LMR	GO:0048729	tissue morphogenesis	9	5.399241e-13	Gli2	555.666666666667
E14.5 epi	LMR	GO:0008283	cell proliferation	10	5.510828e-13	Gli2	555.666666666667
E14.5 epi	LMR	GO:0048646	anatomical structure formation involved in morphogenesis	2	1.427236e-15	Gli3	2058
E14.5 epi	LMR	GO:0072359	circulatory system development	4	3.899394e-14	Gli3	2058
E14.5 epi	LMR	GO:0072358	cardiovascular system development	6	1.660184e-13	Gli3	2058
E14.5 epi	LMR	GO:0001944	vasculature development	7	1.855691e-13	Gli3	2058
E14.5 epi	LMR	GO:0048729	tissue morphogenesis	9	5.399241e-13	Gli3	2058
E14.5 epi	LMR	GO:0008283	cell proliferation	10	5.510828e-13	Gli3	2058
E14.5 epi	LMR	GO:0072359	circulatory system development	4	3.899394e-14	Gna11	744
E14.5 epi	LMR	GO:0022603	regulation of anatomical structure morphogenesis	1	1.761012e-18	Gna12	507
E14.5 epi	LMR	GO:0040012	regulation of locomotion	5	7.640016e-14	Gna12	507
E14.5 epi	LMR	GO:0051270	regulation of cellular component movement	8	2.786231e-13	Gna12	507
E14.5 epi	LMR	GO:0022603	regulation of anatomical structure morphogenesis	1	1.761012e-18	Gna13	1070.66666666667
E14.5 epi	LMR	GO:0048646	anatomical structure formation involved in morphogenesis	2	1.427236e-15	Gna13	1070.66666666667
E14.5 epi	LMR	GO:0072359	circulatory system development	4	3.899394e-14	Gna13	1070.66666666667
E14.5 epi	LMR	GO:0040012	regulation of locomotion	5	7.640016e-14	Gna13	1070.66666666667
E14.5 epi	LMR	GO:0072358	cardiovascular system development	6	1.660184e-13	Gna13	1070.66666666667
E14.5 epi	LMR	GO:0001944	vasculature development	7	1.855691e-13	Gna13	1070.66666666667
E14.5 epi	LMR	GO:0051270	regulation of cellular component movement	8	2.786231e-13	Gna13	1070.66666666667
E14.5 epi	LMR	GO:0048729	tissue morphogenesis	9	5.399241e-13	Gna13	1070.66666666667
E14.5 epi	LMR	GO:0072359	circulatory system development	4	3.899394e-14	Gnaq	1236
E14.5 epi	LMR	GO:0048646	anatomical structure formation involved in morphogenesis	2	1.427236e-15	Gnas	7437
E14.5 epi	LMR	GO:0018193	peptidyl-amino acid modification	3	2.61384e-15	Golga7	618
E14.5 epi	LMR	GO:0008283	cell proliferation	10	5.510828e-13	Golph3	1998
E14.5 epi	LMR	GO:0048729	tissue morphogenesis	9	5.399241e-13	Grsf1	812.666666666667
E14.5 epi	LMR	GO:0022603	regulation of anatomical structure morphogenesis	1	1.761012e-18	Gtf2i	5212
E14.5 epi	LMR	GO:0008283	cell proliferation	10	5.510828e-13	H3f3a	641.666666666667
E14.5 epi	LMR	GO:0040012	regulation of locomotion	5	7.640016e-14	Hace1	755.333333333333
E14.5 epi	LMR	GO:0051270	regulation of cellular component movement	8	2.786231e-13	Hace1	755.333333333333
E14.5 epi	LMR	GO:0018193	peptidyl-amino acid modification	3	2.61384e-15	Hdac4	1157
E14.5 epi	LMR	GO:0040012	regulation of locomotion	5	7.640016e-14	Hdac4	1157
E14.5 epi	LMR	GO:0051270	regulation of cellular component movement	8	2.786231e-13	Hdac4	1157
E14.5 epi	LMR	GO:0072359	circulatory system development	4	3.899394e-14	Heg1	963.333333333333
E14.5 epi	LMR	GO:0072358	cardiovascular system development	6	1.660184e-13	Heg1	963.333333333333
E14.5 epi	LMR	GO:0001944	vasculature development	7	1.855691e-13	Heg1	963.333333333333
E14.5 epi	LMR	GO:0048729	tissue morphogenesis	9	5.399241e-13	Heg1	963.333333333333
E14.5 epi	LMR	GO:0022603	regulation of anatomical structure morphogenesis	1	1.761012e-18	Hey1	436
E14.5 epi	LMR	GO:0048646	anatomical structure formation involved in morphogenesis	2	1.427236e-15	Hey1	436
E14.5 epi	LMR	GO:0072359	circulatory system development	4	3.899394e-14	Hey1	436
E14.5 epi	LMR	GO:0072358	cardiovascular system development	6	1.660184e-13	Hey1	436
E14.5 epi	LMR	GO:0001944	vasculature development	7	1.855691e-13	Hey1	436
E14.5 epi	LMR	GO:0048729	tissue morphogenesis	9	5.399241e-13	Hey1	436
E14.5 epi	LMR	GO:0022603	regulation of anatomical structure morphogenesis	1	1.761012e-18	Hif1a	4583.66666666667
E14.5 epi	LMR	GO:0048646	anatomical structure formation involved in morphogenesis	2	1.427236e-15	Hif1a	4583.66666666667
E14.5 epi	LMR	GO:0072359	circulatory system development	4	3.899394e-14	Hif1a	4583.66666666667
E14.5 epi	LMR	GO:0040012	regulation of locomotion	5	7.640016e-14	Hif1a	4583.66666666667
E14.5 epi	LMR	GO:0072358	cardiovascular system development	6	1.660184e-13	Hif1a	4583.66666666667
E14.5 epi	LMR	GO:0001944	vasculature development	7	1.855691e-13	Hif1a	4583.66666666667
E14.5 epi	LMR	GO:0051270	regulation of cellular component movement	8	2.786231e-13	Hif1a	4583.66666666667
E14.5 epi	LMR	GO:0048729	tissue morphogenesis	9	5.399241e-13	Hif1a	4583.66666666667
E14.5 epi	LMR	GO:0018193	peptidyl-amino acid modification	3	2.61384e-15	Hif1an	873.666666666667
E14.5 epi	LMR	GO:0048646	anatomical structure formation involved in morphogenesis	2	1.427236e-15	Hif3a	316
E14.5 epi	LMR	GO:0072359	circulatory system development	4	3.899394e-14	Hif3a	316
E14.5 epi	LMR	GO:0072358	cardiovascular system development	6	1.660184e-13	Hif3a	316
E14.5 epi	LMR	GO:0001944	vasculature development	7	1.855691e-13	Hif3a	316
E14.5 epi	LMR	GO:0008283	cell proliferation	10	5.510828e-13	Hlcs	638.666666666667
E14.5 epi	LMR	GO:0022603	regulation of anatomical structure morphogenesis	1	1.761012e-18	Hmga2	8194.66666666667
E14.5 epi	LMR	GO:0048646	anatomical structure formation involved in morphogenesis	2	1.427236e-15	Hmga2	8194.66666666667
E14.5 epi	LMR	GO:0018193	peptidyl-amino acid modification	3	2.61384e-15	Hmga2	8194.66666666667
E14.5 epi	LMR	GO:0048729	tissue morphogenesis	9	5.399241e-13	Hmga2	8194.66666666667
E14.5 epi	LMR	GO:0008283	cell proliferation	10	5.510828e-13	Hmga2	8194.66666666667
E14.5 epi	LMR	GO:0022603	regulation of anatomical structure morphogenesis	1	1.761012e-18	Hmgb1	594
E14.5 epi	LMR	GO:0040012	regulation of locomotion	5	7.640016e-14	Hmgb1	594
E14.5 epi	LMR	GO:0051270	regulation of cellular component movement	8	2.786231e-13	Hmgb1	594
E14.5 epi	LMR	GO:0008283	cell proliferation	10	5.510828e-13	Hmgb1	594
E14.5 epi	LMR	GO:0048646	anatomical structure formation involved in morphogenesis	2	1.427236e-15	Hs2st1	687.666666666667
E14.5 epi	LMR	GO:0048729	tissue morphogenesis	9	5.399241e-13	Hs2st1	687.666666666667
E14.5 epi	LMR	GO:0048646	anatomical structure formation involved in morphogenesis	2	1.427236e-15	Hs6st1	561.333333333333
E14.5 epi	LMR	GO:0072359	circulatory system development	4	3.899394e-14	Hs6st1	561.333333333333
E14.5 epi	LMR	GO:0072358	cardiovascular system development	6	1.660184e-13	Hs6st1	561.333333333333
E14.5 epi	LMR	GO:0001944	vasculature development	7	1.855691e-13	Hs6st1	561.333333333333
E14.5 epi	LMR	GO:0048646	anatomical structure formation involved in morphogenesis	2	1.427236e-15	Hsbp1	642
E14.5 epi	LMR	GO:0072359	circulatory system development	4	3.899394e-14	Id2	318
E14.5 epi	LMR	GO:0008283	cell proliferation	10	5.510828e-13	Id2	318
E14.5 epi	LMR	GO:0018193	peptidyl-amino acid modification	3	2.61384e-15	Igf1r	4876.33333333333
E14.5 epi	LMR	GO:0040012	regulation of locomotion	5	7.640016e-14	Igf1r	4876.33333333333
E14.5 epi	LMR	GO:0051270	regulation of cellular component movement	8	2.786231e-13	Igf1r	4876.33333333333
E14.5 epi	LMR	GO:0048729	tissue morphogenesis	9	5.399241e-13	Igf1r	4876.33333333333
E14.5 epi	LMR	GO:0022603	regulation of anatomical structure morphogenesis	1	1.761012e-18	Ilk	794.666666666667
E14.5 epi	LMR	GO:0048646	anatomical structure formation involved in morphogenesis	2	1.427236e-15	Ilk	794.666666666667
E14.5 epi	LMR	GO:0018193	peptidyl-amino acid modification	3	2.61384e-15	Ilk	794.666666666667
E14.5 epi	LMR	GO:0072359	circulatory system development	4	3.899394e-14	Ilk	794.666666666667
E14.5 epi	LMR	GO:0040012	regulation of locomotion	5	7.640016e-14	Ilk	794.666666666667
E14.5 epi	LMR	GO:0051270	regulation of cellular component movement	8	2.786231e-13	Ilk	794.666666666667
E14.5 epi	LMR	GO:0048729	tissue morphogenesis	9	5.399241e-13	Ilk	794.666666666667
E14.5 epi	LMR	GO:0040012	regulation of locomotion	5	7.640016e-14	Inpp5f	461.333333333333
E14.5 epi	LMR	GO:0051270	regulation of cellular component movement	8	2.786231e-13	Inpp5f	461.333333333333
E14.5 epi	LMR	GO:0018193	peptidyl-amino acid modification	3	2.61384e-15	Insr	1916.66666666667
E14.5 epi	LMR	GO:0072359	circulatory system development	4	3.899394e-14	Insr	1916.66666666667
E14.5 epi	LMR	GO:0040012	regulation of locomotion	5	7.640016e-14	Insr	1916.66666666667
E14.5 epi	LMR	GO:0051270	regulation of cellular component movement	8	2.786231e-13	Insr	1916.66666666667
E14.5 epi	LMR	GO:0048646	anatomical structure formation involved in morphogenesis	2	1.427236e-15	Ipmk	334.333333333333
E14.5 epi	LMR	GO:0048729	tissue morphogenesis	9	5.399241e-13	Ipmk	334.333333333333
[truncated: 7,920 more rows]
