# Supplementary material for: Dynamic changes in whole genome DNA methylation, chromatin and gene expression during mouse lens differentiation
Source: Epigenetics Chromatin. 2023 Jan 25;16:4. doi: 10.1186/s13072-023-00478-7 (PMC9875507; doi:10.1186/s13072-023-00478-7)
Supplement: Supplementary file 2 — Additional file 2: Table S2. Complete GREAT gene ontology analysis output of reproducible demethylated regions in lens cells. [file 13072_2023_478_MOESM2_ESM.xlsx]

## Sheet: E14.5 epi UMR genes
# GREAT version 4.0.4	Species assembly: mm10	Association rule: Basal+extension: 5000 bp upstream, 1000 bp downstream, 1000000 bp max extension, curated regulatory domains included
# Ontology summary statistics are provided in the footer.
#
# Ontology	ID	Desc	BinomRank	BinomP	BinomBonfP	BinomFdrQ	RegionFoldEnrich	ExpRegions	ObsRegions	GenomeFrac	SetCov	HyperRank	HyperP	HyperBonfP	HyperFdrQ	GeneFoldEnrich	ExpGenes	ObsGenes	TotalGenes	GeneSetCov	TermCov	Regions	Genes
Ensembl Genes	4653	Zfp322a	1	3.21308e-08	0.000687439	0.000687439	11.4512	0.873272	10	6.52036e-05	0.000746659	1	0.611591	1	1	1.63508	0.611591	1	1	7.64234e-05	1	unnamed,unnamed,unnamed,unnamed,unnamed,unnamed,unnamed,unnamed,unnamed,unnamed	Zfp322a
Ensembl Genes	17077	Sptbn4	2	5.63501e-07	0.0120561	0.00602805	15.2767	0.458214	7	3.42129e-05	0.000522661	1	0.611591	1	1	1.63508	0.611591	1	1	7.64234e-05	1	unnamed,unnamed,unnamed,unnamed,unnamed,unnamed,unnamed	Sptbn4
Ensembl Genes	4654	Abt1	3	5.67084e-07	0.0121327	0.00404425	15.2621	0.458654	7	3.42458e-05	0.000522661	1	0.611591	1	1	1.63508	0.611591	1	1	7.64234e-05	1	unnamed,unnamed,unnamed,unnamed,unnamed,unnamed,unnamed	Abt1
Ensembl Genes	8916	Cxxc5	4	7.23173e-07	0.0154723	0.00386807	9.50028	0.947341	9	7.0734e-05	0.000671993	1	0.611591	1	1	1.63508	0.611591	1	1	7.64234e-05	1	unnamed,unnamed,unnamed,unnamed,unnamed,unnamed,unnamed,unnamed,unnamed	Cxxc5
Ensembl Genes	16841	Rtn2	5	7.41054e-07	0.0158548	0.00317097	31.4498	0.158984	5	1.18706e-05	0.000373329	1	0.611591	1	1	1.63508	0.611591	1	1	7.64234e-05	1	unnamed,unnamed,unnamed,unnamed,unnamed	Rtn2
Ensembl Genes	19165	Dnase2a	6	1.00011e-06	0.0213972	0.00356621	29.5699	0.169091	5	1.26253e-05	0.000373329	1	0.611591	1	1	1.63508	0.611591	1	1	7.64234e-05	1	unnamed,unnamed,unnamed,unnamed,unnamed	Dnase2a
Ensembl Genes	17075	Shkbp1	7	1.10104e-06	0.0235567	0.00336525	13.7983	0.507308	7	3.78786e-05	0.000522661	1	0.611591	1	1	1.63508	0.611591	1	1	7.64234e-05	1	unnamed,unnamed,unnamed,unnamed,unnamed,unnamed,unnamed	Shkbp1
Ensembl Genes	17453	Mamstr	8	1.61743e-06	0.0346048	0.0043256	26.7809	0.1867	5	1.39401e-05	0.000373329	1	0.611591	1	1	1.63508	0.611591	1	1	7.64234e-05	1	unnamed,unnamed,unnamed,unnamed,unnamed	Mamstr
Ensembl Genes	7873	Zfp213	9	2.17045e-06	0.0464367	0.00515964	12.4374	0.562817	7	4.20232e-05	0.000522661	1	0.611591	1	1	1.63508	0.611591	1	1	7.64234e-05	1	unnamed,unnamed,unnamed,unnamed,unnamed,unnamed,unnamed	Zfp213
Ensembl Genes	1719	Cirbp	10	3.64917e-06	0.0780739	0.00780739	40.5374	0.0986743	4	7.3676e-06	0.000298664	1	0.611591	1	1	1.63508	0.611591	1	1	7.64234e-05	1	unnamed,unnamed,unnamed,unnamed	Cirbp
Ensembl Genes	3363	Msl1	11	3.69708e-06	0.0790991	0.00719082	40.4028	0.0990031	4	7.39215e-06	0.000298664	1	0.611591	1	1	1.63508	0.611591	1	1	7.64234e-05	1	unnamed,unnamed,unnamed,unnamed	Msl1
Ensembl Genes	12428	Fcgr1	12	5.34816e-06	0.114424	0.00953532	8.7588	0.913367	8	6.81973e-05	0.000597327	1	0.611591	1	1	1.63508	0.611591	1	1	7.64234e-05	1	unnamed,unnamed,unnamed,unnamed,unnamed,unnamed,unnamed,unnamed	Fcgr1
Ensembl Genes	3362	Nr1d1	13	5.57751e-06	0.119331	0.0091793	20.7191	0.241323	5	1.80186e-05	0.000373329	1	0.611591	1	1	1.63508	0.611591	1	1	7.64234e-05	1	unnamed,unnamed,unnamed,unnamed,unnamed	Nr1d1
Ensembl Genes	14078	Tnfrsf25	14	9.6477e-06	0.206413	0.0147438	18.4786	0.270583	5	2.02033e-05	0.000373329	1	0.611591	1	1	1.63508	0.611591	1	1	7.64234e-05	1	unnamed,unnamed,unnamed,unnamed,unnamed	Tnfrsf25
Ensembl Genes	4572	Trim27	15	9.94201e-06	0.212709	0.0141806	9.82341	0.712583	7	5.32057e-05	0.000522661	1	0.611591	1	1	1.63508	0.611591	1	1	7.64234e-05	1	unnamed,unnamed,unnamed,unnamed,unnamed,unnamed,unnamed	Trim27
Ensembl Genes	16842	Fosb	16	1.0748e-05	0.229954	0.0143721	18.0652	0.276775	5	2.06656e-05	0.000373329	1	0.611591	1	1	1.63508	0.611591	1	1	7.64234e-05	1	unnamed,unnamed,unnamed,unnamed,unnamed	Fosb
Ensembl Genes	17137	Ryr1	17	1.11092e-05	0.23768	0.0139812	9.65393	0.725093	7	5.41397e-05	0.000522661	1	0.611591	1	1	1.63508	0.611591	1	1	7.64234e-05	1	unnamed,unnamed,unnamed,unnamed,unnamed,unnamed,unnamed	Ryr1
Ensembl Genes	18485	Cd151	18	1.13054e-05	0.241879	0.0134377	72.8016	0.0412079	3	3.07682e-06	0.000223998	1	0.611591	1	1	1.63508	0.611591	1	1	7.64234e-05	1	unnamed,unnamed,unnamed	Cd151
Ensembl Genes	17136	Map4k1	19	1.26679e-05	0.271029	0.0142647	9.45686	0.740204	7	5.5268e-05	0.000522661	1	0.611591	1	1	1.63508	0.611591	1	1	7.64234e-05	1	unnamed,unnamed,unnamed,unnamed,unnamed,unnamed,unnamed	Map4k1
Ensembl Genes	20668	Nbeal2	20	1.88461e-05	0.403212	0.0201606	26.6156	0.150288	4	1.12214e-05	0.000298664	1	0.611591	1	1	1.63508	0.611591	1	1	7.64234e-05	1	unnamed,unnamed,unnamed,unnamed	Nbeal2
Ensembl Genes	17431	Ppfia3	21	2.84185e-05	0.608014	0.028953	23.9381	0.167098	4	1.24765e-05	0.000298664	1	0.611591	1	1	1.63508	0.611591	1	1	7.64234e-05	1	unnamed,unnamed,unnamed,unnamed	Ppfia3
Ensembl Genes	383	Gmppa	22	3.3194e-05	0.710186	0.0322812	14.2417	0.351081	5	2.62138e-05	0.000373329	1	0.611591	1	1	1.63508	0.611591	1	1	7.64234e-05	1	unnamed,unnamed,unnamed,unnamed,unnamed	Gmppa
Ensembl Genes	9384	Ltbp3	23	3.36106e-05	0.719099	0.0312652	22.9208	0.174514	4	1.30302e-05	0.000298664	1	0.611591	1	1	1.63508	0.611591	1	1	7.64234e-05	1	unnamed,unnamed,unnamed,unnamed	Ltbp3
Ensembl Genes	3130	Pex12	24	3.78637e-05	0.810094	0.0337539	48.4076	0.0619737	3	4.62732e-06	0.000223998	1	0.611591	1	1	1.63508	0.611591	1	1	7.64234e-05	1	unnamed,unnamed,unnamed	Pex12
Ensembl Genes	325	Pecr	25	3.94773e-05	0.844617	0.0337847	13.7265	0.364259	5	2.71977e-05	0.000373329	1	0.611591	1	1	1.63508	0.611591	1	1	7.64234e-05	1	unnamed,unnamed,unnamed,unnamed,unnamed	Pecr
Ensembl Genes	10131	Grin1	26	4.31825e-05	0.92389	0.0355342	21.4789	0.18623	4	1.3905e-05	0.000298664	1	0.611591	1	1	1.63508	0.611591	1	1	7.64234e-05	1	unnamed,unnamed,unnamed,unnamed	Grin1
Ensembl Genes	18460	Pkp3	27	4.60936e-05	0.986172	0.0365249	21.118	0.189412	4	1.41426e-05	0.000298664	1	0.611591	1	1	1.63508	0.611591	1	1	7.64234e-05	1	unnamed,unnamed,unnamed,unnamed	Pkp3
Ensembl Genes	3531	Fam171a2	28	4.66935e-05	0.999007	0.0356788	21.0472	0.190049	4	1.41902e-05	0.000298664	1	0.611591	1	1	1.63508	0.611591	1	1	7.64234e-05	1	unnamed,unnamed,unnamed,unnamed	Fam171a2
Ensembl Genes	18461	Sigirr	29	4.67892e-05	1	0.0345192	21.036	0.19015	4	1.41977e-05	0.000298664	1	0.611591	1	1	1.63508	0.611591	1	1	7.64234e-05	1	unnamed,unnamed,unnamed,unnamed	Sigirr
Ensembl Genes	9898	Arl3	30	4.91137e-05	1	0.0350263	13.1022	0.381615	5	2.84936e-05	0.000373329	1	0.611591	1	1	1.63508	0.611591	1	1	7.64234e-05	1	unnamed,unnamed,unnamed,unnamed,unnamed	Arl3
Ensembl Genes	13659	Adprhl2	31	5.34423e-05	1	0.0368838	20.3213	0.196838	4	1.46971e-05	0.000298664	1	0.611591	1	1	1.63508	0.611591	1	1	7.64234e-05	1	unnamed,unnamed,unnamed,unnamed	Adprhl2
Ensembl Genes	9348	Yif1a	32	5.47387e-05	1	0.0365979	42.7233	0.0702193	3	5.24299e-06	0.000223998	1	0.611591	1	1	1.63508	0.611591	1	1	7.64234e-05	1	unnamed,unnamed,unnamed	Yif1a
Ensembl Genes	2810	Kcnab3	33	5.85658e-05	1	0.0379701	41.7547	0.0718482	3	5.36461e-06	0.000223998	1	0.611591	1	1	1.63508	0.611591	1	1	7.64234e-05	1	unnamed,unnamed,unnamed	Kcnab3
Ensembl Genes	14079	Espn	34	6.0998e-05	1	0.0383839	19.6336	0.203733	4	1.52119e-05	0.000298664	1	0.611591	1	1	1.63508	0.611591	1	1	7.64234e-05	1	unnamed,unnamed,unnamed,unnamed	Espn
Ensembl Genes	19024	Ocel1	35	6.38023e-05	1	0.0390014	40.5582	0.0739678	3	5.52287e-06	0.000223998	1	0.611591	1	1	1.63508	0.611591	1	1	7.64234e-05	1	unnamed,unnamed,unnamed	Ocel1
Ensembl Genes	4652	Vmn1r223	36	6.43372e-05	1	0.038236	9.11748	0.658076	6	4.91358e-05	0.000447995	1	0.611591	1	1	1.63508	0.611591	1	1	7.64234e-05	1	unnamed,unnamed,unnamed,unnamed,unnamed,unnamed	Vmn1r223
Ensembl Genes	9385	Scyl1	37	6.65861e-05	1	0.038503	9.0601	0.662245	6	4.94471e-05	0.000447995	1	0.611591	1	1	1.63508	0.611591	1	1	7.64234e-05	1	unnamed,unnamed,unnamed,unnamed,unnamed,unnamed	Scyl1
Ensembl Genes	2868	Slc16a13	38	6.86193e-05	1	0.0386345	39.5678	0.0758192	3	5.66111e-06	0.000223998	1	0.611591	1	1	1.63508	0.611591	1	1	7.64234e-05	1	unnamed,unnamed,unnamed	Slc16a13
Ensembl Genes	6575	Lrrc14	39	7.62664e-05	1	0.041839	38.1721	0.0785914	3	5.86809e-06	0.000223998	1	0.611591	1	1	1.63508	0.611591	1	1	7.64234e-05	1	unnamed,unnamed,unnamed	Lrrc14
Ensembl Genes	2061	2022-03-09	40	8.21708e-05	1	0.0439511	37.2163	0.0806098	3	6.0188e-06	0.000223998	1	0.611591	1	1	1.63508	0.611591	1	1	7.64234e-05	1	unnamed,unnamed,unnamed	2022-03-09
Ensembl Genes	15095	Ubc	41	8.64094e-05	1	0.0450909	17.9274	0.223122	4	1.66596e-05	0.000298664	1	0.611591	1	1	1.63508	0.611591	1	1	7.64234e-05	1	unnamed,unnamed,unnamed,unnamed	Ubc
Ensembl Genes	4612	Zfp184	42	8.86741e-05	1	0.045171	8.59407	0.698156	6	5.21284e-05	0.000447995	1	0.611591	1	1	1.63508	0.611591	1	1	7.64234e-05	1	unnamed,unnamed,unnamed,unnamed,unnamed,unnamed	Zfp184
Ensembl Genes	3307	Scrn2	43	9.64313e-05	1	0.0479802	35.2435	0.0851221	3	6.35572e-06	0.000223998	1	0.611591	1	1	1.63508	0.611591	1	1	7.64234e-05	1	unnamed,unnamed,unnamed	Scrn2
Ensembl Genes	18300	Ctf1	44	9.73428e-05	1	0.0473329	35.1307	0.0853953	3	6.37611e-06	0.000223998	1	0.611591	1	1	1.63508	0.611591	1	1	7.64234e-05	1	unnamed,unnamed,unnamed	Ctf1
Ensembl Genes	17420	Slc17a7	45	0.000100163	1	0.0476218	34.7907	0.08623	3	6.43843e-06	0.000223998	1	0.611591	1	1	1.63508	0.611591	1	1	7.64234e-05	1	unnamed,unnamed,unnamed	Slc17a7
Ensembl Genes	5286	Cdc20b	46	0.00010485	1	0.0487667	17.0418	0.234717	4	1.75253e-05	0.000298664	1	0.611591	1	1	1.63508	0.611591	1	1	7.64234e-05	1	unnamed,unnamed,unnamed,unnamed	Cdc20b
Ensembl Genes	8117	Wiz	47	0.000109731	1	0.0499509	16.8396	0.237535	4	1.77357e-05	0.000298664	1	0.611591	1	1	1.63508	0.611591	1	1	7.64234e-05	1	unnamed,unnamed,unnamed,unnamed	Wiz
Ensembl Genes	4924	Dbn1	48	0.000111739	1	0.0498054	16.7597	0.238668	4	1.78203e-05	0.000298664	1	0.611591	1	1	1.63508	0.611591	1	1	7.64234e-05	1	unnamed,unnamed,unnamed,unnamed	Dbn1
Ensembl Genes	19001	Ssbp4	49	0.000114365	1	0.0499354	33.2535	0.0902162	3	6.73607e-06	0.000223998	1	0.611591	1	1	1.63508	0.611591	1	1	7.64234e-05	1	unnamed,unnamed,unnamed	Ssbp4
Ensembl Genes	4614	Prss16	50	0.000122665	1	0.0524884	16.3541	0.244586	4	1.82622e-05	0.000298664	1	0.611591	1	1	1.63508	0.611591	1	1	7.64234e-05	1	unnamed,unnamed,unnamed,unnamed	Prss16
Ensembl Genes	8168	Vps52	51	0.000124334	1	0.0521593	16.2962	0.245456	4	1.83272e-05	0.000298664	1	0.611591	1	1	1.63508	0.611591	1	1	7.64234e-05	1	unnamed,unnamed,unnamed,unnamed	Vps52
Ensembl Genes	5891	Ap1g2	52	0.000129593	1	0.05332	31.8651	0.0941468	3	7.02955e-06	0.000223998	1	0.611591	1	1	1.63508	0.611591	1	1	7.64234e-05	1	unnamed,unnamed,unnamed	Ap1g2
Ensembl Genes	14132	Vwa1	53	0.000133091	1	0.0537262	31.5767	0.0950067	3	7.09376e-06	0.000223998	1	0.611591	1	1	1.63508	0.611591	1	1	7.64234e-05	1	unnamed,unnamed,unnamed	Vwa1
Ensembl Genes	12172	Nes	54	0.000134809	1	0.0534118	15.9533	0.250733	4	1.87212e-05	0.000298664	1	0.611591	1	1	1.63508	0.611591	1	1	7.64234e-05	1	unnamed,unnamed,unnamed,unnamed	Nes
Ensembl Genes	1731	Adamtsl5	55	0.000135871	1	0.0528537	31.3547	0.0956795	3	7.144e-06	0.000223998	1	0.611591	1	1	1.63508	0.611591	1	1	7.64234e-05	1	unnamed,unnamed,unnamed	Adamtsl5
Ensembl Genes	461	Ptma	56	0.00014174	1	0.0541522	7.87703	0.761708	6	5.68736e-05	0.000447995	1	0.611591	1	1	1.63508	0.611591	1	1	7.64234e-05	1	unnamed,unnamed,unnamed,unnamed,unnamed,unnamed	Ptma
Ensembl Genes	19011	Mpv17l2	57	0.000142061	1	0.0533228	30.8812	0.0971466	3	7.25353e-06	0.000223998	1	0.611591	1	1	1.63508	0.611591	1	1	7.64234e-05	1	unnamed,unnamed,unnamed	Mpv17l2
Ensembl Genes	20533	Twf2	58	0.000148343	1	0.0547206	30.428	0.0985933	3	7.36156e-06	0.000223998	1	0.611591	1	1	1.63508	0.611591	1	1	7.64234e-05	1	unnamed,unnamed,unnamed	Twf2
Ensembl Genes	17421	Gfy	59	0.000151279	1	0.054858	30.2249	0.099256	3	7.41104e-06	0.000223998	1	0.611591	1	1	1.63508	0.611591	1	1	7.64234e-05	1	unnamed,unnamed,unnamed	Gfy
Ensembl Genes	12429	BC107364	60	0.000164869	1	0.0587896	6.25566	1.11899	7	8.35501e-05	0.000522661	1	0.611591	1	1	1.63508	0.611591	1	1	7.64234e-05	1	unnamed,unnamed,unnamed,unnamed,unnamed,unnamed,unnamed	BC107364
Ensembl Genes	1806	Ankrd24	61	0.000170107	1	0.059663	29.0365	0.103318	3	7.71434e-06	0.000223998	1	0.611591	1	1	1.63508	0.611591	1	1	7.64234e-05	1	unnamed,unnamed,unnamed	Ankrd24
Ensembl Genes	9887	Pitx3	62	0.000170253	1	0.0587512	29.028	0.103348	3	7.7166e-06	0.000223998	1	0.611591	1	1	1.63508	0.611591	1	1	7.64234e-05	1	unnamed,unnamed,unnamed	Pitx3
Ensembl Genes	19032	Ano8	63	0.000178541	1	0.060633	28.5597	0.105043	3	7.84314e-06	0.000223998	1	0.611591	1	1	1.63508	0.611591	1	1	7.64234e-05	1	unnamed,unnamed,unnamed	Ano8
Ensembl Genes	15253	Gal3st4	64	0.0001916	1	0.0640513	27.8777	0.107613	3	8.03501e-06	0.000223998	1	0.611591	1	1	1.63508	0.611591	1	1	7.64234e-05	1	unnamed,unnamed,unnamed	Gal3st4
Ensembl Genes	12173	Bcan	65	0.000191678	1	0.0630914	14.5391	0.27512	4	2.05421e-05	0.000298664	1	0.611591	1	1	1.63508	0.611591	1	1	7.64234e-05	1	unnamed,unnamed,unnamed,unnamed	Bcan
Ensembl Genes	9347	Tmem151a	66	0.000196398	1	0.0636658	27.6425	0.108528	3	8.10338e-06	0.000223998	1	0.611591	1	1	1.63508	0.611591	1	1	7.64234e-05	1	unnamed,unnamed,unnamed	Tmem151a
Ensembl Genes	3033	Git1	67	0.000199217	1	0.0636157	27.5079	0.10906	3	8.14304e-06	0.000223998	1	0.611591	1	1	1.63508	0.611591	1	1	7.64234e-05	1	unnamed,unnamed,unnamed	Git1
Ensembl Genes	2521	Mgat4b	68	0.00020318	1	0.063927	27.3228	0.109798	3	8.19818e-06	0.000223998	1	0.611591	1	1	1.63508	0.611591	1	1	7.64234e-05	1	unnamed,unnamed,unnamed	Mgat4b
Ensembl Genes	1730	Reep6	69	0.000224488	1	0.0696077	26.4044	0.113618	3	8.48335e-06	0.000223998	1	0.611591	1	1	1.63508	0.611591	1	1	7.64234e-05	1	unnamed,unnamed,unnamed	Reep6
Ensembl Genes	17103	Selenov	70	0.000225656	1	0.0689701	26.3574	0.11382	3	8.49846e-06	0.000223998	1	0.611591	1	1	1.63508	0.611591	1	1	7.64234e-05	1	unnamed,unnamed,unnamed	Selenov
Ensembl Genes	1728	2310011J03Rik	71	0.000232088	1	0.0699369	26.1045	0.114923	3	8.5808e-06	0.000223998	1	0.611591	1	1	1.63508	0.611591	1	1	7.64234e-05	1	unnamed,unnamed,unnamed	2310011J03Rik
Ensembl Genes	2067	Slc26a10	72	0.000234388	1	0.069649	26.0163	0.115312	3	8.60989e-06	0.000223998	1	0.611591	1	1	1.63508	0.611591	1	1	7.64234e-05	1	unnamed,unnamed,unnamed	Slc26a10
Ensembl Genes	15929	1700003E16Rik	73	0.00024617	1	0.072148	25.582	0.11727	3	8.75606e-06	0.000223998	1	0.611591	1	1	1.63508	0.611591	1	1	7.64234e-05	1	unnamed,unnamed,unnamed	1700003E16Rik
Ensembl Genes	1713	Gpx4	74	0.00025362	1	0.0733271	13.4993	0.296311	4	2.21243e-05	0.000298664	1	0.611591	1	1	1.63508	0.611591	1	1	7.64234e-05	1	unnamed,unnamed,unnamed,unnamed	Gpx4
Ensembl Genes	4655	Btn1a1	75	0.000260468	1	0.0743028	13.4041	0.298416	4	2.22815e-05	0.000298664	1	0.611591	1	1	1.63508	0.611591	1	1	7.64234e-05	1	unnamed,unnamed,unnamed,unnamed	Btn1a1
Ensembl Genes	6881	Wnt1	76	0.000264955	1	0.0745885	24.9439	0.12027	3	8.98004e-06	0.000223998	1	0.611591	1	1	1.63508	0.611591	1	1	7.64234e-05	1	unnamed,unnamed,unnamed	Wnt1
Ensembl Genes	15928	Wdr54	77	0.000292111	1	0.081165	24.1211	0.124372	3	9.28636e-06	0.000223998	1	0.611591	1	1	1.63508	0.611591	1	1	7.64234e-05	1	unnamed,unnamed,unnamed	Wdr54
Ensembl Genes	17425	Tead2	78	0.000315015	1	0.086407	23.5026	0.127645	3	9.53074e-06	0.000223998	1	0.611591	1	1	1.63508	0.611591	1	1	7.64234e-05	1	unnamed,unnamed,unnamed	Tead2
Ensembl Genes	9890	Psd	79	0.000323391	1	0.0875815	23.2913	0.128804	3	9.61724e-06	0.000223998	1	0.611591	1	1	1.63508	0.611591	1	1	7.64234e-05	1	unnamed,unnamed,unnamed	Psd
Ensembl Genes	19012	Pik3r2	80	0.000324461	1	0.0867731	23.2648	0.12895	3	9.62819e-06	0.000223998	1	0.611591	1	1	1.63508	0.611591	1	1	7.64234e-05	1	unnamed,unnamed,unnamed	Pik3r2
Ensembl Genes	4613	Pom121l2	81	0.000326148	1	0.0861472	12.6253	0.316824	4	2.36559e-05	0.000298664	1	0.611591	1	1	1.63508	0.611591	1	1	7.64234e-05	1	unnamed,unnamed,unnamed,unnamed	Pom121l2
Ensembl Genes	4615	Hist1h2ah	82	0.000337035	1	0.0879372	22.9621	0.13065	3	9.7551e-06	0.000223998	1	0.611591	1	1	1.63508	0.611591	1	1	7.64234e-05	1	unnamed,unnamed,unnamed	Hist1h2ah
Ensembl Genes	16773	Ccdc9	83	0.000343552	1	0.0885578	22.8111	0.131515	3	9.81969e-06	0.000223998	1	0.611591	1	1	1.63508	0.611591	1	1	7.64234e-05	1	unnamed,unnamed,unnamed	Ccdc9
Ensembl Genes	1781	Apba3	84	0.000345357	1	0.0879633	22.7699	0.131753	3	9.83744e-06	0.000223998	1	0.611591	1	1	1.63508	0.611591	1	1	7.64234e-05	1	unnamed,unnamed,unnamed	Apba3
Ensembl Genes	1716	Cbarp	85	0.000406997	1	0.102444	21.5159	0.139432	3	1.04108e-05	0.000223998	1	0.611591	1	1	1.63508	0.611591	1	1	7.64234e-05	1	unnamed,unnamed,unnamed	Cbarp
Ensembl Genes	17108	Plekhg2	86	0.000408667	1	0.101668	21.4855	0.139629	3	1.04255e-05	0.000223998	1	0.611591	1	1	1.63508	0.611591	1	1	7.64234e-05	1	unnamed,unnamed,unnamed	Plekhg2
Ensembl Genes	346	Ctdsp1	87	0.000433624	1	0.106637	21.05	0.142518	3	1.06412e-05	0.000223998	1	0.611591	1	1	1.63508	0.611591	1	1	7.64234e-05	1	unnamed,unnamed,unnamed	Ctdsp1
Ensembl Genes	10391	Zbtb26	88	0.000439305	1	0.106806	20.9555	0.14316	3	1.06892e-05	0.000223998	1	0.611591	1	1	1.63508	0.611591	1	1	7.64234e-05	1	unnamed,unnamed,unnamed	Zbtb26
Ensembl Genes	2225	Selenom	89	0.000444625	1	0.106885	20.8685	0.143757	3	1.07338e-05	0.000223998	1	0.611591	1	1	1.63508	0.611591	1	1	7.64234e-05	1	unnamed,unnamed,unnamed	Selenom
Ensembl Genes	7909	Tbc1d24	90	0.000448484	1	0.106615	20.8063	0.144187	3	1.07658e-05	0.000223998	1	0.611591	1	1	1.63508	0.611591	1	1	7.64234e-05	1	unnamed,unnamed,unnamed	Tbc1d24
Ensembl Genes	9481	Ints5	91	0.000451374	1	0.106122	65.8936	0.030352	2	2.26626e-06	0.000149332	1	0.611591	1	1	1.63508	0.611591	1	1	7.64234e-05	1	unnamed,unnamed	Ints5
Ensembl Genes	17195	U2af1l4	91	0.000451374	1	0.106122	65.8936	0.030352	2	2.26626e-06	0.000149332	1	0.611591	1	1	1.63508	0.611591	1	1	7.64234e-05	1	unnamed,unnamed	U2af1l4
Ensembl Genes	9435	Dnajc4	91	0.000451374	1	0.106122	65.8936	0.030352	2	2.26626e-06	0.000149332	1	0.611591	1	1	1.63508	0.611591	1	1	7.64234e-05	1	unnamed,unnamed	Dnajc4
Ensembl Genes	9382	Fam89b	91	0.000451374	1	0.106122	65.8936	0.030352	2	2.26626e-06	0.000149332	1	0.611591	1	1	1.63508	0.611591	1	1	7.64234e-05	1	unnamed,unnamed	Fam89b
Ensembl Genes	8197	Pbx2	91	0.000451374	1	0.106122	65.8936	0.030352	2	2.26626e-06	0.000149332	1	0.611591	1	1	1.63508	0.611591	1	1	7.64234e-05	1	unnamed,unnamed	Pbx2
Ensembl Genes	7113	Bfar	91	0.000451374	1	0.106122	65.8936	0.030352	2	2.26626e-06	0.000149332	1	0.611591	1	1	1.63508	0.611591	1	1	7.64234e-05	1	unnamed,unnamed	Bfar
Ensembl Genes	2859	Phf23	91	0.000451374	1	0.106122	65.8936	0.030352	2	2.26626e-06	0.000149332	1	0.611591	1	1	1.63508	0.611591	1	1	7.64234e-05	1	unnamed,unnamed	Phf23
Ensembl Genes	6712	Fam109b	91	0.000451374	1	0.106122	65.8936	0.030352	2	2.26626e-06	0.000149332	1	0.611591	1	1	1.63508	0.611591	1	1	7.64234e-05	1	unnamed,unnamed	Fam109b
Ensembl Genes	6805	C730034F03Rik	91	0.000451374	1	0.106122	65.8936	0.030352	2	2.26626e-06	0.000149332	1	0.611591	1	1	1.63508	0.611591	1	1	7.64234e-05	1	unnamed,unnamed	C730034F03Rik
Ensembl Genes	8567	Dus3l	91	0.000451374	1	0.106122	65.8936	0.030352	2	2.26626e-06	0.000149332	1	0.611591	1	1	1.63508	0.611591	1	1	7.64234e-05	1	unnamed,unnamed	Dus3l
Ensembl Genes	19349	Thap11	91	0.000451374	1	0.106122	65.8936	0.030352	2	2.26626e-06	0.000149332	1	0.611591	1	1	1.63508	0.611591	1	1	7.64234e-05	1	unnamed,unnamed	Thap11
Ensembl Genes	19180	Wdr83	91	0.000451374	1	0.106122	65.8936	0.030352	2	2.26626e-06	0.000149332	1	0.611591	1	1	1.63508	0.611591	1	1	7.64234e-05	1	unnamed,unnamed	Wdr83
Ensembl Genes	18266	Gm42742	91	0.000451374	1	0.106122	65.8936	0.030352	2	2.26626e-06	0.000149332	1	0.611591	1	1	1.63508	0.611591	1	1	7.64234e-05	1	unnamed,unnamed	Gm42742
Ensembl Genes	17164	Zfp566	91	0.000451374	1	0.106122	65.8936	0.030352	2	2.26626e-06	0.000149332	1	0.611591	1	1	1.63508	0.611591	1	1	7.64234e-05	1	unnamed,unnamed	Zfp566
Ensembl Genes	18265	Pagr1a	91	0.000451374	1	0.106122	65.8936	0.030352	2	2.26626e-06	0.000149332	1	0.611591	1	1	1.63508	0.611591	1	1	7.64234e-05	1	unnamed,unnamed	Pagr1a
Ensembl Genes	18264	Pagr1b	91	0.000451374	1	0.106122	65.8936	0.030352	2	2.26626e-06	0.000149332	1	0.611591	1	1	1.63508	0.611591	1	1	7.64234e-05	1	unnamed,unnamed	Pagr1b
Ensembl Genes	17194	U2af1l4	91	0.000451374	1	0.106122	65.8936	0.030352	2	2.26626e-06	0.000149332	1	0.611591	1	1	1.63508	0.611591	1	1	7.64234e-05	1	unnamed,unnamed	U2af1l4
Ensembl Genes	18267	Prrt2	91	0.000451374	1	0.106122	65.8936	0.030352	2	2.26626e-06	0.000149332	1	0.611591	1	1	1.63508	0.611591	1	1	7.64234e-05	1	unnamed,unnamed	Prrt2
Ensembl Genes	15511	Arf5	91	0.000451374	1	0.106122	65.8936	0.030352	2	2.26626e-06	0.000149332	1	0.611591	1	1	1.63508	0.611591	1	1	7.64234e-05	1	unnamed,unnamed	Arf5
Ensembl Genes	8239	Csnk2b	91	0.000451374	1	0.106122	65.8936	0.030352	2	2.26626e-06	0.000149332	1	0.611591	1	1	1.63508	0.611591	1	1	7.64234e-05	1	unnamed,unnamed	Csnk2b
Ensembl Genes	12255	Slc39a1	91	0.000451374	1	0.106122	65.8936	0.030352	2	2.26626e-06	0.000149332	1	0.611591	1	1	1.63508	0.611591	1	1	7.64234e-05	1	unnamed,unnamed	Slc39a1
Ensembl Genes	13536	Atp6v0b	91	0.000451374	1	0.106122	65.8936	0.030352	2	2.26626e-06	0.000149332	1	0.611591	1	1	1.63508	0.611591	1	1	7.64234e-05	1	unnamed,unnamed	Atp6v0b
Ensembl Genes	11021	Gm21985	91	0.000451374	1	0.106122	65.8936	0.030352	2	2.26626e-06	0.000149332	1	0.611591	1	1	1.63508	0.611591	1	1	7.64234e-05	1	unnamed,unnamed	Gm21985
Ensembl Genes	8182	Psmb8	114	0.000455105	1	0.085412	65.6201	0.0304784	2	2.2757e-06	0.000149332	1	0.611591	1	1	1.63508	0.611591	1	1	7.64234e-05	1	unnamed,unnamed	Psmb8
Ensembl Genes	3794	Actg1	115	0.000457359	1	0.0850887	8.06287	0.620126	5	4.63023e-05	0.000373329	1	0.611591	1	1	1.63508	0.611591	1	1	7.64234e-05	1	unnamed,unnamed,unnamed,unnamed,unnamed	Actg1
Ensembl Genes	5805	Olfr750	116	0.00046014	1	0.0848681	20.6225	0.145472	3	1.08618e-05	0.000223998	1	0.611591	1	1	1.63508	0.611591	1	1	7.64234e-05	1	unnamed,unnamed,unnamed	Olfr750
Ensembl Genes	17374	Shank1	117	0.00046281	1	0.084631	11.4967	0.347925	4	2.59781e-05	0.000298664	1	0.611591	1	1	1.63508	0.611591	1	1	7.64234e-05	1	unnamed,unnamed,unnamed,unnamed	Shank1
Ensembl Genes	16605	Ccdc106	118	0.000465329	1	0.0843705	64.8878	0.0308224	2	2.30138e-06	0.000149332	1	0.611591	1	1	1.63508	0.611591	1	1	7.64234e-05	1	unnamed,unnamed	Ccdc106
Ensembl Genes	18481	Pidd1	119	0.000471395	1	0.0847521	64.4646	0.0310248	2	2.31649e-06	0.000149332	1	0.611591	1	1	1.63508	0.611591	1	1	7.64234e-05	1	unnamed,unnamed	Pidd1
Ensembl Genes	7192	Arvcf	120	0.00047401	1	0.084512	11.4232	0.350166	4	2.61454e-05	0.000298664	1	0.611591	1	1	1.63508	0.611591	1	1	7.64234e-05	1	unnamed,unnamed,unnamed,unnamed	Arvcf
Ensembl Genes	9303	Pitpnm1	121	0.000482695	1	0.0853493	20.284	0.1479	3	1.10431e-05	0.000223998	1	0.611591	1	1	1.63508	0.611591	1	1	7.64234e-05	1	unnamed,unnamed,unnamed	Pitpnm1
Ensembl Genes	382	Speg	122	0.000484106	1	0.084897	11.3587	0.352154	4	2.62939e-05	0.000298664	1	0.611591	1	1	1.63508	0.611591	1	1	7.64234e-05	1	unnamed,unnamed,unnamed,unnamed	Speg
Ensembl Genes	7888	Flywch2	123	0.000492153	1	0.0856067	20.1482	0.148897	3	1.11175e-05	0.000223998	1	0.611591	1	1	1.63508	0.611591	1	1	7.64234e-05	1	unnamed,unnamed,unnamed	Flywch2
Ensembl Genes	19017	Ccdc124	124	0.000507275	1	0.0875254	19.9382	0.150465	3	1.12346e-05	0.000223998	1	0.611591	1	1	1.63508	0.611591	1	1	7.64234e-05	1	unnamed,unnamed,unnamed	Ccdc124
Ensembl Genes	11819	Samd10	125	0.0005143	1	0.0880276	61.6885	0.032421	2	2.42074e-06	0.000149332	1	0.611591	1	1	1.63508	0.611591	1	1	7.64234e-05	1	unnamed,unnamed	Samd10
Ensembl Genes	9861	Hif1an	126	0.000527301	1	0.0895366	6.13931	0.977308	6	7.29716e-05	0.000447995	1	0.611591	1	1	1.63508	0.611591	1	1	7.64234e-05	1	unnamed,unnamed,unnamed,unnamed,unnamed,unnamed	Hif1an
Ensembl Genes	10149	Phpt1	127	0.000529491	1	0.0892005	60.7874	0.0329015	2	2.45662e-06	0.000149332	1	0.611591	1	1	1.63508	0.611591	1	1	7.64234e-05	1	unnamed,unnamed	Phpt1
Ensembl Genes	460	Tex44	128	0.000543155	1	0.0907875	7.75943	0.644378	5	4.8113e-05	0.000373329	1	0.611591	1	1	1.63508	0.611591	1	1	7.64234e-05	1	unnamed,unnamed,unnamed,unnamed,unnamed	Tex44
Ensembl Genes	7984	Fam173a	129	0.000546859	1	0.0906981	59.8036	0.0334428	2	2.49704e-06	0.000149332	1	0.611591	1	1	1.63508	0.611591	1	1	7.64234e-05	1	unnamed,unnamed	Fam173a
Ensembl Genes	3336	Rpl19	130	0.000547407	1	0.0900906	19.4192	0.154486	3	1.15349e-05	0.000223998	1	0.611591	1	1	1.63508	0.611591	1	1	7.64234e-05	1	unnamed,unnamed,unnamed	Rpl19
Ensembl Genes	19043	Colgalt1	131	0.000551829	1	0.090125	10.9655	0.36478	4	2.72366e-05	0.000298664	1	0.611591	1	1	1.63508	0.611591	1	1	7.64234e-05	1	unnamed,unnamed,unnamed,unnamed	Colgalt1
Ensembl Genes	1717	Atp5d	132	0.000580731	1	0.0941268	58.0134	0.0344748	2	2.57409e-06	0.000149332	1	0.611591	1	1	1.63508	0.611591	1	1	7.64234e-05	1	unnamed,unnamed	Atp5d
Ensembl Genes	3553	Fmnl1	133	0.00058353	1	0.0938694	10.8016	0.370314	4	2.76498e-05	0.000298664	1	0.611591	1	1	1.63508	0.611591	1	1	7.64234e-05	1	unnamed,unnamed,unnamed,unnamed	Fmnl1
Ensembl Genes	19339	Ctcf	134	0.000588972	1	0.0940378	18.9325	0.158458	3	1.18314e-05	0.000223998	1	0.611591	1	1	1.63508	0.611591	1	1	7.64234e-05	1	unnamed,unnamed,unnamed	Ctcf
Ensembl Genes	14269	Atg9b	135	0.000589514	1	0.0934271	18.9265	0.158508	3	1.18351e-05	0.000223998	1	0.611591	1	1	1.63508	0.611591	1	1	7.64234e-05	1	unnamed,unnamed,unnamed	Atg9b
Ensembl Genes	15214	Pop7	136	0.000615854	1	0.0968838	18.6415	0.160931	3	1.20161e-05	0.000223998	1	0.611591	1	1	1.63508	0.611591	1	1	7.64234e-05	1	unnamed,unnamed,unnamed	Pop7
Ensembl Genes	3456	Nkiras2	137	0.000616133	1	0.0962202	18.6386	0.160957	3	1.2018e-05	0.000223998	1	0.611591	1	1	1.63508	0.611591	1	1	7.64234e-05	1	unnamed,unnamed,unnamed	Nkiras2
Ensembl Genes	7014	Smug1	138	0.000631123	1	0.097847	5.92932	1.01192	6	7.55559e-05	0.000447995	1	0.611591	1	1	1.63508	0.611591	1	1	7.64234e-05	1	unnamed,unnamed,unnamed,unnamed,unnamed,unnamed	Smug1
Ensembl Genes	9434	Vegfb	139	0.000649316	1	0.0999433	54.8275	0.036478	2	2.72366e-06	0.000149332	1	0.611591	1	1	1.63508	0.611591	1	1	7.64234e-05	1	unnamed,unnamed	Vegfb
Ensembl Genes	17424	Dkkl1	140	0.000652879	1	0.0997739	54.6759	0.0365792	2	2.73122e-06	0.000149332	1	0.611591	1	1	1.63508	0.611591	1	1	7.64234e-05	1	unnamed,unnamed	Dkkl1
Ensembl Genes	12261	Npr1	141	0.000661733	1	0.10041	18.182	0.164998	3	1.23198e-05	0.000223998	1	0.611591	1	1	1.63508	0.611591	1	1	7.64234e-05	1	unnamed,unnamed,unnamed	Npr1
Ensembl Genes	8917	Psd2	142	0.000666905	1	0.100482	4.32606	1.84926	8	0.000138077	0.000597327	1	0.611591	1	1	1.63508	0.611591	1	1	7.64234e-05	1	unnamed,unnamed,unnamed,unnamed,unnamed,unnamed,unnamed,unnamed	Psd2
Ensembl Genes	19166	Mast1	143	0.000672117	1	0.100559	18.0839	0.165894	3	1.23866e-05	0.000223998	1	0.611591	1	1	1.63508	0.611591	1	1	7.64234e-05	1	unnamed,unnamed,unnamed	Mast1
Ensembl Genes	17192	Lin37	144	0.000678631	1	0.100829	53.6156	0.0373026	2	2.78523e-06	0.000149332	1	0.611591	1	1	1.63508	0.611591	1	1	7.64234e-05	1	unnamed,unnamed	Lin37
Ensembl Genes	10130	Lrrc26	145	0.000696688	1	0.102797	17.8595	0.167978	3	1.25422e-05	0.000223998	1	0.611591	1	1	1.63508	0.611591	1	1	7.64234e-05	1	unnamed,unnamed,unnamed	Lrrc26
Ensembl Genes	3504	Rdm1	146	0.000713705	1	0.104587	10.2294	0.39103	4	2.91966e-05	0.000298664	1	0.611591	1	1	1.63508	0.611591	1	1	7.64234e-05	1	unnamed,unnamed,unnamed,unnamed	Rdm1
Ensembl Genes	10890	Pex16	147	0.000722566	1	0.105165	51.9392	0.0385065	2	2.87512e-06	0.000149332	1	0.611591	1	1	1.63508	0.611591	1	1	7.64234e-05	1	unnamed,unnamed	Pex16
Ensembl Genes	18482	Rplp2	148	0.0007636	1	0.110387	50.5061	0.0395992	2	2.95671e-06	0.000149332	1	0.611591	1	1	1.63508	0.611591	1	1	7.64234e-05	1	unnamed,unnamed	Rplp2
Ensembl Genes	12522	Ppm1j	149	0.000764371	1	0.109757	50.4803	0.0396195	2	2.95822e-06	0.000149332	1	0.611591	1	1	1.63508	0.611591	1	1	7.64234e-05	1	unnamed,unnamed	Ppm1j
Ensembl Genes	16785	Strn4	150	0.000780732	1	0.111358	17.1653	0.174772	3	1.30495e-05	0.000223998	1	0.611591	1	1	1.63508	0.611591	1	1	7.64234e-05	1	unnamed,unnamed,unnamed	Strn4
Ensembl Genes	8053	Tead3	151	0.000789127	1	0.11181	17.1014	0.175424	3	1.30982e-05	0.000223998	1	0.611591	1	1	1.63508	0.611591	1	1	7.64234e-05	1	unnamed,unnamed,unnamed	Tead3
Ensembl Genes	15876	0610030E20Rik	152	0.000819429	1	0.11534	48.7318	0.0410409	2	3.06436e-06	0.000149332	1	0.611591	1	1	1.63508	0.611591	1	1	7.64234e-05	1	unnamed,unnamed	0610030E20Rik
Ensembl Genes	10267	1700001O22Rik	153	0.000823067	1	0.115095	5.63011	1.0657	6	7.95713e-05	0.000447995	1	0.611591	1	1	1.63508	0.611591	1	1	7.64234e-05	1	unnamed,unnamed,unnamed,unnamed,unnamed,unnamed	1700001O22Rik
Ensembl Genes	17430	Hrc	154	0.00084479	1	0.117365	16.6998	0.179643	3	1.34132e-05	0.000223998	1	0.611591	1	1	1.63508	0.611591	1	1	7.64234e-05	1	unnamed,unnamed,unnamed	Hrc
Ensembl Genes	16840	Ppm1n	155	0.00084634	1	0.116822	47.94	0.0417188	2	3.11497e-06	0.000149332	1	0.611591	1	1	1.63508	0.611591	1	1	7.64234e-05	1	unnamed,unnamed	Ppm1n
Ensembl Genes	7989	Stub1	156	0.000860974	1	0.11808	47.5251	0.042083	2	3.14216e-06	0.000149332	1	0.611591	1	1	1.63508	0.611591	1	1	7.64234e-05	1	unnamed,unnamed	Stub1
Ensembl Genes	18480	Slc25a22	157	0.000877789	1	0.11962	47.0612	0.0424978	2	3.17314e-06	0.000149332	1	0.611591	1	1	1.63508	0.611591	1	1	7.64234e-05	1	unnamed,unnamed	Slc25a22
Ensembl Genes	7015	Cbx5	158	0.000879652	1	0.119115	9.66488	0.413869	4	3.09019e-05	0.000298664	1	0.611591	1	1	1.63508	0.611591	1	1	7.64234e-05	1	unnamed,unnamed,unnamed,unnamed	Cbx5
Ensembl Genes	16836	Eml2	159	0.000907443	1	0.122105	16.2879	0.184186	3	1.37524e-05	0.000223998	1	0.611591	1	1	1.63508	0.611591	1	1	7.64234e-05	1	unnamed,unnamed,unnamed	Eml2
Ensembl Genes	18765	Letm2	160	0.000917376	1	0.12267	9.55499	0.41863	4	3.12573e-05	0.000298664	1	0.611591	1	1	1.63508	0.611591	1	1	7.64234e-05	1	unnamed,unnamed,unnamed,unnamed	Letm2
Ensembl Genes	7881	Cldn6	161	0.000930664	1	0.123674	45.6854	0.0437777	2	3.2687e-06	0.000149332	1	0.611591	1	1	1.63508	0.611591	1	1	7.64234e-05	1	unnamed,unnamed	Cldn6
Ensembl Genes	8241	D17H6S53E	162	0.000960137	1	0.126803	44.9683	0.0444758	2	3.32082e-06	0.000149332	1	0.611591	1	1	1.63508	0.611591	1	1	7.64234e-05	1	unnamed,unnamed	D17H6S53E
Ensembl Genes	6985	Rarg	163	0.00098886	1	0.129795	15.806	0.189801	3	1.41717e-05	0.000223998	1	0.611591	1	1	1.63508	0.611591	1	1	7.64234e-05	1	unnamed,unnamed,unnamed	Rarg
Ensembl Genes	2797	Aurkb	164	0.000996413	1	0.129989	15.764	0.190307	3	1.42094e-05	0.000223998	1	0.611591	1	1	1.63508	0.611591	1	1	7.64234e-05	1	unnamed,unnamed,unnamed	Aurkb
Ensembl Genes	18764	Fgfr1	165	0.00100495	1	0.130309	4.05529	1.97273	8	0.000147296	0.000597327	1	0.611591	1	1	1.63508	0.611591	1	1	7.64234e-05	1	unnamed,unnamed,unnamed,unnamed,unnamed,unnamed,unnamed,unnamed	Fgfr1
Ensembl Genes	20569	Hyal2	166	0.00100826	1	0.129951	43.8657	0.0455937	2	3.40429e-06	0.000149332	1	0.611591	1	1	1.63508	0.611591	1	1	7.64234e-05	1	unnamed,unnamed	Hyal2
Ensembl Genes	8229	Clic1	167	0.00102064	1	0.130758	43.5948	0.045877	2	3.42545e-06	0.000149332	1	0.611591	1	1	1.63508	0.611591	1	1	7.64234e-05	1	unnamed,unnamed	Clic1
Ensembl Genes	9344	Brms1	168	0.00102241	1	0.130206	43.5564	0.0459175	2	3.42847e-06	0.000149332	1	0.611591	1	1	1.63508	0.611591	1	1	7.64234e-05	1	unnamed,unnamed	Brms1
Ensembl Genes	6573	Mfsd3	169	0.00102663	1	0.129969	43.4654	0.0460136	2	3.43564e-06	0.000149332	1	0.611591	1	1	1.63508	0.611591	1	1	7.64234e-05	1	unnamed,unnamed	Mfsd3
Ensembl Genes	2479	Trim7	170	0.00108184	1	0.136153	15.3166	0.195866	3	1.46245e-05	0.000223998	1	0.611591	1	1	1.63508	0.611591	1	1	7.64234e-05	1	unnamed,unnamed,unnamed	Trim7
Ensembl Genes	2138	Dgka	171	0.00110804	1	0.138634	15.1887	0.197516	3	1.47477e-05	0.000223998	1	0.611591	1	1	1.63508	0.611591	1	1	7.64234e-05	1	unnamed,unnamed,unnamed	Dgka
Ensembl Genes	14930	Gm20499	172	0.00111463	1	0.138649	41.6872	0.0479764	2	3.5822e-06	0.000149332	1	0.611591	1	1	1.63508	0.611591	1	1	7.64234e-05	1	unnamed,unnamed	Gm20499
Ensembl Genes	16761	Nop53	173	0.00111778	1	0.138237	15.1422	0.198123	3	1.4793e-05	0.000223998	1	0.611591	1	1	1.63508	0.611591	1	1	7.64234e-05	1	unnamed,unnamed,unnamed	Nop53
Ensembl Genes	8931	Tmco6	174	0.00113881	1	0.140028	41.235	0.0485025	2	3.62148e-06	0.000149332	1	0.611591	1	1	1.63508	0.611591	1	1	7.64234e-05	1	unnamed,unnamed	Tmco6
Ensembl Genes	9469	Taf6l	175	0.00114172	1	0.139583	15.0301	0.1996	3	1.49033e-05	0.000223998	1	0.611591	1	1	1.63508	0.611591	1	1	7.64234e-05	1	unnamed,unnamed,unnamed	Taf6l
Ensembl Genes	3317	Socs7	176	0.00115557	1	0.140474	8.97091	0.445886	4	3.32924e-05	0.000298664	1	0.611591	1	1	1.63508	0.611591	1	1	7.64234e-05	1	unnamed,unnamed,unnamed,unnamed	Socs7
Ensembl Genes	2811	Chd3os	177	0.00115613	1	0.139748	14.9641	0.20048	3	1.4969e-05	0.000223998	1	0.611591	1	1	1.63508	0.611591	1	1	7.64234e-05	1	unnamed,unnamed,unnamed	Chd3os
Ensembl Genes	3815	Sirt7	178	0.00115664	1	0.139025	40.9107	0.0488869	2	3.65018e-06	0.000149332	1	0.611591	1	1	1.63508	0.611591	1	1	7.64234e-05	1	unnamed,unnamed	Sirt7
Ensembl Genes	6882	Ddn	179	0.00115788	1	0.138396	14.9562	0.200586	3	1.49769e-05	0.000223998	1	0.611591	1	1	1.63508	0.611591	1	1	7.64234e-05	1	unnamed,unnamed,unnamed	Ddn
Ensembl Genes	15355	Zkscan14	180	0.00119032	1	0.141482	40.3183	0.0496052	2	3.70382e-06	0.000149332	1	0.611591	1	1	1.63508	0.611591	1	1	7.64234e-05	1	unnamed,unnamed	Zkscan14
Ensembl Genes	2055	Ctdsp2	181	0.00121482	1	0.143597	8.84873	0.452042	4	3.37521e-05	0.000298664	1	0.611591	1	1	1.63508	0.611591	1	1	7.64234e-05	1	unnamed,unnamed,unnamed,unnamed	Ctdsp2
Ensembl Genes	20060	Zpr1	182	0.00122349	1	0.143827	39.7588	0.0503033	2	3.75594e-06	0.000149332	1	0.611591	1	1	1.63508	0.611591	1	1	7.64234e-05	1	unnamed,unnamed	Zpr1
Ensembl Genes	6610	Tst	183	0.00122421	1	0.143126	39.7468	0.0503185	2	3.75708e-06	0.000149332	1	0.611591	1	1	1.63508	0.611591	1	1	7.64234e-05	1	unnamed,unnamed	Tst
Ensembl Genes	15528	Gm9047	184	0.00123106	1	0.143144	14.638	0.204947	3	1.53025e-05	0.000223998	1	0.611591	1	1	1.63508	0.611591	1	1	7.64234e-05	1	unnamed,unnamed,unnamed	Gm9047
Ensembl Genes	15925	Wbp1	185	0.00125269	1	0.144872	39.2847	0.0509104	2	3.80127e-06	0.000149332	1	0.611591	1	1	1.63508	0.611591	1	1	7.64234e-05	1	unnamed,unnamed	Wbp1
Ensembl Genes	4923	Prr7	186	0.00125369	1	0.144208	14.5446	0.206262	3	1.54007e-05	0.000223998	1	0.611591	1	1	1.63508	0.611591	1	1	7.64234e-05	1	unnamed,unnamed,unnamed	Prr7
Ensembl Genes	18591	Snapc2	187	0.00128495	1	0.147013	38.7799	0.0515731	2	3.85075e-06	0.000149332	1	0.611591	1	1	1.63508	0.611591	1	1	7.64234e-05	1	unnamed,unnamed	Snapc2
Ensembl Genes	8162	Tapbp	188	0.00129861	1	0.147786	38.5718	0.0518513	2	3.87152e-06	0.000149332	1	0.611591	1	1	1.63508	0.611591	1	1	7.64234e-05	1	unnamed,unnamed	Tapbp
Ensembl Genes	17403	Cpt1c	189	0.00130448	1	0.147669	14.343	0.20916	3	1.56172e-05	0.000223998	1	0.611591	1	1	1.63508	0.611591	1	1	7.64234e-05	1	unnamed,unnamed,unnamed	Cpt1c
Ensembl Genes	5285	Mcidas	190	0.00132523	1	0.149228	14.2637	0.210324	3	1.5704e-05	0.000223998	1	0.611591	1	1	1.63508	0.611591	1	1	7.64234e-05	1	unnamed,unnamed,unnamed	Mcidas
Ensembl Genes	17460	Rpl18	191	0.00132841	1	0.148803	38.1292	0.0524533	2	3.91647e-06	0.000149332	1	0.611591	1	1	1.63508	0.611591	1	1	7.64234e-05	1	unnamed,unnamed	Rpl18
Ensembl Genes	17458	Dbp	191	0.00132841	1	0.148803	38.1292	0.0524533	2	3.91647e-06	0.000149332	1	0.611591	1	1	1.63508	0.611591	1	1	7.64234e-05	1	unnamed,unnamed	Dbp
Ensembl Genes	6087	Pdlim2	193	0.00137642	1	0.152583	14.0748	0.213147	3	1.59148e-05	0.000223998	1	0.611591	1	1	1.63508	0.611591	1	1	7.64234e-05	1	unnamed,unnamed,unnamed	Pdlim2
Ensembl Genes	18574	Fcor	194	0.00138949	1	0.153238	37.2666	0.0536674	2	4.00712e-06	0.000149332	1	0.611591	1	1	1.63508	0.611591	1	1	7.64234e-05	1	unnamed,unnamed	Fcor
Ensembl Genes	9397	Znhit2	195	0.00140032	1	0.15364	37.1197	0.0538798	2	4.02298e-06	0.000149332	1	0.611591	1	1	1.63508	0.611591	1	1	7.64234e-05	1	unnamed,unnamed	Znhit2
Ensembl Genes	17109	Zfp36	196	0.00141741	1	0.154722	36.891	0.0542137	2	4.04791e-06	0.000149332	1	0.611591	1	1	1.63508	0.611591	1	1	7.64234e-05	1	unnamed,unnamed	Zfp36
Ensembl Genes	16586	Tmem238	197	0.00141819	1	0.154022	36.8807	0.0542289	2	4.04905e-06	0.000149332	1	0.611591	1	1	1.63508	0.611591	1	1	7.64234e-05	1	unnamed,unnamed	Tmem238
Ensembl Genes	2062	Cdk4	198	0.00142105	1	0.153553	36.8429	0.0542845	2	4.0532e-06	0.000149332	1	0.611591	1	1	1.63508	0.611591	1	1	7.64234e-05	1	unnamed,unnamed	Cdk4
Ensembl Genes	16855	Gemin7	199	0.00142522	1	0.153229	36.7881	0.0543655	2	4.05924e-06	0.000149332	1	0.611591	1	1	1.63508	0.611591	1	1	7.64234e-05	1	unnamed,unnamed	Gemin7
Ensembl Genes	2869	Bcl6b	200	0.00144167	1	0.154223	36.5737	0.0546841	2	4.08304e-06	0.000149332	1	0.611591	1	1	1.63508	0.611591	1	1	7.64234e-05	1	unnamed,unnamed	Bcl6b
Ensembl Genes	9468	Nxf1	201	0.00144898	1	0.154233	13.8225	0.217037	3	1.62052e-05	0.000223998	1	0.611591	1	1	1.63508	0.611591	1	1	7.64234e-05	1	unnamed,unnamed,unnamed	Nxf1
Ensembl Genes	19171	Junb	202	0.00145901	1	0.154532	36.3517	0.055018	2	4.10797e-06	0.000149332	1	0.611591	1	1	1.63508	0.611591	1	1	7.64234e-05	1	unnamed,unnamed	Junb
Ensembl Genes	1589	Mmp11	203	0.00146138	1	0.154021	36.3217	0.0550635	2	4.11137e-06	0.000149332	1	0.611591	1	1	1.63508	0.611591	1	1	7.64234e-05	1	unnamed,unnamed	Mmp11
Ensembl Genes	10266	Cstad	204	0.00146269	1	0.153404	4.30425	1.6263	7	0.000121429	0.000522661	1	0.611591	1	1	1.63508	0.611591	1	1	7.64234e-05	1	unnamed,unnamed,unnamed,unnamed,unnamed,unnamed,unnamed	Cstad
Ensembl Genes	18276	Mylpf	205	0.00146296	1	0.152683	36.3017	0.0550939	2	4.11363e-06	0.000149332	1	0.611591	1	1	1.63508	0.611591	1	1	7.64234e-05	1	unnamed,unnamed	Mylpf
Ensembl Genes	6569	Kifc2	206	0.00148493	1	0.154224	36.0271	0.0555138	2	4.14498e-06	0.000149332	1	0.611591	1	1	1.63508	0.611591	1	1	7.64234e-05	1	unnamed,unnamed	Kifc2
Ensembl Genes	4088	Arf6	207	0.00148759	1	0.153753	35.9943	0.0555643	2	4.14876e-06	0.000149332	1	0.611591	1	1	1.63508	0.611591	1	1	7.64234e-05	1	unnamed,unnamed	Arf6
Ensembl Genes	7665	Hlcs	208	0.00149737	1	0.15402	5.0012	1.19971	6	8.95776e-05	0.000447995	1	0.611591	1	1	1.63508	0.611591	1	1	7.64234e-05	1	unnamed,unnamed,unnamed,unnamed,unnamed,unnamed	Hlcs
Ensembl Genes	10340	Cutal	209	0.00151481	1	0.155068	13.6078	0.220462	3	1.6461e-05	0.000223998	1	0.611591	1	1	1.63508	0.611591	1	1	7.64234e-05	1	unnamed,unnamed,unnamed	Cutal
Ensembl Genes	8166	B3galt4	210	0.00152772	1	0.155646	35.5094	0.0563232	2	4.20542e-06	0.000149332	1	0.611591	1	1	1.63508	0.611591	1	1	7.64234e-05	1	unnamed,unnamed	B3galt4
Ensembl Genes	20615	Ndufaf3	211	0.00153177	1	0.155318	35.4616	0.056399	2	4.21108e-06	0.000149332	1	0.611591	1	1	1.63508	0.611591	1	1	7.64234e-05	1	unnamed,unnamed	Ndufaf3
Ensembl Genes	17074	Ltbp4	212	0.00153448	1	0.154859	8.29763	0.482065	4	3.59938e-05	0.000298664	1	0.611591	1	1	1.63508	0.611591	1	1	7.64234e-05	1	unnamed,unnamed,unnamed,unnamed	Ltbp4
Ensembl Genes	3190	Tex14	213	0.00154881	1	0.155572	6.11681	0.817419	5	6.10333e-05	0.000373329	1	0.611591	1	1	1.63508	0.611591	1	1	7.64234e-05	1	unnamed,unnamed,unnamed,unnamed,unnamed	Tex14
Ensembl Genes	13535	B4galt2	214	0.00156129	1	0.156093	35.1183	0.0569504	2	4.25225e-06	0.000149332	1	0.611591	1	1	1.63508	0.611591	1	1	7.64234e-05	1	unnamed,unnamed	B4galt2
Ensembl Genes	15097	Dhx37	215	0.00156723	1	0.155957	13.4455	0.223122	3	1.66596e-05	0.000223998	1	0.611591	1	1	1.63508	0.611591	1	1	7.64234e-05	1	unnamed,unnamed,unnamed	Dhx37
Ensembl Genes	10404	Rpl35	216	0.00157438	1	0.155944	34.9692	0.0571932	2	4.27038e-06	0.000149332	1	0.611591	1	1	1.63508	0.611591	1	1	7.64234e-05	1	unnamed,unnamed	Rpl35
Ensembl Genes	10307	Pip5kl1	217	0.00159384	1	0.157143	34.7509	0.0575524	2	4.2972e-06	0.000149332	1	0.611591	1	1	1.63508	0.611591	1	1	7.64234e-05	1	unnamed,unnamed	Pip5kl1
Ensembl Genes	1590	Chchd10	218	0.00162282	1	0.159267	34.4331	0.0580836	2	4.33686e-06	0.000149332	1	0.611591	1	1	1.63508	0.611591	1	1	7.64234e-05	1	unnamed,unnamed	Chchd10
Ensembl Genes	13747	Taf12	219	0.00164744	1	0.160945	13.2107	0.227088	3	1.69558e-05	0.000223998	1	0.611591	1	1	1.63508	0.611591	1	1	7.64234e-05	1	unnamed,unnamed,unnamed	Taf12
Ensembl Genes	16347	Klrb1c	220	0.00164794	1	0.160262	8.13559	0.491667	4	3.67107e-05	0.000298664	1	0.611591	1	1	1.63508	0.611591	1	1	7.64234e-05	1	unnamed,unnamed,unnamed,unnamed	Klrb1c
Ensembl Genes	4662	Hist1h4f	221	0.00165485	1	0.160206	34.0917	0.0586653	2	4.3803e-06	0.000149332	1	0.611591	1	1	1.63508	0.611591	1	1	7.64234e-05	1	unnamed,unnamed	Hist1h4f
Ensembl Genes	12985	Dctn3	222	0.00165793	1	0.159781	34.0594	0.058721	2	4.38445e-06	0.000149332	1	0.611591	1	1	1.63508	0.611591	1	1	7.64234e-05	1	unnamed,unnamed	Dctn3
Ensembl Genes	14325	3110082J24Rik	223	0.00167817	1	0.161007	13.1248	0.228576	3	1.70668e-05	0.000223998	1	0.611591	1	1	1.63508	0.611591	1	1	7.64234e-05	1	unnamed,unnamed,unnamed	3110082J24Rik
Ensembl Genes	20568	Tusc2	224	0.0016838	1	0.160825	33.7916	0.0591863	2	4.4192e-06	0.000149332	1	0.611591	1	1	1.63508	0.611591	1	1	7.64234e-05	1	unnamed,unnamed	Tusc2
Ensembl Genes	20567	Rassf1	224	0.0016838	1	0.160825	33.7916	0.0591863	2	4.4192e-06	0.000149332	1	0.611591	1	1	1.63508	0.611591	1	1	7.64234e-05	1	unnamed,unnamed	Rassf1
Ensembl Genes	18998	Fkbp8	226	0.00172409	1	0.163217	33.3864	0.0599047	2	4.47283e-06	0.000149332	1	0.611591	1	1	1.63508	0.611591	1	1	7.64234e-05	1	unnamed,unnamed	Fkbp8
Ensembl Genes	9365	Fibp	227	0.00173209	1	0.163252	33.3076	0.0600463	2	4.48341e-06	0.000149332	1	0.611591	1	1	1.63508	0.611591	1	1	7.64234e-05	1	unnamed,unnamed	Fibp
Ensembl Genes	9882	Hps6	228	0.00173651	1	0.16295	12.9672	0.231353	3	1.72742e-05	0.000223998	1	0.611591	1	1	1.63508	0.611591	1	1	7.64234e-05	1	unnamed,unnamed,unnamed	Hps6
Ensembl Genes	7843	Zfp53	229	0.0017417	1	0.162723	8.01186	0.49926	4	3.72777e-05	0.000298664	1	0.611591	1	1	1.63508	0.611591	1	1	7.64234e-05	1	unnamed,unnamed,unnamed,unnamed	Zfp53
Ensembl Genes	6583	1110038F14Rik	230	0.00174699	1	0.162508	8.00513	0.499679	4	3.7309e-05	0.000298664	1	0.611591	1	1	1.63508	0.611591	1	1	7.64234e-05	1	unnamed,unnamed,unnamed,unnamed	1110038F14Rik
Ensembl Genes	8532	Ccdc94	231	0.00175966	1	0.162978	33.0404	0.060532	2	4.51967e-06	0.000149332	1	0.611591	1	1	1.63508	0.611591	1	1	7.64234e-05	1	unnamed,unnamed	Ccdc94
Ensembl Genes	3505	Arl4d	232	0.00176177	1	0.16247	7.98645	0.500848	4	3.73963e-05	0.000298664	1	0.611591	1	1	1.63508	0.611591	1	1	7.64234e-05	1	unnamed,unnamed,unnamed,unnamed	Arl4d
Ensembl Genes	12225	Efna1	233	0.00180841	1	0.166056	12.7825	0.234697	3	1.75238e-05	0.000223998	1	0.611591	1	1	1.63508	0.611591	1	1	7.64234e-05	1	unnamed,unnamed,unnamed	Efna1
Ensembl Genes	9897	Trim8	234	0.001815	1	0.165949	5.89638	0.847978	5	6.33151e-05	0.000373329	1	0.611591	1	1	1.63508	0.611591	1	1	7.64234e-05	1	unnamed,unnamed,unnamed,unnamed,unnamed	Trim8
Ensembl Genes	12978	AI464131	235	0.00181923	1	0.165627	12.7555	0.235192	3	1.75608e-05	0.000223998	1	0.611591	1	1	1.63508	0.611591	1	1	7.64234e-05	1	unnamed,unnamed,unnamed	AI464131
Ensembl Genes	9470	Polr2g	236	0.00183977	1	0.166788	32.2981	0.0619231	2	4.62354e-06	0.000149332	1	0.611591	1	1	1.63508	0.611591	1	1	7.64234e-05	1	unnamed,unnamed	Polr2g
Ensembl Genes	18405	6430531B16Rik	237	0.00185046	1	0.167049	12.6789	0.236614	3	1.7667e-05	0.000223998	1	0.611591	1	1	1.63508	0.611591	1	1	7.64234e-05	1	unnamed,unnamed,unnamed	6430531B16Rik
Ensembl Genes	6549	Gpaa1	238	0.00185481	1	0.166738	32.1641	0.0621811	2	4.6428e-06	0.000149332	1	0.611591	1	1	1.63508	0.611591	1	1	7.64234e-05	1	unnamed,unnamed	Gpaa1
Ensembl Genes	6713	Smdt1	239	0.00186843	1	0.16726	32.0442	0.0624138	2	4.66018e-06	0.000149332	1	0.611591	1	1	1.63508	0.611591	1	1	7.64234e-05	1	unnamed,unnamed	Smdt1
Ensembl Genes	17452	Rasip1	240	0.00191828	1	0.171007	31.6163	0.0632586	2	4.72326e-06	0.000149332	1	0.611591	1	1	1.63508	0.611591	1	1	7.64234e-05	1	unnamed,unnamed	Rasip1
Ensembl Genes	1721	Efna2	241	0.00193156	1	0.171476	12.4877	0.240236	3	1.79374e-05	0.000223998	1	0.611591	1	1	1.63508	0.611591	1	1	7.64234e-05	1	unnamed,unnamed,unnamed	Efna2
Ensembl Genes	8553	Kdm4b	242	0.00193773	1	0.171313	5.80741	0.860969	5	6.4285e-05	0.000373329	1	0.611591	1	1	1.63508	0.611591	1	1	7.64234e-05	1	unnamed,unnamed,unnamed,unnamed,unnamed	Kdm4b
Ensembl Genes	18997	Kxd1	243	0.00194662	1	0.17139	31.3804	0.0637341	2	4.75876e-06	0.000149332	1	0.611591	1	1	1.63508	0.611591	1	1	7.64234e-05	1	unnamed,unnamed	Kxd1
Ensembl Genes	17073	Numbl	244	0.00199449	1	0.174886	7.71587	0.518412	4	3.87077e-05	0.000298664	1	0.611591	1	1	1.63508	0.611591	1	1	7.64234e-05	1	unnamed,unnamed,unnamed,unnamed	Numbl
Ensembl Genes	11245	Ubox5	245	0.00199714	1	0.174403	30.9723	0.0645738	2	4.82146e-06	0.000149332	1	0.611591	1	1	1.63508	0.611591	1	1	7.64234e-05	1	unnamed,unnamed	Ubox5
Ensembl Genes	8313	Ppp1r11	246	0.00200664	1	0.174521	30.8973	0.0647307	2	4.83317e-06	0.000149332	1	0.611591	1	1	1.63508	0.611591	1	1	7.64234e-05	1	unnamed,unnamed	Ppp1r11
Ensembl Genes	20254	Igdcc4	247	0.00201519	1	0.174555	7.69373	0.519904	4	3.88191e-05	0.000298664	1	0.611591	1	1	1.63508	0.611591	1	1	7.64234e-05	1	unnamed,unnamed,unnamed,unnamed	Igdcc4
Ensembl Genes	20616	Dalrd3	248	0.00202448	1	0.174652	30.7579	0.065024	2	4.85508e-06	0.000149332	1	0.611591	1	1	1.63508	0.611591	1	1	7.64234e-05	1	unnamed,unnamed	Dalrd3
Ensembl Genes	18468	Rassf7	249	0.00204766	1	0.175942	30.5794	0.0654035	2	4.88341e-06	0.000149332	1	0.611591	1	1	1.63508	0.611591	1	1	7.64234e-05	1	unnamed,unnamed	Rassf7
Ensembl Genes	17464	Lmtk3	250	0.00207346	1	0.177447	12.1777	0.246352	3	1.83941e-05	0.000223998	1	0.611591	1	1	1.63508	0.611591	1	1	7.64234e-05	1	unnamed,unnamed,unnamed	Lmtk3
Ensembl Genes	6208	Gpr180	251	0.00209579	1	0.178643	7.61013	0.525615	4	3.92455e-05	0.000298664	1	0.611591	1	1	1.63508	0.611591	1	1	7.64234e-05	1	unnamed,unnamed,unnamed,unnamed	Gpr180
Ensembl Genes	4663	Hist1h1d	252	0.00210348	1	0.178588	30.1618	0.066309	2	4.95101e-06	0.000149332	1	0.611591	1	1	1.63508	0.611591	1	1	7.64234e-05	1	unnamed,unnamed	Hist1h1d
Ensembl Genes	16278	Atn1	253	0.00211637	1	0.178972	30.0678	0.0665164	2	4.9665e-06	0.000149332	1	0.611591	1	1	1.63508	0.611591	1	1	7.64234e-05	1	unnamed,unnamed	Atn1
Ensembl Genes	7180	Gsc2	254	0.00211984	1	0.178559	30.0427	0.066572	2	4.97066e-06	0.000149332	1	0.611591	1	1	1.63508	0.611591	1	1	7.64234e-05	1	unnamed,unnamed	Gsc2
Ensembl Genes	10892	Mapk8ip1	255	0.00212508	1	0.178298	12.0719	0.248512	3	1.85553e-05	0.000223998	1	0.611591	1	1	1.63508	0.611591	1	1	7.64234e-05	1	unnamed,unnamed,unnamed	Mapk8ip1
Ensembl Genes	2980	Ccdc92b	256	0.00214977	1	0.179665	12.0224	0.249534	3	1.86316e-05	0.000223998	1	0.611591	1	1	1.63508	0.611591	1	1	7.64234e-05	1	unnamed,unnamed,unnamed	Ccdc92b
Ensembl Genes	19042	Fam129c	257	0.0021801	1	0.181491	29.6151	0.0675332	2	5.04242e-06	0.000149332	1	0.611591	1	1	1.63508	0.611591	1	1	7.64234e-05	1	unnamed,unnamed	Fam129c
Ensembl Genes	3709	Galk1	258	0.00218293	1	0.181023	11.9572	0.250895	3	1.87333e-05	0.000223998	1	0.611591	1	1	1.63508	0.611591	1	1	7.64234e-05	1	unnamed,unnamed,unnamed	Galk1
Ensembl Genes	12222	Krtcap2	259	0.00219353	1	0.181199	29.5222	0.0677456	2	5.05829e-06	0.000149332	1	0.611591	1	1	1.63508	0.611591	1	1	7.64234e-05	1	unnamed,unnamed	Krtcap2
Ensembl Genes	12376	Vps72	260	0.00222599	1	0.183173	29.3012	0.0682565	2	5.09643e-06	0.000149332	1	0.611591	1	1	1.63508	0.611591	1	1	7.64234e-05	1	unnamed,unnamed	Vps72
Ensembl Genes	18459	B4galnt4	261	0.0022702	1	0.186096	11.7917	0.254415	3	1.89961e-05	0.000223998	1	0.611591	1	1	1.63508	0.611591	1	1	7.64234e-05	1	unnamed,unnamed,unnamed	B4galnt4
Ensembl Genes	1780	Mrpl54	262	0.00227233	1	0.185559	28.9939	0.0689799	2	5.15045e-06	0.000149332	1	0.611591	1	1	1.63508	0.611591	1	1	7.64234e-05	1	unnamed,unnamed	Mrpl54
Ensembl Genes	16241	Slc2a3	263	0.00227768	1	0.185289	7.43538	0.537968	4	4.01679e-05	0.000298664	1	0.611591	1	1	1.63508	0.611591	1	1	7.64234e-05	1	unnamed,unnamed,unnamed,unnamed	Slc2a3
Ensembl Genes	9364	Ccdc85b	264	0.00229159	1	0.185714	28.869	0.0692784	2	5.17273e-06	0.000149332	1	0.611591	1	1	1.63508	0.611591	1	1	7.64234e-05	1	unnamed,unnamed	Ccdc85b
Ensembl Genes	1225	Nup43	265	0.00229682	1	0.185436	28.8353	0.0693593	2	5.17877e-06	0.000149332	1	0.611591	1	1	1.63508	0.611591	1	1	7.64234e-05	1	unnamed,unnamed	Nup43
Ensembl Genes	14272	Cdk5	266	0.0023323	1	0.187592	28.61	0.0699057	2	5.21957e-06	0.000149332	1	0.611591	1	1	1.63508	0.611591	1	1	7.64234e-05	1	unnamed,unnamed	Cdk5
Ensembl Genes	16242	Foxj2	267	0.00236069	1	0.189165	7.36131	0.543381	4	4.0572e-05	0.000298664	1	0.611591	1	1	1.63508	0.611591	1	1	7.64234e-05	1	unnamed,unnamed,unnamed,unnamed	Foxj2
Ensembl Genes	14836	Dgkq	268	0.00237303	1	0.189444	28.3576	0.0705279	2	5.26603e-06	0.000149332	1	0.611591	1	1	1.63508	0.611591	1	1	7.64234e-05	1	unnamed,unnamed	Dgkq
Ensembl Genes	20255	Igdcc3	269	0.00237983	1	0.18928	7.3447	0.544611	4	4.06638e-05	0.000298664	1	0.611591	1	1	1.63508	0.611591	1	1	7.64234e-05	1	unnamed,unnamed,unnamed,unnamed	Igdcc3
Ensembl Genes	10171	Nacc2	270	0.00239482	1	0.189767	5.52712	0.904631	5	6.7545e-05	0.000373329	1	0.611591	1	1	1.63508	0.611591	1	1	7.64234e-05	1	unnamed,unnamed,unnamed,unnamed,unnamed	Nacc2
Ensembl Genes	1483	Anapc16	271	0.00239724	1	0.189258	11.5655	0.259393	3	1.93678e-05	0.000223998	1	0.611591	1	1	1.63508	0.611591	1	1	7.64234e-05	1	unnamed,unnamed,unnamed	Anapc16
Ensembl Genes	19341	Acd	272	0.00245244	1	0.192904	27.8836	0.0717268	2	5.35554e-06	0.000149332	1	0.611591	1	1	1.63508	0.611591	1	1	7.64234e-05	1	unnamed,unnamed	Acd
Ensembl Genes	7960	Unkl	273	0.0024629	1	0.193017	11.4547	0.261902	3	1.95551e-05	0.000223998	1	0.611591	1	1	1.63508	0.611591	1	1	7.64234e-05	1	unnamed,unnamed,unnamed	Unkl
Ensembl Genes	15529	Kcp	274	0.00247252	1	0.193064	11.4388	0.262266	3	1.95824e-05	0.000223998	1	0.611591	1	1	1.63508	0.611591	1	1	7.64234e-05	1	unnamed,unnamed,unnamed	Kcp
Ensembl Genes	19134	1700067K01Rik	275	0.00254649	1	0.198117	27.3512	0.073123	2	5.45979e-06	0.000149332	1	0.611591	1	1	1.63508	0.611591	1	1	7.64234e-05	1	unnamed,unnamed	1700067K01Rik
Ensembl Genes	3723	Exoc7	276	0.00255581	1	0.198121	11.3044	0.265383	3	1.9815e-05	0.000223998	1	0.611591	1	1	1.63508	0.611591	1	1	7.64234e-05	1	unnamed,unnamed,unnamed	Exoc7
Ensembl Genes	7987	Wdr24	277	0.00257648	1	0.199003	27.1876	0.0735631	2	5.49265e-06	0.000149332	1	0.611591	1	1	1.63508	0.611591	1	1	7.64234e-05	1	unnamed,unnamed	Wdr24
Ensembl Genes	20009	C2cd2l	278	0.00260143	1	0.200207	27.0536	0.0739273	2	5.51985e-06	0.000149332	1	0.611591	1	1	1.63508	0.611591	1	1	7.64234e-05	1	unnamed,unnamed	C2cd2l
Ensembl Genes	16276	Grcc10	279	0.0026129	1	0.20037	26.9927	0.0740942	2	5.53231e-06	0.000149332	1	0.611591	1	1	1.63508	0.611591	1	1	7.64234e-05	1	unnamed,unnamed	Grcc10
Ensembl Genes	16728	Chmp2a	280	0.00261604	1	0.199893	26.9761	0.0741398	2	5.53571e-06	0.000149332	1	0.611591	1	1	1.63508	0.611591	1	1	7.64234e-05	1	unnamed,unnamed	Chmp2a
Ensembl Genes	8560	Rpl36	281	0.00264817	1	0.201628	26.8078	0.0746052	2	5.57046e-06	0.000149332	1	0.611591	1	1	1.63508	0.611591	1	1	7.64234e-05	1	unnamed,unnamed	Rpl36
Ensembl Genes	4611	Hist1h2br	282	0.0026854	1	0.203738	7.10003	0.563378	4	4.20651e-05	0.000298664	1	0.611591	1	1	1.63508	0.611591	1	1	7.64234e-05	1	unnamed,unnamed,unnamed,unnamed	Hist1h2br
Ensembl Genes	17591	Chd2	283	0.002686	1	0.203064	3.85684	1.81496	7	0.000135515	0.000522661	1	0.611591	1	1	1.63508	0.611591	1	1	7.64234e-05	1	unnamed,unnamed,unnamed,unnamed,unnamed,unnamed,unnamed	Chd2
Ensembl Genes	18247	Tbx6	284	0.00268683	1	0.202411	26.6093	0.0751616	2	5.61201e-06	0.000149332	1	0.611591	1	1	1.63508	0.611591	1	1	7.64234e-05	1	unnamed,unnamed	Tbx6
Ensembl Genes	17104	Dll3	285	0.00269671	1	0.202443	26.5593	0.0753033	2	5.62258e-06	0.000149332	1	0.611591	1	1	1.63508	0.611591	1	1	7.64234e-05	1	unnamed,unnamed	Dll3
Ensembl Genes	2066	B4galnt1	286	0.00270215	1	0.202142	11.082	0.270709	3	2.02127e-05	0.000223998	1	0.611591	1	1	1.63508	0.611591	1	1	7.64234e-05	1	unnamed,unnamed,unnamed	B4galnt1
Ensembl Genes	6788	Mapk12	287	0.00270378	1	0.201559	26.5236	0.0754044	2	5.63014e-06	0.000149332	1	0.611591	1	1	1.63508	0.611591	1	1	7.64234e-05	1	unnamed,unnamed	Mapk12
Ensembl Genes	11681	Bcas1	288	0.00273303	1	0.203032	3.84459	1.82074	7	0.000135947	0.000522661	1	0.611591	1	1	1.63508	0.611591	1	1	7.64234e-05	1	unnamed,unnamed,unnamed,unnamed,unnamed,unnamed,unnamed	Bcas1
Ensembl Genes	15196	Fis1	289	0.00276093	1	0.204395	10.9971	0.272798	3	2.03687e-05	0.000223998	1	0.611591	1	1	1.63508	0.611591	1	1	7.64234e-05	1	unnamed,unnamed,unnamed	Fis1
Ensembl Genes	11259	Spef1	290	0.00277998	1	0.205095	26.1482	0.076487	2	5.71097e-06	0.000149332	1	0.611591	1	1	1.63508	0.611591	1	1	7.64234e-05	1	unnamed,unnamed	Spef1
Ensembl Genes	6946	Nr4a1	291	0.00278492	1	0.204754	10.9632	0.273643	3	2.04318e-05	0.000223998	1	0.611591	1	1	1.63508	0.611591	1	1	7.64234e-05	1	unnamed,unnamed,unnamed	Nr4a1
Ensembl Genes	2884	Psmb6	292	0.00278966	1	0.2044	26.1016	0.0766236	2	5.72116e-06	0.000149332	1	0.611591	1	1	1.63508	0.611591	1	1	7.64234e-05	1	unnamed,unnamed	Psmb6
Ensembl Genes	8928	Slc35a4	293	0.00279254	1	0.203912	26.0878	0.076664	2	5.72419e-06	0.000149332	1	0.611591	1	1	1.63508	0.611591	1	1	7.64234e-05	1	unnamed,unnamed	Slc35a4
Ensembl Genes	9395	Mrpl49	294	0.00280008	1	0.203768	26.0517	0.0767703	2	5.73212e-06	0.000149332	1	0.611591	1	1	1.63508	0.611591	1	1	7.64234e-05	1	unnamed,unnamed	Mrpl49
Ensembl Genes	9379	Map3k11	295	0.0028217	1	0.204645	25.9492	0.0770738	2	5.75478e-06	0.000149332	1	0.611591	1	1	1.63508	0.611591	1	1	7.64234e-05	1	unnamed,unnamed	Map3k11
Ensembl Genes	6639	Slc16a8	296	0.00282412	1	0.204129	10.9085	0.275014	3	2.05342e-05	0.000223998	1	0.611591	1	1	1.63508	0.611591	1	1	7.64234e-05	1	unnamed,unnamed,unnamed	Slc16a8
Ensembl Genes	3710	H3f3b	297	0.00282423	1	0.203449	25.9372	0.0771092	2	5.75743e-06	0.000149332	1	0.611591	1	1	1.63508	0.611591	1	1	7.64234e-05	1	unnamed,unnamed	H3f3b
Ensembl Genes	9862	Pax2	298	0.00283143	1	0.203283	3.81972	1.8326	7	0.000136832	0.000522661	1	0.611591	1	1	1.63508	0.611591	1	1	7.64234e-05	1	unnamed,unnamed,unnamed,unnamed,unnamed,unnamed,unnamed	Pax2
Ensembl Genes	16298	Chd4	299	0.00286308	1	0.204868	10.8552	0.276365	3	2.0635e-05	0.000223998	1	0.611591	1	1	1.63508	0.611591	1	1	7.64234e-05	1	unnamed,unnamed,unnamed	Chd4
Ensembl Genes	6803	Cpt1b	300	0.00286663	1	0.204438	25.7397	0.0777011	2	5.80162e-06	0.000149332	1	0.611591	1	1	1.63508	0.611591	1	1	7.64234e-05	1	unnamed,unnamed	Cpt1b
Ensembl Genes	18586	Prr36	301	0.00287981	1	0.204696	10.8326	0.276942	3	2.06781e-05	0.000223998	1	0.611591	1	1	1.63508	0.611591	1	1	7.64234e-05	1	unnamed,unnamed,unnamed	Prr36
Ensembl Genes	8217	Ehmt2	302	0.00291739	1	0.20668	25.5088	0.0784042	2	5.85412e-06	0.000149332	1	0.611591	1	1	1.63508	0.611591	1	1	7.64234e-05	1	unnamed,unnamed	Ehmt2
Ensembl Genes	8934	Wdr55	303	0.00296967	1	0.20969	25.2772	0.0791225	2	5.90775e-06	0.000149332	1	0.611591	1	1	1.63508	0.611591	1	1	7.64234e-05	1	unnamed,unnamed	Wdr55
Ensembl Genes	13665	5730409E04Rik	304	0.00298127	1	0.209817	6.89414	0.580203	4	4.33214e-05	0.000298664	1	0.611591	1	1	1.63508	0.611591	1	1	7.64234e-05	1	unnamed,unnamed,unnamed,unnamed	5730409E04Rik
Ensembl Genes	17445	Ppp1r15a	305	0.00300639	1	0.210891	25.1183	0.0796233	2	5.94515e-06	0.000149332	1	0.611591	1	1	1.63508	0.611591	1	1	7.64234e-05	1	unnamed,unnamed	Ppp1r15a
Ensembl Genes	15317	Zfp316	306	0.00302083	1	0.211212	10.6488	0.281722	3	2.1035e-05	0.000223998	1	0.611591	1	1	1.63508	0.611591	1	1	7.64234e-05	1	unnamed,unnamed,unnamed	Zfp316
Ensembl Genes	5890	Thtpa	307	0.00303248	1	0.211335	25.007	0.0799775	2	5.97159e-06	0.000149332	1	0.611591	1	1	1.63508	0.611591	1	1	7.64234e-05	1	unnamed,unnamed	Thtpa
Ensembl Genes	1724	Gamt	308	0.00304668	1	0.211636	24.9471	0.0801697	2	5.98594e-06	0.000149332	1	0.611591	1	1	1.63508	0.611591	1	1	7.64234e-05	1	unnamed,unnamed	Gamt
Ensembl Genes	12254	Creb3l4	309	0.00307219	1	0.212717	24.8405	0.0805137	2	6.01162e-06	0.000149332	1	0.611591	1	1	1.63508	0.611591	1	1	7.64234e-05	1	unnamed,unnamed	Creb3l4
Ensembl Genes	15960	Fbxo41	310	0.00311485	1	0.214975	10.5325	0.284833	3	2.12673e-05	0.000223998	1	0.611591	1	1	1.63508	0.611591	1	1	7.64234e-05	1	unnamed,unnamed,unnamed	Fbxo41
Ensembl Genes	14915	Ung	311	0.00316033	1	0.217412	24.4821	0.0816923	2	6.09963e-06	0.000149332	1	0.611591	1	1	1.63508	0.611591	1	1	7.64234e-05	1	unnamed,unnamed	Ung
Ensembl Genes	17448	Bcat2	312	0.00317805	1	0.217931	10.4569	0.286892	3	2.1421e-05	0.000223998	1	0.611591	1	1	1.63508	0.611591	1	1	7.64234e-05	1	unnamed,unnamed,unnamed	Bcat2
Ensembl Genes	3793	Bahcc1	313	0.00317979	1	0.217353	5.16958	0.967196	5	7.22165e-05	0.000373329	1	0.611591	1	1	1.63508	0.611591	1	1	7.64234e-05	1	unnamed,unnamed,unnamed,unnamed,unnamed	Bahcc1
Ensembl Genes	6907	Aqp5	314	0.003235	1	0.220423	24.19	0.0826788	2	6.17328e-06	0.000149332	1	0.611591	1	1	1.63508	0.611591	1	1	7.64234e-05	1	unnamed,unnamed	Aqp5
Ensembl Genes	16729	Ube2m	315	0.0032535	1	0.22098	24.1192	0.0829216	2	6.19141e-06	0.000149332	1	0.611591	1	1	1.63508	0.611591	1	1	7.64234e-05	1	unnamed,unnamed	Ube2m
Ensembl Genes	1482	Ddit4	316	0.00327217	1	0.221545	6.71515	0.595668	4	4.4476e-05	0.000298664	1	0.611591	1	1	1.63508	0.611591	1	1	7.64234e-05	1	unnamed,unnamed,unnamed,unnamed	Ddit4
Ensembl Genes	11535	Tti1	317	0.00327502	1	0.221038	6.7135	0.595814	4	4.4487e-05	0.000298664	1	0.611591	1	1	1.63508	0.611591	1	1	7.64234e-05	1	unnamed,unnamed,unnamed,unnamed	Tti1
Ensembl Genes	17633	Unc45a	318	0.00332686	1	0.22383	23.8442	0.0838777	2	6.2628e-06	0.000149332	1	0.611591	1	1	1.63508	0.611591	1	1	7.64234e-05	1	unnamed,unnamed	Unc45a
Ensembl Genes	10613	Slc43a1	319	0.00333391	1	0.223602	10.2787	0.291865	3	2.17923e-05	0.000223998	1	0.611591	1	1	1.63508	0.611591	1	1	7.64234e-05	1	unnamed,unnamed,unnamed	Slc43a1
Ensembl Genes	6562	Fbxl6	320	0.00334092	1	0.223372	23.7926	0.0840598	2	6.2764e-06	0.000149332	1	0.611591	1	1	1.63508	0.611591	1	1	7.64234e-05	1	unnamed,unnamed	Fbxl6
Ensembl Genes	17397	Pnkp	321	0.003346	1	0.223015	23.774	0.0841256	2	6.28131e-06	0.000149332	1	0.611591	1	1	1.63508	0.611591	1	1	7.64234e-05	1	unnamed,unnamed	Pnkp
Ensembl Genes	3514	Mpp2	322	0.00335245	1	0.22275	10.2583	0.292446	3	2.18358e-05	0.000223998	1	0.611591	1	1	1.63508	0.611591	1	1	7.64234e-05	1	unnamed,unnamed,unnamed	Mpp2
Ensembl Genes	6211	Abcc4	323	0.0033585	1	0.222462	3.05812	2.94299	9	0.000219741	0.000671993	1	0.611591	1	1	1.63508	0.611591	1	1	7.64234e-05	1	unnamed,unnamed,unnamed,unnamed,unnamed,unnamed,unnamed,unnamed,unnamed	Abcc4
Ensembl Genes	7179	Dgcr14	324	0.00337815	1	0.223073	23.6573	0.0845404	2	6.31228e-06	0.000149332	1	0.611591	1	1	1.63508	0.611591	1	1	7.64234e-05	1	unnamed,unnamed	Dgcr14
Ensembl Genes	17384	Pold1	325	0.00340334	1	0.224045	23.5671	0.0848641	2	6.33645e-06	0.000149332	1	0.611591	1	1	1.63508	0.611591	1	1	7.64234e-05	1	unnamed,unnamed	Pold1
Ensembl Genes	5222	Serf1	326	0.00342863	1	0.225017	23.4775	0.0851879	2	6.36063e-06	0.000149332	1	0.611591	1	1	1.63508	0.611591	1	1	7.64234e-05	1	unnamed,unnamed	Serf1
Ensembl Genes	9471	Zbtb3	327	0.00344091	1	0.225132	23.4344	0.0853447	2	6.37234e-06	0.000149332	1	0.611591	1	1	1.63508	0.611591	1	1	7.64234e-05	1	unnamed,unnamed	Zbtb3
Ensembl Genes	3597	Smarcd2	328	0.00344963	1	0.225015	23.4039	0.085456	2	6.38065e-06	0.000149332	1	0.611591	1	1	1.63508	0.611591	1	1	7.64234e-05	1	unnamed,unnamed	Smarcd2
Ensembl Genes	6568	Cyhr1	329	0.00347707	1	0.226115	23.3087	0.085805	2	6.40671e-06	0.000149332	1	0.611591	1	1	1.63508	0.611591	1	1	7.64234e-05	1	unnamed,unnamed	Cyhr1
Ensembl Genes	11404	Zcchc3	330	0.00347786	1	0.225481	23.3059	0.0858152	2	6.40746e-06	0.000149332	1	0.611591	1	1	1.63508	0.611591	1	1	7.64234e-05	1	unnamed,unnamed	Zcchc3
Ensembl Genes	19260	Dok4	331	0.00348942	1	0.225547	10.1117	0.296685	3	2.21523e-05	0.000223998	1	0.611591	1	1	1.63508	0.611591	1	1	7.64234e-05	1	unnamed,unnamed,unnamed	Dok4
Ensembl Genes	17200	Cox6b1	332	0.00349421	1	0.225177	23.2497	0.0860226	2	6.42295e-06	0.000149332	1	0.611591	1	1	1.63508	0.611591	1	1	7.64234e-05	1	unnamed,unnamed	Cox6b1
Ensembl Genes	15981	C87436	333	0.00350861	1	0.225426	6.58371	0.60756	4	4.5364e-05	0.000298664	1	0.611591	1	1	1.63508	0.611591	1	1	7.64234e-05	1	unnamed,unnamed,unnamed,unnamed	C87436
Ensembl Genes	6997	Map3k12	334	0.00353826	1	0.22665	23.1003	0.086579	2	6.4645e-06	0.000149332	1	0.611591	1	1	1.63508	0.611591	1	1	7.64234e-05	1	unnamed,unnamed	Map3k12
Ensembl Genes	16203	Fbxl14	335	0.00356451	1	0.22765	6.55424	0.610292	4	4.5568e-05	0.000298664	1	0.611591	1	1	1.63508	0.611591	1	1	7.64234e-05	1	unnamed,unnamed,unnamed,unnamed	Fbxl14
Ensembl Genes	8320	Gabbr1	336	0.00356469	1	0.226984	10.0344	0.298972	3	2.2323e-05	0.000223998	1	0.611591	1	1	1.63508	0.611591	1	1	7.64234e-05	1	unnamed,unnamed,unnamed	Gabbr1
Ensembl Genes	2574	Shroom1	337	0.0036028	1	0.22873	22.8863	0.0873884	2	6.52493e-06	0.000149332	1	0.611591	1	1	1.63508	0.611591	1	1	7.64234e-05	1	unnamed,unnamed	Shroom1
Ensembl Genes	6976	Krt18	338	0.00362011	1	0.229148	9.97883	0.300636	3	2.24473e-05	0.000223998	1	0.611591	1	1	1.63508	0.611591	1	1	7.64234e-05	1	unnamed,unnamed,unnamed	Krt18
Ensembl Genes	14781	Hsd17b11	339	0.00363264	1	0.229264	9.96642	0.301011	3	2.24752e-05	0.000223998	1	0.611591	1	1	1.63508	0.611591	1	1	7.64234e-05	1	unnamed,unnamed,unnamed	Hsd17b11
Ensembl Genes	13023	Fam214b	340	0.00363812	1	0.228934	22.7717	0.0878285	2	6.55779e-06	0.000149332	1	0.611591	1	1	1.63508	0.611591	1	1	7.64234e-05	1	unnamed,unnamed	Fam214b
Ensembl Genes	19322	4931428F04Rik	341	0.00364911	1	0.228952	22.7363	0.0879651	2	6.56799e-06	0.000149332	1	0.611591	1	1	1.63508	0.611591	1	1	7.64234e-05	1	unnamed,unnamed	4931428F04Rik
Ensembl Genes	4596	Hist1h3h	342	0.00365563	1	0.228691	22.7154	0.088046	2	6.57403e-06	0.000149332	1	0.611591	1	1	1.63508	0.611591	1	1	7.64234e-05	1	unnamed,unnamed	Hist1h3h
Ensembl Genes	3324	Pcgf2	343	0.00366665	1	0.228712	22.6802	0.0881826	2	6.58423e-06	0.000149332	1	0.611591	1	1	1.63508	0.611591	1	1	7.64234e-05	1	unnamed,unnamed	Pcgf2
Ensembl Genes	462	Pde6d	344	0.00368681	1	0.2293	9.91344	0.302619	3	2.25953e-05	0.000223998	1	0.611591	1	1	1.63508	0.611591	1	1	7.64234e-05	1	unnamed,unnamed,unnamed	Pde6d
Ensembl Genes	17162	Gm26920	345	0.00369857	1	0.229365	22.5792	0.0885772	2	6.61369e-06	0.000149332	1	0.611591	1	1	1.63508	0.611591	1	1	7.64234e-05	1	unnamed,unnamed	Gm26920
Ensembl Genes	5806	Ang	346	0.00372075	1	0.230073	22.5098	0.0888503	2	6.63409e-06	0.000149332	1	0.611591	1	1	1.63508	0.611591	1	1	7.64234e-05	1	unnamed,unnamed	Ang
Ensembl Genes	18995	2810428I15Rik	347	0.00373351	1	0.230197	22.4701	0.0890072	2	6.6458e-06	0.000149332	1	0.611591	1	1	1.63508	0.611591	1	1	7.64234e-05	1	unnamed,unnamed	2810428I15Rik
Ensembl Genes	14054	H6pd	348	0.00374206	1	0.230061	6.46433	0.618781	4	4.62018e-05	0.000298664	1	0.611591	1	1	1.63508	0.611591	1	1	7.64234e-05	1	unnamed,unnamed,unnamed,unnamed	H6pd
Ensembl Genes	19321	Nol3	349	0.00378848	1	0.232248	22.3015	0.08968	2	6.69603e-06	0.000149332	1	0.611591	1	1	1.63508	0.611591	1	1	7.64234e-05	1	unnamed,unnamed	Nol3
Ensembl Genes	18479	Cend1	350	0.0038001	1	0.232295	22.2664	0.0898216	2	6.70661e-06	0.000149332	1	0.611591	1	1	1.63508	0.611591	1	1	7.64234e-05	1	unnamed,unnamed	Cend1
Ensembl Genes	10240	Urm1	351	0.00386706	1	0.235714	9.74437	0.30787	3	2.29874e-05	0.000223998	1	0.611591	1	1	1.63508	0.611591	1	1	7.64234e-05	1	unnamed,unnamed,unnamed	Urm1
Ensembl Genes	6581	Rpl8	352	0.00387688	1	0.235641	22.038	0.0907524	2	6.77611e-06	0.000149332	1	0.611591	1	1	1.63508	0.611591	1	1	7.64234e-05	1	unnamed,unnamed	Rpl8
Ensembl Genes	8156	Rps28	353	0.00389072	1	0.235813	21.9975	0.0909193	2	6.78857e-06	0.000149332	1	0.611591	1	1	1.63508	0.611591	1	1	7.64234e-05	1	unnamed,unnamed	Rps28
Ensembl Genes	12168	Mrpl24	354	0.00389912	1	0.235655	21.9731	0.0910205	2	6.79613e-06	0.000149332	1	0.611591	1	1	1.63508	0.611591	1	1	7.64234e-05	1	unnamed,unnamed	Mrpl24
Ensembl Genes	7885	Paqr4	355	0.00389997	1	0.235042	21.9706	0.0910306	2	6.79688e-06	0.000149332	1	0.611591	1	1	1.63508	0.611591	1	1	7.64234e-05	1	unnamed,unnamed	Paqr4
Ensembl Genes	9854	Scd2	356	0.00390388	1	0.234616	6.38689	0.626283	4	4.67619e-05	0.000298664	1	0.611591	1	1	1.63508	0.611591	1	1	7.64234e-05	1	unnamed,unnamed,unnamed,unnamed	Scd2
Ensembl Genes	2860	Dvl2	357	0.00394888	1	0.236656	21.8299	0.0916174	2	6.8407e-06	0.000149332	1	0.611591	1	1	1.63508	0.611591	1	1	7.64234e-05	1	unnamed,unnamed	Dvl2
Ensembl Genes	14899	Sgsm1	358	0.00396854	1	0.23717	6.35706	0.629222	4	4.69814e-05	0.000298664	1	0.611591	1	1	1.63508	0.611591	1	1	7.64234e-05	1	unnamed,unnamed,unnamed,unnamed	Sgsm1
Ensembl Genes	6798	Sco2	359	0.0039692	1	0.236549	21.7722	0.0918603	2	6.85883e-06	0.000149332	1	0.611591	1	1	1.63508	0.611591	1	1	7.64234e-05	1	unnamed,unnamed	Sco2
Ensembl Genes	13666	Psmb2	360	0.0039728	1	0.236106	6.35512	0.629414	4	4.69957e-05	0.000298664	1	0.611591	1	1	1.63508	0.611591	1	1	7.64234e-05	1	unnamed,unnamed,unnamed,unnamed	Psmb2
Ensembl Genes	20595	Mst1	361	0.00397429	1	0.23554	21.7578	0.091921	2	6.86336e-06	0.000149332	1	0.611591	1	1	1.63508	0.611591	1	1	7.64234e-05	1	unnamed,unnamed	Mst1
Ensembl Genes	6889	Tuba1a	362	0.00397903	1	0.23517	9.64453	0.311057	3	2.32253e-05	0.000223998	1	0.611591	1	1	1.63508	0.611591	1	1	7.64234e-05	1	unnamed,unnamed,unnamed	Tuba1a
Ensembl Genes	1774	4930442H23Rik	363	0.00398744	1	0.235017	21.7208	0.0920778	2	6.87507e-06	0.000149332	1	0.611591	1	1	1.63508	0.611591	1	1	7.64234e-05	1	unnamed,unnamed	4930442H23Rik
Ensembl Genes	7046	Tfap4	364	0.00400544	1	0.23543	9.62153	0.311801	3	2.32809e-05	0.000223998	1	0.611591	1	1	1.63508	0.611591	1	1	7.64234e-05	1	unnamed,unnamed,unnamed	Tfap4
Ensembl Genes	4080	Mgat2	365	0.00401766	1	0.235501	21.6364	0.0924369	2	6.90188e-06	0.000149332	1	0.611591	1	1	1.63508	0.611591	1	1	7.64234e-05	1	unnamed,unnamed	Mgat2
Ensembl Genes	12224	Slc50a1	366	0.00402405	1	0.235231	21.6186	0.0925128	2	6.90755e-06	0.000149332	1	0.611591	1	1	1.63508	0.611591	1	1	7.64234e-05	1	unnamed,unnamed	Slc50a1
Ensembl Genes	20752	Rpl14	367	0.00407543	1	0.237586	3.57025	1.96065	7	0.000146393	0.000522661	1	0.611591	1	1	1.63508	0.611591	1	1	7.64234e-05	1	unnamed,unnamed,unnamed,unnamed,unnamed,unnamed,unnamed	Rpl14
Ensembl Genes	6894	C1ql4	368	0.00408871	1	0.237712	21.4416	0.0932767	2	6.96458e-06	0.000149332	1	0.611591	1	1	1.63508	0.611591	1	1	7.64234e-05	1	unnamed,unnamed	C1ql4
Ensembl Genes	11984	Mgarp	369	0.00413045	1	0.239488	9.51532	0.315281	3	2.35407e-05	0.000223998	1	0.611591	1	1	1.63508	0.611591	1	1	7.64234e-05	1	unnamed,unnamed,unnamed	Mgarp
Ensembl Genes	2997	Wdr81	370	0.00414823	1	0.239869	21.2823	0.0939748	2	7.01671e-06	0.000149332	1	0.611591	1	1	1.63508	0.611591	1	1	7.64234e-05	1	unnamed,unnamed	Wdr81
Ensembl Genes	8228	Msh5	371	0.00416079	1	0.239946	21.2491	0.0941215	2	7.02766e-06	0.000149332	1	0.611591	1	1	1.63508	0.611591	1	1	7.64234e-05	1	unnamed,unnamed	Msh5
Ensembl Genes	12223	Dpm3	372	0.00418987	1	0.240974	21.1729	0.0944604	2	7.05297e-06	0.000149332	1	0.611591	1	1	1.63508	0.611591	1	1	7.64234e-05	1	unnamed,unnamed	Dpm3
Ensembl Genes	3342	Ppp1r1b	373	0.00420989	1	0.241476	21.1209	0.0946931	2	7.07034e-06	0.000149332	1	0.611591	1	1	1.63508	0.611591	1	1	7.64234e-05	1	unnamed,unnamed	Ppp1r1b
Ensembl Genes	4573	Gpx5	374	0.00423106	1	0.242041	6.24189	0.640831	4	4.78482e-05	0.000298664	1	0.611591	1	1	1.63508	0.611591	1	1	7.64234e-05	1	unnamed,unnamed,unnamed,unnamed	Gpx5
Ensembl Genes	19018	Slc5a5	375	0.00425488	1	0.242755	21.0053	0.0952141	2	7.10925e-06	0.000149332	1	0.611591	1	1	1.63508	0.611591	1	1	7.64234e-05	1	unnamed,unnamed	Slc5a5
Ensembl Genes	9309	Rps6kb2	376	0.00427768	1	0.243407	20.9474	0.0954772	2	7.12889e-06	0.000149332	1	0.611591	1	1	1.63508	0.611591	1	1	7.64234e-05	1	unnamed,unnamed	Rps6kb2
Ensembl Genes	10861	Kbtbd4	377	0.00428031	1	0.24291	20.9408	0.0955075	2	7.13115e-06	0.000149332	1	0.611591	1	1	1.63508	0.611591	1	1	7.64234e-05	1	unnamed,unnamed	Kbtbd4
Ensembl Genes	19031	Dda1	378	0.00429085	1	0.242865	20.9142	0.095629	2	7.14022e-06	0.000149332	1	0.611591	1	1	1.63508	0.611591	1	1	7.64234e-05	1	unnamed,unnamed	Dda1
Ensembl Genes	8275	Tubb5	379	0.00436722	1	0.246535	20.7245	0.0965041	2	7.20556e-06	0.000149332	1	0.611591	1	1	1.63508	0.611591	1	1	7.64234e-05	1	unnamed,unnamed	Tubb5
Ensembl Genes	1722	Mum1	380	0.00437574	1	0.246365	9.31885	0.321928	3	2.40371e-05	0.000223998	1	0.611591	1	1	1.63508	0.611591	1	1	7.64234e-05	1	unnamed,unnamed,unnamed	Mum1
Ensembl Genes	1762	Lmnb2	381	0.00437875	1	0.245888	20.6963	0.0966356	2	7.21538e-06	0.000149332	1	0.611591	1	1	1.63508	0.611591	1	1	7.64234e-05	1	unnamed,unnamed	Lmnb2
Ensembl Genes	14281	Chpf2	382	0.00445405	1	0.249462	20.5148	0.0974905	2	7.27922e-06	0.000149332	1	0.611591	1	1	1.63508	0.611591	1	1	7.64234e-05	1	unnamed,unnamed	Chpf2
Ensembl Genes	2226	Smtn	383	0.00446274	1	0.249296	6.14741	0.650681	4	4.85836e-05	0.000298664	1	0.611591	1	1	1.63508	0.611591	1	1	7.64234e-05	1	unnamed,unnamed,unnamed,unnamed	Smtn
Ensembl Genes	17130	Ech1	384	0.00447241	1	0.249186	20.4713	0.097698	2	7.2947e-06	0.000149332	1	0.611591	1	1	1.63508	0.611591	1	1	7.64234e-05	1	unnamed,unnamed	Ech1
Ensembl Genes	1718	Midn	385	0.0045593	1	0.253367	20.2687	0.0986743	2	7.3676e-06	0.000149332	1	0.611591	1	1	1.63508	0.611591	1	1	7.64234e-05	1	unnamed,unnamed	Midn
Ensembl Genes	19025	Nr2f6	386	0.00456654	1	0.253112	20.2521	0.0987552	2	7.37364e-06	0.000149332	1	0.611591	1	1	1.63508	0.611591	1	1	7.64234e-05	1	unnamed,unnamed	Nr2f6
Ensembl Genes	17080	Sertad1	387	0.00458194	1	0.253309	20.2169	0.0989272	2	7.38649e-06	0.000149332	1	0.611591	1	1	1.63508	0.611591	1	1	7.64234e-05	1	unnamed,unnamed	Sertad1
Ensembl Genes	18166	Thumpd1	388	0.00461867	1	0.254682	9.13821	0.328292	3	2.45122e-05	0.000223998	1	0.611591	1	1	1.63508	0.611591	1	1	7.64234e-05	1	unnamed,unnamed,unnamed	Thumpd1
Ensembl Genes	9892	Cuedc2	389	0.00465793	1	0.256186	20.0457	0.099772	2	7.44956e-06	0.000149332	1	0.611591	1	1	1.63508	0.611591	1	1	7.64234e-05	1	unnamed,unnamed	Cuedc2
Ensembl Genes	8276	Mdc1	390	0.00469454	1	0.257537	19.9647	0.100177	2	7.47978e-06	0.000149332	1	0.611591	1	1	1.63508	0.611591	1	1	7.64234e-05	1	unnamed,unnamed	Mdc1
Ensembl Genes	3244	Spata20	391	0.00472714	1	0.258663	19.8934	0.100536	2	7.5066e-06	0.000149332	1	0.611591	1	1	1.63508	0.611591	1	1	7.64234e-05	1	unnamed,unnamed	Spata20
Ensembl Genes	19038	Tmem221	392	0.00478386	1	0.261099	19.771	0.101158	2	7.55306e-06	0.000149332	1	0.611591	1	1	1.63508	0.611591	1	1	7.64234e-05	1	unnamed,unnamed	Tmem221
Ensembl Genes	17044	Ccdc97	393	0.00478915	1	0.260722	9.01883	0.332637	3	2.48367e-05	0.000223998	1	0.611591	1	1	1.63508	0.611591	1	1	7.64234e-05	1	unnamed,unnamed,unnamed	Ccdc97
Ensembl Genes	4052	Prps1l3	394	0.00479156	1	0.260191	9.01718	0.332698	3	2.48412e-05	0.000223998	1	0.611591	1	1	1.63508	0.611591	1	1	7.64234e-05	1	unnamed,unnamed,unnamed	Prps1l3
Ensembl Genes	6102	Fgf17	395	0.00479404	1	0.259667	19.7493	0.101269	2	7.56137e-06	0.000149332	1	0.611591	1	1	1.63508	0.611591	1	1	7.64234e-05	1	unnamed,unnamed	Fgf17
Ensembl Genes	3685	Atp5h	396	0.00486232	1	0.2627	19.6054	0.102013	2	7.61689e-06	0.000149332	1	0.611591	1	1	1.63508	0.611591	1	1	7.64234e-05	1	unnamed,unnamed	Atp5h
Ensembl Genes	4439	Tnfaip2	397	0.00491819	1	0.26505	8.93216	0.335865	3	2.50776e-05	0.000223998	1	0.611591	1	1	1.63508	0.611591	1	1	7.64234e-05	1	unnamed,unnamed,unnamed	Tnfaip2
Ensembl Genes	19062	Fam32a	398	0.00491932	1	0.264444	19.4874	0.10263	2	7.66297e-06	0.000149332	1	0.611591	1	1	1.63508	0.611591	1	1	7.64234e-05	1	unnamed,unnamed	Fam32a
Ensembl Genes	19000	Isyna1	399	0.00496584	1	0.266276	8.90093	0.337043	3	2.51656e-05	0.000223998	1	0.611591	1	1	1.63508	0.611591	1	1	7.64234e-05	1	unnamed,unnamed,unnamed	Isyna1
Ensembl Genes	4229	Abcd4	400	0.00498391	1	0.266577	8.88919	0.337489	3	2.51989e-05	0.000223998	1	0.611591	1	1	1.63508	0.611591	1	1	7.64234e-05	1	unnamed,unnamed,unnamed	Abcd4
Ensembl Genes	8078	Fgd2	401	0.00500172	1	0.266863	5.94944	0.672332	4	5.02002e-05	0.000298664	1	0.611591	1	1	1.63508	0.611591	1	1	7.64234e-05	1	unnamed,unnamed,unnamed,unnamed	Fgd2
Ensembl Genes	10322	Lrsam1	402	0.00500398	1	0.266319	19.3161	0.103541	2	7.73096e-06	0.000149332	1	0.611591	1	1	1.63508	0.611591	1	1	7.64234e-05	1	unnamed,unnamed	Lrsam1
Ensembl Genes	1807	Gm10778	403	0.00504828	1	0.26801	8.84781	0.339067	3	2.53167e-05	0.000223998	1	0.611591	1	1	1.63508	0.611591	1	1	7.64234e-05	1	unnamed,unnamed,unnamed	Gm10778
Ensembl Genes	17414	Rps11	404	0.0050608	1	0.26801	19.2035	0.104148	2	7.77628e-06	0.000149332	1	0.611591	1	1	1.63508	0.611591	1	1	7.64234e-05	1	unnamed,unnamed	Rps11
Ensembl Genes	12425	Hist2h4	405	0.00507933	1	0.268327	19.1672	0.104345	2	7.79101e-06	0.000149332	1	0.611591	1	1	1.63508	0.611591	1	1	7.64234e-05	1	unnamed,unnamed	Hist2h4
Ensembl Genes	1244	Stx11	406	0.00509383	1	0.26843	5.91827	0.675873	4	5.04646e-05	0.000298664	1	0.611591	1	1	1.63508	0.611591	1	1	7.64234e-05	1	unnamed,unnamed,unnamed,unnamed	Stx11
Ensembl Genes	16845	Ppp1r13l	407	0.00515903	1	0.271198	19.0132	0.10519	2	7.85409e-06	0.000149332	1	0.611591	1	1	1.63508	0.611591	1	1	7.64234e-05	1	unnamed,unnamed	Ppp1r13l
Ensembl Genes	17016	Gm4881	408	0.00518969	1	0.272141	8.75934	0.342492	3	2.55724e-05	0.000223998	1	0.611591	1	1	1.63508	0.611591	1	1	7.64234e-05	1	unnamed,unnamed,unnamed	Gm4881
Ensembl Genes	16795	Ppp5c	409	0.00519306	1	0.271652	8.75727	0.342573	3	2.55785e-05	0.000223998	1	0.611591	1	1	1.63508	0.611591	1	1	7.64234e-05	1	unnamed,unnamed,unnamed	Ppp5c
Ensembl Genes	19491	Gse1	410	0.00520185	1	0.271448	3.40965	2.053	7	0.000153289	0.000522661	1	0.611591	1	1	1.63508	0.611591	1	1	7.64234e-05	1	unnamed,unnamed,unnamed,unnamed,unnamed,unnamed,unnamed	Gse1
Ensembl Genes	2398	Rhbdf1	411	0.00520318	1	0.270857	18.9295	0.105655	2	7.88884e-06	0.000149332	1	0.611591	1	1	1.63508	0.611591	1	1	7.64234e-05	1	unnamed,unnamed	Rhbdf1
Ensembl Genes	18249	Aldoa	412	0.00523979	1	0.2721	18.8609	0.10604	2	7.91754e-06	0.000149332	1	0.611591	1	1	1.63508	0.611591	1	1	7.64234e-05	1	unnamed,unnamed	Aldoa
Ensembl Genes	8111	Rrp1b	413	0.00525084	1	0.272014	5.86672	0.681812	4	5.09081e-05	0.000298664	1	0.611591	1	1	1.63508	0.611591	1	1	7.64234e-05	1	unnamed,unnamed,unnamed,unnamed	Rrp1b
Ensembl Genes	6652	Josd1	414	0.00526393	1	0.272033	18.816	0.106293	2	7.93643e-06	0.000149332	1	0.611591	1	1	1.63508	0.611591	1	1	7.64234e-05	1	unnamed,unnamed	Josd1
Ensembl Genes	17375	1700008O03Rik	415	0.00527946	1	0.272178	8.70482	0.344637	3	2.57326e-05	0.000223998	1	0.611591	1	1	1.63508	0.611591	1	1	7.64234e-05	1	unnamed,unnamed,unnamed	1700008O03Rik
Ensembl Genes	6535	Mapk15	416	0.00528522	1	0.271821	18.7767	0.106515	2	7.95305e-06	0.000149332	1	0.611591	1	1	1.63508	0.611591	1	1	7.64234e-05	1	unnamed,unnamed	Mapk15
Ensembl Genes	8004	Decr2	417	0.00531772	1	0.272836	18.7171	0.106854	2	7.97836e-06	0.000149332	1	0.611591	1	1	1.63508	0.611591	1	1	7.64234e-05	1	unnamed,unnamed	Decr2
Ensembl Genes	17113	Gmfg	418	0.00536055	1	0.274375	18.6395	0.107299	2	8.01159e-06	0.000149332	1	0.611591	1	1	1.63508	0.611591	1	1	7.64234e-05	1	unnamed,unnamed	Gmfg
Ensembl Genes	3318	Arhgap23	419	0.00538834	1	0.27514	5.82313	0.686916	4	5.12892e-05	0.000298664	1	0.611591	1	1	1.63508	0.611591	1	1	7.64234e-05	1	unnamed,unnamed,unnamed,unnamed	Arhgap23
Ensembl Genes	14897	2900026A02Rik	420	0.00538944	1	0.274541	5.82279	0.686956	4	5.12922e-05	0.000298664	1	0.611591	1	1	1.63508	0.611591	1	1	7.64234e-05	1	unnamed,unnamed,unnamed,unnamed	2900026A02Rik
Ensembl Genes	14083	Hes3	421	0.00540451	1	0.274654	18.5607	0.107755	2	8.04559e-06	0.000149332	1	0.611591	1	1	1.63508	0.611591	1	1	7.64234e-05	1	unnamed,unnamed	Hes3
Ensembl Genes	563	Ing5	422	0.00540842	1	0.274202	18.5537	0.107795	2	8.04861e-06	0.000149332	1	0.611591	1	1	1.63508	0.611591	1	1	7.64234e-05	1	unnamed,unnamed	Ing5
Ensembl Genes	6885	Rhebl1	423	0.00542165	1	0.274223	18.5302	0.107932	2	8.05881e-06	0.000149332	1	0.611591	1	1	1.63508	0.611591	1	1	7.64234e-05	1	unnamed,unnamed	Rhebl1
Ensembl Genes	3539	Gjc1	424	0.00543597	1	0.274299	8.61266	0.348324	3	2.60079e-05	0.000223998	1	0.611591	1	1	1.63508	0.611591	1	1	7.64234e-05	1	unnamed,unnamed,unnamed	Gjc1
Ensembl Genes	15927	Rtkn	425	0.00544029	1	0.27387	18.4973	0.108124	2	8.07316e-06	0.000149332	1	0.611591	1	1	1.63508	0.611591	1	1	7.64234e-05	1	unnamed,unnamed	Rtkn
Ensembl Genes	15195	Ift22	426	0.00545722	1	0.274078	8.60042	0.34882	3	2.60449e-05	0.000223998	1	0.611591	1	1	1.63508	0.611591	1	1	7.64234e-05	1	unnamed,unnamed,unnamed	Ift22
Ensembl Genes	6611	Mpst	427	0.00548258	1	0.274707	18.4232	0.108559	2	8.10565e-06	0.000149332	1	0.611591	1	1	1.63508	0.611591	1	1	7.64234e-05	1	unnamed,unnamed	Mpst
Ensembl Genes	10137	Npdc1	428	0.00550477	1	0.275174	18.3846	0.108786	2	8.12264e-06	0.000149332	1	0.611591	1	1	1.63508	0.611591	1	1	7.64234e-05	1	unnamed,unnamed	Npdc1
Ensembl Genes	4086	Nemf	429	0.00556049	1	0.277312	8.54183	0.351213	3	2.62236e-05	0.000223998	1	0.611591	1	1	1.63508	0.611591	1	1	7.64234e-05	1	unnamed,unnamed,unnamed	Nemf
Ensembl Genes	18575	Trappc5	430	0.0055845	1	0.277861	18.248	0.109601	2	8.18345e-06	0.000149332	1	0.611591	1	1	1.63508	0.611591	1	1	7.64234e-05	1	unnamed,unnamed	Trappc5
Ensembl Genes	3551	Hexim1	431	0.00559444	1	0.27771	18.2312	0.109702	2	8.19101e-06	0.000149332	1	0.611591	1	1	1.63508	0.611591	1	1	7.64234e-05	1	unnamed,unnamed	Hexim1
Ensembl Genes	3462	Kcnh4	432	0.00561484	1	0.278078	18.1968	0.10991	2	8.20649e-06	0.000149332	1	0.611591	1	1	1.63508	0.611591	1	1	7.64234e-05	1	unnamed,unnamed	Kcnh4
Ensembl Genes	19013	Mast3	433	0.00561883	1	0.277632	18.1901	0.10995	2	8.20951e-06	0.000149332	1	0.611591	1	1	1.63508	0.611591	1	1	7.64234e-05	1	unnamed,unnamed	Mast3
Ensembl Genes	14274	Fastk	434	0.00562979	1	0.277533	18.1717	0.110061	2	8.21782e-06	0.000149332	1	0.611591	1	1	1.63508	0.611591	1	1	7.64234e-05	1	unnamed,unnamed	Fastk
Ensembl Genes	3498	Vat1	435	0.00566325	1	0.278541	18.1159	0.1104	2	8.24313e-06	0.000149332	1	0.611591	1	1	1.63508	0.611591	1	1	7.64234e-05	1	unnamed,unnamed	Vat1
Ensembl Genes	12260	Ints3	436	0.00567337	1	0.278398	8.47942	0.353798	3	2.64166e-05	0.000223998	1	0.611591	1	1	1.63508	0.611591	1	1	7.64234e-05	1	unnamed,unnamed,unnamed	Ints3
Ensembl Genes	11248	Ddrgk1	437	0.00567927	1	0.27805	18.0894	0.110562	2	8.25522e-06	0.000149332	1	0.611591	1	1	1.63508	0.611591	1	1	7.64234e-05	1	unnamed,unnamed	Ddrgk1
Ensembl Genes	15125	Asl	438	0.00573648	1	0.28021	17.9955	0.111139	2	8.29828e-06	0.000149332	1	0.611591	1	1	1.63508	0.611591	1	1	7.64234e-05	1	unnamed,unnamed	Asl
Ensembl Genes	10069	Bmi1	439	0.0057541	1	0.280431	17.9669	0.111316	2	8.3115e-06	0.000149332	1	0.611591	1	1	1.63508	0.611591	1	1	7.64234e-05	1	unnamed,unnamed	Bmi1
Ensembl Genes	4594	Hist1h2bl	440	0.00576821	1	0.280479	17.9441	0.111458	2	8.32207e-06	0.000149332	1	0.611591	1	1	1.63508	0.611591	1	1	7.64234e-05	1	unnamed,unnamed	Hist1h2bl
Ensembl Genes	2998	Tlcd2	441	0.00580104	1	0.281436	17.8913	0.111786	2	8.34662e-06	0.000149332	1	0.611591	1	1	1.63508	0.611591	1	1	7.64234e-05	1	unnamed,unnamed	Tlcd2
Ensembl Genes	17614	Kif7	442	0.0058196	1	0.281698	8.40098	0.357101	3	2.66633e-05	0.000223998	1	0.611591	1	1	1.63508	0.611591	1	1	7.64234e-05	1	unnamed,unnamed,unnamed	Kif7
Ensembl Genes	7906	Amdhd2	443	0.005838	1	0.281951	17.8324	0.112156	2	8.3742e-06	0.000149332	1	0.611591	1	1	1.63508	0.611591	1	1	7.64234e-05	1	unnamed,unnamed	Amdhd2
Ensembl Genes	10172	Lhx3	444	0.00589236	1	0.283935	5.67445	0.704914	4	5.26331e-05	0.000298664	1	0.611591	1	1	1.63508	0.611591	1	1	7.64234e-05	1	unnamed,unnamed,unnamed,unnamed	Lhx3
Ensembl Genes	15930	Dctn1	445	0.00590687	1	0.283994	8.35541	0.359049	3	2.68087e-05	0.000223998	1	0.611591	1	1	1.63508	0.611591	1	1	7.64234e-05	1	unnamed,unnamed,unnamed	Dctn1
Ensembl Genes	2146	Cd63	446	0.00590818	1	0.283421	17.7221	0.112854	2	8.42632e-06	0.000149332	1	0.611591	1	1	1.63508	0.611591	1	1	7.64234e-05	1	unnamed,unnamed	Cd63
Ensembl Genes	9353	Sf3b2	447	0.00592196	1	0.283446	17.7006	0.11299	2	8.43652e-06	0.000149332	1	0.611591	1	1	1.63508	0.611591	1	1	7.64234e-05	1	unnamed,unnamed	Sf3b2
Ensembl Genes	11064	Rpusd2	448	0.00600133	1	0.286604	17.5786	0.113774	2	8.49506e-06	0.000149332	1	0.611591	1	1	1.63508	0.611591	1	1	7.64234e-05	1	unnamed,unnamed	Rpusd2
Ensembl Genes	19170	Prdx2	449	0.00605537	1	0.28854	17.497	0.114306	2	8.53472e-06	0.000149332	1	0.611591	1	1	1.63508	0.611591	1	1	7.64234e-05	1	unnamed,unnamed	Prdx2
Ensembl Genes	18232	Tufm	450	0.00606517	1	0.288365	17.4823	0.114402	2	8.5419e-06	0.000149332	1	0.611591	1	1	1.63508	0.611591	1	1	7.64234e-05	1	unnamed,unnamed	Tufm
Ensembl Genes	14994	Rasal1	451	0.006071	1	0.288002	8.27208	0.362666	3	2.70787e-05	0.000223998	1	0.611591	1	1	1.63508	0.611591	1	1	7.64234e-05	1	unnamed,unnamed,unnamed	Rasal1
Ensembl Genes	16449	Hist4h4	452	0.00608325	1	0.287945	17.4552	0.114579	2	8.55512e-06	0.000149332	1	0.611591	1	1	1.63508	0.611591	1	1	7.64234e-05	1	unnamed,unnamed	Hist4h4
Ensembl Genes	18262	Cdipt	453	0.00613711	1	0.289853	17.3755	0.115105	2	8.5944e-06	0.000149332	1	0.611591	1	1	1.63508	0.611591	1	1	7.64234e-05	1	unnamed,unnamed	Cdipt
Ensembl Genes	2799	Tmem107	454	0.00614697	1	0.289679	17.361	0.115201	2	8.60158e-06	0.000149332	1	0.611591	1	1	1.63508	0.611591	1	1	7.64234e-05	1	unnamed,unnamed	Tmem107
Ensembl Genes	5084	Ndufs6	455	0.00615326	1	0.289339	8.23144	0.364456	3	2.72125e-05	0.000223998	1	0.611591	1	1	1.63508	0.611591	1	1	7.64234e-05	1	unnamed,unnamed,unnamed	Ndufs6
Ensembl Genes	14158	Plekhn1	456	0.0061558	1	0.288823	17.348	0.115287	2	8.608e-06	0.000149332	1	0.611591	1	1	1.63508	0.611591	1	1	7.64234e-05	1	unnamed,unnamed	Plekhn1
Ensembl Genes	19870	Vsig2	457	0.00617504	1	0.289092	17.3199	0.115474	2	8.62197e-06	0.000149332	1	0.611591	1	1	1.63508	0.611591	1	1	7.64234e-05	1	unnamed,unnamed	Vsig2
Ensembl Genes	16188	Hnrnpf	458	0.00620308	1	0.289771	8.20717	0.365534	3	2.72929e-05	0.000223998	1	0.611591	1	1	1.63508	0.611591	1	1	7.64234e-05	1	unnamed,unnamed,unnamed	Hnrnpf
Ensembl Genes	13740	Srsf4	459	0.00621293	1	0.289598	8.20241	0.365746	3	2.73088e-05	0.000223998	1	0.611591	1	1	1.63508	0.611591	1	1	7.64234e-05	1	unnamed,unnamed,unnamed	Srsf4
Ensembl Genes	6791	Dennd6b	460	0.0062235	1	0.28946	8.1973	0.365974	3	2.73258e-05	0.000223998	1	0.611591	1	1	1.63508	0.611591	1	1	7.64234e-05	1	unnamed,unnamed,unnamed	Dennd6b
Ensembl Genes	17399	Med25	461	0.00622562	1	0.288931	17.2466	0.115965	2	8.65861e-06	0.000149332	1	0.611591	1	1	1.63508	0.611591	1	1	7.64234e-05	1	unnamed,unnamed	Med25
Ensembl Genes	14944	Pop5	462	0.00626375	1	0.290071	8.17797	0.366839	3	2.73904e-05	0.000223998	1	0.611591	1	1	1.63508	0.611591	1	1	7.64234e-05	1	unnamed,unnamed,unnamed	Pop5
Ensembl Genes	16847	Klc3	463	0.00627324	1	0.289883	17.1784	0.116425	2	8.69298e-06	0.000149332	1	0.611591	1	1	1.63508	0.611591	1	1	7.64234e-05	1	unnamed,unnamed	Klc3
Ensembl Genes	2548	Nhp2	464	0.00629107	1	0.290081	17.1531	0.116597	2	8.70583e-06	0.000149332	1	0.611591	1	1	1.63508	0.611591	1	1	7.64234e-05	1	unnamed,unnamed	Nhp2
Ensembl Genes	8535	Stap2	465	0.00629685	1	0.289723	17.1449	0.116653	2	8.70998e-06	0.000149332	1	0.611591	1	1	1.63508	0.611591	1	1	7.64234e-05	1	unnamed,unnamed	Stap2
Ensembl Genes	3368	Rara	466	0.00634637	1	0.291375	8.1388	0.368605	3	2.75222e-05	0.000223998	1	0.611591	1	1	1.63508	0.611591	1	1	7.64234e-05	1	unnamed,unnamed,unnamed	Rara
Ensembl Genes	13754	Atpif1	467	0.0063484	1	0.290844	17.0724	0.117149	2	8.747e-06	0.000149332	1	0.611591	1	1	1.63508	0.611591	1	1	7.64234e-05	1	unnamed,unnamed	Atpif1
Ensembl Genes	13932	Fblim1	468	0.00653217	1	0.298623	8.05315	0.372525	3	2.78149e-05	0.000223998	1	0.611591	1	1	1.63508	0.611591	1	1	7.64234e-05	1	unnamed,unnamed,unnamed	Fblim1
Ensembl Genes	541	Rnpepl1	469	0.00657958	1	0.300149	16.7576	0.119349	2	8.9113e-06	0.000149332	1	0.611591	1	1	1.63508	0.611591	1	1	7.64234e-05	1	unnamed,unnamed	Rnpepl1
Ensembl Genes	16433	Cdkn1b	470	0.00658501	1	0.299758	8.02938	0.373628	3	2.78972e-05	0.000223998	1	0.611591	1	1	1.63508	0.611591	1	1	7.64234e-05	1	unnamed,unnamed,unnamed	Cdkn1b
Ensembl Genes	6536	Fam83h	471	0.00661591	1	0.300525	8.0156	0.37427	3	2.79452e-05	0.000223998	1	0.611591	1	1	1.63508	0.611591	1	1	7.64234e-05	1	unnamed,unnamed,unnamed	Fam83h
Ensembl Genes	14838	Slc26a1	472	0.00663164	1	0.300602	16.689	0.11984	2	8.94794e-06	0.000149332	1	0.611591	1	1	1.63508	0.611591	1	1	7.64234e-05	1	unnamed,unnamed	Slc26a1
Ensembl Genes	3034	Trp53i13	473	0.00663272	1	0.300015	16.6876	0.11985	2	8.94869e-06	0.000149332	1	0.611591	1	1	1.63508	0.611591	1	1	7.64234e-05	1	unnamed,unnamed	Trp53i13
Ensembl Genes	16587	Rpl28	474	0.00664617	1	0.299989	16.67	0.119976	2	8.95814e-06	0.000149332	1	0.611591	1	1	1.63508	0.611591	1	1	7.64234e-05	1	unnamed,unnamed	Rpl28
Ensembl Genes	16289	Lag3	475	0.00665048	1	0.299551	16.6643	0.120017	2	8.96116e-06	0.000149332	1	0.611591	1	1	1.63508	0.611591	1	1	7.64234e-05	1	unnamed,unnamed	Lag3
Ensembl Genes	13642	Gnl2	476	0.00667846	1	0.30018	7.98796	0.375565	3	2.80419e-05	0.000223998	1	0.611591	1	1	1.63508	0.611591	1	1	7.64234e-05	1	unnamed,unnamed,unnamed	Gnl2
Ensembl Genes	4877	Cks2	477	0.00676949	1	0.303633	7.94835	0.377437	3	2.81817e-05	0.000223998	1	0.611591	1	1	1.63508	0.611591	1	1	7.64234e-05	1	unnamed,unnamed,unnamed	Cks2
Ensembl Genes	10891	1700029I15Rik	478	0.00677647	1	0.303311	16.5023	0.121195	2	9.04916e-06	0.000149332	1	0.611591	1	1	1.63508	0.611591	1	1	7.64234e-05	1	unnamed,unnamed	1700029I15Rik
Ensembl Genes	20609	Ccdc71	479	0.00682379	1	0.304791	16.4426	0.121635	2	9.08202e-06	0.000149332	1	0.611591	1	1	1.63508	0.611591	1	1	7.64234e-05	1	unnamed,unnamed	Ccdc71
Ensembl Genes	20581	Mon1a	480	0.00682707	1	0.304302	16.4385	0.121666	2	9.08429e-06	0.000149332	1	0.611591	1	1	1.63508	0.611591	1	1	7.64234e-05	1	unnamed,unnamed	Mon1a
Ensembl Genes	4904	Sncb	481	0.00686799	1	0.30549	16.3874	0.122045	2	9.11262e-06	0.000149332	1	0.611591	1	1	1.63508	0.611591	1	1	7.64234e-05	1	unnamed,unnamed	Sncb
Ensembl Genes	1778	Zfr2	482	0.00687783	1	0.305293	16.3751	0.122136	2	9.11942e-06	0.000149332	1	0.611591	1	1	1.63508	0.611591	1	1	7.64234e-05	1	unnamed,unnamed	Zfr2
Ensembl Genes	17024	Gsk3a	483	0.00687892	1	0.304709	16.3738	0.122147	2	9.12017e-06	0.000149332	1	0.611591	1	1	1.63508	0.611591	1	1	7.64234e-05	1	unnamed,unnamed	Gsk3a
Ensembl Genes	17469	Kdelr1	484	0.00689151	1	0.304636	16.3582	0.122263	2	9.12886e-06	0.000149332	1	0.611591	1	1	1.63508	0.611591	1	1	7.64234e-05	1	unnamed,unnamed	Kdelr1
Ensembl Genes	7930	Syngr3	485	0.00691067	1	0.304853	16.3346	0.12244	2	9.14208e-06	0.000149332	1	0.611591	1	1	1.63508	0.611591	1	1	7.64234e-05	1	unnamed,unnamed	Syngr3
Ensembl Genes	2477	Trim41	486	0.00696117	1	0.306449	16.2727	0.122905	2	9.17683e-06	0.000149332	1	0.611591	1	1	1.63508	0.611591	1	1	7.64234e-05	1	unnamed,unnamed	Trim41
Ensembl Genes	1782	Tjp3	487	0.00698152	1	0.306714	16.2479	0.123092	2	9.1908e-06	0.000149332	1	0.611591	1	1	1.63508	0.611591	1	1	7.64234e-05	1	unnamed,unnamed	Tjp3
Ensembl Genes	2072	Dctn2	488	0.00701128	1	0.30739	16.212	0.123366	2	9.2112e-06	0.000149332	1	0.611591	1	1	1.63508	0.611591	1	1	7.64234e-05	1	unnamed,unnamed	Dctn2
Ensembl Genes	19270	Zfp319	489	0.00703834	1	0.307945	16.1795	0.123614	2	9.22971e-06	0.000149332	1	0.611591	1	1	1.63508	0.611591	1	1	7.64234e-05	1	unnamed,unnamed	Zfp319
Ensembl Genes	13657	Trappc3	490	0.00705603	1	0.308089	16.1583	0.123775	2	9.24179e-06	0.000149332	1	0.611591	1	1	1.63508	0.611591	1	1	7.64234e-05	1	unnamed,unnamed	Trappc3
Ensembl Genes	19767	Swsap1	491	0.00705935	1	0.307606	16.1543	0.123806	2	9.24406e-06	0.000149332	1	0.611591	1	1	1.63508	0.611591	1	1	7.64234e-05	1	unnamed,unnamed	Swsap1
Ensembl Genes	16721	Rps5	492	0.0070599	1	0.307005	16.1537	0.123811	2	9.24444e-06	0.000149332	1	0.611591	1	1	1.63508	0.611591	1	1	7.64234e-05	1	unnamed,unnamed	Rps5
Ensembl Genes	19740	Cdc37	493	0.00706322	1	0.306527	16.1497	0.123841	2	9.2467e-06	0.000149332	1	0.611591	1	1	1.63508	0.611591	1	1	7.64234e-05	1	unnamed,unnamed	Cdc37
Ensembl Genes	8070	Srsf3	494	0.00707535	1	0.306431	7.82027	0.383619	3	2.86432e-05	0.000223998	1	0.611591	1	1	1.63508	0.611591	1	1	7.64234e-05	1	unnamed,unnamed,unnamed	Srsf3
Ensembl Genes	13918	Necap2	495	0.00714869	1	0.308982	16.0488	0.12462	2	9.30487e-06	0.000149332	1	0.611591	1	1	1.63508	0.611591	1	1	7.64234e-05	1	unnamed,unnamed	Necap2
Ensembl Genes	19348	Cenpt	496	0.00718714	1	0.310018	16.0039	0.124969	2	9.33093e-06	0.000149332	1	0.611591	1	1	1.63508	0.611591	1	1	7.64234e-05	1	unnamed,unnamed	Cenpt
Ensembl Genes	10316	Tor2a	497	0.00722344	1	0.310957	15.9619	0.125298	2	9.35548e-06	0.000149332	1	0.611591	1	1	1.63508	0.611591	1	1	7.64234e-05	1	unnamed,unnamed	Tor2a
Ensembl Genes	15215	Gigyf1	498	0.0072503	1	0.311486	15.9311	0.125541	2	9.37362e-06	0.000149332	1	0.611591	1	1	1.63508	0.611591	1	1	7.64234e-05	1	unnamed,unnamed	Gigyf1
Ensembl Genes	7173	Scarf2	499	0.00730836	1	0.313352	7.72754	0.388222	3	2.89869e-05	0.000223998	1	0.611591	1	1	1.63508	0.611591	1	1	7.64234e-05	1	unnamed,unnamed,unnamed	Scarf2
Ensembl Genes	10564	Fkbp7	500	0.00738417	1	0.315969	15.7797	0.126745	2	9.46351e-06	0.000149332	1	0.611591	1	1	1.63508	0.611591	1	1	7.64234e-05	1	unnamed,unnamed	Fkbp7

## Sheet: E14.5 epi UMR
# Ontology	ID	Desc	BinomRank	BinomP	BinomBonfP	BinomFdrQ	RegionFoldEnrich	ExpRegions	ObsRegions	GenomeFrac	SetCov	HyperRank	HyperP	HyperBonfP	HyperFdrQ	GeneFoldEnrich	ExpGenes	ObsGenes	TotalGenes	GeneSetCov	TermCov	Regions	Genes
GO Biological Process	GO:0034660	ncRNA metabolic process	1	1.17856e-31	1.5154e-27	1.5154e-27	1.76042	281.751	496	0.0210372	0.0370343	27	3.83467e-40	4.93061e-36	1.82615e-37	1.465	258.703	379	423	0.0289645	0.895981	unnamed,unnamed,unnamed,unnamed,unnamed,unnamed,unnamed,unnamed,unnamed,unnamed,unnamed,unnamed,unnamed,unnamed,unnamed,unnamed,unnamed,unnamed,unnamed,unnamed,unnamed,unnamed,unnamed,unnamed,unnamed,unnamed,unnamed,unnamed,unnamed,unnamed,unnamed,unnamed,unnamed,unnamed,unnamed,unnamed,unnamed,unnamed,unnamed,unnamed,unnamed,unnamed,unnamed,unnamed,unnamed,unnamed,unnamed,unnamed,unnamed,unnamed…	1110008L16Rik,2210016F16Rik,2700060E02Rik,6430573F11Rik,Aars,Aars2,Aarsd1,Abt1,Adar,Adat1,Adat2,Adat3,Adat3,Ago1,Ago2,Ago3,Ago4,Aimp1,Alkbh1,Alkbh8,Bcdin3d,Bms1,Bmt2,Bop1,Bysl,C1d,Cars,Cars2,Cavin1,Ccdc12,Cd3eap,Cdk5rap1,Cdkal1,Cdkn2a,Chd1,Chd7,Clp1,Ctu1,Ctu2,Dalrd3,Dars,Dars2,Dcaf13,Ddx1,Ddx17,Ddx21,Ddx27,Ddx47,Ddx51,Ddx52,Ddx56,Dgcr8,Dicer1,Diexf,Dimt1,Dis3,Dis3l,Dis3l2,Drosha,Dtd1,Dtd2,Dus1l,D…
GO Biological Process	GO:0034470	ncRNA processing	2	6.47502e-31	8.32558e-27	4.16279e-27	1.89637	205.128	389	0.0153161	0.029045	43	3.91883e-35	5.03883e-31	1.17182e-32	1.4929	196.933	294	322	0.0224685	0.913044	unnamed,unnamed,unnamed,unnamed,unnamed,unnamed,unnamed,unnamed,unnamed,unnamed,unnamed,unnamed,unnamed,unnamed,unnamed,unnamed,unnamed,unnamed,unnamed,unnamed,unnamed,unnamed,unnamed,unnamed,unnamed,unnamed,unnamed,unnamed,unnamed,unnamed,unnamed,unnamed,unnamed,unnamed,unnamed,unnamed,unnamed,unnamed,unnamed,unnamed,unnamed,unnamed,unnamed,unnamed,unnamed,unnamed,unnamed,unnamed,unnamed,unnamed…	1110008L16Rik,2210016F16Rik,2700060E02Rik,6430573F11Rik,Aars,Aars2,Abt1,Adar,Adat1,Adat2,Adat3,Adat3,Ago1,Ago2,Ago3,Ago4,Alkbh1,Alkbh8,Bms1,Bmt2,Bop1,Bysl,C1d,Cdk5rap1,Cdkal1,Cdkn2a,Chd1,Chd7,Clp1,Ctu1,Ctu2,Dcaf13,Ddx1,Ddx17,Ddx21,Ddx27,Ddx47,Ddx51,Ddx52,Ddx56,Dgcr8,Dicer1,Diexf,Dimt1,Dis3,Dis3l,Dis3l2,Drosha,Dus1l,Dus2,Dus3l,Dus4l,Ebna1bp2,Eif4a3,Eif6,Elac1,Elac2,Elp2,Elp4,Elp5,Elp6,Emg1,Exosc1,…
GO Biological Process	GO:0006396	RNA processing	3	3.90494e-25	5.02098e-21	1.67366e-21	1.43058	615.836	881	0.0459819	0.0657806	2	1.33346e-65	1.71457e-61	8.57284e-62	1.44858	461.14	668	754	0.0510508	0.885942	unnamed,unnamed,unnamed,unnamed,unnamed,unnamed,unnamed,unnamed,unnamed,unnamed,unnamed,unnamed,unnamed,unnamed,unnamed,unnamed,unnamed,unnamed,unnamed,unnamed,unnamed,unnamed,unnamed,unnamed,unnamed,unnamed,unnamed,unnamed,unnamed,unnamed,unnamed,unnamed,unnamed,unnamed,unnamed,unnamed,unnamed,unnamed,unnamed,unnamed,unnamed,unnamed,unnamed,unnamed,unnamed,unnamed,unnamed,unnamed,unnamed,unnamed…	1110008L16Rik,2210016F16Rik,2700060E02Rik,2810403A07Rik,6430573F11Rik,A1cf,Aar2,Aars,Aars2,Abt1,Acin1,Adar,Adarb1,Adarb2,Adat1,Adat2,Adat3,Adat3,Ago1,Ago2,Ago3,Ago4,Ahcyl1,Akap8l,Alkbh1,Alkbh5,Alkbh8,Alyref,Alyref2,Aplp1,Aqr,Arl6ip4,Aurkaip1,Bcas2,Bms1,Bmt2,Bop1,Brdt,Bud31,Bysl,C1d,C1qbp,Cactin,Casc3,Ccar2,Ccnl1,Cd2bp2,Cdc40,Cdc5l,Cdc73,Cdk12,Cdk13,Cdk5rap1,Cdkal1,Cdkn2a,Celf1,Celf2,Celf4,Celf6,C…
GO Biological Process	GO:0022613	ribonucleoprotein complex biogenesis	4	4.94294e-19	6.35563e-15	1.58891e-15	1.51929	327.784	498	0.0244743	0.0371836	32	6.93657e-39	8.91905e-35	2.7872e-36	1.47075	243.413	358	398	0.0273596	0.899497	unnamed,unnamed,unnamed,unnamed,unnamed,unnamed,unnamed,unnamed,unnamed,unnamed,unnamed,unnamed,unnamed,unnamed,unnamed,unnamed,unnamed,unnamed,unnamed,unnamed,unnamed,unnamed,unnamed,unnamed,unnamed,unnamed,unnamed,unnamed,unnamed,unnamed,unnamed,unnamed,unnamed,unnamed,unnamed,unnamed,unnamed,unnamed,unnamed,unnamed,unnamed,unnamed,unnamed,unnamed,unnamed,unnamed,unnamed,unnamed,unnamed,unnamed…	2810403A07Rik,3110043O21Rik,Aamp,Aar2,Aatf,Abce1,Abt1,Adar,Ago1,Ago2,Ago3,Ago4,Ak6,Atxn2,Atxn2l,Bicd1,Bms1,Bmt2,Bop1,Brix1,Bysl,C1d,C1qbp,Cdc73,Cdkn2a,Celf1,Celf2,Celf4,Chd1,Chd7,Cirbp,Clns1a,Clp1,Cnot7,Crnkl1,Dcaf13,Ddx17,Ddx20,Ddx21,Ddx27,Ddx28,Ddx31,Ddx39b,Ddx47,Ddx51,Ddx52,Ddx56,Ddx6,Denr,Dhx30,Dhx9,Dicer1,Diexf,Dimt1,Dis3,Dis3l,Dis3l2,Drosha,Dync1h1,Ebna1bp2,Edc3,Efl1,Eif2a,Eif2d,Eif3a,Eif3d…
GO Biological Process	GO:0006335	DNA replication-dependent nucleosome assembly	5	2.56765e-18	3.30149e-14	6.60297e-15	6.95692	5.03096	35	0.000375641	0.0026133	984	2.08576e-05	0.268187	0.000272547	1.53598	20.1825	31	33	0.00236913	0.939394	unnamed,unnamed,unnamed,unnamed,unnamed,unnamed,unnamed,unnamed,unnamed,unnamed,unnamed,unnamed,unnamed,unnamed,unnamed,unnamed,unnamed,unnamed,unnamed,unnamed,unnamed,unnamed,unnamed,unnamed,unnamed,unnamed,unnamed,unnamed,unnamed,unnamed,unnamed,unnamed,unnamed,unnamed,unnamed	Asf1a,Asf1b,Chaf1a,Chaf1b,Hat1,Hist1h3a,Hist1h3b,Hist1h3c,Hist1h3d,Hist1h3e,Hist1h3f,Hist1h3g,Hist1h3h,Hist1h3i,Hist1h4a,Hist1h4b,Hist1h4c,Hist1h4d,Hist1h4f,Hist1h4h,Hist1h4i,Hist1h4j,Hist1h4k,Hist1h4m,Hist2h3c1,Hist2h3c2,Hist2h4,Hist4h4,Ipo4,Nasp,Rbbp4
GO Biological Process	GO:0006457	protein folding	6	1.65589e-17	2.12914e-13	3.54856e-14	1.98612	94.1535	187	0.00703005	0.0139625	227	1.04443e-15	1.34293e-11	5.91599e-14	1.46135	97.8546	143	160	0.0109285	0.89375	unnamed,unnamed,unnamed,unnamed,unnamed,unnamed,unnamed,unnamed,unnamed,unnamed,unnamed,unnamed,unnamed,unnamed,unnamed,unnamed,unnamed,unnamed,unnamed,unnamed,unnamed,unnamed,unnamed,unnamed,unnamed,unnamed,unnamed,unnamed,unnamed,unnamed,unnamed,unnamed,unnamed,unnamed,unnamed,unnamed,unnamed,unnamed,unnamed,unnamed,unnamed,unnamed,unnamed,unnamed,unnamed,unnamed,unnamed,unnamed,unnamed,unnamed…	Ahsa1,Aip,B2m,Bag1,Bag2,Bbs12,Calr,Calr3,Canx,Cct2,Cct3,Cct4,Cct5,Cct6b,Cct7,Cct8,Cdc37,Cdc37l1,Chchd4,Chordc1,Clpx,Clu,Crtap,Cwc27,Dffa,Dnaja1,Dnaja2,Dnaja3,Dnaja4,Dnajb1,Dnajb11,Dnajb12,Dnajb14,Dnajb2,Dnajb5,Dnajb6,Dnajc1,Dnajc10,Dnajc7,Dnlz,Emc1,Emc2,Emc3,Emc4,Emc6,Entpd5,Ero1l,Ero1lb,Erp29,Erp44,Fkbp10,Fkbp11,Fkbp14,Fkbp1a,Fkbp1b,Fkbp2,Fkbp3,Fkbp4,Fkbp5,Fkbp6,Fkbp7,Fkbp8,Fkbp9,Fyco1,Gm7879,Gr…
GO Biological Process	GO:0042254	ribosome biogenesis	7	4.88688e-17	6.28355e-13	8.9765e-14	1.61645	212.812	344	0.0158898	0.0256851	111	6.47857e-24	8.33015e-20	7.50464e-22	1.44412	167.576	242	274	0.0184945	0.883212	unnamed,unnamed,unnamed,unnamed,unnamed,unnamed,unnamed,unnamed,unnamed,unnamed,unnamed,unnamed,unnamed,unnamed,unnamed,unnamed,unnamed,unnamed,unnamed,unnamed,unnamed,unnamed,unnamed,unnamed,unnamed,unnamed,unnamed,unnamed,unnamed,unnamed,unnamed,unnamed,unnamed,unnamed,unnamed,unnamed,unnamed,unnamed,unnamed,unnamed,unnamed,unnamed,unnamed,unnamed,unnamed,unnamed,unnamed,unnamed,unnamed,unnamed…	Aamp,Aatf,Abce1,Abt1,Bms1,Bmt2,Bop1,Brix1,Bysl,C1d,C1qbp,Cdkn2a,Chd1,Chd7,Dcaf13,Ddx17,Ddx21,Ddx27,Ddx28,Ddx31,Ddx47,Ddx51,Ddx52,Ddx56,Dhx30,Diexf,Dimt1,Dis3,Dis3l,Dis3l2,Drosha,Ebna1bp2,Efl1,Eif2a,Eif4a3,Eif6,Emg1,Eral1,Exosc1,Exosc10,Exosc2,Exosc3,Exosc4,Exosc5,Exosc6,Exosc7,Exosc8,Exosc9,Fastkd2,Fbl,Fcf1,Ftsj3,Gar1,Gemin4,Gm10036,Gm10260,Gm10269,Gm16519,Gm4775,Gm5093,Gnl1,Gnl2,Gnl3,Gtf2h5,Gtf3…
GO Biological Process	GO:0000183	chromatin silencing at rDNA	8	2.08628e-16	2.68254e-12	3.35317e-13	3.63632	16.2252	59	0.00121147	0.00440529	746	8.84358e-07	0.0113711	1.52427e-05	1.50427	30.5796	46	50	0.00351548	0.92	unnamed,unnamed,unnamed,unnamed,unnamed,unnamed,unnamed,unnamed,unnamed,unnamed,unnamed,unnamed,unnamed,unnamed,unnamed,unnamed,unnamed,unnamed,unnamed,unnamed,unnamed,unnamed,unnamed,unnamed,unnamed,unnamed,unnamed,unnamed,unnamed,unnamed,unnamed,unnamed,unnamed,unnamed,unnamed,unnamed,unnamed,unnamed,unnamed,unnamed,unnamed,unnamed,unnamed,unnamed,unnamed,unnamed,unnamed,unnamed,unnamed,unnamed…	Baz2a,Bend3,Dnmt1,Dnmt3b,H3f3a,H3f3b,Hdac1,Hdac2,Hist1h3a,Hist1h3b,Hist1h3c,Hist1h3d,Hist1h3e,Hist1h3f,Hist1h3g,Hist1h3h,Hist1h3i,Hist1h4a,Hist1h4b,Hist1h4c,Hist1h4d,Hist1h4f,Hist1h4h,Hist1h4i,Hist1h4j,Hist1h4k,Hist1h4m,Hist2h3c1,Hist2h3c2,Hist2h4,Hist4h4,Polr1a,Polr1b,Polr1c,Polr1d,Polr1e,Rbbp4,Rrp8,Sap18,Sap30,Sin3a,Sirt1,Smarca5,Ttf1,Ubtf,Znrd1
GO Biological Process	GO:0006364	rRNA processing	9	4.35301e-16	5.5971e-12	6.219e-13	1.79584	125.847	226	0.00939646	0.0168745	209	1.7927e-16	2.30505e-12	1.1029e-14	1.44168	113.756	164	186	0.0125334	0.88172	unnamed,unnamed,unnamed,unnamed,unnamed,unnamed,unnamed,unnamed,unnamed,unnamed,unnamed,unnamed,unnamed,unnamed,unnamed,unnamed,unnamed,unnamed,unnamed,unnamed,unnamed,unnamed,unnamed,unnamed,unnamed,unnamed,unnamed,unnamed,unnamed,unnamed,unnamed,unnamed,unnamed,unnamed,unnamed,unnamed,unnamed,unnamed,unnamed,unnamed,unnamed,unnamed,unnamed,unnamed,unnamed,unnamed,unnamed,unnamed,unnamed,unnamed…	Abt1,Bms1,Bmt2,Bop1,Bysl,C1d,Cdkn2a,Chd1,Chd7,Dcaf13,Ddx17,Ddx21,Ddx27,Ddx47,Ddx51,Ddx52,Ddx56,Diexf,Dimt1,Dis3,Dis3l,Dis3l2,Ebna1bp2,Eif4a3,Eif6,Emg1,Exosc1,Exosc10,Exosc2,Exosc3,Exosc4,Exosc5,Exosc6,Exosc7,Exosc8,Exosc9,Fbl,Fcf1,Ftsj3,Gar1,Gemin4,Gm10269,Gtf2h5,Gtpbp4,Heatr1,Imp3,Imp4,Isg20,Kri1,Krr1,Lsm6,Mdn1,Mettl15,Mettl16,Mphosph10,Mphosph6,Mrm1,Mrm2,Mrm3,Mrpl1,Mrps11,Mrps9,Mrto4,Mterf4,Naf…
GO Biological Process	GO:0016072	rRNA metabolic process	10	7.76936e-16	9.98984e-12	9.98984e-13	1.7659	132.51	234	0.00989399	0.0174718	202	9.14664e-17	1.17607e-12	5.82215e-15	1.43921	117.426	169	192	0.0129155	0.880208	unnamed,unnamed,unnamed,unnamed,unnamed,unnamed,unnamed,unnamed,unnamed,unnamed,unnamed,unnamed,unnamed,unnamed,unnamed,unnamed,unnamed,unnamed,unnamed,unnamed,unnamed,unnamed,unnamed,unnamed,unnamed,unnamed,unnamed,unnamed,unnamed,unnamed,unnamed,unnamed,unnamed,unnamed,unnamed,unnamed,unnamed,unnamed,unnamed,unnamed,unnamed,unnamed,unnamed,unnamed,unnamed,unnamed,unnamed,unnamed,unnamed,unnamed…	Abt1,Bms1,Bmt2,Bop1,Bysl,C1d,Cdkn2a,Chd1,Chd7,Dcaf13,Ddx17,Ddx21,Ddx27,Ddx47,Ddx51,Ddx52,Ddx56,Dicer1,Diexf,Dimt1,Dis3,Dis3l,Dis3l2,Drosha,Ebna1bp2,Eif4a3,Eif6,Emg1,Exosc1,Exosc10,Exosc2,Exosc3,Exosc4,Exosc5,Exosc6,Exosc7,Exosc8,Exosc9,Fbl,Fcf1,Ftsj3,Gar1,Gemin4,Gm10269,Gtf2h5,Gtpbp4,Heatr1,Imp3,Imp4,Isg20,Kri1,Krr1,Lsm6,Mdn1,Mettl15,Mettl16,Mphosph10,Mphosph6,Mrm1,Mrm2,Mrm3,Mrpl1,Mrps11,Mrps9,Mr…
GO Biological Process	GO:0006399	tRNA metabolic process	11	2.08425e-14	2.67992e-10	2.43629e-11	1.79531	111.401	200	0.00831786	0.0149332	88	2.81907e-26	3.62476e-22	4.11904e-24	1.56695	102.747	161	168	0.0123042	0.958333	unnamed,unnamed,unnamed,unnamed,unnamed,unnamed,unnamed,unnamed,unnamed,unnamed,unnamed,unnamed,unnamed,unnamed,unnamed,unnamed,unnamed,unnamed,unnamed,unnamed,unnamed,unnamed,unnamed,unnamed,unnamed,unnamed,unnamed,unnamed,unnamed,unnamed,unnamed,unnamed,unnamed,unnamed,unnamed,unnamed,unnamed,unnamed,unnamed,unnamed,unnamed,unnamed,unnamed,unnamed,unnamed,unnamed,unnamed,unnamed,unnamed,unnamed…	1110008L16Rik,2210016F16Rik,2700060E02Rik,6430573F11Rik,Aars,Aars2,Aarsd1,Adat1,Adat2,Adat3,Adat3,Aimp1,Alkbh1,Alkbh8,Cars,Cars2,Ccdc12,Cdk5rap1,Cdkal1,Clp1,Ctu1,Ctu2,Dalrd3,Dars,Dars2,Ddx1,Dtd1,Dtd2,Dus1l,Dus2,Dus3l,Dus4l,Ears2,Elac1,Elac2,Elp2,Elp4,Elp5,Elp6,Eprs,Exosc2,Exosc3,Exosc7,Exosc8,Exosc9,Fars2,Farsa,Farsb,Fbl,Fdxacb1,Gars,Gatb,Gatc,Gm27029,Grsf1,Gtf3c1,Gtpbp3,Hars,Hars2,Iars,Iars2,Ikb…
GO Biological Process	GO:0045653	negative regulation of megakaryocyte differentiation	12	2.11787e-14	2.72316e-10	2.2693e-11	10.625	1.88234	20	0.000140547	0.00149332	2502	0.0155873	1	0.0801045	1.44272	10.3971	15	17	0.00114635	0.882353	unnamed,unnamed,unnamed,unnamed,unnamed,unnamed,unnamed,unnamed,unnamed,unnamed,unnamed,unnamed,unnamed,unnamed,unnamed,unnamed,unnamed,unnamed,unnamed,unnamed	Cib1,Gabpa,Hist1h4a,Hist1h4b,Hist1h4c,Hist1h4d,Hist1h4f,Hist1h4h,Hist1h4i,Hist1h4j,Hist1h4k,Hist1h4m,Hist2h4,Hist4h4,Prmt1
GO Biological Process	GO:0006974	cellular response to DNA damage stimulus	13	4.49657e-14	5.78169e-10	4.44745e-11	1.3173	580.732	765	0.0433609	0.0571194	5	2.91547e-52	3.74871e-48	7.49742e-49	1.43712	388.972	559	636	0.0427207	0.878931	unnamed,unnamed,unnamed,unnamed,unnamed,unnamed,unnamed,unnamed,unnamed,unnamed,unnamed,unnamed,unnamed,unnamed,unnamed,unnamed,unnamed,unnamed,unnamed,unnamed,unnamed,unnamed,unnamed,unnamed,unnamed,unnamed,unnamed,unnamed,unnamed,unnamed,unnamed,unnamed,unnamed,unnamed,unnamed,unnamed,unnamed,unnamed,unnamed,unnamed,unnamed,unnamed,unnamed,unnamed,unnamed,unnamed,unnamed,unnamed,unnamed,unnamed…	1810043G02Rik,3110062M04Rik,4930447C04Rik,Aatf,Abl1,Abraxas1,Acd,Actl6a,Actr5,Actr8,Aen,Akt1,Alkbh1,Alkbh2,Alkbh3,Alkbh7,Alkbh8,Ap5s1,Ap5z1,Apbb1,Apc,Apex1,Apitd1,Aplf,Aptx,Armt1,Ascc3,Asf1a,Ash2l,Atad5,Atf2,Atm,Atmin,Atr,Atrip,Babam1,Babam2,Bach1,Bad,Bag6,Bak1,Bard1,Batf,Bax,Baz1b,Bbc3,Bccip,Bcl2,Bcl2a1a,Bcl2a1c,Bcl2l1,Bcl2l10,Bcl2l11,Bcl2l2,Bcl6,Bid,Blm,Bod1l,Bok,Brat1,Brca1,Brca2,Brip1,Brsk1,B…
GO Biological Process	GO:0006281	DNA repair	14	7.24036e-14	9.30966e-10	6.64976e-11	1.42487	334.767	477	0.0249957	0.0356156	26	1.30973e-40	1.68405e-36	6.47713e-38	1.47478	249.529	368	408	0.0281238	0.901961	unnamed,unnamed,unnamed,unnamed,unnamed,unnamed,unnamed,unnamed,unnamed,unnamed,unnamed,unnamed,unnamed,unnamed,unnamed,unnamed,unnamed,unnamed,unnamed,unnamed,unnamed,unnamed,unnamed,unnamed,unnamed,unnamed,unnamed,unnamed,unnamed,unnamed,unnamed,unnamed,unnamed,unnamed,unnamed,unnamed,unnamed,unnamed,unnamed,unnamed,unnamed,unnamed,unnamed,unnamed,unnamed,unnamed,unnamed,unnamed,unnamed,unnamed…	3110062M04Rik,4930447C04Rik,Abl1,Abraxas1,Actl6a,Actr5,Actr8,Alkbh1,Alkbh2,Alkbh3,Ap5s1,Ap5z1,Apbb1,Apex1,Apitd1,Aplf,Aptx,Ascc3,Asf1a,Atm,Atr,Atrip,Babam1,Babam2,Bach1,Bard1,Bccip,Blm,Bod1l,Brca1,Brca2,Brip1,Ccdc155,Cdc14b,Cdc45,Cdc5l,Cdc7,Cdca5,Cdk1,Cdk2,Cdk7,Cdk9,Cdkn2d,Cenpx,Cep164,Chaf1a,Chaf1b,Chchd4,Chd1l,Chek1,Chek2,Chrna4,Cinp,Clspn,Cul4a,Dclre1a,Dclre1b,Dclre1c,Ddb1,Ddb2,Ddx1,Ddx11,Dmap…
GO Biological Process	GO:0006259	DNA metabolic process	15	5.39687e-13	6.93929e-09	4.6262e-10	1.30589	568.959	743	0.0424818	0.0554767	22	1.87162e-42	2.40653e-38	1.09388e-39	1.39118	401.816	559	657	0.0427207	0.850837	unnamed,unnamed,unnamed,unnamed,unnamed,unnamed,unnamed,unnamed,unnamed,unnamed,unnamed,unnamed,unnamed,unnamed,unnamed,unnamed,unnamed,unnamed,unnamed,unnamed,unnamed,unnamed,unnamed,unnamed,unnamed,unnamed,unnamed,unnamed,unnamed,unnamed,unnamed,unnamed,unnamed,unnamed,unnamed,unnamed,unnamed,unnamed,unnamed,unnamed,unnamed,unnamed,unnamed,unnamed,unnamed,unnamed,unnamed,unnamed,unnamed,unnamed…	3110062M04Rik,4930447C04Rik,Abl1,Abraxas1,Acd,Actl6a,Actr5,Actr8,Alkbh1,Alkbh2,Alkbh3,Ap5s1,Ap5z1,Apbb1,Apex1,Apitd1,Aplf,Aptx,Ascc3,Asf1a,Atm,Atr,Atrip,Axin2,Babam1,Babam2,Bach1,Banf1,Bard1,Batf,Baz1a,Baz2a,Bccip,Bcl11b,Bend3,Blm,Bmi1,Bod1l,Brca1,Brca2,Brip1,Ccdc155,Ccdc88a,Ccne1,Ccne2,Cdc14b,Cdc45,Cdc5l,Cdc6,Cdc7,Cdca5,Cdk1,Cdk2,Cdk7,Cdk9,Cdkn2d,Cdt1,Cenpx,Cep164,Cep63,Chaf1a,Chaf1b,Chchd4,Chd1…
GO Biological Process	GO:0007005	mitochondrion organization	16	7.39092e-13	9.50325e-09	5.93953e-10	1.38683	365.582	507	0.0272965	0.0378556	34	6.64381e-37	8.5426e-33	2.51253e-34	1.43902	270.323	389	442	0.0297287	0.88009	unnamed,unnamed,unnamed,unnamed,unnamed,unnamed,unnamed,unnamed,unnamed,unnamed,unnamed,unnamed,unnamed,unnamed,unnamed,unnamed,unnamed,unnamed,unnamed,unnamed,unnamed,unnamed,unnamed,unnamed,unnamed,unnamed,unnamed,unnamed,unnamed,unnamed,unnamed,unnamed,unnamed,unnamed,unnamed,unnamed,unnamed,unnamed,unnamed,unnamed,unnamed,unnamed,unnamed,unnamed,unnamed,unnamed,unnamed,unnamed,unnamed,unnamed…	2410015M20Rik,2810006K23Rik,Aars2,Acaa2,Acad9,Adgrg6,Afg1l,Afg3l1,Afg3l2,Agk,Agtpbp1,Aifm2,Aip,Akt1,Akt3,Alkbh7,Ambra1,Atcay,Atf2,Atg12,Atg13,Atg14,Atg2a,Atg2b,Atg3,Atg4b,Atg4c,Atg4d,Atg5,Atg7,Atg9a,Atg9b,Atp5sl,Atpaf1,Atpif1,Bad,Bak1,Bax,Bbc3,Bcl2,Bcl2a1a,Bcl2a1c,Bcl2l1,Bcl2l11,Bcs1l,Becn1,Bid,Bik,Bloc1s2,Bnip3,Bnip3l,Bok,Camk2a,Camkmt,Cav2,Ccar2,Cck,Cd24a,Cdc37,Cdk5rap1,Cdkn2a,Cebpa,Cep89,Chchd…
GO Biological Process	GO:0010608	posttranscriptional regulation of gene expression	17	9.06853e-13	1.16603e-08	6.85901e-10	1.39655	346.569	484	0.0258769	0.0361383	58	3.45918e-31	4.44782e-27	7.66865e-29	1.42758	240.967	344	394	0.0262896	0.873096	unnamed,unnamed,unnamed,unnamed,unnamed,unnamed,unnamed,unnamed,unnamed,unnamed,unnamed,unnamed,unnamed,unnamed,unnamed,unnamed,unnamed,unnamed,unnamed,unnamed,unnamed,unnamed,unnamed,unnamed,unnamed,unnamed,unnamed,unnamed,unnamed,unnamed,unnamed,unnamed,unnamed,unnamed,unnamed,unnamed,unnamed,unnamed,unnamed,unnamed,unnamed,unnamed,unnamed,unnamed,unnamed,unnamed,unnamed,unnamed,unnamed,unnamed…	2810006K23Rik,A1cf,Aars,Aarsd1,Abcf1,Aco1,Adar,Ago1,Ago2,Ago3,Ago4,Ajuba,Akt1,Akt2,Alkbh1,Angel2,Apex1,Aplp1,Atg14,Axin2,Barhl2,Bcdin3d,Bmp4,Brf1,Btg2,C1qbp,Calcr,Calr,Caprin1,Caprin2,Carhsp1,Casc3,Cav1,Cdc123,Cdc37,Cdk4,Cdk5rap1,Cirbp,Clp1,Cnot1,Cnot10,Cnot11,Cnot2,Cnot3,Cnot6,Cnot6l,Cnot7,Cnot8,Cnot9,Cpeb1,Cpeb2,Cpeb3,Csdc2,Ctif,Cyfip1,Dapk1,Dapk3,Dazl,Ddx25,Ddx39b,Ddx5,Ddx6,Dgcr8,Dhfr,Dhx36,Dh…
GO Biological Process	GO:0008033	tRNA processing	18	2.34552e-11	3.01588e-07	1.67549e-08	1.87026	72.1824	135	0.00538956	0.0100799	228	1.16186e-15	1.49392e-11	6.55227e-14	1.53379	69.1098	106	113	0.00810088	0.938053	unnamed,unnamed,unnamed,unnamed,unnamed,unnamed,unnamed,unnamed,unnamed,unnamed,unnamed,unnamed,unnamed,unnamed,unnamed,unnamed,unnamed,unnamed,unnamed,unnamed,unnamed,unnamed,unnamed,unnamed,unnamed,unnamed,unnamed,unnamed,unnamed,unnamed,unnamed,unnamed,unnamed,unnamed,unnamed,unnamed,unnamed,unnamed,unnamed,unnamed,unnamed,unnamed,unnamed,unnamed,unnamed,unnamed,unnamed,unnamed,unnamed,unnamed…	1110008L16Rik,2210016F16Rik,2700060E02Rik,6430573F11Rik,Aars,Aars2,Adat1,Adat2,Adat3,Adat3,Alkbh1,Alkbh8,Cdk5rap1,Cdkal1,Clp1,Ctu1,Ctu2,Ddx1,Dus1l,Dus2,Dus3l,Dus4l,Elac1,Elac2,Elp2,Elp4,Elp5,Elp6,Fars2,Fbl,Grsf1,Gtpbp3,Ikbkap,Lcmt2,Lsm6,Mettl1,Mettl2,Mocs3,Mtfmt,Mto1,Nat10,Nsun2,Nsun3,Nsun4,Nsun6,Osgep,Osgepl1,Pop1,Pop5,Pop7,Ptcd1,Pus1,Pus10,Pus3,Pus7l,Pusl1,Qtrt1,Qtrt2,Rpp14,Rpp21,Rpp25,Rpp30,Rp…
GO Biological Process	GO:0006417	regulation of translation	19	1.26456e-10	1.62597e-06	8.55771e-08	1.38383	298.446	413	0.0222838	0.030837	72	4.41458e-29	5.67627e-25	7.8837e-27	1.44737	202.437	293	331	0.0223921	0.885196	unnamed,unnamed,unnamed,unnamed,unnamed,unnamed,unnamed,unnamed,unnamed,unnamed,unnamed,unnamed,unnamed,unnamed,unnamed,unnamed,unnamed,unnamed,unnamed,unnamed,unnamed,unnamed,unnamed,unnamed,unnamed,unnamed,unnamed,unnamed,unnamed,unnamed,unnamed,unnamed,unnamed,unnamed,unnamed,unnamed,unnamed,unnamed,unnamed,unnamed,unnamed,unnamed,unnamed,unnamed,unnamed,unnamed,unnamed,unnamed,unnamed,unnamed…	2810006K23Rik,Aars,Aarsd1,Abcf1,Aco1,Adar,Ago1,Ago2,Ago3,Ago4,Ajuba,Akt1,Akt2,Alkbh1,Aplp1,Barhl2,Bcdin3d,Bmp4,Btg2,C1qbp,Calr,Caprin1,Caprin2,Casc3,Cdc123,Cdk4,Cdk5rap1,Cirbp,Cnot1,Cnot10,Cnot11,Cnot2,Cnot3,Cnot6,Cnot6l,Cnot7,Cnot8,Cnot9,Cpeb1,Cpeb2,Cpeb3,Ctif,Cyfip1,Dapk1,Dapk3,Dazl,Ddx25,Ddx39b,Ddx5,Ddx6,Dgcr8,Dhfr,Dhx9,Dicer1,Dnajc1,Dnajc3,Dnd1,Drosha,Dtd1,Dtd2,Eef2,Eefsec,Egfr,Eif1,Eif2a,Eif…
GO Biological Process	GO:0061077	chaperone-mediated protein folding	20	1.26954e-10	1.63237e-06	8.16187e-08	2.36896	29.971	71	0.00223781	0.00530128	687	2.6809e-07	0.0034471	5.01762e-06	1.47684	37.9187	56	62	0.00427971	0.903226	unnamed,unnamed,unnamed,unnamed,unnamed,unnamed,unnamed,unnamed,unnamed,unnamed,unnamed,unnamed,unnamed,unnamed,unnamed,unnamed,unnamed,unnamed,unnamed,unnamed,unnamed,unnamed,unnamed,unnamed,unnamed,unnamed,unnamed,unnamed,unnamed,unnamed,unnamed,unnamed,unnamed,unnamed,unnamed,unnamed,unnamed,unnamed,unnamed,unnamed,unnamed,unnamed,unnamed,unnamed,unnamed,unnamed,unnamed,unnamed,unnamed,unnamed…	Bag1,Bbs12,Calr,Canx,Cct2,Cct3,Cct4,Cct5,Cct6b,Cct7,Cct8,Chordc1,Clu,Crtap,Dffa,Dnajb1,Dnajb12,Dnajb14,Dnajb2,Dnajb6,Dnajc7,Ero1l,Fkbp10,Fkbp11,Fkbp14,Fkbp1a,Fkbp1b,Fkbp2,Fkbp3,Fkbp4,Fkbp5,Fkbp6,Fkbp7,Fkbp8,Fkbp9,Fyco1,Hspa8,Hspb1,Hspb6,Hspd1,Hspe1,Hsph1,Mb,Mkks,Pdia4,Pex19,Ppib,Ppid,Ptges3,St13,Tcp1,Tor1a,Tor1b,Tor2a,Unc45a,Unc45b
GO Biological Process	GO:0006403	RNA localization	21	1.31661e-10	1.6929e-06	8.06141e-08	1.63926	116.516	191	0.00869979	0.0142612	195	4.79429e-17	6.1645e-13	3.16128e-15	1.48083	97.243	144	159	0.011005	0.90566	unnamed,unnamed,unnamed,unnamed,unnamed,unnamed,unnamed,unnamed,unnamed,unnamed,unnamed,unnamed,unnamed,unnamed,unnamed,unnamed,unnamed,unnamed,unnamed,unnamed,unnamed,unnamed,unnamed,unnamed,unnamed,unnamed,unnamed,unnamed,unnamed,unnamed,unnamed,unnamed,unnamed,unnamed,unnamed,unnamed,unnamed,unnamed,unnamed,unnamed,unnamed,unnamed,unnamed,unnamed,unnamed,unnamed,unnamed,unnamed,unnamed,unnamed…	A1cf,Aaas,Ahctf1,Alkbh5,Alyref,Alyref2,Atm,Atr,BC005561,Bicd2,Casc3,Cct2,Cct4,Chtop,Ckap5,Ddx19a,Ddx25,Ddx39,Ddx39b,Dhx9,Eif4a3,Eif5a,Eif5a2,Eny2,Exosc10,Exosc2,Exosc3,Fbl,Flot1,Fyttd1,G3bp2,Gle1,Gm4353,Hhex,Hnrnpa1,Hnrnpa2b1,Hnrnpu,Hsf1,Igf2bp1,Igf2bp2,Igf2bp3,Iws1,Khsrp,Kif5c,Lrpprc,Magoh,Magohb,Mcm3ap,Mrpl18,Mthfsd,Myo1c,Ncbp1,Ncbp2,Ncbp3,Ndc1,Nol6,Nop58,Npm1,Nup107,Nup133,Nup153,Nup155,Nup160…
GO Biological Process	GO:0006412	translation	22	2.44877e-10	3.14863e-06	1.4312e-07	1.38086	293.296	405	0.0218992	0.0302397	129	1.22161e-21	1.57075e-17	1.21764e-19	1.36768	228.124	312	373	0.0238441	0.836461	unnamed,unnamed,unnamed,unnamed,unnamed,unnamed,unnamed,unnamed,unnamed,unnamed,unnamed,unnamed,unnamed,unnamed,unnamed,unnamed,unnamed,unnamed,unnamed,unnamed,unnamed,unnamed,unnamed,unnamed,unnamed,unnamed,unnamed,unnamed,unnamed,unnamed,unnamed,unnamed,unnamed,unnamed,unnamed,unnamed,unnamed,unnamed,unnamed,unnamed,unnamed,unnamed,unnamed,unnamed,unnamed,unnamed,unnamed,unnamed,unnamed,unnamed…	2810006K23Rik,Aars,Aars2,Aarsd1,Abce1,Abcf1,Abtb1,Aimp1,Aimp2,Akt1,Cars,Cars2,Ccdc12,Cdkal1,Chchd1,Cpeb1,Cpeb2,Cpeb3,D1Pas1,Dalrd3,Dars,Dars2,Denr,Dhx29,Ears2,Eef1a1,Eef1a2,Eef1b2,Eef1d,Eef1e1,Eef1g,Eef2,Eef2k,Eefsec,Efl1,Egfr,Eif1,Eif1a,Eif1ad,Eif1b,Eif2a,Eif2ak3,Eif2ak4,Eif2b1,Eif2b2,Eif2b3,Eif2b4,Eif2b5,Eif2d,Eif2s1,Eif2s2,Eif3a,Eif3b,Eif3c,Eif3d,Eif3e,Eif3f,Eif3g,Eif3h,Eif3i,Eif3j1,Eif3k,Eif3…
GO Biological Process	GO:0042147	retrograde transport, endosome to Golgi	23	3.85471e-10	4.95639e-06	2.15495e-07	2.07476	43.3785	90	0.00323889	0.00671993	628	9.6092e-08	0.00123555	1.96744e-06	1.4692	42.1998	62	69	0.00473825	0.898551	unnamed,unnamed,unnamed,unnamed,unnamed,unnamed,unnamed,unnamed,unnamed,unnamed,unnamed,unnamed,unnamed,unnamed,unnamed,unnamed,unnamed,unnamed,unnamed,unnamed,unnamed,unnamed,unnamed,unnamed,unnamed,unnamed,unnamed,unnamed,unnamed,unnamed,unnamed,unnamed,unnamed,unnamed,unnamed,unnamed,unnamed,unnamed,unnamed,unnamed,unnamed,unnamed,unnamed,unnamed,unnamed,unnamed,unnamed,unnamed,unnamed,unnamed…	Ankfy1,Ap1s1,Arfrp1,Arl1,Bet1l,Cln5,Cltc,Dctn1,Dennd2a,Dennd5a,Ehd3,Erc1,Evi5,Fam109a,Fam109b,Gbf1,Gcc2,Gosr1,Gosr2,Pikfyve,Plekhj1,Rab29,Rab6a,Rab6b,Rab7,Rbsn,Rgp1,Rhobtb3,Ric1,Rnf126,Sgsm2,Snx1,Snx2,Snx8,Spag9,Stx16,Stx5a,Stx6,Tbc1d10a,Tbc1d10b,Tbc1d10c,Tbc1d14,Tbc1d17,Tbc1d5,Tmem87a,Tmem87b,Trappc10,Trim27,Vamp3,Vps26a,Vps26b,Vps29,Vps35,Vps51,Vps52,Vps53,Vps54,Vti1a,Vti1b,Washc1,Washc2,Ykt6
GO Biological Process	GO:0042274	ribosomal small subunit biogenesis	24	3.87138e-10	4.97782e-06	2.07409e-07	1.98126	50.9777	101	0.00380629	0.00754125	433	6.529e-10	8.39499e-06	1.9388e-08	1.52153	44.0346	67	72	0.00512037	0.930556	unnamed,unnamed,unnamed,unnamed,unnamed,unnamed,unnamed,unnamed,unnamed,unnamed,unnamed,unnamed,unnamed,unnamed,unnamed,unnamed,unnamed,unnamed,unnamed,unnamed,unnamed,unnamed,unnamed,unnamed,unnamed,unnamed,unnamed,unnamed,unnamed,unnamed,unnamed,unnamed,unnamed,unnamed,unnamed,unnamed,unnamed,unnamed,unnamed,unnamed,unnamed,unnamed,unnamed,unnamed,unnamed,unnamed,unnamed,unnamed,unnamed,unnamed…	Abt1,Bms1,Bysl,Chd1,Dcaf13,Diexf,Emg1,Eral1,Fcf1,Gm4775,Heatr1,Kri1,Krr1,Lsm6,Ltv1,Mphosph10,Mrps11,Mrps7,Mrps9,Nat10,Ngdn,Nob1,Noc4l,Nol11,Nom1,Nop14,Npm1,Pdcd11,Pwp2,Rcl1,Riok1,Riok3,Rpl38,Rps10,Rps14,Rps15,Rps16,Rps17,Rps19,Rps21,Rps24,Rps27,Rps27l,Rps27rt,Rps28,Rps5,Rps6,Rps8,Rpsa,Rrp36,Rrp7a,Snu13,Srfbp1,Surf6,Tbl3,Tsr1,Tsr3,Utp11,Utp14b,Utp18,Utp20,Utp23,Utp3,Utp4,Utp6,Wdr3,Wdr46
GO Biological Process	GO:0000466	maturation of 5.8S rRNA from tricistronic rRNA transcript (SSU-rRNA, 5.8S rRNA, LSU-rRNA)	25	3.96498e-10	5.09816e-06	2.03927e-07	4.28865	6.52887	28	0.000487483	0.00209064	1611	0.00114097	1	0.00910647	1.54902	11.6202	18	19	0.00137562	0.947368	unnamed,unnamed,unnamed,unnamed,unnamed,unnamed,unnamed,unnamed,unnamed,unnamed,unnamed,unnamed,unnamed,unnamed,unnamed,unnamed,unnamed,unnamed,unnamed,unnamed,unnamed,unnamed,unnamed,unnamed,unnamed,unnamed,unnamed,unnamed	Abt1,Bop1,Exosc2,Exosc3,Exosc7,Exosc8,Exosc9,Fcf1,Ftsj3,Kri1,Nol9,Npm1,Pdcd11,Pes1,Rcl1,Rps21,Rpsa,Wdr12
GO Biological Process	GO:0032543	mitochondrial translation	26	6.70336e-10	8.61918e-06	3.31507e-07	2.64861	20.0105	53	0.0014941	0.00395729	375	5.43975e-11	6.99443e-07	1.86518e-09	1.63508	29.3564	48	48	0.00366832	1	unnamed,unnamed,unnamed,unnamed,unnamed,unnamed,unnamed,unnamed,unnamed,unnamed,unnamed,unnamed,unnamed,unnamed,unnamed,unnamed,unnamed,unnamed,unnamed,unnamed,unnamed,unnamed,unnamed,unnamed,unnamed,unnamed,unnamed,unnamed,unnamed,unnamed,unnamed,unnamed,unnamed,unnamed,unnamed,unnamed,unnamed,unnamed,unnamed,unnamed,unnamed,unnamed,unnamed,unnamed,unnamed,unnamed,unnamed,unnamed,unnamed,unnamed…	2810006K23Rik,Aars2,Chchd1,Dars2,Ears2,Gars,Gatb,Gatc,Gfm1,Gfm2,Hars,Lars2,Mrpl10,Mrpl16,Mrpl2,Mrpl23,Mrpl44,Mrpl47,Mrpl51,Mrpl52,Mrpl57,Mrpl58,Mrps11,Mrps12,Mrps15,Mrps16,Mrps17,Mrps18a,Mrps18b,Mrps18c,Mrps2,Mrps21,Mrps24,Mrps25,Mrps34,Mrps6,Mrps7,Mtif2,Mtif3,Ndufa7,Noa1,Polg2,Ptcd3,Qrsl1,Rars2,Tars2,Tsfm,Yars2
GO Biological Process	GO:0034724	DNA replication-independent nucleosome organization	27	7.12261e-10	9.15825e-06	3.39194e-07	3.1547	12.6795	40	0.000946725	0.00298664	1074	4.95069e-05	0.63656	0.0005927	1.52959	18.9593	29	31	0.00221628	0.935484	unnamed,unnamed,unnamed,unnamed,unnamed,unnamed,unnamed,unnamed,unnamed,unnamed,unnamed,unnamed,unnamed,unnamed,unnamed,unnamed,unnamed,unnamed,unnamed,unnamed,unnamed,unnamed,unnamed,unnamed,unnamed,unnamed,unnamed,unnamed,unnamed,unnamed,unnamed,unnamed,unnamed,unnamed,unnamed,unnamed,unnamed,unnamed,unnamed,unnamed	Asf1a,Asf1b,Cabin1,Cenpp,H3f3a,H3f3b,Hat1,Hira,Hist1h4a,Hist1h4b,Hist1h4c,Hist1h4d,Hist1h4f,Hist1h4h,Hist1h4i,Hist1h4j,Hist1h4k,Hist1h4m,Hist2h4,Hist4h4,Hjurp,Ipo4,Itgb3bp,Mis18a,Nasp,Oip5,Rbbp4,Supt16,Ubn1
GO Biological Process	GO:0090305	nucleic acid phosphodiester bond hydrolysis	28	1.23339e-09	1.58589e-05	5.66388e-07	1.49985	163.349	245	0.0121966	0.0182931	471	2.07857e-09	2.67263e-05	5.67438e-08	1.29679	141.889	184	232	0.0140619	0.793103	unnamed,unnamed,unnamed,unnamed,unnamed,unnamed,unnamed,unnamed,unnamed,unnamed,unnamed,unnamed,unnamed,unnamed,unnamed,unnamed,unnamed,unnamed,unnamed,unnamed,unnamed,unnamed,unnamed,unnamed,unnamed,unnamed,unnamed,unnamed,unnamed,unnamed,unnamed,unnamed,unnamed,unnamed,unnamed,unnamed,unnamed,unnamed,unnamed,unnamed,unnamed,unnamed,unnamed,unnamed,unnamed,unnamed,unnamed,unnamed,unnamed,unnamed…	1110008L16Rik,Abt1,Aen,Ago2,Ang,Ankle1,Apex1,Aplf,Aptx,Bms1,Bop1,Clp1,Cnot1,Cnot2,Cnot6,Cnot6l,Cnot7,Cnot8,Cpsf1,Cpsf2,Cpsf3,Cpsf4,Cpsf4l,Cstf2t,Cstf3,Dbr1,Dclre1a,Dclre1b,Dclre1c,Dcp1a,Dcp1b,Dcp2,Ddx1,Dffb,Dgcr8,Dicer1,Dis3,Dis3l,Dis3l2,Dna2,Dnase2a,Drosha,Dxo,Edc3,Edc4,Elac1,Elac2,Eme1,Eme2,Endod1,Endog,Endov,Enpp1,Enpp2,Ercc1,Ercc2,Ercc3,Ercc4,Ercc5,Eri2,Eri3,Ern1,Exd2,Exo1,Exo5,Exog,Exosc10,E…
GO Biological Process	GO:0006336	DNA replication-independent nucleosome assembly	29	1.49206e-09	1.91849e-05	6.61549e-07	3.18101	11.9459	38	0.00089195	0.0028373	1117	7.60534e-05	0.977895	0.000875465	1.52607	18.3477	28	30	0.00213985	0.933333	unnamed,unnamed,unnamed,unnamed,unnamed,unnamed,unnamed,unnamed,unnamed,unnamed,unnamed,unnamed,unnamed,unnamed,unnamed,unnamed,unnamed,unnamed,unnamed,unnamed,unnamed,unnamed,unnamed,unnamed,unnamed,unnamed,unnamed,unnamed,unnamed,unnamed,unnamed,unnamed,unnamed,unnamed,unnamed,unnamed,unnamed,unnamed	Asf1a,Asf1b,Cabin1,Cenpp,H3f3a,H3f3b,Hat1,Hira,Hist1h4a,Hist1h4b,Hist1h4c,Hist1h4d,Hist1h4f,Hist1h4h,Hist1h4i,Hist1h4j,Hist1h4k,Hist1h4m,Hist2h4,Hist4h4,Hjurp,Ipo4,Itgb3bp,Mis18a,Nasp,Oip5,Rbbp4,Ubn1
GO Biological Process	GO:0009451	RNA modification	30	1.63395e-09	2.10093e-05	7.00312e-07	1.7195	82.5823	142	0.00616608	0.0106026	220	5.08066e-16	6.53271e-12	2.96941e-14	1.51735	76.4489	116	125	0.00886511	0.928	unnamed,unnamed,unnamed,unnamed,unnamed,unnamed,unnamed,unnamed,unnamed,unnamed,unnamed,unnamed,unnamed,unnamed,unnamed,unnamed,unnamed,unnamed,unnamed,unnamed,unnamed,unnamed,unnamed,unnamed,unnamed,unnamed,unnamed,unnamed,unnamed,unnamed,unnamed,unnamed,unnamed,unnamed,unnamed,unnamed,unnamed,unnamed,unnamed,unnamed,unnamed,unnamed,unnamed,unnamed,unnamed,unnamed,unnamed,unnamed,unnamed,unnamed…	2210016F16Rik,6430573F11Rik,A1cf,Aars,Aars2,Adar,Adarb1,Adat2,Adat3,Adat3,Alkbh1,Alkbh3,Alkbh5,Alkbh8,Bcdin3d,Bmt2,Cdk5rap1,Cdkal1,Cmtr1,Cmtr2,Ctu1,Ctu2,Dimt1,Dnajb11,Dus1l,Dus2,Dus3l,Dus4l,Elp2,Elp4,Elp5,Elp6,Emg1,Fbl,Fto,Ftsj3,Gar1,Gtpbp3,Ikbkap,Lcmt2,Lrpprc,Mepce,Mettl1,Mettl14,Mettl15,Mettl16,Mettl2,Mettl3,Mocs3,Mrm1,Mrm2,Mrm3,Mrpl1,Mtfmt,Mto1,Naf1,Nat10,Nhp2,Nop10,Nop2,Nop56,Nop58,Nsun2,Nsun…
GO Biological Process	GO:1903047	mitotic cell cycle process	31	2.50171e-09	3.21669e-05	1.03764e-06	1.30428	394.087	514	0.0294249	0.0383783	12	4.44072e-48	5.70987e-44	4.75823e-45	1.51336	246.471	373	403	0.0285059	0.925558	unnamed,unnamed,unnamed,unnamed,unnamed,unnamed,unnamed,unnamed,unnamed,unnamed,unnamed,unnamed,unnamed,unnamed,unnamed,unnamed,unnamed,unnamed,unnamed,unnamed,unnamed,unnamed,unnamed,unnamed,unnamed,unnamed,unnamed,unnamed,unnamed,unnamed,unnamed,unnamed,unnamed,unnamed,unnamed,unnamed,unnamed,unnamed,unnamed,unnamed,unnamed,unnamed,unnamed,unnamed,unnamed,unnamed,unnamed,unnamed,unnamed,unnamed…	Abraxas2,Acvr1,Acvr1b,Akap8,Akap8l,Ank3,Ankle2,Ankrd53,Anln,Anp32b,Apc,Arf1,Arhgef10,Arl3,Arpp19,Atf2,Atf6b,Atm,Aurka,Aurkb,Bach1,Bbs4,Bccip,Bcl2l1,Becn1,Bin3,Birc5,Blm,Brca1,Brd4,Brsk1,Brsk2,Bub1,Bub3,Cables1,Cacul1,Calm1,Calm2,Calm3,Camk2a,Camk2b,Camk2d,Camk2g,Casp2,Ccna2,Ccnb1,Ccnd1,Ccne1,Ccne2,Ccny,Cdc14a,Cdc14b,Cdc20,Cdc23,Cdc25c,Cdc27,Cdc45,Cdca5,Cdca8,Cdk1,Cdk14,Cdk2,Cdk4,Cdk5rap2,Cdk5rap3…
GO Biological Process	GO:0006839	mitochondrial transport	32	2.9539e-09	3.79812e-05	1.18691e-06	1.5417	134.267	207	0.0100252	0.0154558	256	1.53517e-14	1.97392e-10	7.71064e-13	1.41946	111.31	158	182	0.0120749	0.868132	unnamed,unnamed,unnamed,unnamed,unnamed,unnamed,unnamed,unnamed,unnamed,unnamed,unnamed,unnamed,unnamed,unnamed,unnamed,unnamed,unnamed,unnamed,unnamed,unnamed,unnamed,unnamed,unnamed,unnamed,unnamed,unnamed,unnamed,unnamed,unnamed,unnamed,unnamed,unnamed,unnamed,unnamed,unnamed,unnamed,unnamed,unnamed,unnamed,unnamed,unnamed,unnamed,unnamed,unnamed,unnamed,unnamed,unnamed,unnamed,unnamed,unnamed…	Acaa2,Afg3l2,Agk,Aip,Alkbh7,Atf2,Atp5o,Atpif1,Bad,Bak1,Bax,Bbc3,Bcl2,Bcl2l1,Bcl2l11,Bid,Bloc1s2,Bnip3,Bnip3l,Bok,Camk2a,Chchd4,Cnp,Cox5b,Cyc1,Dnlz,Dusp18,Eya2,Fbxo7,Fis1,Fzd9,Gdap1,Grpel1,Grpel2,Gsk3a,Gsk3b,Hebp2,Hip1r,Hk2,Hsp90aa1,Hspa4,Hspd1,Htt,Ier3,Immp1l,Immp2l,Kif1bp,Kif5b,Letm1,Maip1,Mcu,Mcub,Mcur1,Mff,Mfn2,Mfsd7b,Mgarp,Micu1,Micu2,Mipep,Moap1,Mpc1,Mpc2,Mpv17l,Mrpl18,Mrs2,Mtch2,Mterf4,Mtx1…
GO Biological Process	GO:0071826	ribonucleoprotein complex subunit organization	33	3.62404e-09	4.65978e-05	1.41206e-06	1.46345	176.979	259	0.0132143	0.0193385	100	4.355e-25	5.59966e-21	5.59966e-23	1.50991	127.823	193	209	0.0147497	0.923445	unnamed,unnamed,unnamed,unnamed,unnamed,unnamed,unnamed,unnamed,unnamed,unnamed,unnamed,unnamed,unnamed,unnamed,unnamed,unnamed,unnamed,unnamed,unnamed,unnamed,unnamed,unnamed,unnamed,unnamed,unnamed,unnamed,unnamed,unnamed,unnamed,unnamed,unnamed,unnamed,unnamed,unnamed,unnamed,unnamed,unnamed,unnamed,unnamed,unnamed,unnamed,unnamed,unnamed,unnamed,unnamed,unnamed,unnamed,unnamed,unnamed,unnamed…	2810403A07Rik,3110043O21Rik,Aar2,Abt1,Adar,Ago1,Ago2,Ago3,Ago4,Ak6,Atxn2,Atxn2l,Bicd1,Bop1,Brix1,C1qbp,Cdc73,Celf1,Celf2,Celf4,Cirbp,Clns1a,Clp1,Cnot7,Crnkl1,Ddx20,Ddx28,Ddx39b,Ddx6,Denr,Dhx30,Dhx9,Dicer1,Dync1h1,Dyrk3,Edc3,Efl1,Eif2a,Eif2d,Eif3a,Eif3d,Eif4b,Eif4h,Eif5,Eif6,Eral1,Fam103a1,Fastkd2,G3bp2,Gcfc2,Gemin2,Gemin4,Gemin5,Gemin6,Gemin7,Gfm2,Gm10036,Gm16519,Gm4775,Gm5093,Grb7,Hsp90aa1,Hsp90…
GO Biological Process	GO:0090501	RNA phosphodiester bond hydrolysis	34	4.66241e-09	5.99493e-05	1.76321e-06	1.67649	87.0868	146	0.00650241	0.0109012	832	2.6215e-06	0.0337073	4.05136e-05	1.30562	81.9533	107	134	0.0081773	0.798508	unnamed,unnamed,unnamed,unnamed,unnamed,unnamed,unnamed,unnamed,unnamed,unnamed,unnamed,unnamed,unnamed,unnamed,unnamed,unnamed,unnamed,unnamed,unnamed,unnamed,unnamed,unnamed,unnamed,unnamed,unnamed,unnamed,unnamed,unnamed,unnamed,unnamed,unnamed,unnamed,unnamed,unnamed,unnamed,unnamed,unnamed,unnamed,unnamed,unnamed,unnamed,unnamed,unnamed,unnamed,unnamed,unnamed,unnamed,unnamed,unnamed,unnamed…	1110008L16Rik,Abt1,Ago2,Ang,Apex1,Bms1,Bop1,Clp1,Cnot1,Cnot2,Cnot6,Cnot6l,Cnot7,Cnot8,Cpsf1,Cpsf2,Cpsf3,Cpsf4,Cpsf4l,Cstf2t,Cstf3,Dbr1,Dcp2,Dgcr8,Dicer1,Dis3,Dis3l,Dis3l2,Drosha,Edc3,Elac1,Elac2,Endov,Ern1,Exosc10,Exosc2,Exosc3,Exosc7,Exosc8,Exosc9,Fcf1,Fen1,Fip1l1,Gm21988,Isg20,Isg20l2,Kri1,Lactb2,Mov10,Mrpl1,Mrpl44,Ncbp1,Ncbp2,Nhp2,Nob1,Noct,Nol9,Npm1,Nudt21,Pan2,Pan3,Parn,Pcf11,Pde12,Pld6,Pnpt…
GO Biological Process	GO:0044265	cellular macromolecule catabolic process	35	4.98024e-09	6.40359e-05	1.8296e-06	1.23746	599.616	742	0.0447709	0.0554021	36	1.36396e-36	1.75378e-32	4.87161e-34	1.35856	415.882	565	680	0.0431792	0.830882	unnamed,unnamed,unnamed,unnamed,unnamed,unnamed,unnamed,unnamed,unnamed,unnamed,unnamed,unnamed,unnamed,unnamed,unnamed,unnamed,unnamed,unnamed,unnamed,unnamed,unnamed,unnamed,unnamed,unnamed,unnamed,unnamed,unnamed,unnamed,unnamed,unnamed,unnamed,unnamed,unnamed,unnamed,unnamed,unnamed,unnamed,unnamed,unnamed,unnamed,unnamed,unnamed,unnamed,unnamed,unnamed,unnamed,unnamed,unnamed,unnamed,unnamed…	1700016K19Rik,6330408A02Rik,AI314180,Abtb1,Abtb2,Adamts12,Adamts7,Adrm1,Afg1l,Agap3,Ago1,Ago3,Ago4,Amfr,Anapc10,Anapc11,Anapc2,Anapc4,Ankib1,Ankzf1,Arel1,Arih1,Arih2,Arntl,Arrb2,Arrdc1,Ate1,Atm,Atxn3,Auh,Aup1,BC051665,Bag6,Bap1,Bfar,Birc2,Bnip3,Bnip3l,Btbd1,Btbd11,Btbd2,Btbd6,Btbd9,Btrc,Cacul1,Capn2,Casc3,Casp8,Cbl,Cblc,Ccdc115,Ccdc47,Ccnf,Cd2ap,Cdc20,Cdc26,Cdc34,Chek2,Chfr,Chmp4b,Chmp4c,Cln6,Cln…
GO Biological Process	GO:0051236	establishment of RNA localization	36	5.65422e-09	7.2702e-05	2.0195e-06	1.60622	105.216	169	0.00785605	0.0126185	254	1.47689e-14	1.89898e-10	7.47631e-13	1.47157	85.6228	126	140	0.00962935	0.9	unnamed,unnamed,unnamed,unnamed,unnamed,unnamed,unnamed,unnamed,unnamed,unnamed,unnamed,unnamed,unnamed,unnamed,unnamed,unnamed,unnamed,unnamed,unnamed,unnamed,unnamed,unnamed,unnamed,unnamed,unnamed,unnamed,unnamed,unnamed,unnamed,unnamed,unnamed,unnamed,unnamed,unnamed,unnamed,unnamed,unnamed,unnamed,unnamed,unnamed,unnamed,unnamed,unnamed,unnamed,unnamed,unnamed,unnamed,unnamed,unnamed,unnamed…	Aaas,Ahctf1,Alkbh5,Alyref,Alyref2,Atm,Atr,BC005561,Bicd2,Casc3,Chtop,Ckap5,Ddx19a,Ddx25,Ddx39,Ddx39b,Dhx9,Eif4a3,Eif5a,Eif5a2,Eny2,Flot1,Fyttd1,G3bp2,Gle1,Gm4353,Hhex,Hnrnpa1,Hnrnpa2b1,Hsf1,Igf2bp1,Igf2bp2,Igf2bp3,Iws1,Khsrp,Kif5c,Lrpprc,Magoh,Magohb,Mcm3ap,Mrpl18,Myo1c,Ncbp1,Ncbp2,Ncbp3,Ndc1,Nol6,Npm1,Nup107,Nup133,Nup153,Nup155,Nup160,Nup188,Nup210,Nup214,Nup35,Nup37,Nup43,Nup50,Nup54,Nup85,Nup…
GO Biological Process	GO:0040029	regulation of gene expression, epigenetic	37	6.4487e-09	8.29174e-05	2.24101e-06	1.48327	158.434	235	0.0118296	0.0175465	731	6.29558e-07	0.00809486	1.10737e-05	1.25659	132.104	166	216	0.0126863	0.768518	unnamed,unnamed,unnamed,unnamed,unnamed,unnamed,unnamed,unnamed,unnamed,unnamed,unnamed,unnamed,unnamed,unnamed,unnamed,unnamed,unnamed,unnamed,unnamed,unnamed,unnamed,unnamed,unnamed,unnamed,unnamed,unnamed,unnamed,unnamed,unnamed,unnamed,unnamed,unnamed,unnamed,unnamed,unnamed,unnamed,unnamed,unnamed,unnamed,unnamed,unnamed,unnamed,unnamed,unnamed,unnamed,unnamed,unnamed,unnamed,unnamed,unnamed…	Adar,Ago1,Ago2,Ago3,Ago4,Ajuba,Arid1a,Arid4a,Arid4b,Ash2l,Atad2,Atad2b,Bahcc1,Bahd1,Baz2a,Bend3,Bmi1,Brca1,Cbx8,Cdyl,Chek1,Clp1,Cnot1,Crebzf,Ctcf,Ctcfl,Ctnnb1,Dgcr8,Dhx9,Dicer1,Dnmt1,Dnmt3a,Dnmt3b,Dot1l,Dpy30,Drosha,Eed,Eif1,Eif6,Elof1,Ep300,Epc1,Exosc10,Ezh2,Gigyf2,Glmn,Gpx1,Gsk3a,Gsk3b,H2afj,H2afv,H2afx,H2afy,H2afy2,H2al2a,H3f3a,H3f3b,Hat1,Hdac1,Hdac2,Hdac4,Hdac5,Hells,Hist1h2af,Hist1h2ah,Hist1…
GO Biological Process	GO:0034248	regulation of cellular amide metabolic process	38	6.76105e-09	8.69336e-05	2.28773e-06	1.3222	335.048	443	0.0250166	0.033077	64	7.28842e-31	9.37145e-27	1.46429e-28	1.44139	222.008	320	363	0.0244555	0.881543	unnamed,unnamed,unnamed,unnamed,unnamed,unnamed,unnamed,unnamed,unnamed,unnamed,unnamed,unnamed,unnamed,unnamed,unnamed,unnamed,unnamed,unnamed,unnamed,unnamed,unnamed,unnamed,unnamed,unnamed,unnamed,unnamed,unnamed,unnamed,unnamed,unnamed,unnamed,unnamed,unnamed,unnamed,unnamed,unnamed,unnamed,unnamed,unnamed,unnamed,unnamed,unnamed,unnamed,unnamed,unnamed,unnamed,unnamed,unnamed,unnamed,unnamed…	2810006K23Rik,Aars,Aarsd1,Abca7,Abcf1,Aco1,Adar,Ago1,Ago2,Ago3,Ago4,Ajuba,Akt1,Akt2,Alkbh1,Aplp1,Apoe,Barhl2,Bcdin3d,Bmp4,Bpgm,Btg2,C1qbp,C330021F23Rik,Calr,Caprin1,Caprin2,Casc3,Cdc123,Cdk4,Cdk5rap1,Chrna7,Cirbp,Clu,Cnot1,Cnot10,Cnot11,Cnot2,Cnot3,Cnot6,Cnot6l,Cnot7,Cnot8,Cnot9,Cpeb1,Cpeb2,Cpeb3,Csnk1e,Ctif,Cyfip1,Cyr61,Dapk1,Dapk3,Dazl,Ddx25,Ddx39b,Ddx5,Ddx6,Dgcr8,Dhfr,Dhx9,Dicer1,Dnajc1,Dnajc3…
GO Biological Process	GO:0006333	chromatin assembly or disassembly	39	6.98631e-09	8.98299e-05	2.30333e-06	1.60599	103.986	167	0.00776419	0.0124692	397	1.85114e-10	2.3802e-06	5.99545e-09	1.39037	89.9039	125	147	0.00955292	0.85034	unnamed,unnamed,unnamed,unnamed,unnamed,unnamed,unnamed,unnamed,unnamed,unnamed,unnamed,unnamed,unnamed,unnamed,unnamed,unnamed,unnamed,unnamed,unnamed,unnamed,unnamed,unnamed,unnamed,unnamed,unnamed,unnamed,unnamed,unnamed,unnamed,unnamed,unnamed,unnamed,unnamed,unnamed,unnamed,unnamed,unnamed,unnamed,unnamed,unnamed,unnamed,unnamed,unnamed,unnamed,unnamed,unnamed,unnamed,unnamed,unnamed,unnamed…	Actl6b,Anp32b,Anp32e,Arid1a,Arid2,Asf1a,Asf1b,Bahcc1,Bahd1,Baz1b,Baz2a,Brd2,Cabin1,Cdan1,Cdkn2a,Cebpg,Cenpa,Cenpp,Cenpv,Chaf1a,Chaf1b,Chd1,Chd3,Ctcf,Daxx,Gatad1,Grwd1,H1f0,H1foo,H1fx,H2afy,H2afy2,H2al2a,H3f3a,H3f3b,Hat1,Hells,Hira,Hist1h1a,Hist1h1b,Hist1h1d,Hist1h1e,Hist1h2bb,Hist1h2bc,Hist1h2be,Hist1h2bf,Hist1h2bj,Hist1h2bk,Hist1h2bl,Hist1h2bn,Hist1h2bp,Hist1h2bq,Hist1h2br,Hist1h3a,Hist1h3b,Hist…
GO Biological Process	GO:0050658	RNA transport	40	7.17163e-09	9.22128e-05	2.30532e-06	1.60534	104.028	167	0.00776731	0.0124692	269	3.22575e-14	4.14767e-10	1.54188e-12	1.4692	84.3996	124	138	0.0094765	0.898551	unnamed,unnamed,unnamed,unnamed,unnamed,unnamed,unnamed,unnamed,unnamed,unnamed,unnamed,unnamed,unnamed,unnamed,unnamed,unnamed,unnamed,unnamed,unnamed,unnamed,unnamed,unnamed,unnamed,unnamed,unnamed,unnamed,unnamed,unnamed,unnamed,unnamed,unnamed,unnamed,unnamed,unnamed,unnamed,unnamed,unnamed,unnamed,unnamed,unnamed,unnamed,unnamed,unnamed,unnamed,unnamed,unnamed,unnamed,unnamed,unnamed,unnamed…	Aaas,Ahctf1,Alkbh5,Alyref,Alyref2,BC005561,Bicd2,Casc3,Chtop,Ckap5,Ddx19a,Ddx25,Ddx39,Ddx39b,Dhx9,Eif4a3,Eif5a,Eif5a2,Eny2,Flot1,Fyttd1,G3bp2,Gle1,Gm4353,Hhex,Hnrnpa1,Hnrnpa2b1,Hsf1,Igf2bp1,Igf2bp2,Igf2bp3,Iws1,Khsrp,Kif5c,Lrpprc,Magoh,Magohb,Mcm3ap,Mrpl18,Myo1c,Ncbp1,Ncbp2,Ncbp3,Ndc1,Nol6,Npm1,Nup107,Nup133,Nup153,Nup155,Nup160,Nup188,Nup210,Nup214,Nup35,Nup37,Nup43,Nup50,Nup54,Nup85,Nup88,Nup93…
GO Biological Process	GO:0042590	antigen processing and presentation of exogenous peptide antigen via MHC class I	41	1.23111e-08	0.000158296	3.86089e-06	7.51199	1.86369	14	0.000139154	0.00104532	6030	0.357254	1	0.761785	1.30806	3.05796	4	5	0.000305694	0.8	unnamed,unnamed,unnamed,unnamed,unnamed,unnamed,unnamed,unnamed,unnamed,unnamed,unnamed,unnamed,unnamed,unnamed	Fcgr1,Fcgr3,H2-K1,Tapbp
GO Biological Process	GO:0000028	ribosomal small subunit assembly	42	1.61813e-08	0.000208058	4.95377e-06	3.25769	9.82292	32	0.000733437	0.00238931	1145	8.7209e-05	1	0.00097933	1.63508	11.6202	19	19	0.00145204	1	unnamed,unnamed,unnamed,unnamed,unnamed,unnamed,unnamed,unnamed,unnamed,unnamed,unnamed,unnamed,unnamed,unnamed,unnamed,unnamed,unnamed,unnamed,unnamed,unnamed,unnamed,unnamed,unnamed,unnamed,unnamed,unnamed,unnamed,unnamed,unnamed,unnamed,unnamed,unnamed	Abt1,Eral1,Gm4775,Mrps11,Mrps7,Pwp2,Rpl38,Rps10,Rps14,Rps15,Rps17,Rps19,Rps27,Rps27l,Rps27rt,Rps28,Rps5,Rpsa,Rrp7a
GO Biological Process	GO:0022618	ribonucleoprotein complex assembly	43	1.87658e-08	0.00024129	5.6114e-06	1.44726	171.358	248	0.0127946	0.0185171	112	8.61771e-24	1.10807e-19	9.89344e-22	1.51058	120.484	182	197	0.0139091	0.923858	unnamed,unnamed,unnamed,unnamed,unnamed,unnamed,unnamed,unnamed,unnamed,unnamed,unnamed,unnamed,unnamed,unnamed,unnamed,unnamed,unnamed,unnamed,unnamed,unnamed,unnamed,unnamed,unnamed,unnamed,unnamed,unnamed,unnamed,unnamed,unnamed,unnamed,unnamed,unnamed,unnamed,unnamed,unnamed,unnamed,unnamed,unnamed,unnamed,unnamed,unnamed,unnamed,unnamed,unnamed,unnamed,unnamed,unnamed,unnamed,unnamed,unnamed…	2810403A07Rik,3110043O21Rik,Aar2,Abt1,Adar,Ago1,Ago2,Ago3,Ago4,Ak6,Atxn2,Atxn2l,Bicd1,Bop1,Brix1,C1qbp,Cdc73,Celf1,Celf2,Celf4,Cirbp,Clns1a,Clp1,Cnot7,Crnkl1,Ddx20,Ddx28,Ddx39b,Ddx6,Denr,Dhx30,Dhx9,Dicer1,Dync1h1,Edc3,Efl1,Eif2a,Eif2d,Eif3a,Eif3d,Eif4b,Eif4h,Eif5,Eif6,Eral1,Fam103a1,Fastkd2,G3bp2,Gcfc2,Gemin2,Gemin4,Gemin5,Gemin6,Gemin7,Gm10036,Gm16519,Gm4775,Gm5093,Grb7,Hsp90aa1,Hsp90ab1,Isy1,Li…
GO Biological Process	GO:0016441	posttranscriptional gene silencing	44	1.91196e-08	0.00024584	5.58727e-06	2.26823	26.0115	59	0.00194217	0.00440529	559	1.81737e-08	0.000233677	4.18027e-07	1.59705	26.2984	42	43	0.00320978	0.976744	unnamed,unnamed,unnamed,unnamed,unnamed,unnamed,unnamed,unnamed,unnamed,unnamed,unnamed,unnamed,unnamed,unnamed,unnamed,unnamed,unnamed,unnamed,unnamed,unnamed,unnamed,unnamed,unnamed,unnamed,unnamed,unnamed,unnamed,unnamed,unnamed,unnamed,unnamed,unnamed,unnamed,unnamed,unnamed,unnamed,unnamed,unnamed,unnamed,unnamed,unnamed,unnamed,unnamed,unnamed,unnamed,unnamed,unnamed,unnamed,unnamed,unnamed…	Adar,Ago1,Ago2,Ago3,Ago4,Ajuba,Clp1,Cnot1,Dgcr8,Dhx9,Dicer1,Drosha,Eif6,Gigyf2,Hnrnpa2b1,Limd1,Lin28a,Lin28b,Mettl3,Mov10,Ncbp1,Nrde2,Prkra,Pum1,Pum2,Rbm4,Snip1,Spout1,Srrt,Stat3,Tarbp2,Tert,Tnrc6a,Tnrc6b,Tnrc6c,Trim71,Wtip,Xpo5,Zc3h7a,Zc3h7b,Zcchc11,Zfp36
GO Biological Process	GO:0007051	spindle organization	45	1.99881e-08	0.000257008	5.71128e-06	1.6214	93.1293	151	0.00695358	0.0112745	246	8.74332e-15	1.12422e-10	4.56998e-13	1.50215	75.2258	113	123	0.00863584	0.918699	unnamed,unnamed,unnamed,unnamed,unnamed,unnamed,unnamed,unnamed,unnamed,unnamed,unnamed,unnamed,unnamed,unnamed,unnamed,unnamed,unnamed,unnamed,unnamed,unnamed,unnamed,unnamed,unnamed,unnamed,unnamed,unnamed,unnamed,unnamed,unnamed,unnamed,unnamed,unnamed,unnamed,unnamed,unnamed,unnamed,unnamed,unnamed,unnamed,unnamed,unnamed,unnamed,unnamed,unnamed,unnamed,unnamed,unnamed,unnamed,unnamed,unnamed…	Abraxas2,Arhgef10,Aspm,Aunip,Aurka,Aurkb,Bccip,Birc5,Ccdc155,Ccnb1,Cdc14a,Cdc14b,Cdc20,Cenpe,Cenpj,Cep120,Cep126,Cep192,Cep63,Cep72,Chd3,Chek2,Ckap5,Clasp1,Clasp2,Cltc,Csnk1d,Dctn2,Dctn6,Dicer1,Dlg1,Efhc1,Espl1,Ezr,Fbxo5,Golga2,Gpsm2,Haus1,Haus2,Haus3,Haus4,Haus5,Haus6,Haus8,Hdac3,Ino80,Ints13,Khdc3,Kif11,Kif23,Kif2a,Kif3b,Kifc1,Kiz,Knstrn,Kpnb1,Map10,Map4,Map9,Mlh1,Mos,Mybl2,Myh9,Mzt1,Ncor1,Ndc8…
GO Biological Process	GO:0000278	mitotic cell cycle	46	2.21588e-08	0.000284918	6.19387e-06	1.26504	448.206	567	0.0334657	0.0423355	4	1.2892e-52	1.65765e-48	4.14413e-49	1.50847	276.439	417	452	0.0318686	0.922566	unnamed,unnamed,unnamed,unnamed,unnamed,unnamed,unnamed,unnamed,unnamed,unnamed,unnamed,unnamed,unnamed,unnamed,unnamed,unnamed,unnamed,unnamed,unnamed,unnamed,unnamed,unnamed,unnamed,unnamed,unnamed,unnamed,unnamed,unnamed,unnamed,unnamed,unnamed,unnamed,unnamed,unnamed,unnamed,unnamed,unnamed,unnamed,unnamed,unnamed,unnamed,unnamed,unnamed,unnamed,unnamed,unnamed,unnamed,unnamed,unnamed,unnamed…	Abraxas2,Acvr1,Acvr1b,Akap8,Akap8l,Ank3,Ankle2,Ankrd53,Anln,Anp32b,Apc,Arf1,Arhgef10,Arl3,Arpp19,Atf2,Atf6b,Atm,Aurka,Aurkb,Azi2,Bach1,Bbs4,Bccip,Bcl2l1,Becn1,Bin3,Birc5,Blm,Brca1,Brd4,Brsk1,Brsk2,Bub1,Bub3,Cables1,Cacul1,Calm1,Calm2,Calm3,Camk2a,Camk2b,Camk2d,Camk2g,Casp2,Ccna2,Ccnb1,Ccnd1,Ccne1,Ccne2,Ccny,Cdc14a,Cdc14b,Cdc20,Cdc23,Cdc25c,Cdc27,Cdc45,Cdc6,Cdca5,Cdca8,Cdh13,Cdk1,Cdk14,Cdk2,Cdk4,C…
GO Biological Process	GO:0016180	snRNA processing	47	2.22765e-08	0.000286431	6.09427e-06	3.3646	8.91636	30	0.000665748	0.00223998	941	1.21716e-05	0.156503	0.000166315	1.63508	14.0666	23	23	0.00175774	1	unnamed,unnamed,unnamed,unnamed,unnamed,unnamed,unnamed,unnamed,unnamed,unnamed,unnamed,unnamed,unnamed,unnamed,unnamed,unnamed,unnamed,unnamed,unnamed,unnamed,unnamed,unnamed,unnamed,unnamed,unnamed,unnamed,unnamed,unnamed,unnamed,unnamed	Exosc2,Exosc3,Exosc4,Exosc5,Exosc6,Exosc7,Exosc8,Exosc9,Ints1,Ints10,Ints11,Ints12,Ints2,Ints3,Ints4,Ints5,Ints6,Ints7,Ints8,Ints9,Toe1,Tut1,Usb1
GO Biological Process	GO:0000469	cleavage involved in rRNA processing	48	2.33517e-08	0.000300256	6.25534e-06	3.20507	9.98418	32	0.000745478	0.00238931	1647	0.00143621	1	0.0112124	1.4929	14.0666	21	23	0.00160489	0.913044	unnamed,unnamed,unnamed,unnamed,unnamed,unnamed,unnamed,unnamed,unnamed,unnamed,unnamed,unnamed,unnamed,unnamed,unnamed,unnamed,unnamed,unnamed,unnamed,unnamed,unnamed,unnamed,unnamed,unnamed,unnamed,unnamed,unnamed,unnamed,unnamed,unnamed,unnamed,unnamed	Abt1,Bms1,Bop1,Exosc2,Exosc3,Exosc7,Exosc8,Exosc9,Fcf1,Kri1,Mrpl1,Nhp2,Nob1,Nol9,Npm1,Rcl1,Rps21,Rpsa,Rrp36,Tsr1,Utp23
GO Biological Process	GO:0006518	peptide metabolic process	49	2.56807e-08	0.000330202	6.73881e-06	1.27589	412.262	526	0.0307819	0.0392742	136	3.69827e-21	4.75523e-17	3.49649e-19	1.31797	302.738	399	495	0.0304929	0.806061	unnamed,unnamed,unnamed,unnamed,unnamed,unnamed,unnamed,unnamed,unnamed,unnamed,unnamed,unnamed,unnamed,unnamed,unnamed,unnamed,unnamed,unnamed,unnamed,unnamed,unnamed,unnamed,unnamed,unnamed,unnamed,unnamed,unnamed,unnamed,unnamed,unnamed,unnamed,unnamed,unnamed,unnamed,unnamed,unnamed,unnamed,unnamed,unnamed,unnamed,unnamed,unnamed,unnamed,unnamed,unnamed,unnamed,unnamed,unnamed,unnamed,unnamed…	2810006K23Rik,Aars,Aars2,Aarsd1,Aasdh,Abce1,Abcf1,Abtb1,Aebp1,Aimp1,Aimp2,Akt1,Aldh5a1,Alg3,Anpep,Apeh,Bace1,Bace2,Becn1,C330021F23Rik,Carnmt1,Carns1,Cars,Cars2,Ccdc12,Cdkal1,Chac1,Chchd1,Chst8,Cln5,Corin,Cpd,Cpe,Cpeb1,Cpeb2,Cpeb3,Cpm,Cpq,Ctns,Ctsh,D1Pas1,Dalrd3,Dars,Dars2,Denr,Dhx29,Dnpep,Ears2,Ece1,Ece2,Eef1a1,Eef1a2,Eef1b2,Eef1d,Eef1e1,Eef1g,Eef2,Eef2k,Eefsec,Efl1,Egfr,Eif1,Eif1a,Eif1ad,Eif1b,…
GO Biological Process	GO:0090502	RNA phosphodiester bond hydrolysis, endonucleolytic	50	2.62237e-08	0.000337184	6.74368e-06	1.98544	39.7897	79	0.00297093	0.0058986	1141	8.16625e-05	1	0.000920259	1.36257	40.365	55	66	0.00420329	0.833333	unnamed,unnamed,unnamed,unnamed,unnamed,unnamed,unnamed,unnamed,unnamed,unnamed,unnamed,unnamed,unnamed,unnamed,unnamed,unnamed,unnamed,unnamed,unnamed,unnamed,unnamed,unnamed,unnamed,unnamed,unnamed,unnamed,unnamed,unnamed,unnamed,unnamed,unnamed,unnamed,unnamed,unnamed,unnamed,unnamed,unnamed,unnamed,unnamed,unnamed,unnamed,unnamed,unnamed,unnamed,unnamed,unnamed,unnamed,unnamed,unnamed,unnamed…	1110008L16Rik,Abt1,Ago2,Apex1,Bms1,Bop1,Cpsf3,Cpsf4,Cpsf4l,Dbr1,Dgcr8,Dicer1,Drosha,Edc3,Elac1,Elac2,Endov,Ern1,Fcf1,Fen1,Gm21988,Kri1,Lactb2,Mrpl44,Nob1,Nol9,Npm1,Pld6,Pop1,Pop5,Pop7,Rcl1,Rida,Rnaseh1,Rnaseh2a,Rnaset2a,Rnh1,Rpp14,Rpp21,Rpp25,Rpp30,Rpp38,Rpp40,Rps21,Rpsa,Slfn14,Smg6,Tsen15,Tsen2,Tsen34,Tsen54,Tsr1,Utp23,Zc3h12a,Zc3h3
GO Biological Process	GO:0019884	antigen processing and presentation of exogenous antigen	51	2.69057e-08	0.000345953	6.78339e-06	3.18488	10.0475	32	0.000750203	0.00238931	10295	0.788149	1	0.984363	0.908377	16.513	15	27	0.00114635	0.555556	unnamed,unnamed,unnamed,unnamed,unnamed,unnamed,unnamed,unnamed,unnamed,unnamed,unnamed,unnamed,unnamed,unnamed,unnamed,unnamed,unnamed,unnamed,unnamed,unnamed,unnamed,unnamed,unnamed,unnamed,unnamed,unnamed,unnamed,unnamed,unnamed,unnamed,unnamed,unnamed	Ap3b1,Ap3d1,B2m,Cd1d1,Fcgr1,Fcgr3,H2-K1,H2-Oa,Mb,Psme1,Psme2,Tap2,Tapbp,Traf6,Unc93b1
GO Biological Process	GO:0006473	protein acetylation	52	3.45776e-08	0.000444598	8.54997e-06	1.60376	94.7775	152	0.00707665	0.0113492	533	1.03675e-08	0.000133305	2.50104e-07	1.37297	80.1185	110	131	0.00840657	0.839695	unnamed,unnamed,unnamed,unnamed,unnamed,unnamed,unnamed,unnamed,unnamed,unnamed,unnamed,unnamed,unnamed,unnamed,unnamed,unnamed,unnamed,unnamed,unnamed,unnamed,unnamed,unnamed,unnamed,unnamed,unnamed,unnamed,unnamed,unnamed,unnamed,unnamed,unnamed,unnamed,unnamed,unnamed,unnamed,unnamed,unnamed,unnamed,unnamed,unnamed,unnamed,unnamed,unnamed,unnamed,unnamed,unnamed,unnamed,unnamed,unnamed,unnamed…	Actl6a,Ak6,Apbb1,Atat1,Atf2,Bag6,Bend3,Bmi1,Brca2,Brd1,Brd4,Brd8,Brpf1,Brpf3,Cdyl,Chd5,Clock,Crebbp,Crtc2,Dmap1,Dr1,Dscc1,Ehhadh,Elp4,Ep300,Ep400,Epc1,Epc2,Esco1,Esco2,Fcor,Gm16286,Gtf3c4,Hat1,Hnf1a,Ing3,Ing4,Ing5,Irf4,Jade1,Jade2,Kansl1,Kansl2,Kansl3,Kat14,Kat2a,Kat2b,Kat5,Kat6a,Kat6b,Kat7,Kat8,Kmt2a,Ldb1,Lef1,Mbd3,Mbip,Mcrs1,Mdh2,Meaf6,Med24,Mettl8,Morf4l1,Mrgbp,Msl1,Msl2,Msl3l2,Myod1,Naa15,Naa…
GO Biological Process	GO:0031497	chromatin assembly	53	3.80311e-08	0.000489003	9.22648e-06	1.63006	87.1132	142	0.00650438	0.0106026	510	5.81999e-09	7.48335e-05	1.46732e-07	1.38158	78.8953	109	129	0.00833015	0.844961	unnamed,unnamed,unnamed,unnamed,unnamed,unnamed,unnamed,unnamed,unnamed,unnamed,unnamed,unnamed,unnamed,unnamed,unnamed,unnamed,unnamed,unnamed,unnamed,unnamed,unnamed,unnamed,unnamed,unnamed,unnamed,unnamed,unnamed,unnamed,unnamed,unnamed,unnamed,unnamed,unnamed,unnamed,unnamed,unnamed,unnamed,unnamed,unnamed,unnamed,unnamed,unnamed,unnamed,unnamed,unnamed,unnamed,unnamed,unnamed,unnamed,unnamed…	Anp32b,Anp32e,Asf1a,Asf1b,Bahcc1,Bahd1,Baz2a,Brd2,Cabin1,Cdan1,Cdkn2a,Cenpa,Cenpp,Cenpv,Chaf1a,Chaf1b,Ctcf,Daxx,Gatad1,Grwd1,H1f0,H1foo,H1fx,H2afy,H2afy2,H2al2a,H3f3a,H3f3b,Hat1,Hells,Hira,Hist1h1a,Hist1h1b,Hist1h1d,Hist1h1e,Hist1h2bb,Hist1h2bc,Hist1h2be,Hist1h2bf,Hist1h2bj,Hist1h2bk,Hist1h2bl,Hist1h2bn,Hist1h2bp,Hist1h2bq,Hist1h2br,Hist1h3a,Hist1h3b,Hist1h3c,Hist1h3d,Hist1h3e,Hist1h3f,Hist1h3g,H…
GO Biological Process	GO:0035194	posttranscriptional gene silencing by RNA	54	4.42242e-08	0.000568635	1.05303e-05	2.24744	25.3622	57	0.00189369	0.00425595	571	2.90828e-08	0.000373947	6.54898e-07	1.59615	25.6868	41	42	0.00313336	0.97619	unnamed,unnamed,unnamed,unnamed,unnamed,unnamed,unnamed,unnamed,unnamed,unnamed,unnamed,unnamed,unnamed,unnamed,unnamed,unnamed,unnamed,unnamed,unnamed,unnamed,unnamed,unnamed,unnamed,unnamed,unnamed,unnamed,unnamed,unnamed,unnamed,unnamed,unnamed,unnamed,unnamed,unnamed,unnamed,unnamed,unnamed,unnamed,unnamed,unnamed,unnamed,unnamed,unnamed,unnamed,unnamed,unnamed,unnamed,unnamed,unnamed,unnamed…	Adar,Ago1,Ago2,Ago3,Ago4,Ajuba,Clp1,Cnot1,Dgcr8,Dhx9,Dicer1,Drosha,Eif6,Hnrnpa2b1,Limd1,Lin28a,Lin28b,Mettl3,Mov10,Ncbp1,Nrde2,Prkra,Pum1,Pum2,Rbm4,Snip1,Spout1,Srrt,Stat3,Tarbp2,Tert,Tnrc6a,Tnrc6b,Tnrc6c,Trim71,Wtip,Xpo5,Zc3h7a,Zc3h7b,Zcchc11,Zfp36
GO Biological Process	GO:0018394	peptidyl-lysine acetylation	55	6.16718e-08	0.000792976	1.44177e-05	1.63161	83.9662	137	0.00626941	0.0102292	468	1.77766e-09	2.28572e-05	4.88402e-08	1.41803	69.1098	98	113	0.00748949	0.867257	unnamed,unnamed,unnamed,unnamed,unnamed,unnamed,unnamed,unnamed,unnamed,unnamed,unnamed,unnamed,unnamed,unnamed,unnamed,unnamed,unnamed,unnamed,unnamed,unnamed,unnamed,unnamed,unnamed,unnamed,unnamed,unnamed,unnamed,unnamed,unnamed,unnamed,unnamed,unnamed,unnamed,unnamed,unnamed,unnamed,unnamed,unnamed,unnamed,unnamed,unnamed,unnamed,unnamed,unnamed,unnamed,unnamed,unnamed,unnamed,unnamed,unnamed…	Actl6a,Ak6,Apbb1,Atat1,Atf2,Bag6,Bend3,Bmi1,Brca2,Brd1,Brd4,Brd8,Brpf1,Brpf3,Cdyl,Chd5,Clock,Crebbp,Crtc2,Dmap1,Dr1,Elp4,Ep300,Ep400,Epc1,Epc2,Esco1,Gtf3c4,Hat1,Hnf1a,Ing3,Ing4,Ing5,Irf4,Jade1,Jade2,Kansl1,Kansl2,Kansl3,Kat14,Kat2a,Kat2b,Kat5,Kat6a,Kat6b,Kat7,Kat8,Kmt2a,Ldb1,Lef1,Mbd3,Mbip,Mcrs1,Meaf6,Med24,Mettl8,Morf4l1,Mrgbp,Msl1,Msl2,Msl3l2,Myod1,Naa40,Naa50,Naa60,Ncoa1,Ncoa3,Pcgf2,Per1,Phf20…
GO Biological Process	GO:0043543	protein acylation	56	7.47164e-08	0.000960703	1.71554e-05	1.51255	121.649	184	0.00908301	0.0137385	518	7.28304e-09	9.36453e-05	1.80782e-07	1.33779	100.913	135	165	0.0103172	0.818182	unnamed,unnamed,unnamed,unnamed,unnamed,unnamed,unnamed,unnamed,unnamed,unnamed,unnamed,unnamed,unnamed,unnamed,unnamed,unnamed,unnamed,unnamed,unnamed,unnamed,unnamed,unnamed,unnamed,unnamed,unnamed,unnamed,unnamed,unnamed,unnamed,unnamed,unnamed,unnamed,unnamed,unnamed,unnamed,unnamed,unnamed,unnamed,unnamed,unnamed,unnamed,unnamed,unnamed,unnamed,unnamed,unnamed,unnamed,unnamed,unnamed,unnamed…	Abhd17a,Abhd17b,Abhd17c,Actl6a,Ak6,Apbb1,Atat1,Atf2,Bag6,Bend3,Bmi1,Brca2,Brd1,Brd4,Brd8,Brpf1,Brpf3,Cdyl,Chd5,Clock,Crebbp,Crtc2,Dmap1,Dr1,Dscc1,Ehhadh,Elp4,Ep300,Ep400,Epc1,Epc2,Esco1,Esco2,Fcor,Gm16286,Golga7,Gtf3c4,Hat1,Hhat,Hnf1a,Ing3,Ing4,Ing5,Irf4,Jade1,Jade2,Kansl1,Kansl2,Kansl3,Kat14,Kat2a,Kat2b,Kat5,Kat6a,Kat6b,Kat7,Kat8,Kmt2a,Ldb1,Lef1,Map6d1,Mbd3,Mbip,Mcrs1,Mdh2,Meaf6,Med24,Mettl8,Mor…
GO Biological Process	GO:0051168	nuclear export	57	7.57954e-08	0.000974577	1.70979e-05	1.64182	80.3987	132	0.00600304	0.00985589	459	1.24548e-09	1.60144e-05	3.48897e-08	1.41994	69.7214	99	114	0.00756592	0.868421	unnamed,unnamed,unnamed,unnamed,unnamed,unnamed,unnamed,unnamed,unnamed,unnamed,unnamed,unnamed,unnamed,unnamed,unnamed,unnamed,unnamed,unnamed,unnamed,unnamed,unnamed,unnamed,unnamed,unnamed,unnamed,unnamed,unnamed,unnamed,unnamed,unnamed,unnamed,unnamed,unnamed,unnamed,unnamed,unnamed,unnamed,unnamed,unnamed,unnamed,unnamed,unnamed,unnamed,unnamed,unnamed,unnamed,unnamed,unnamed,unnamed,unnamed…	Abce1,Adar,Ahcyl1,Akap13,Alkbh5,Ankle1,Atxn1,BC005561,Calr,Cchcr1,Chp1,Chtop,Cse1l,Ddx25,Ddx39,Ddx39b,Egr2,Eif5a,Eif6,Eny2,Frat1,Fyttd1,Gle1,Gsk3b,Hhex,Hnrnpa1,Hnrnpa2b1,Hspa9,Lsg1,Ltv1,Malt1,Ncbp1,Ncbp2,Nemf,Nmd3,Nol6,Nop53,Npm1,Nup107,Nup133,Nup153,Nup155,Nup160,Nup188,Nup214,Nup85,Nup88,Nup93,Nup98,Nupl2,Nutf2,Nxf1,Nxt1,Pabpn1,Pcid2,Phax,Pkd1,Poldip3,Polr2d,Pom121,Pom121l2,Rae1,Ran,Ranbp1,Ranb…
GO Biological Process	GO:0043043	peptide biosynthetic process	58	8.57112e-08	0.00110207	1.90013e-05	1.30209	321.79	419	0.0240268	0.031285	158	5.10891e-19	6.56904e-15	4.15762e-17	1.33741	238.521	319	390	0.0243791	0.817949	unnamed,unnamed,unnamed,unnamed,unnamed,unnamed,unnamed,unnamed,unnamed,unnamed,unnamed,unnamed,unnamed,unnamed,unnamed,unnamed,unnamed,unnamed,unnamed,unnamed,unnamed,unnamed,unnamed,unnamed,unnamed,unnamed,unnamed,unnamed,unnamed,unnamed,unnamed,unnamed,unnamed,unnamed,unnamed,unnamed,unnamed,unnamed,unnamed,unnamed,unnamed,unnamed,unnamed,unnamed,unnamed,unnamed,unnamed,unnamed,unnamed,unnamed…	2810006K23Rik,Aars,Aars2,Aarsd1,Aasdh,Abce1,Abcf1,Abtb1,Aimp1,Aimp2,Akt1,Carns1,Cars,Cars2,Ccdc12,Cdkal1,Chchd1,Cpeb1,Cpeb2,Cpeb3,D1Pas1,Dalrd3,Dars,Dars2,Denr,Dhx29,Ears2,Eef1a1,Eef1a2,Eef1b2,Eef1d,Eef1e1,Eef1g,Eef2,Eef2k,Eefsec,Efl1,Egfr,Eif1,Eif1a,Eif1ad,Eif1b,Eif2a,Eif2ak3,Eif2ak4,Eif2b1,Eif2b2,Eif2b3,Eif2b4,Eif2b5,Eif2d,Eif2s1,Eif2s2,Eif3a,Eif3b,Eif3c,Eif3d,Eif3e,Eif3f,Eif3g,Eif3h,Eif3i,Eif3…
GO Biological Process	GO:0018393	internal peptidyl-lysine acetylation	59	1.10814e-07	0.00142485	2.415e-05	1.62683	81.7543	133	0.00610425	0.00993056	457	1.22552e-09	1.57578e-05	3.44809e-08	1.42698	67.2751	96	110	0.00733665	0.872727	unnamed,unnamed,unnamed,unnamed,unnamed,unnamed,unnamed,unnamed,unnamed,unnamed,unnamed,unnamed,unnamed,unnamed,unnamed,unnamed,unnamed,unnamed,unnamed,unnamed,unnamed,unnamed,unnamed,unnamed,unnamed,unnamed,unnamed,unnamed,unnamed,unnamed,unnamed,unnamed,unnamed,unnamed,unnamed,unnamed,unnamed,unnamed,unnamed,unnamed,unnamed,unnamed,unnamed,unnamed,unnamed,unnamed,unnamed,unnamed,unnamed,unnamed…	Actl6a,Ak6,Apbb1,Atat1,Atf2,Bag6,Bend3,Bmi1,Brca2,Brd1,Brd4,Brd8,Brpf1,Brpf3,Cdyl,Chd5,Clock,Crebbp,Crtc2,Dmap1,Dr1,Elp4,Ep300,Ep400,Epc1,Epc2,Gtf3c4,Hat1,Hnf1a,Ing3,Ing4,Ing5,Irf4,Jade1,Jade2,Kansl1,Kansl2,Kansl3,Kat14,Kat2a,Kat2b,Kat5,Kat6a,Kat6b,Kat7,Kat8,Kmt2a,Ldb1,Lef1,Mbd3,Mbip,Mcrs1,Meaf6,Med24,Mettl8,Morf4l1,Mrgbp,Msl1,Msl2,Msl3l2,Myod1,Naa40,Naa50,Naa60,Ncoa1,Ncoa3,Pcgf2,Per1,Phf20,Pole3…
GO Biological Process	GO:0030433	ER-associated ubiquitin-dependent protein catabolic process	60	1.1517e-07	0.00148086	2.4681e-05	1.879	44.1724	83	0.00329817	0.00619727	395	1.75753e-10	2.25983e-06	5.7211e-09	1.54164	42.8114	66	70	0.00504394	0.942857	unnamed,unnamed,unnamed,unnamed,unnamed,unnamed,unnamed,unnamed,unnamed,unnamed,unnamed,unnamed,unnamed,unnamed,unnamed,unnamed,unnamed,unnamed,unnamed,unnamed,unnamed,unnamed,unnamed,unnamed,unnamed,unnamed,unnamed,unnamed,unnamed,unnamed,unnamed,unnamed,unnamed,unnamed,unnamed,unnamed,unnamed,unnamed,unnamed,unnamed,unnamed,unnamed,unnamed,unnamed,unnamed,unnamed,unnamed,unnamed,unnamed,unnamed…	AI314180,Amfr,Ankzf1,Aup1,Bag6,Ccdc47,Derl1,Derl2,Derl3,Dnajb2,Dnajb9,Dnajc10,Dzip3,Edem1,Erlec1,Erlin1,Erlin2,Faf2,Fbxo2,Foxred2,Hsp90b1,Jkamp,Man1b1,March6,Nploc4,Os9,Pomt1,Pomt2,Psmc1,Psmc2,Psmc3,Psmc4,Psmc5,Psmc6,Rnf103,Rnf121,Rnf185,Rnf5,Sdf2,Sdf2l1,Sec61b,Selenos,Sgta,Stt3b,Stub1,Syvn1,Tmem129,Tmem67,Tmub1,Tor1a,Trim13,Trim25,Ube2g2,Ube2j1,Ube2j2,Ube4a,Ube4b,Ubqln1,Ubxn4,Ufd1,Uggt1,Uggt2,Us…
GO Biological Process	GO:0051225	spindle assembly	61	1.20236e-07	0.00154599	2.53441e-05	1.85391	46.3884	86	0.00346363	0.00642126	515	7.19553e-09	9.25201e-05	1.79651e-07	1.4969	43.423	65	71	0.00496752	0.915493	unnamed,unnamed,unnamed,unnamed,unnamed,unnamed,unnamed,unnamed,unnamed,unnamed,unnamed,unnamed,unnamed,unnamed,unnamed,unnamed,unnamed,unnamed,unnamed,unnamed,unnamed,unnamed,unnamed,unnamed,unnamed,unnamed,unnamed,unnamed,unnamed,unnamed,unnamed,unnamed,unnamed,unnamed,unnamed,unnamed,unnamed,unnamed,unnamed,unnamed,unnamed,unnamed,unnamed,unnamed,unnamed,unnamed,unnamed,unnamed,unnamed,unnamed…	Abraxas2,Arhgef10,Aspm,Aurka,Aurkb,Bccip,Birc5,Ccdc155,Cdc14a,Cdc14b,Cdc20,Cep192,Cep63,Chek2,Cltc,Csnk1d,Dicer1,Fbxo5,Golga2,Haus1,Haus2,Haus3,Haus4,Haus5,Haus6,Haus8,Hdac3,Ino80,Khdc3,Kif11,Kif23,Kif2a,Kif3b,Kifc1,Kpnb1,Map10,Map9,Mlh1,Mybl2,Mzt1,Ncor1,Nek2,Numa1,Pibf1,Rab11a,Racgap1,Rcc1,Rhoa,Rps3,Sac3d1,Sept1,Spice1,Stard9,Tnks,Tpx2,Tubb5,Tubgcp2,Tubgcp3,Tubgcp4,Tubgcp5,Tubgcp6,Washc1,Washc5,…
GO Biological Process	GO:0006400	tRNA modification	62	1.21708e-07	0.00156492	2.52406e-05	1.86086	45.6777	85	0.00341057	0.0063466	321	1.0811e-12	1.39008e-08	4.33046e-11	1.58836	42.8114	68	70	0.00519679	0.971429	unnamed,unnamed,unnamed,unnamed,unnamed,unnamed,unnamed,unnamed,unnamed,unnamed,unnamed,unnamed,unnamed,unnamed,unnamed,unnamed,unnamed,unnamed,unnamed,unnamed,unnamed,unnamed,unnamed,unnamed,unnamed,unnamed,unnamed,unnamed,unnamed,unnamed,unnamed,unnamed,unnamed,unnamed,unnamed,unnamed,unnamed,unnamed,unnamed,unnamed,unnamed,unnamed,unnamed,unnamed,unnamed,unnamed,unnamed,unnamed,unnamed,unnamed…	2210016F16Rik,6430573F11Rik,Aars,Aars2,Adat2,Alkbh1,Alkbh8,Cdk5rap1,Cdkal1,Ctu1,Ctu2,Dus1l,Dus2,Dus3l,Dus4l,Elp2,Elp4,Elp5,Elp6,Gtpbp3,Ikbkap,Lcmt2,Mettl1,Mettl2,Mocs3,Mtfmt,Mto1,Nat10,Nsun2,Nsun3,Nsun4,Nsun6,Osgep,Osgepl1,Pus1,Pus10,Pus3,Pusl1,Qtrt1,Qtrt2,Rpusd1,Rpusd3,Rpusd4,Tarbp1,Thg1l,Thumpd1,Thumpd2,Thumpd3,Trdmt1,Trit1,Trmo,Trmt1,Trmt10a,Trmt10b,Trmt10c,Trmt11,Trmt112,Trmt1l,Trmt44,Trmt5,T…
GO Biological Process	GO:0006475	internal protein amino acid acetylation	63	1.52722e-07	0.0019637	3.11698e-05	1.60452	85.3839	137	0.00637526	0.0102292	530	9.66058e-09	0.000124216	2.34369e-07	1.39545	70.9446	99	116	0.00756592	0.853448	unnamed,unnamed,unnamed,unnamed,unnamed,unnamed,unnamed,unnamed,unnamed,unnamed,unnamed,unnamed,unnamed,unnamed,unnamed,unnamed,unnamed,unnamed,unnamed,unnamed,unnamed,unnamed,unnamed,unnamed,unnamed,unnamed,unnamed,unnamed,unnamed,unnamed,unnamed,unnamed,unnamed,unnamed,unnamed,unnamed,unnamed,unnamed,unnamed,unnamed,unnamed,unnamed,unnamed,unnamed,unnamed,unnamed,unnamed,unnamed,unnamed,unnamed…	Actl6a,Ak6,Apbb1,Atat1,Atf2,Bag6,Bend3,Bmi1,Brca2,Brd1,Brd4,Brd8,Brpf1,Brpf3,Cdyl,Chd5,Clock,Crebbp,Crtc2,Dmap1,Dr1,Ehhadh,Elp4,Ep300,Ep400,Epc1,Epc2,Gm16286,Gtf3c4,Hat1,Hnf1a,Ing3,Ing4,Ing5,Irf4,Jade1,Jade2,Kansl1,Kansl2,Kansl3,Kat14,Kat2a,Kat2b,Kat5,Kat6a,Kat6b,Kat7,Kat8,Kmt2a,Ldb1,Lef1,Mbd3,Mbip,Mcrs1,Mdh2,Meaf6,Med24,Mettl8,Morf4l1,Mrgbp,Msl1,Msl2,Msl3l2,Myod1,Naa40,Naa50,Naa60,Ncoa1,Ncoa3,Pc…
GO Biological Process	GO:0006405	RNA export from nucleus	64	2.00183e-07	0.00257395	4.02179e-05	1.91168	39.7556	76	0.00296839	0.00567461	756	1.03418e-06	0.0132974	1.75892e-05	1.43985	40.9766	59	67	0.00450898	0.880597	unnamed,unnamed,unnamed,unnamed,unnamed,unnamed,unnamed,unnamed,unnamed,unnamed,unnamed,unnamed,unnamed,unnamed,unnamed,unnamed,unnamed,unnamed,unnamed,unnamed,unnamed,unnamed,unnamed,unnamed,unnamed,unnamed,unnamed,unnamed,unnamed,unnamed,unnamed,unnamed,unnamed,unnamed,unnamed,unnamed,unnamed,unnamed,unnamed,unnamed,unnamed,unnamed,unnamed,unnamed,unnamed,unnamed,unnamed,unnamed,unnamed,unnamed…	Alkbh5,BC005561,Chtop,Ddx25,Ddx39,Ddx39b,Eif5a,Eny2,Fyttd1,Gle1,Hhex,Hnrnpa2b1,Ncbp1,Ncbp2,Nol6,Npm1,Nup107,Nup133,Nup153,Nup155,Nup160,Nup188,Nup214,Nup85,Nup88,Nup93,Nup98,Nxf1,Nxt1,Pabpn1,Pcid2,Phax,Poldip3,Polr2d,Pom121,Pom121l2,Rae1,Ranbp1,Ranbp2,Ranbp3,Rpsa,Sarnp,Sem1,Smg5,Smg6,Smg7,Srsf10,Ssb,Thoc1,Thoc3,Thoc5,Thoc6,Thoc7,Tpr,Tsc1,Xpo5,Xpot,Zc3h11a,Zc3h3
GO Biological Process	GO:0016197	endosomal transport	65	2.47363e-07	0.0031806	4.89323e-05	1.39061	184.811	257	0.0137991	0.0191891	139	1.05318e-20	1.35417e-16	9.74227e-19	1.46097	132.104	193	216	0.0147497	0.893518	unnamed,unnamed,unnamed,unnamed,unnamed,unnamed,unnamed,unnamed,unnamed,unnamed,unnamed,unnamed,unnamed,unnamed,unnamed,unnamed,unnamed,unnamed,unnamed,unnamed,unnamed,unnamed,unnamed,unnamed,unnamed,unnamed,unnamed,unnamed,unnamed,unnamed,unnamed,unnamed,unnamed,unnamed,unnamed,unnamed,unnamed,unnamed,unnamed,unnamed,unnamed,unnamed,unnamed,unnamed,unnamed,unnamed,unnamed,unnamed,unnamed,unnamed…	3110043O21Rik,Abca1,Agap2,Aktip,Alms1,Als2,Ankfy1,Ankrd27,Ankrd50,Ap1ar,Ap1g1,Ap1m1,Ap1s1,Ap3d1,Ap4m1,Ap5b1,Ap5m1,Ap5s1,Ap5z1,Arfrp1,Arhgap44,Arl1,Arl4c,Atg14,Becn1,Bet1l,Bloc1s3,Bloc1s5,Caly,Cd63,Cdc42,Cdx2,Chmp3,Chmp5,Chmp7,Cln5,Cltc,Commd1,Coro1a,Coro7,Dctn1,Dennd1a,Dennd1b,Dennd2a,Dennd3,Dennd5a,Dnajc13,Dnm1l,Dopey1,Dopey2,Dpy30,Dtx3l,Ehd1,Ehd2,Ehd3,Ehd4,Emp2,Epg5,Eps15,Erc1,Evi5,Fam109a,Fam1…
GO Biological Process	GO:0006260	DNA replication	66	2.90909e-07	0.0037405	5.66743e-05	1.46418	132.497	194	0.00989302	0.0144852	123	9.2818e-23	1.19345e-18	9.70288e-21	1.54368	98.4662	152	161	0.0116163	0.944099	unnamed,unnamed,unnamed,unnamed,unnamed,unnamed,unnamed,unnamed,unnamed,unnamed,unnamed,unnamed,unnamed,unnamed,unnamed,unnamed,unnamed,unnamed,unnamed,unnamed,unnamed,unnamed,unnamed,unnamed,unnamed,unnamed,unnamed,unnamed,unnamed,unnamed,unnamed,unnamed,unnamed,unnamed,unnamed,unnamed,unnamed,unnamed,unnamed,unnamed,unnamed,unnamed,unnamed,unnamed,unnamed,unnamed,unnamed,unnamed,unnamed,unnamed…	Apitd1,Baz1a,Blm,Bod1l,Brca2,Ccdc88a,Ccne1,Ccne2,Cdc45,Cdc6,Cdc7,Cdk9,Cdt1,Cenpx,Chaf1a,Chaf1b,Chtf18,Cinp,Dbf4,Ddx11,Dna2,Dnaja3,Dnajc2,Donson,Dscc1,Dtd1,Dtl,E4f1,Eme1,Eme2,Etaa1,Fancm,Fbxo18,Fen1,Fhit,Gins1,Gins2,Gins3,Gins4,Gmnc,Gmnn,Grwd1,Helb,Ing4,Ing5,Kat7,Kctd13,Kin,Lrwd1,Mcm10,Mcm2,Mcm3,Mcm4,Mcm5,Mcm6,Mcm8,Mcmbp,Mcmdc2,Mgme1,Mms22l,Mus81,Nasp,Nfia,Nfib,Nfic,Nfix,Nucks1,Nup98,Orc1,Orc2,Orc…
GO Biological Process	GO:0009057	macromolecule catabolic process	67	3.01999e-07	0.00388311	5.79568e-05	1.19187	682.962	814	0.0509939	0.060778	50	8.61585e-33	1.10783e-28	2.21565e-30	1.32039	470.314	621	769	0.0474589	0.807542	unnamed,unnamed,unnamed,unnamed,unnamed,unnamed,unnamed,unnamed,unnamed,unnamed,unnamed,unnamed,unnamed,unnamed,unnamed,unnamed,unnamed,unnamed,unnamed,unnamed,unnamed,unnamed,unnamed,unnamed,unnamed,unnamed,unnamed,unnamed,unnamed,unnamed,unnamed,unnamed,unnamed,unnamed,unnamed,unnamed,unnamed,unnamed,unnamed,unnamed,unnamed,unnamed,unnamed,unnamed,unnamed,unnamed,unnamed,unnamed,unnamed,unnamed…	1700016K19Rik,6330408A02Rik,AI314180,Abhd12,Abhd13,Abhd17a,Abhd17b,Abhd17c,Abtb1,Abtb2,Adamts12,Adamts7,Adrm1,Afg1l,Agap3,Agl,Ago1,Ago3,Ago4,Akt1,Amfr,Anapc10,Anapc11,Anapc2,Anapc4,Ankib1,Ankzf1,Anxa2,Apoe,Arel1,Arih1,Arih2,Arntl,Arrb2,Arrdc1,Ate1,Atg7,Atm,Atxn3,Auh,Aup1,Axin1,BC051665,Bace1,Bace2,Bag6,Bap1,Becn1,Bfar,Birc2,Bnip3,Bnip3l,Brsk2,Btbd1,Btbd11,Btbd2,Btbd6,Btbd9,Btrc,Cacul1,Capn2,Casc3…
GO Biological Process	GO:0044786	cell cycle DNA replication	68	3.47249e-07	0.00446493	6.56607e-05	4.18081	4.54458	19	0.000339325	0.00141865	1933	0.00426581	1	0.0283755	1.53289	9.78546	15	16	0.00114635	0.9375	unnamed,unnamed,unnamed,unnamed,unnamed,unnamed,unnamed,unnamed,unnamed,unnamed,unnamed,unnamed,unnamed,unnamed,unnamed,unnamed,unnamed,unnamed,unnamed	Cdc45,Cdt1,Dna2,Donson,Gins1,Gins2,Gmnn,Orc3,Pcna,Rtel1,Rtfdc1,Slbp,Upf1,Zfp830,Zpr1
GO Biological Process	GO:0030490	maturation of SSU-rRNA	69	3.56524e-07	0.00458418	6.64375e-05	1.89102	39.6611	75	0.00296133	0.00559994	597	4.76438e-08	0.000612605	1.02614e-06	1.54075	31.8028	49	52	0.00374475	0.942308	unnamed,unnamed,unnamed,unnamed,unnamed,unnamed,unnamed,unnamed,unnamed,unnamed,unnamed,unnamed,unnamed,unnamed,unnamed,unnamed,unnamed,unnamed,unnamed,unnamed,unnamed,unnamed,unnamed,unnamed,unnamed,unnamed,unnamed,unnamed,unnamed,unnamed,unnamed,unnamed,unnamed,unnamed,unnamed,unnamed,unnamed,unnamed,unnamed,unnamed,unnamed,unnamed,unnamed,unnamed,unnamed,unnamed,unnamed,unnamed,unnamed,unnamed…	Abt1,Bms1,Bysl,Chd1,Dcaf13,Diexf,Emg1,Fcf1,Heatr1,Kri1,Krr1,Lsm6,Mphosph10,Mrps11,Mrps9,Nat10,Ngdn,Nob1,Noc4l,Nol11,Nop14,Pdcd11,Pwp2,Rcl1,Riok1,Riok3,Rps14,Rps16,Rps19,Rps21,Rps24,Rps28,Rps8,Rpsa,Rrp36,Snu13,Srfbp1,Tbl3,Tsr1,Tsr3,Utp14b,Utp18,Utp20,Utp23,Utp3,Utp4,Utp6,Wdr3,Wdr46
GO Biological Process	GO:0006401	RNA catabolic process	70	3.60129e-07	0.00463054	6.61505e-05	1.51492	107.597	163	0.0080338	0.0121705	243	8.2622e-15	1.06235e-10	4.37183e-13	1.47992	83.788	124	137	0.0094765	0.90511	unnamed,unnamed,unnamed,unnamed,unnamed,unnamed,unnamed,unnamed,unnamed,unnamed,unnamed,unnamed,unnamed,unnamed,unnamed,unnamed,unnamed,unnamed,unnamed,unnamed,unnamed,unnamed,unnamed,unnamed,unnamed,unnamed,unnamed,unnamed,unnamed,unnamed,unnamed,unnamed,unnamed,unnamed,unnamed,unnamed,unnamed,unnamed,unnamed,unnamed,unnamed,unnamed,unnamed,unnamed,unnamed,unnamed,unnamed,unnamed,unnamed,unnamed…	Ago1,Ago3,Ago4,Atm,Auh,Casc3,Cnot1,Cnot2,Cnot3,Cnot4,Cnot6,Cnot6l,Cnot7,Cnot8,Cnot9,Csde1,Ctif,Dcp1a,Dcp1b,Dcp2,Dcps,Ddx5,Dicer1,Dis3,Dis3l,Dis3l2,Dna2,Drosha,Dxo,Edc3,Edc4,Eif3e,Eif4a3,Etf1,Exosc10,Exosc2,Exosc3,Exosc4,Exosc5,Exosc6,Exosc7,Exosc8,Exosc9,Fen1,Gspt1,Hspa1a,Isg20,Khsrp,Lin28a,Lin28b,Lsm1,Lsm2,Lsm3,Lsm4,Lsm5,Lsm6,Lsm7,Magoh,Magohb,Mettl14,Mettl3,Mex3d,Mlh1,Mrto4,Mtpap,Nanos2,Nbas,Nc…
GO Biological Process	GO:0035195	gene silencing by miRNA	71	4.24653e-07	0.00546019	7.69041e-05	2.1766	23.8904	52	0.0017838	0.00388262	666	1.89619e-07	0.00243813	3.66085e-06	1.59205	23.2405	37	38	0.00282767	0.973684	unnamed,unnamed,unnamed,unnamed,unnamed,unnamed,unnamed,unnamed,unnamed,unnamed,unnamed,unnamed,unnamed,unnamed,unnamed,unnamed,unnamed,unnamed,unnamed,unnamed,unnamed,unnamed,unnamed,unnamed,unnamed,unnamed,unnamed,unnamed,unnamed,unnamed,unnamed,unnamed,unnamed,unnamed,unnamed,unnamed,unnamed,unnamed,unnamed,unnamed,unnamed,unnamed,unnamed,unnamed,unnamed,unnamed,unnamed,unnamed,unnamed,unnamed…	Adar,Ago1,Ago2,Ago3,Ago4,Ajuba,Cnot1,Dgcr8,Dicer1,Drosha,Eif6,Hnrnpa2b1,Limd1,Lin28a,Lin28b,Mettl3,Mov10,Ncbp1,Prkra,Pum1,Pum2,Rbm4,Snip1,Spout1,Srrt,Stat3,Tarbp2,Tnrc6a,Tnrc6b,Tnrc6c,Trim71,Wtip,Xpo5,Zc3h7a,Zc3h7b,Zcchc11,Zfp36
GO Biological Process	GO:0016573	histone acetylation	72	4.27091e-07	0.00549154	7.62714e-05	1.59751	80.7507	129	0.00602932	0.0096319	454	1.18428e-09	1.52275e-05	3.35407e-08	1.43455	64.8287	93	106	0.00710737	0.877359	unnamed,unnamed,unnamed,unnamed,unnamed,unnamed,unnamed,unnamed,unnamed,unnamed,unnamed,unnamed,unnamed,unnamed,unnamed,unnamed,unnamed,unnamed,unnamed,unnamed,unnamed,unnamed,unnamed,unnamed,unnamed,unnamed,unnamed,unnamed,unnamed,unnamed,unnamed,unnamed,unnamed,unnamed,unnamed,unnamed,unnamed,unnamed,unnamed,unnamed,unnamed,unnamed,unnamed,unnamed,unnamed,unnamed,unnamed,unnamed,unnamed,unnamed…	Actl6a,Ak6,Apbb1,Atf2,Bend3,Bmi1,Brca2,Brd1,Brd4,Brd8,Brpf1,Brpf3,Cdyl,Chd5,Clock,Crebbp,Crtc2,Dmap1,Dr1,Elp4,Ep300,Ep400,Epc1,Epc2,Gtf3c4,Hat1,Hnf1a,Ing3,Ing4,Ing5,Irf4,Jade1,Jade2,Kansl1,Kansl2,Kansl3,Kat14,Kat2a,Kat2b,Kat5,Kat6a,Kat6b,Kat7,Kat8,Kmt2a,Ldb1,Lef1,Mbd3,Mbip,Mcrs1,Meaf6,Med24,Mettl8,Morf4l1,Mrgbp,Msl1,Msl2,Msl3l2,Myod1,Naa40,Naa50,Naa60,Ncoa1,Ncoa3,Pcgf2,Per1,Phf20,Pole3,Pole4,Rac3…
GO Biological Process	GO:0015931	nucleobase-containing compound transport	73	5.50667e-07	0.00708048	9.69929e-05	1.4422	137.983	199	0.0103026	0.0148585	303	2.58044e-13	3.31793e-09	1.09503e-11	1.40955	106.417	150	174	0.0114635	0.862069	unnamed,unnamed,unnamed,unnamed,unnamed,unnamed,unnamed,unnamed,unnamed,unnamed,unnamed,unnamed,unnamed,unnamed,unnamed,unnamed,unnamed,unnamed,unnamed,unnamed,unnamed,unnamed,unnamed,unnamed,unnamed,unnamed,unnamed,unnamed,unnamed,unnamed,unnamed,unnamed,unnamed,unnamed,unnamed,unnamed,unnamed,unnamed,unnamed,unnamed,unnamed,unnamed,unnamed,unnamed,unnamed,unnamed,unnamed,unnamed,unnamed,unnamed…	Aaas,Ahctf1,Alkbh5,Alyref,Alyref2,BC005561,Bicd2,Casc3,Chtop,Ckap5,Ddx19a,Ddx25,Ddx39,Ddx39b,Dhx9,Eif4a3,Eif5a,Eif5a2,Eny2,Flot1,Fyttd1,G3bp2,Gja1,Gle1,Gm4353,Hhex,Hnrnpa1,Hnrnpa2b1,Hsf1,Igf2bp1,Igf2bp2,Igf2bp3,Iws1,Khsrp,Kif5c,Lrpprc,Magoh,Magohb,Mcm3ap,Mrpl18,Myo1c,Ncbp1,Ncbp2,Ncbp3,Ndc1,Nol6,Npm1,Nup107,Nup133,Nup153,Nup155,Nup160,Nup188,Nup210,Nup214,Nup35,Nup37,Nup43,Nup50,Nup54,Nup85,Nup88,…
GO Biological Process	GO:0008380	RNA splicing	74	5.63089e-07	0.0072402	9.78405e-05	1.29663	289.982	376	0.0216518	0.0280744	97	2.78705e-25	3.58358e-21	3.69442e-23	1.41838	203.048	288	332	0.0220099	0.86747	unnamed,unnamed,unnamed,unnamed,unnamed,unnamed,unnamed,unnamed,unnamed,unnamed,unnamed,unnamed,unnamed,unnamed,unnamed,unnamed,unnamed,unnamed,unnamed,unnamed,unnamed,unnamed,unnamed,unnamed,unnamed,unnamed,unnamed,unnamed,unnamed,unnamed,unnamed,unnamed,unnamed,unnamed,unnamed,unnamed,unnamed,unnamed,unnamed,unnamed,unnamed,unnamed,unnamed,unnamed,unnamed,unnamed,unnamed,unnamed,unnamed,unnamed…	2700060E02Rik,2810403A07Rik,Aar2,Acin1,Alyref,Alyref2,Aqr,Arl6ip4,Bcas2,Brdt,Bud31,C1qbp,Cactin,Casc3,Ccar2,Cd2bp2,Cdc40,Cdc5l,Cdk12,Cdk13,Celf1,Celf2,Celf4,Cir1,Clasrp,Clns1a,Clp1,Crnkl1,Cwc15,Cwc22,Dbr1,Dcps,Ddx1,Ddx17,Ddx19a,Ddx19b,Ddx20,Ddx23,Ddx25,Ddx39,Ddx39b,Ddx41,Ddx46,Ddx47,Ddx5,Dgcr14,Dhx15,Dhx16,Dhx32,Dhx38,Dhx40,Dhx8,Dhx9,Dqx1,Ecd,Eftud2,Eif4a3,Ern1,Esrp1,Esrp2,Gcfc2,Gemin2,Gemin4,Gem…
GO Biological Process	GO:0034622	cellular macromolecular complex assembly	75	5.65481e-07	0.00727095	9.6946e-05	1.18839	674.023	801	0.0503265	0.0598074	20	1.28971e-44	1.6583e-40	8.29152e-42	1.38249	443.404	613	725	0.0468475	0.845517	unnamed,unnamed,unnamed,unnamed,unnamed,unnamed,unnamed,unnamed,unnamed,unnamed,unnamed,unnamed,unnamed,unnamed,unnamed,unnamed,unnamed,unnamed,unnamed,unnamed,unnamed,unnamed,unnamed,unnamed,unnamed,unnamed,unnamed,unnamed,unnamed,unnamed,unnamed,unnamed,unnamed,unnamed,unnamed,unnamed,unnamed,unnamed,unnamed,unnamed,unnamed,unnamed,unnamed,unnamed,unnamed,unnamed,unnamed,unnamed,unnamed,unnamed…	2810403A07Rik,3110043O21Rik,4933416C03Rik,AI314180,Aar2,Aars2,Abt1,Acad9,Adar,Adrm1,Ago1,Ago2,Ago3,Ago4,Ahctf1,Ak6,Akap9,Angpt1,Angpt4,Anp32b,Anp32e,Ap2b1,Apitd1,Arl6,Arpc2,Arpc4,Asf1a,Asf1b,Atf1,Atp5sl,Atp6v0a1,Atp6v0a2,Atpaf1,Atpaf2,Atxn2,Atxn2l,Axin1,Bbs10,Bbs12,Bcs1l,Bdp1,Bicd1,Bin1,Bop1,Brd2,Brf1,Brf2,Brix1,C1qbp,Cabin1,Cadps,Cadps2,Calr,Caly,Cand1,Cand2,Casq2,Catip,Ccdc103,Ccdc114,Ccdc151,C…
GO Biological Process	GO:0034462	small-subunit processome assembly	76	5.67084e-07	0.00729156	9.59416e-05	15.2621	0.458654	7	3.42458e-05	0.000522661	7947	0.611591	1	0.989536	1.63508	0.611591	1	1	7.64234e-05	1	unnamed,unnamed,unnamed,unnamed,unnamed,unnamed,unnamed	Abt1
GO Biological Process	GO:0000472	endonucleolytic cleavage to generate mature 5'-end of SSU-rRNA from (SSU-rRNA, 5.8S rRNA, LSU-rRNA)	76	5.67084e-07	0.00729156	9.59416e-05	15.2621	0.458654	7	3.42458e-05	0.000522661	7947	0.611591	1	0.989536	1.63508	0.611591	1	1	7.64234e-05	1	unnamed,unnamed,unnamed,unnamed,unnamed,unnamed,unnamed	Abt1
GO Biological Process	GO:0006323	DNA packaging	78	7.08229e-07	0.00910641	0.000116749	1.47442	118.691	175	0.00886213	0.0130665	581	3.68372e-08	0.000473653	8.15238e-07	1.31768	103.971	137	170	0.01047	0.805882	unnamed,unnamed,unnamed,unnamed,unnamed,unnamed,unnamed,unnamed,unnamed,unnamed,unnamed,unnamed,unnamed,unnamed,unnamed,unnamed,unnamed,unnamed,unnamed,unnamed,unnamed,unnamed,unnamed,unnamed,unnamed,unnamed,unnamed,unnamed,unnamed,unnamed,unnamed,unnamed,unnamed,unnamed,unnamed,unnamed,unnamed,unnamed,unnamed,unnamed,unnamed,unnamed,unnamed,unnamed,unnamed,unnamed,unnamed,unnamed,unnamed,unnamed…	Acin1,Akap8,Akap8l,Anp32b,Anp32e,Asf1a,Asf1b,Atf6b,Bahcc1,Bahd1,Baz2a,Brd2,Cabin1,Ccnb1,Cdan1,Cdca5,Cdk1,Cdkn2a,Cenpa,Cenpp,Cenpv,Chaf1a,Chaf1b,Chd5,Chmp1a,Ctcf,Daxx,Dffb,Gatad1,Gm7535,Grwd1,H1f0,H1foo,H1fx,H2afy,H2afy2,H2al2a,H3f3a,H3f3b,Hat1,Hells,Hira,Hist1h1a,Hist1h1b,Hist1h1d,Hist1h1e,Hist1h2bb,Hist1h2bc,Hist1h2be,Hist1h2bf,Hist1h2bj,Hist1h2bk,Hist1h2bl,Hist1h2bn,Hist1h2bp,Hist1h2bq,Hist1h2b…
GO Biological Process	GO:0051276	chromosome organization	79	7.33927e-07	0.00943684	0.000119454	1.24831	395.734	494	0.0295478	0.0368849	120	3.50443e-23	4.506e-19	3.755e-21	1.34063	288.671	387	472	0.0295759	0.819915	unnamed,unnamed,unnamed,unnamed,unnamed,unnamed,unnamed,unnamed,unnamed,unnamed,unnamed,unnamed,unnamed,unnamed,unnamed,unnamed,unnamed,unnamed,unnamed,unnamed,unnamed,unnamed,unnamed,unnamed,unnamed,unnamed,unnamed,unnamed,unnamed,unnamed,unnamed,unnamed,unnamed,unnamed,unnamed,unnamed,unnamed,unnamed,unnamed,unnamed,unnamed,unnamed,unnamed,unnamed,unnamed,unnamed,unnamed,unnamed,unnamed,unnamed…	4930447C04Rik,Acd,Acin1,Ago4,Akap8,Akap8l,Ankle1,Ankrd53,Anp32b,Anp32e,Apc,Apex1,Apitd1,Arid1a,Ascc3,Asf1a,Asf1b,Atf6b,Atm,Atr,Aurkb,Axin2,Bag6,Bahcc1,Bahd1,Baz2a,Becn1,Blm,Brca2,Brd2,Brip1,Bub1,Bub3,Cabin1,Ccdc155,Ccnb1,Ccne1,Ccne2,Cdan1,Cdc14a,Cdc14b,Cdc20,Cdc23,Cdc45,Cdca5,Cdca8,Cdk1,Cdkn2a,Cdt1,Cenpa,Cenpc1,Cenpe,Cenph,Cenpn,Cenpo,Cenpp,Cenpt,Cenpv,Cenpw,Cenpx,Cep57,Cep57l1,Cep63,Chaf1a,Chaf1…
GO Biological Process	GO:0006325	chromatin organization	80	7.49373e-07	0.00963544	0.000120443	1.1882	660.66	785	0.0493288	0.0586127	51	1.28776e-32	1.65581e-28	3.24668e-30	1.33999	413.436	554	676	0.0423386	0.819527	unnamed,unnamed,unnamed,unnamed,unnamed,unnamed,unnamed,unnamed,unnamed,unnamed,unnamed,unnamed,unnamed,unnamed,unnamed,unnamed,unnamed,unnamed,unnamed,unnamed,unnamed,unnamed,unnamed,unnamed,unnamed,unnamed,unnamed,unnamed,unnamed,unnamed,unnamed,unnamed,unnamed,unnamed,unnamed,unnamed,unnamed,unnamed,unnamed,unnamed,unnamed,unnamed,unnamed,unnamed,unnamed,unnamed,unnamed,unnamed,unnamed,unnamed…	0610010K14Rik,Abraxas1,Actb,Actl6a,Actl6b,Actr6,Actr8,Aebp2,Ak6,Anp32b,Anp32e,Apbb1,Arid1a,Arid1b,Arid2,Arid4a,Arid4b,Asf1a,Asf1b,Ash1l,Ash2l,Asxl1,Atad2,Atf2,Atm,Atxn3,Atxn7,Atxn7l3,Aurka,Aurkb,Babam1,Babam2,Bag6,Bahcc1,Bahd1,Banp,Bap1,Baz1a,Baz1b,Baz2a,Bend3,Bmi1,Bptf,Brca2,Brd1,Brd2,Brd3,Brd4,Brd8,Brd9,Brdt,Brms1,Brms1l,Brpf1,Brpf3,Cabin1,Carm1,Cbx2,Cbx3,Cbx4,Cbx7,Cbx8,Ccna2,Ccnb1,Cdan1,Cdc73,…
GO Biological Process	GO:0042255	ribosome assembly	81	7.86996e-07	0.0101192	0.000124928	1.75565	50.1238	88	0.00374253	0.0065706	670	2.09032e-07	0.00268774	4.01154e-06	1.46425	40.9766	60	67	0.0045854	0.895522	unnamed,unnamed,unnamed,unnamed,unnamed,unnamed,unnamed,unnamed,unnamed,unnamed,unnamed,unnamed,unnamed,unnamed,unnamed,unnamed,unnamed,unnamed,unnamed,unnamed,unnamed,unnamed,unnamed,unnamed,unnamed,unnamed,unnamed,unnamed,unnamed,unnamed,unnamed,unnamed,unnamed,unnamed,unnamed,unnamed,unnamed,unnamed,unnamed,unnamed,unnamed,unnamed,unnamed,unnamed,unnamed,unnamed,unnamed,unnamed,unnamed,unnamed…	Abt1,Bop1,Brix1,C1qbp,Ddx28,Dhx30,Efl1,Eif2a,Eif6,Eral1,Fastkd2,Gm10036,Gm16519,Gm4775,Gm5093,Mdn1,Mpv17l2,Mrpl11,Mrpl20,Mrps11,Mrps7,Mrto4,Mterf3,Mterf4,Nip7,Nle1,Nop2,Nop53,Nsun4,Ppan,Pwp2,Rpf1,Rpf2,Rpl11,Rpl12,Rpl23a,Rpl24,Rpl3,Rpl38,Rpl3l,Rpl5,Rpl6,Rps10,Rps14,Rps15,Rps17,Rps19,Rps27,Rps27l,Rps27rt,Rps28,Rps5,Rpsa,Rrp7a,Rsl24d1,Samd15,Sbds,Surf6,Tchhl1,Tsr1
GO Biological Process	GO:0002478	antigen processing and presentation of exogenous peptide antigen	82	8.16579e-07	0.0104996	0.000128044	3.63132	5.78303	21	0.000431795	0.00156798	11337	0.931228	1	1	0.778609	12.8434	10	21	0.000764234	0.476191	unnamed,unnamed,unnamed,unnamed,unnamed,unnamed,unnamed,unnamed,unnamed,unnamed,unnamed,unnamed,unnamed,unnamed,unnamed,unnamed,unnamed,unnamed,unnamed,unnamed,unnamed	B2m,Fcgr1,Fcgr3,H2-K1,H2-Oa,Mb,Tap2,Tapbp,Traf6,Unc93b1
GO Biological Process	GO:0017148	negative regulation of translation	83	9.75886e-07	0.0125479	0.00015118	1.47344	116.055	171	0.00866535	0.0127679	214	3.17983e-16	4.08863e-12	1.91057e-14	1.51026	80.1185	121	131	0.00924723	0.923664	unnamed,unnamed,unnamed,unnamed,unnamed,unnamed,unnamed,unnamed,unnamed,unnamed,unnamed,unnamed,unnamed,unnamed,unnamed,unnamed,unnamed,unnamed,unnamed,unnamed,unnamed,unnamed,unnamed,unnamed,unnamed,unnamed,unnamed,unnamed,unnamed,unnamed,unnamed,unnamed,unnamed,unnamed,unnamed,unnamed,unnamed,unnamed,unnamed,unnamed,unnamed,unnamed,unnamed,unnamed,unnamed,unnamed,unnamed,unnamed,unnamed,unnamed…	Adar,Ago1,Ago2,Ago3,Ago4,Ajuba,Btg2,Calr,Caprin1,Caprin2,Cirbp,Cnot1,Cnot2,Cnot3,Cnot6l,Cnot7,Cnot8,Cnot9,Cpeb1,Cpeb2,Cpeb3,Dapk1,Dapk3,Dgcr8,Dhfr,Dicer1,Drosha,Eif2ak1,Eif2ak3,Eif2ak4,Eif2s1,Eif4a3,Eif4e,Eif4e2,Eif4ebp1,Eif4ebp2,Eif4ebp3,Eif4enif1,Eif6,Enc1,Eprs,Fxr1,Fxr2,Gapdh,Gigyf2,Grb7,Hnrnpa2b1,Hnrnpd,Hnrnpr,Igf2bp1,Igfbp5,Ilf3,Ireb2,Khsrp,Larp1,Limd1,Lin28a,Lin28b,Malsu1,Mettl14,Mettl3,Mex…
GO Biological Process	GO:0016071	mRNA metabolic process	84	9.92341e-07	0.0127595	0.000151899	1.22655	458.195	562	0.0342115	0.0419622	25	4.19503e-41	5.39397e-37	2.15759e-38	1.43769	303.961	437	497	0.033397	0.879276	unnamed,unnamed,unnamed,unnamed,unnamed,unnamed,unnamed,unnamed,unnamed,unnamed,unnamed,unnamed,unnamed,unnamed,unnamed,unnamed,unnamed,unnamed,unnamed,unnamed,unnamed,unnamed,unnamed,unnamed,unnamed,unnamed,unnamed,unnamed,unnamed,unnamed,unnamed,unnamed,unnamed,unnamed,unnamed,unnamed,unnamed,unnamed,unnamed,unnamed,unnamed,unnamed,unnamed,unnamed,unnamed,unnamed,unnamed,unnamed,unnamed,unnamed…	2810403A07Rik,A1cf,Aar2,Acin1,Adar,Adarb1,Adarb2,Ago1,Ago2,Ago3,Ago4,Ahcyl1,Akap8l,Alkbh5,Alyref,Alyref2,Aplp1,Aqr,Arl6ip4,Atm,Auh,Aurkaip1,Bcas2,Brdt,Bud31,C1qbp,Cactin,Casc3,Ccar2,Cd2bp2,Cdc40,Cdc5l,Cdc73,Cdk12,Cdk13,Cebpg,Celf1,Celf2,Celf4,Celf6,Cir1,Clasrp,Clns1a,Clp1,Cmtr1,Cmtr2,Cnot1,Cnot2,Cnot3,Cnot4,Cnot6,Cnot6l,Cnot7,Cnot8,Cnot9,Cpeb1,Cpsf1,Cpsf2,Cpsf3,Cpsf4,Cpsf4l,Cpsf6,Cpsf7,Crnkl1,Csd…
GO Biological Process	GO:0006886	intracellular protein transport	85	1.17796e-06	0.0151462	0.000178191	1.19784	581.044	696	0.0433842	0.0519674	11	1.54753e-48	1.98981e-44	1.80892e-45	1.44056	354.723	511	580	0.0390523	0.881035	unnamed,unnamed,unnamed,unnamed,unnamed,unnamed,unnamed,unnamed,unnamed,unnamed,unnamed,unnamed,unnamed,unnamed,unnamed,unnamed,unnamed,unnamed,unnamed,unnamed,unnamed,unnamed,unnamed,unnamed,unnamed,unnamed,unnamed,unnamed,unnamed,unnamed,unnamed,unnamed,unnamed,unnamed,unnamed,unnamed,unnamed,unnamed,unnamed,unnamed,unnamed,unnamed,unnamed,unnamed,unnamed,unnamed,unnamed,unnamed,unnamed,unnamed…	1700123L14Rik,Abra,Acd,Adar,Adora1,Agap3,Agk,Ahcyl1,Aip,Akap12,Akap5,Akt1,Akt2,Ankle1,Ap1b1,Ap1g1,Ap1g2,Ap1m1,Ap1m2,Ap1s1,Ap1s3,Ap2a1,Ap2a2,Ap2b1,Ap2m1,Ap2s1,Ap3b1,Ap3d1,Ap3m1,Ap3m2,Ap3s1,Ap3s2,Ap4b1,Ap4e1,Ap4m1,Ap4s1,Apba1,Arap1,Arfip1,Arl3,Arl6,Arl6ip1,Arntl,Aspscr1,Atg4b,Atg4c,Atg4d,Aup1,Bbs1,Bbs12,Bcap29,Bcl6,Bcr,Bicd2,Bid,C2cd5,Cacnb1,Calr,Camsap3,Cchcr1,Cd24a,Cdk5,Cep131,Cep57,Chchd4,Chml,C…
GO Biological Process	GO:0048193	Golgi vesicle transport	86	1.27182e-06	0.0163531	0.000190152	1.34515	204.438	275	0.0152645	0.0205331	92	5.35835e-26	6.88976e-22	7.48887e-24	1.51283	130.881	198	214	0.0151318	0.925234	unnamed,unnamed,unnamed,unnamed,unnamed,unnamed,unnamed,unnamed,unnamed,unnamed,unnamed,unnamed,unnamed,unnamed,unnamed,unnamed,unnamed,unnamed,unnamed,unnamed,unnamed,unnamed,unnamed,unnamed,unnamed,unnamed,unnamed,unnamed,unnamed,unnamed,unnamed,unnamed,unnamed,unnamed,unnamed,unnamed,unnamed,unnamed,unnamed,unnamed,unnamed,unnamed,unnamed,unnamed,unnamed,unnamed,unnamed,unnamed,unnamed,unnamed…	0610009B22Rik,1190002N15Rik,9030624J02Rik,Amn,Ank1,Ank3,Ankfy1,Ap1ar,Ap1g1,Ap4m1,Arcn1,Arf1,Arf3,Arf4,Arf5,Arfgef2,Arfrp1,Arl1,Arl3,Atp8a1,Atp9a,Atp9b,Bbs1,Bcap29,Bet1,Bicd2,Blzf1,Ccdc91,Ccdc93,Cep19,Chic2,Cnih4,Cog2,Cog3,Cog4,Cog5,Cog6,Cog7,Cog8,Commd1,Copa,Copb1,Copb2,Cope,Copg2,Copz1,Coro7,Creb3l2,Ctage5,Cul3,Cux1,Cux2,Cyth3,Ddhd2,Dnajc28,Dnm2,Dopey1,Dopey2,Ehd3,Eps15,Ergic1,Ergic2,Ergic3,Erp2…
GO Biological Process	GO:0044774	mitotic DNA integrity checkpoint	87	1.27421e-06	0.0163838	0.00018832	1.74012	49.9964	87	0.00373303	0.00649593	545	1.31999e-08	0.000169724	3.1142e-07	1.52607	36.6955	56	60	0.00427971	0.933333	unnamed,unnamed,unnamed,unnamed,unnamed,unnamed,unnamed,unnamed,unnamed,unnamed,unnamed,unnamed,unnamed,unnamed,unnamed,unnamed,unnamed,unnamed,unnamed,unnamed,unnamed,unnamed,unnamed,unnamed,unnamed,unnamed,unnamed,unnamed,unnamed,unnamed,unnamed,unnamed,unnamed,unnamed,unnamed,unnamed,unnamed,unnamed,unnamed,unnamed,unnamed,unnamed,unnamed,unnamed,unnamed,unnamed,unnamed,unnamed,unnamed,unnamed…	Atf2,Atm,Blm,Casp2,Ccnd1,Cdk1,Cdk5rap3,Cdkn1a,Chek2,Clspn,Cradd,Dgkz,Donson,Eme1,Eme2,Fanci,Fbxo31,Foxn3,Gigyf2,Hmga2,Hus1,Ier3,Mbd4,Mdm2,Mre11a,Mrnip,Msh2,Mus81,Nae1,Nbn,Nek11,Nop53,Oraov1,Pidd1,Pml,Prkdc,Rad17,Rad9a,Rad9b,Rbm38,Rfwd3,Rpa2,Rps27l,Sox4,Syf2,Taok3,Ticrr,Tipin,Top2a,Top2b,Topbp1,Trp53,Trp63,Trp73,Xpc,Zfp830
GO Biological Process	GO:0016482	cytosolic transport	88	1.42973e-06	0.0183835	0.000208903	1.50741	98.8447	149	0.00738033	0.0111252	271	3.32582e-14	4.27634e-10	1.57799e-12	1.50712	70.333	106	115	0.00810088	0.921739	unnamed,unnamed,unnamed,unnamed,unnamed,unnamed,unnamed,unnamed,unnamed,unnamed,unnamed,unnamed,unnamed,unnamed,unnamed,unnamed,unnamed,unnamed,unnamed,unnamed,unnamed,unnamed,unnamed,unnamed,unnamed,unnamed,unnamed,unnamed,unnamed,unnamed,unnamed,unnamed,unnamed,unnamed,unnamed,unnamed,unnamed,unnamed,unnamed,unnamed,unnamed,unnamed,unnamed,unnamed,unnamed,unnamed,unnamed,unnamed,unnamed,unnamed…	Actr2,Aktip,Ankfy1,Ankrd27,Ap1ar,Ap1g1,Ap1s1,Ap4m1,Arfrp1,Arl1,Becn1,Bet1l,Ccdc91,Cln5,Cltc,Coro1a,Coro7,Dctn1,Dennd2a,Dennd5a,Dnajc13,Dopey1,Dopey2,Ehd3,Emp2,Eps15,Erc1,Evi5,Fam109a,Fam109b,Fam160a2,Gak,Gbf1,Gcc2,Gm20458,Gosr1,Gosr2,Hook1,Hook2,Hook3,Kif16b,Klhl20,Lamp1,Lmtk2,Mon2,Myo1d,Pik3c3,Pikfyve,Plekhj1,Ptpn23,Rab14,Rab29,Rab5a,Rab6a,Rab6b,Rab7,Rbsn,Rgp1,Rhobtb3,Ric1,Rilp,Rnf126,Sgsm2,Slc3…
GO Biological Process	GO:0042026	protein refolding	89	1.49401e-06	0.01921	0.000215843	3.49217	6.01346	21	0.000449	0.00156798	1221	0.00014267	1	0.00150242	1.63508	11.0086	18	18	0.00137562	1	unnamed,unnamed,unnamed,unnamed,unnamed,unnamed,unnamed,unnamed,unnamed,unnamed,unnamed,unnamed,unnamed,unnamed,unnamed,unnamed,unnamed,unnamed,unnamed,unnamed,unnamed	B2m,Bag1,Dnaja2,Dnaja4,Dnajb1,Dnajb12,Dnajb14,Dnajb2,Dnajc7,Hsp90aa1,Hspa1a,Hspa1b,Hspa1l,Hspa2,Hspa8,Hspd1,Ptges3,St13
GO Biological Process	GO:0032042	mitochondrial DNA metabolic process	90	1.80215e-06	0.0231721	0.000257467	3.1323	7.66211	24	0.000572098	0.00179198	1378	0.000381799	1	0.00356254	1.63508	9.78546	16	16	0.00122277	1	unnamed,unnamed,unnamed,unnamed,unnamed,unnamed,unnamed,unnamed,unnamed,unnamed,unnamed,unnamed,unnamed,unnamed,unnamed,unnamed,unnamed,unnamed,unnamed,unnamed,unnamed,unnamed,unnamed,unnamed	Chchd4,Dna2,Dnaja3,Lig3,Mgme1,Parp1,Polg,Polg2,Primpol,Rnaseh1,Rnh1,Rrm2b,Sesn2,Tk2,Trp53,Twnk
GO Biological Process	GO:0006402	mRNA catabolic process	91	1.86882e-06	0.0240292	0.000264058	1.52574	90.4479	138	0.00675337	0.0103039	249	1.00192e-14	1.28827e-10	5.17376e-13	1.51932	69.1098	105	113	0.00802445	0.929203	unnamed,unnamed,unnamed,unnamed,unnamed,unnamed,unnamed,unnamed,unnamed,unnamed,unnamed,unnamed,unnamed,unnamed,unnamed,unnamed,unnamed,unnamed,unnamed,unnamed,unnamed,unnamed,unnamed,unnamed,unnamed,unnamed,unnamed,unnamed,unnamed,unnamed,unnamed,unnamed,unnamed,unnamed,unnamed,unnamed,unnamed,unnamed,unnamed,unnamed,unnamed,unnamed,unnamed,unnamed,unnamed,unnamed,unnamed,unnamed,unnamed,unnamed…	Ago1,Ago3,Ago4,Atm,Auh,Casc3,Cnot1,Cnot2,Cnot3,Cnot4,Cnot6,Cnot6l,Cnot7,Cnot8,Cnot9,Csde1,Ctif,Dcp1a,Dcp1b,Dcp2,Dcps,Ddx5,Dis3l2,Dxo,Edc3,Edc4,Eif3e,Eif4a3,Etf1,Exosc10,Exosc2,Exosc3,Exosc4,Exosc5,Exosc6,Exosc7,Exosc8,Exosc9,Gspt1,Hspa1a,Khsrp,Lsm1,Lsm2,Lsm3,Lsm4,Lsm5,Lsm6,Lsm7,Magoh,Magohb,Mettl14,Mettl3,Mex3d,Mlh1,Mrto4,Mtpap,Nanos2,Nbas,Ncbp1,Ncbp2,Noct,Nudt16,Pabpc1,Pan2,Pan3,Papd4,Papd5,Parn…
GO Biological Process	GO:0002227	innate immune response in mucosa	92	2.04831e-06	0.0263372	0.000286274	4.06161	4.18553	17	0.000312516	0.00126932	11067	0.852865	1	0.990886	0.85647	12.8434	11	21	0.000840657	0.52381	unnamed,unnamed,unnamed,unnamed,unnamed,unnamed,unnamed,unnamed,unnamed,unnamed,unnamed,unnamed,unnamed,unnamed,unnamed,unnamed,unnamed	Fau,Hist1h2bc,Hist1h2be,Hist1h2bf,Hist1h2bj,Hist1h2bk,Hist1h2bl,Hist1h2bn,Hist1h2bq,Hist1h2br,Hist2h2be
GO Biological Process	GO:0007067	mitotic nuclear division	93	2.1789e-06	0.0280163	0.000301251	1.42018	135.194	192	0.0100944	0.0143359	144	2.92564e-20	3.76179e-16	2.61235e-18	1.52124	96.6315	147	158	0.0112342	0.93038	unnamed,unnamed,unnamed,unnamed,unnamed,unnamed,unnamed,unnamed,unnamed,unnamed,unnamed,unnamed,unnamed,unnamed,unnamed,unnamed,unnamed,unnamed,unnamed,unnamed,unnamed,unnamed,unnamed,unnamed,unnamed,unnamed,unnamed,unnamed,unnamed,unnamed,unnamed,unnamed,unnamed,unnamed,unnamed,unnamed,unnamed,unnamed,unnamed,unnamed,unnamed,unnamed,unnamed,unnamed,unnamed,unnamed,unnamed,unnamed,unnamed,unnamed…	Abraxas2,Akap8,Akap8l,Ankrd53,Apc,Arhgef10,Atf6b,Aurka,Aurkb,Bccip,Becn1,Birc5,Bub3,Ccnb1,Cdc14a,Cdc14b,Cdc20,Cdc23,Cdc27,Cdca5,Cdca8,Cdt1,Cenpc1,Cenpe,Cep126,Cep57,Cep57l1,Champ1,Chek2,Chmp1a,Chmp1b,Chmp2a,Chmp2b,Chmp4b,Chmp4c,Chmp5,Chmp6,Chmp7,Chtf8,Cit,Clasp1,Clasp2,Cltc,Ctdp1,Cul3,Dctn2,Dctn6,Dis3l2,Dscc1,Dsn1,Efhc1,Espl1,Golga2,Gpsm2,Haspin,Ino80,Ints13,Khdc3,Kif11,Kif14,Kif18a,Kif18b,Kif22,…
GO Biological Process	GO:0001788	antibody-dependent cellular cytotoxicity	94	2.28169e-06	0.0293379	0.000312105	7.12887	1.40275	10	0.000104737	0.000746659	6231	0.374033	1	0.771837	1.63508	1.22318	2	2	0.000152847	1	unnamed,unnamed,unnamed,unnamed,unnamed,unnamed,unnamed,unnamed,unnamed,unnamed	Fcgr1,Fcgr3
GO Biological Process	GO:0018205	peptidyl-lysine modification	95	2.31724e-06	0.0297951	0.000313633	1.32008	223.471	295	0.0166857	0.0220264	147	1.31385e-19	1.68934e-15	1.14921e-17	1.42325	151.063	215	247	0.016431	0.870445	unnamed,unnamed,unnamed,unnamed,unnamed,unnamed,unnamed,unnamed,unnamed,unnamed,unnamed,unnamed,unnamed,unnamed,unnamed,unnamed,unnamed,unnamed,unnamed,unnamed,unnamed,unnamed,unnamed,unnamed,unnamed,unnamed,unnamed,unnamed,unnamed,unnamed,unnamed,unnamed,unnamed,unnamed,unnamed,unnamed,unnamed,unnamed,unnamed,unnamed,unnamed,unnamed,unnamed,unnamed,unnamed,unnamed,unnamed,unnamed,unnamed,unnamed…	4930444G20Rik,Actl6a,Ak6,Apbb1,Arid4a,Arid4b,Ash1l,Ash2l,Atat1,Atf2,Bag6,Baz2a,Bcl11a,Bend3,Bmi1,Brca2,Brd1,Brd4,Brd8,Brpf1,Brpf3,Camkmt,Cbx4,Cdkn2a,Cdyl,Chd5,Clock,Crebbp,Crtc2,Cth,Ctr9,Cxxc1,Dhps,Dmap1,Dohh,Dohh,Dot1l,Dpy30,Dr1,Eed,Eef1akmt1,Eef1akmt2,Eef1akmt3,Eef2kmt,Egr2,Ehmt1,Ehmt2,Elp4,Ep300,Ep400,Epc1,Epc2,Esco1,Etfbkmt,Eya1,Ezh1,Ezh2,Gtf3c4,Hat1,Hdac2,Hdac4,Hdac9,Hist1h1d,Hist1h1e,Hnf1a,…
GO Biological Process	GO:2001242	regulation of intrinsic apoptotic signaling pathway	96	2.45459e-06	0.0315612	0.000328762	1.43035	127.941	183	0.00955281	0.0136638	523	7.75965e-09	9.97736e-05	1.90772e-07	1.34841	94.1851	127	154	0.00970577	0.824675	unnamed,unnamed,unnamed,unnamed,unnamed,unnamed,unnamed,unnamed,unnamed,unnamed,unnamed,unnamed,unnamed,unnamed,unnamed,unnamed,unnamed,unnamed,unnamed,unnamed,unnamed,unnamed,unnamed,unnamed,unnamed,unnamed,unnamed,unnamed,unnamed,unnamed,unnamed,unnamed,unnamed,unnamed,unnamed,unnamed,unnamed,unnamed,unnamed,unnamed,unnamed,unnamed,unnamed,unnamed,unnamed,unnamed,unnamed,unnamed,unnamed,unnamed…	Ackr3,Armc10,Bad,Bag5,Bax,Bbc3,Bcl2,Bcl2l1,Bcl2l10,Bcl2l11,Bcl2l12,Bcl2l2,Bclaf1,Bdkrb2,Bid,Bok,Bub1,Cav1,Ccar2,Cdkn2d,Cep63,Clu,Creb3,Creb3l1,Cxcl12,Cyld,Dapk2,Dfna5,Dnaja1,Dnm1l,Ei24,Eif2ak3,Ell3,Epo,Erp29,Fbxo18,Fbxw7,Fignl1,Fis1,Flcn,G2e3,Gm20521,Gpx1,Grina,Hdac1,Hdac2,Hells,Herpud1,Hif1a,Hnrnpk,Hspb1,Hsph1,Hyou1,Ivns1abp,Kdm1a,Lck,Lrrk2,Mapk7,Mapk8ip1,Mcl1,Mdm2,Mif,Mmp9,Msx1,Mtch2,Nacc2,Nck1…
GO Biological Process	GO:0002474	antigen processing and presentation of peptide antigen via MHC class I	97	2.5443e-06	0.0327147	0.000337265	2.7799	10.0723	28	0.000752056	0.00209064	11893	0.994489	1	1	0.688454	23.2405	16	38	0.00122277	0.421053	unnamed,unnamed,unnamed,unnamed,unnamed,unnamed,unnamed,unnamed,unnamed,unnamed,unnamed,unnamed,unnamed,unnamed,unnamed,unnamed,unnamed,unnamed,unnamed,unnamed,unnamed,unnamed,unnamed,unnamed,unnamed,unnamed,unnamed,unnamed	B2m,Bag6,Calr,Erap1,Fcgr1,Fcgr3,H2-K1,H2-M5,H2-Q1,H2-Q10,H2-Q2,H2-Q4,H2-Q6,Tap1,Tap2,Tapbp
GO Biological Process	GO:0034249	negative regulation of cellular amide metabolic process	98	2.7626e-06	0.0355215	0.000362464	1.42742	128.204	183	0.00957244	0.0136638	180	1.0598e-17	1.36269e-13	7.57048e-16	1.51018	88.0692	133	144	0.0101643	0.923611	unnamed,unnamed,unnamed,unnamed,unnamed,unnamed,unnamed,unnamed,unnamed,unnamed,unnamed,unnamed,unnamed,unnamed,unnamed,unnamed,unnamed,unnamed,unnamed,unnamed,unnamed,unnamed,unnamed,unnamed,unnamed,unnamed,unnamed,unnamed,unnamed,unnamed,unnamed,unnamed,unnamed,unnamed,unnamed,unnamed,unnamed,unnamed,unnamed,unnamed,unnamed,unnamed,unnamed,unnamed,unnamed,unnamed,unnamed,unnamed,unnamed,unnamed…	Abca7,Adar,Ago1,Ago2,Ago3,Ago4,Ajuba,Apoe,Btg2,C330021F23Rik,Calr,Caprin1,Caprin2,Chrna7,Cirbp,Clu,Cnot1,Cnot2,Cnot3,Cnot6l,Cnot7,Cnot8,Cnot9,Cpeb1,Cpeb2,Cpeb3,Dapk1,Dapk3,Dgcr8,Dhfr,Dicer1,Drosha,Eif2ak1,Eif2ak3,Eif2ak4,Eif2s1,Eif4a3,Eif4e,Eif4e2,Eif4ebp1,Eif4ebp2,Eif4ebp3,Eif4enif1,Eif6,Enc1,Eprs,Fxr1,Fxr2,Gapdh,Gigyf2,Gm28778,Grb7,Hap1,Hnrnpa2b1,Hnrnpd,Hnrnpr,Igf2bp1,Igfbp5,Ilf3,Ireb2,Khsrp,La…
GO Biological Process	GO:0035967	cellular response to topologically incorrect protein	99	2.79402e-06	0.0359255	0.000362884	1.67709	54.8569	92	0.00409594	0.00686926	658	1.69973e-07	0.00218551	3.32144e-06	1.44145	46.4809	67	76	0.00512037	0.881579	unnamed,unnamed,unnamed,unnamed,unnamed,unnamed,unnamed,unnamed,unnamed,unnamed,unnamed,unnamed,unnamed,unnamed,unnamed,unnamed,unnamed,unnamed,unnamed,unnamed,unnamed,unnamed,unnamed,unnamed,unnamed,unnamed,unnamed,unnamed,unnamed,unnamed,unnamed,unnamed,unnamed,unnamed,unnamed,unnamed,unnamed,unnamed,unnamed,unnamed,unnamed,unnamed,unnamed,unnamed,unnamed,unnamed,unnamed,unnamed,unnamed,unnamed…	Amfr,Ankzf1,Atf3,Atf4,Atf6,Atf6b,Atxn3,Bag6,Ccnd1,Cdk5rap3,Creb3,Creb3l1,Creb3l2,Creb3l4,Cul3,Daxx,Ddit3,Derl1,Derl2,Derl3,Dnajb12,Dnajc3,Dzip3,Edem2,Edem3,Eif2ak3,Eif2ak4,Ep300,Ern1,Ero1l,Fgf21,Herpud1,Hsf1,Hspa5,Nfe2l2,Optn,Pacrg,Parp16,Pomt1,Pomt2,Ppp1r15a,Ptpn1,Rhbdd1,Rnf121,Rnf126,Rnf185,Rnf5,Sdf2,Sdf2l1,Selenos,Serp1,Serp2,Stc2,Stub1,Syvn1,Tbl2,Tm7sf3,Tor1a,Ube2w,Ufd1,Uggt1,Uggt2,Vapb,Vcp,W…
GO Biological Process	GO:0000479	endonucleolytic cleavage of tricistronic rRNA transcript (SSU-rRNA, 5.8S rRNA, LSU-rRNA)	100	3.23115e-06	0.0415461	0.000415462	3.31949	6.32627	21	0.000472357	0.00156798	2452	0.0154801	1	0.0811756	1.5093	7.95069	12	13	0.000917081	0.923077	unnamed,unnamed,unnamed,unnamed,unnamed,unnamed,unnamed,unnamed,unnamed,unnamed,unnamed,unnamed,unnamed,unnamed,unnamed,unnamed,unnamed,unnamed,unnamed,unnamed,unnamed	Abt1,Bms1,Bop1,Fcf1,Kri1,Nol9,Npm1,Rcl1,Rps21,Rpsa,Tsr1,Utp23
GO Biological Process	GO:0009142	nucleoside triphosphate biosynthetic process	101	3.25487e-06	0.0418511	0.000414367	1.78375	41.4856	74	0.00309756	0.00552527	1318	0.000249611	1	0.00243513	1.33779	40.365	54	66	0.00412686	0.818182	unnamed,unnamed,unnamed,unnamed,unnamed,unnamed,unnamed,unnamed,unnamed,unnamed,unnamed,unnamed,unnamed,unnamed,unnamed,unnamed,unnamed,unnamed,unnamed,unnamed,unnamed,unnamed,unnamed,unnamed,unnamed,unnamed,unnamed,unnamed,unnamed,unnamed,unnamed,unnamed,unnamed,unnamed,unnamed,unnamed,unnamed,unnamed,unnamed,unnamed,unnamed,unnamed,unnamed,unnamed,unnamed,unnamed,unnamed,unnamed,unnamed,unnamed…	Adk,Ak4,Ak5,Ak7,Ak8,Ak9,Aldoa,Atp5a1,Atp5b,Atp5c1,Atp5d,Atp5e,Atp5f1,Atp5g1,Atp5g2,Atp5g3,Atp5h,Atp5j,Atp5j2,Atp5k,Atp5l,Atp5o,Atp5s,Atp6v0a1,Atp6v0a2,Cad,Chchd10,Cmpk1,Cmpk2,Cox5b,Ctps,Cyc1,Dtymk,Gm20390,Impdh1,Impdh2,Nipsnap2,Nme1,Nme2,Nme3,Nme4,Nme6,Nme7,Pnp,Slc25a13,Stoml2,Surf1,Tbpl1,Tcirg1,Tgfb1,Tyms,Uck1,Uck2,Uqcc3
GO Biological Process	GO:0031570	DNA integrity checkpoint	102	3.26052e-06	0.0419238	0.000411017	1.52913	85.0155	130	0.00634776	0.00970656	302	1.97782e-13	2.54308e-09	8.4208e-12	1.52176	61.7707	94	101	0.0071838	0.930693	unnamed,unnamed,unnamed,unnamed,unnamed,unnamed,unnamed,unnamed,unnamed,unnamed,unnamed,unnamed,unnamed,unnamed,unnamed,unnamed,unnamed,unnamed,unnamed,unnamed,unnamed,unnamed,unnamed,unnamed,unnamed,unnamed,unnamed,unnamed,unnamed,unnamed,unnamed,unnamed,unnamed,unnamed,unnamed,unnamed,unnamed,unnamed,unnamed,unnamed,unnamed,unnamed,unnamed,unnamed,unnamed,unnamed,unnamed,unnamed,unnamed,unnamed…	Abraxas1,Atf2,Atm,Atr,Atrip,Babam1,Babam2,Blm,Brca1,Brsk1,Casp2,Ccnd1,Cdc14b,Cdc5l,Cdk1,Cdk5rap3,Cdkn1a,Cdt1,Cep63,Chek1,Chek2,Clock,Clspn,Cradd,Dgkz,Dna2,Donson,Dot1l,Dtl,E2f1,Eif2ak4,Eme1,Eme2,Fanci,Fbxo31,Foxn3,Fzr1,Gigyf2,Gm5136,Hinfp,Hmga2,Hus1,Ier3,Ints7,Map3k20,Mapk14,Mapkapk2,Mbd4,Mdm2,Mre11a,Mrnip,Msh2,Mus81,Nae1,Nbn,Nek11,Nop53,Oraov1,Pidd1,Plk1,Pml,Prkdc,Prpf19,Ptpn11,Rad1,Rad17,Rad9a,…
GO Biological Process	GO:0051028	mRNA transport	103	3.3816e-06	0.0434807	0.000422142	1.51999	87.5007	133	0.00653331	0.00993056	370	3.75502e-11	4.82821e-07	1.30492e-09	1.45831	67.8867	99	111	0.00756592	0.891892	unnamed,unnamed,unnamed,unnamed,unnamed,unnamed,unnamed,unnamed,unnamed,unnamed,unnamed,unnamed,unnamed,unnamed,unnamed,unnamed,unnamed,unnamed,unnamed,unnamed,unnamed,unnamed,unnamed,unnamed,unnamed,unnamed,unnamed,unnamed,unnamed,unnamed,unnamed,unnamed,unnamed,unnamed,unnamed,unnamed,unnamed,unnamed,unnamed,unnamed,unnamed,unnamed,unnamed,unnamed,unnamed,unnamed,unnamed,unnamed,unnamed,unnamed…	Aaas,Ahctf1,Alkbh5,Alyref,Alyref2,BC005561,Bicd2,Casc3,Chtop,Ddx19a,Ddx25,Ddx39,Ddx39b,Dhx9,Eif4a3,Eif5a,Eif5a2,Eny2,Fyttd1,G3bp2,Gle1,Gm4353,Hhex,Hnrnpa1,Hnrnpa2b1,Hsf1,Igf2bp1,Igf2bp2,Igf2bp3,Iws1,Khsrp,Kif5c,Lrpprc,Magoh,Magohb,Mcm3ap,Myo1c,Ncbp1,Ncbp2,Ncbp3,Ndc1,Nup107,Nup133,Nup155,Nup160,Nup188,Nup210,Nup214,Nup35,Nup37,Nup43,Nup50,Nup54,Nup85,Nup88,Nup93,Nup98,Nupl1,Nupl2,Nutf2,Nxf1,Nxt1,P…
GO Biological Process	GO:0097194	execution phase of apoptosis	104	3.5945e-06	0.046218	0.000444404	2.10243	22.355	47	0.00166916	0.0035093	1722	0.00188702	1	0.0140902	1.37691	23.2405	32	38	0.00244555	0.842105	unnamed,unnamed,unnamed,unnamed,unnamed,unnamed,unnamed,unnamed,unnamed,unnamed,unnamed,unnamed,unnamed,unnamed,unnamed,unnamed,unnamed,unnamed,unnamed,unnamed,unnamed,unnamed,unnamed,unnamed,unnamed,unnamed,unnamed,unnamed,unnamed,unnamed,unnamed,unnamed,unnamed,unnamed,unnamed,unnamed,unnamed,unnamed,unnamed,unnamed,unnamed,unnamed,unnamed,unnamed,unnamed,unnamed,unnamed	Acin1,Acvr1c,Aifm3,Akt1,Bbc3,Bok,Casp14,Casp2,Casp3,Casp6,Casp7,Casp8,Casp9,Cd24a,Cdk5rap3,Cecr2,Cflar,Cideb,Dedd2,Dffb,Dicer1,Dnase2a,Endog,Foxl2,Madd,Plscr1,Sharpin,Stk24,Taok1,Taok3,Top2a,Xkr8
GO Biological Process	GO:0000462	maturation of SSU-rRNA from tricistronic rRNA transcript (SSU-rRNA, 5.8S rRNA, LSU-rRNA)	105	3.66563e-06	0.0471327	0.000448883	1.98602	27.1901	54	0.00203017	0.00403196	918	8.72655e-06	0.112206	0.000122229	1.54164	21.4057	33	35	0.00252197	0.942857	unnamed,unnamed,unnamed,unnamed,unnamed,unnamed,unnamed,unnamed,unnamed,unnamed,unnamed,unnamed,unnamed,unnamed,unnamed,unnamed,unnamed,unnamed,unnamed,unnamed,unnamed,unnamed,unnamed,unnamed,unnamed,unnamed,unnamed,unnamed,unnamed,unnamed,unnamed,unnamed,unnamed,unnamed,unnamed,unnamed,unnamed,unnamed,unnamed,unnamed,unnamed,unnamed,unnamed,unnamed,unnamed,unnamed,unnamed,unnamed,unnamed,unnamed…	Abt1,Bms1,Bysl,Dcaf13,Diexf,Emg1,Fcf1,Heatr1,Kri1,Krr1,Mrps11,Mrps9,Ngdn,Noc4l,Pdcd11,Pwp2,Rcl1,Rps14,Rps16,Rps19,Rps21,Rps24,Rps8,Rpsa,Rrp36,Tbl3,Tsr1,Utp18,Utp20,Utp23,Utp3,Utp6,Wdr46
GO Biological Process	GO:0033365	protein localization to organelle	106	4.73275e-06	0.0608537	0.000574092	1.19337	537.136	641	0.0401057	0.0478608	16	1.48328e-46	1.9072e-42	1.192e-43	1.45659	313.746	457	513	0.0349255	0.890838	unnamed,unnamed,unnamed,unnamed,unnamed,unnamed,unnamed,unnamed,unnamed,unnamed,unnamed,unnamed,unnamed,unnamed,unnamed,unnamed,unnamed,unnamed,unnamed,unnamed,unnamed,unnamed,unnamed,unnamed,unnamed,unnamed,unnamed,unnamed,unnamed,unnamed,unnamed,unnamed,unnamed,unnamed,unnamed,unnamed,unnamed,unnamed,unnamed,unnamed,unnamed,unnamed,unnamed,unnamed,unnamed,unnamed,unnamed,unnamed,unnamed,unnamed…	1700123L14Rik,2410089E03Rik,Abca7,Abra,Acap2,Acd,Adar,Agap3,Agk,Ahi1,Aip,Akt1,Ank2,Ankrd13c,Ap3b1,Ap3d1,Ap4m1,Arap1,Arf4,Arf6,Arfrp1,Arl1,Arl2,Arl2bp,Arl5a,Arl5b,Arl6,Arntl,Atg9a,Atp6v1d,Atr,Aurka,Aurkb,BC048403,Bag1,Bag6,Banp,Bax,Bbip1,Bbs1,Bbs4,Bbs9,Bcap29,Bcl6,Bicd1,Bicd2,Bid,Bmp4,Bmp7,Brca2,C2cd3,Calr,Carm1,Ccdc14,Cd81,Cdk1,Cenpa,Cenpt,Cep131,Cep250,Cep57,Cep63,Cep83,Champ1,Chchd4,Chmp4b,Chmp…
GO Biological Process	GO:0016570	histone modification	107	4.88562e-06	0.0628193	0.000587097	1.24155	353.591	439	0.0264012	0.0327783	128	6.40543e-22	8.2361e-18	6.43446e-20	1.37619	220.173	303	360	0.0231563	0.841667	unnamed,unnamed,unnamed,unnamed,unnamed,unnamed,unnamed,unnamed,unnamed,unnamed,unnamed,unnamed,unnamed,unnamed,unnamed,unnamed,unnamed,unnamed,unnamed,unnamed,unnamed,unnamed,unnamed,unnamed,unnamed,unnamed,unnamed,unnamed,unnamed,unnamed,unnamed,unnamed,unnamed,unnamed,unnamed,unnamed,unnamed,unnamed,unnamed,unnamed,unnamed,unnamed,unnamed,unnamed,unnamed,unnamed,unnamed,unnamed,unnamed,unnamed…	Actl6a,Ak6,Apbb1,Arid4a,Arid4b,Ash1l,Ash2l,Asxl1,Atf2,Atm,Atxn3,Atxn7,Atxn7l3,Aurka,Aurkb,Bap1,Baz1b,Baz2a,Bend3,Bmi1,Brca2,Brd1,Brd4,Brd8,Brms1,Brms1l,Brpf1,Brpf3,Carm1,Cbx8,Ccna2,Ccnb1,Cdc73,Cdk1,Cdk2,Cdyl,Chd5,Chek1,Clock,Coprs,Crebbp,Crtc2,Ctbp1,Ctcfl,Ctr9,Cxxc1,Ddb1,Ddb2,Dmap1,Dot1l,Dpy30,Dr1,Drd1,Dtx3l,Eed,Ehmt1,Ehmt2,Elk4,Elp4,Eny2,Ep300,Ep400,Epc1,Epc2,Epop,Eya1,Eya2,Eya3,Eya4,Ezh1,Ezh2,F…
GO Biological Process	GO:0034472	snRNA 3'-end processing	108	4.91855e-06	0.0632427	0.000585581	3.99664	4.00336	16	0.000298915	0.00119465	1678	0.00167106	1	0.0128048	1.63508	7.95069	13	13	0.000993504	1	unnamed,unnamed,unnamed,unnamed,unnamed,unnamed,unnamed,unnamed,unnamed,unnamed,unnamed,unnamed,unnamed,unnamed,unnamed,unnamed	Exosc2,Exosc3,Exosc4,Exosc5,Exosc6,Exosc7,Exosc8,Exosc9,Ints1,Ints2,Ints7,Toe1,Usb1
GO Biological Process	GO:0071103	DNA conformation change	109	5.05019e-06	0.0649353	0.000595737	1.34511	180.654	243	0.0134887	0.0181438	322	1.14033e-12	1.46623e-08	4.55351e-11	1.35072	140.666	190	230	0.0145204	0.826087	unnamed,unnamed,unnamed,unnamed,unnamed,unnamed,unnamed,unnamed,unnamed,unnamed,unnamed,unnamed,unnamed,unnamed,unnamed,unnamed,unnamed,unnamed,unnamed,unnamed,unnamed,unnamed,unnamed,unnamed,unnamed,unnamed,unnamed,unnamed,unnamed,unnamed,unnamed,unnamed,unnamed,unnamed,unnamed,unnamed,unnamed,unnamed,unnamed,unnamed,unnamed,unnamed,unnamed,unnamed,unnamed,unnamed,unnamed,unnamed,unnamed,unnamed…	Acin1,Akap8,Akap8l,Anp32b,Anp32e,Ascc3,Asf1a,Asf1b,Atf6b,Bahcc1,Bahd1,Baz2a,Blm,Brd2,Brip1,Cabin1,Ccnb1,Cdan1,Cdc45,Cdca5,Cdk1,Cdkn2a,Cenpa,Cenpp,Cenpv,Chaf1a,Chaf1b,Chd1l,Chd5,Chd8,Chmp1a,Ctcf,Daxx,Ddx1,Ddx11,Dffb,Dhx9,Dna2,Ercc2,Ercc3,Fbxo18,Gatad1,Gins1,Gins2,Gins4,Gm7535,Grwd1,Gtf2h4,H1f0,H1foo,H1fx,H2afy,H2afy2,H2al2a,H3f3a,H3f3b,Hat1,Helb,Hells,Helq,Hhex,Hira,Hist1h1a,Hist1h1b,Hist1h1d,Hist…
GO Biological Process	GO:0046902	regulation of mitochondrial membrane permeability	110	5.0824e-06	0.0653495	0.000594087	1.78347	39.8101	71	0.00297246	0.00530128	681	2.54132e-07	0.00326763	4.79828e-06	1.51168	32.4143	49	53	0.00374475	0.924528	unnamed,unnamed,unnamed,unnamed,unnamed,unnamed,unnamed,unnamed,unnamed,unnamed,unnamed,unnamed,unnamed,unnamed,unnamed,unnamed,unnamed,unnamed,unnamed,unnamed,unnamed,unnamed,unnamed,unnamed,unnamed,unnamed,unnamed,unnamed,unnamed,unnamed,unnamed,unnamed,unnamed,unnamed,unnamed,unnamed,unnamed,unnamed,unnamed,unnamed,unnamed,unnamed,unnamed,unnamed,unnamed,unnamed,unnamed,unnamed,unnamed,unnamed…	Acaa2,Alkbh7,Atf2,Atpif1,Bad,Bak1,Bax,Bbc3,Bcl2,Bcl2l1,Bcl2l11,Bid,Bloc1s2,Bnip3,Bnip3l,Bok,Camk2a,Cnp,Eya2,Fzd9,Gsk3a,Gsk3b,Hebp2,Hip1r,Hk2,Htt,Ier3,Moap1,Mpv17l,Mtch2,Mul1,Nol3,Pmaip1,Ppif,Rhot1,Rhot2,Rtl10,Sh3glb1,Siva1,Slc25a4,Slc35f6,Slc9a1,Spg7,Stat3,Stpg1,Them4,Tmem14a,Trp53,Zfp13
GO Biological Process	GO:0033260	nuclear DNA replication	111	5.15601e-06	0.0662959	0.000597261	3.78259	4.49427	17	0.000335569	0.00126932	2059	0.00658049	1	0.0410937	1.52607	9.17387	14	15	0.00106993	0.933333	unnamed,unnamed,unnamed,unnamed,unnamed,unnamed,unnamed,unnamed,unnamed,unnamed,unnamed,unnamed,unnamed,unnamed,unnamed,unnamed,unnamed	Cdc45,Cdt1,Dna2,Donson,Gins1,Gins2,Gmnn,Orc3,Pcna,Rtel1,Rtfdc1,Slbp,Upf1,Zfp830
GO Biological Process	GO:0036503	ERAD pathway	112	5.45194e-06	0.070101	0.000625902	1.6246	59.7072	97	0.00445809	0.00724259	317	5.66083e-13	7.27869e-09	2.29612e-11	1.55628	50.7621	79	83	0.00603745	0.951807	unnamed,unnamed,unnamed,unnamed,unnamed,unnamed,unnamed,unnamed,unnamed,unnamed,unnamed,unnamed,unnamed,unnamed,unnamed,unnamed,unnamed,unnamed,unnamed,unnamed,unnamed,unnamed,unnamed,unnamed,unnamed,unnamed,unnamed,unnamed,unnamed,unnamed,unnamed,unnamed,unnamed,unnamed,unnamed,unnamed,unnamed,unnamed,unnamed,unnamed,unnamed,unnamed,unnamed,unnamed,unnamed,unnamed,unnamed,unnamed,unnamed,unnamed…	AI314180,Amfr,Ankzf1,Atxn3,Aup1,Bag6,Brsk2,Ccdc47,Derl1,Derl2,Derl3,Dnajb12,Dnajb2,Dnajb9,Dnajc10,Dzip3,Edem1,Edem2,Edem3,Erlec1,Erlin1,Erlin2,Faf2,Fbxo2,Foxred2,Get4,H13,Herpud1,Hsp90b1,Jkamp,Man1b1,March6,Nploc4,Os9,Pomt1,Pomt2,Psmc1,Psmc2,Psmc3,Psmc4,Psmc5,Psmc6,Rhbdd1,Rnf103,Rnf121,Rnf139,Rnf185,Rnf5,Sdf2,Sdf2l1,Sec61b,Sel1l,Selenos,Sgta,Stt3b,Stub1,Syvn1,Tmem129,Tmem67,Tmub1,Tor1a,Trim13,Tri…
GO Biological Process	GO:0006289	nucleotide-excision repair	113	5.47862e-06	0.0704441	0.000623399	1.81327	36.9498	67	0.00275889	0.00500261	513	6.83422e-09	8.78744e-05	1.71295e-07	1.57096	31.1912	49	51	0.00374475	0.960784	unnamed,unnamed,unnamed,unnamed,unnamed,unnamed,unnamed,unnamed,unnamed,unnamed,unnamed,unnamed,unnamed,unnamed,unnamed,unnamed,unnamed,unnamed,unnamed,unnamed,unnamed,unnamed,unnamed,unnamed,unnamed,unnamed,unnamed,unnamed,unnamed,unnamed,unnamed,unnamed,unnamed,unnamed,unnamed,unnamed,unnamed,unnamed,unnamed,unnamed,unnamed,unnamed,unnamed,unnamed,unnamed,unnamed,unnamed,unnamed,unnamed,unnamed…	Brca2,Dclre1a,Dclre1b,Ddb1,Ercc1,Ercc2,Ercc3,Ercc4,Ercc5,Ercc6,Ercc8,Fan1,Fancc,Gtf2h1,Gtf2h2,Gtf2h3,Gtf2h4,Gtf2h5,Hmgn1,Hus1,Lig4,Mnat1,Neil1,Neil2,Neil3,Nthl1,Ogg1,Oraov1,Pold1,Pold3,Pole,Polk,Poll,Polr2i,Rad23a,Rad23b,Rad51d,Rbbp8,Rpa1,Rpa2,Rpa3,Sirt1,Slx4,Trp53,Usp7,Uvssa,Xab2,Xpa,Xpc
GO Biological Process	GO:0010968	regulation of microtubule nucleation	114	6.43279e-06	0.0827128	0.000725551	7.2369	1.24363	9	9.28565e-05	0.000671993	6030	0.357254	1	0.761785	1.30806	3.05796	4	5	0.000305694	0.8	unnamed,unnamed,unnamed,unnamed,unnamed,unnamed,unnamed,unnamed,unnamed	Dctn1,Eml2,Hspa1a,Hspa1b
GO Biological Process	GO:0009201	ribonucleoside triphosphate biosynthetic process	115	7.31799e-06	0.0940948	0.000818215	1.92354	28.5931	55	0.00213493	0.00410662	1746	0.00226759	1	0.0166991	1.30806	33.6375	44	55	0.00336263	0.8	unnamed,unnamed,unnamed,unnamed,unnamed,unnamed,unnamed,unnamed,unnamed,unnamed,unnamed,unnamed,unnamed,unnamed,unnamed,unnamed,unnamed,unnamed,unnamed,unnamed,unnamed,unnamed,unnamed,unnamed,unnamed,unnamed,unnamed,unnamed,unnamed,unnamed,unnamed,unnamed,unnamed,unnamed,unnamed,unnamed,unnamed,unnamed,unnamed,unnamed,unnamed,unnamed,unnamed,unnamed,unnamed,unnamed,unnamed,unnamed,unnamed,unnamed…	Ak9,Aldoa,Atp5a1,Atp5b,Atp5c1,Atp5d,Atp5e,Atp5f1,Atp5g1,Atp5g2,Atp5g3,Atp5h,Atp5j,Atp5j2,Atp5k,Atp5l,Atp5o,Atp5s,Atp6v0a1,Atp6v0a2,Cad,Chchd10,Cox5b,Ctps,Cyc1,Gm20390,Impdh1,Impdh2,Nipsnap2,Nme1,Nme2,Nme3,Nme4,Nme6,Nme7,Pnp,Slc25a13,Stoml2,Surf1,Tcirg1,Tgfb1,Uck1,Uck2,Uqcc3
GO Biological Process	GO:2000984	negative regulation of ATP citrate synthase activity	116	7.35582e-06	0.0945812	0.000815355	13.4876	0.444854	6	3.32154e-05	0.000447995	4950	0.228742	1	0.594174	1.63508	1.83477	3	3	0.00022927	1	unnamed,unnamed,unnamed,unnamed,unnamed,unnamed	Chchd10,Nipsnap2,Phpt1
GO Biological Process	GO:0000280	nuclear division	117	7.65355e-06	0.0984094	0.000841106	1.29174	237.663	307	0.0177453	0.0229224	258	1.64831e-14	2.1194e-10	8.21471e-13	1.3333	182.254	243	298	0.0185709	0.815436	unnamed,unnamed,unnamed,unnamed,unnamed,unnamed,unnamed,unnamed,unnamed,unnamed,unnamed,unnamed,unnamed,unnamed,unnamed,unnamed,unnamed,unnamed,unnamed,unnamed,unnamed,unnamed,unnamed,unnamed,unnamed,unnamed,unnamed,unnamed,unnamed,unnamed,unnamed,unnamed,unnamed,unnamed,unnamed,unnamed,unnamed,unnamed,unnamed,unnamed,unnamed,unnamed,unnamed,unnamed,unnamed,unnamed,unnamed,unnamed,unnamed,unnamed…	4930447C04Rik,Abraxas2,Actr2,Actr3,Ago4,Akap8,Akap8l,Ankle1,Ankrd53,Apc,Apitd1,Arhgef10,Aspm,Atf6b,Atm,Aurka,Aurkb,Bag6,Bccip,Becn1,Birc5,Brca2,Brdt,Brip1,Bub1,Bub3,Catsperz,Ccdc155,Ccnb1,Ccne1,Ccne2,Cdc14a,Cdc14b,Cdc20,Cdc23,Cdc25b,Cdc27,Cdca5,Cdca8,Cdt1,Cenpc1,Cenpe,Cenpx,Cep126,Cep57,Cep57l1,Cep63,Champ1,Chek2,Chmp1a,Chmp1b,Chmp2a,Chmp2b,Chmp4b,Chmp4c,Chmp5,Chmp6,Chmp7,Chtf18,Chtf8,Cit,Cks2,Cl…
GO Biological Process	GO:0016569	covalent chromatin modification	118	9.09409e-06	0.116932	0.000990947	1.19728	486.104	582	0.0362954	0.0434555	67	5.32554e-30	6.84757e-26	1.02203e-27	1.38619	289.283	401	473	0.0306458	0.84778	unnamed,unnamed,unnamed,unnamed,unnamed,unnamed,unnamed,unnamed,unnamed,unnamed,unnamed,unnamed,unnamed,unnamed,unnamed,unnamed,unnamed,unnamed,unnamed,unnamed,unnamed,unnamed,unnamed,unnamed,unnamed,unnamed,unnamed,unnamed,unnamed,unnamed,unnamed,unnamed,unnamed,unnamed,unnamed,unnamed,unnamed,unnamed,unnamed,unnamed,unnamed,unnamed,unnamed,unnamed,unnamed,unnamed,unnamed,unnamed,unnamed,unnamed…	0610010K14Rik,Abraxas1,Actl6a,Actl6b,Aebp2,Ak6,Anp32e,Apbb1,Arid1a,Arid4a,Arid4b,Asf1a,Asf1b,Ash1l,Ash2l,Asxl1,Atf2,Atm,Atxn3,Atxn7,Atxn7l3,Aurka,Aurkb,Babam1,Babam2,Bag6,Bahd1,Banp,Bap1,Baz1b,Baz2a,Bend3,Bmi1,Brca2,Brd1,Brd2,Brd3,Brd4,Brd8,Brd9,Brdt,Brms1,Brms1l,Brpf1,Brpf3,Carm1,Cbx2,Cbx3,Cbx4,Cbx7,Cbx8,Ccna2,Ccnb1,Cdc73,Cdk1,Cdk2,Cdyl,Cecr2,Chd1,Chd2,Chd4,Chd5,Chd6,Chd7,Chd8,Chek1,Clock,Coprs,…
GO Biological Process	GO:0046782	regulation of viral transcription	119	9.54797e-06	0.122768	0.00103166	1.73388	42.102	73	0.00314358	0.00545061	1910	0.00372121	1	0.0250509	1.33088	26.2984	35	43	0.00267482	0.813953	unnamed,unnamed,unnamed,unnamed,unnamed,unnamed,unnamed,unnamed,unnamed,unnamed,unnamed,unnamed,unnamed,unnamed,unnamed,unnamed,unnamed,unnamed,unnamed,unnamed,unnamed,unnamed,unnamed,unnamed,unnamed,unnamed,unnamed,unnamed,unnamed,unnamed,unnamed,unnamed,unnamed,unnamed,unnamed,unnamed,unnamed,unnamed,unnamed,unnamed,unnamed,unnamed,unnamed,unnamed,unnamed,unnamed,unnamed,unnamed,unnamed,unnamed…	Chd1,Ctdp1,Dhx9,Ep300,Gtf2b,Hdac1,Hmga2,Ifitm3,Inpp5k,Jun,Lef1,Mdfic,Nucks1,Pfn1,Psmc3,Rest,Rrp1b,Rsf1,Smarca4,Smarcb1,Snw1,Sp1,Taf11,Tarbp2,Tardbp,Tfap4,Trim11,Trim13,Trim14,Trim27,Trim32,Trim62,Trim8,Zfp36,Zfp639
GO Biological Process	GO:0006506	GPI anchor biosynthetic process	120	1.08743e-05	0.139821	0.00116518	2.28686	15.3048	35	0.00114275	0.0026133	1282	0.000217159	1	0.00217803	1.48179	19.5709	29	32	0.00221628	0.90625	unnamed,unnamed,unnamed,unnamed,unnamed,unnamed,unnamed,unnamed,unnamed,unnamed,unnamed,unnamed,unnamed,unnamed,unnamed,unnamed,unnamed,unnamed,unnamed,unnamed,unnamed,unnamed,unnamed,unnamed,unnamed,unnamed,unnamed,unnamed,unnamed,unnamed,unnamed,unnamed,unnamed,unnamed,unnamed	Dpm1,Dpm2,Dpm3,Gm20716,Gpaa1,Mppe1,Pgap1,Pgap2,Pigb,Pigc,Pigf,Pigg,Pigh,Pigk,Pigl,Pigm,Pign,Pigo,Pigp,Pigq,Pigs,Pigt,Pigu,Pigv,Pigw,Pigx,Pigyl,Pigz,Pyurf
GO Biological Process	GO:0071359	cellular response to dsRNA	121	1.09805e-05	0.141188	0.00116684	1.94837	26.1757	51	0.00195443	0.00380796	1772	0.00235523	1	0.0170901	1.3285	29.3564	39	48	0.00298051	0.8125	unnamed,unnamed,unnamed,unnamed,unnamed,unnamed,unnamed,unnamed,unnamed,unnamed,unnamed,unnamed,unnamed,unnamed,unnamed,unnamed,unnamed,unnamed,unnamed,unnamed,unnamed,unnamed,unnamed,unnamed,unnamed,unnamed,unnamed,unnamed,unnamed,unnamed,unnamed,unnamed,unnamed,unnamed,unnamed,unnamed,unnamed,unnamed,unnamed,unnamed,unnamed,unnamed,unnamed,unnamed,unnamed,unnamed,unnamed,unnamed,unnamed,unnamed…	Adar,Ago1,Ago2,Ago3,Ago4,Cav1,Colec12,Ddx58,Dgcr8,Dhx9,Dicer1,Drosha,Flot1,Hnrnpa2b1,Irf3,Lin28a,Lin28b,Mavs,Mb21d1,Mettl3,Mul1,Ncbp1,Npm1,Pde12,Prkra,Pum1,Pum2,Ralb,Riok3,Snip1,Spout1,Srrt,Tarbp2,Tert,Trim71,Zc3h7a,Zc3h7b,Zc3hav1,Zcchc11
GO Biological Process	GO:0031047	gene silencing by RNA	122	1.17993e-05	0.151716	0.00124357	1.68299	46.9404	79	0.00350484	0.0058986	1237	0.000160653	1	0.00166991	1.3357	43.423	58	71	0.00443256	0.816901	unnamed,unnamed,unnamed,unnamed,unnamed,unnamed,unnamed,unnamed,unnamed,unnamed,unnamed,unnamed,unnamed,unnamed,unnamed,unnamed,unnamed,unnamed,unnamed,unnamed,unnamed,unnamed,unnamed,unnamed,unnamed,unnamed,unnamed,unnamed,unnamed,unnamed,unnamed,unnamed,unnamed,unnamed,unnamed,unnamed,unnamed,unnamed,unnamed,unnamed,unnamed,unnamed,unnamed,unnamed,unnamed,unnamed,unnamed,unnamed,unnamed,unnamed…	Adar,Ago1,Ago2,Ago3,Ago4,Ajuba,Clp1,Cnot1,Cnot10,Cnot11,Cnot2,Cnot3,Cnot6,Cnot6l,Cnot7,Cnot8,Cnot9,Ddx17,Dgcr8,Dhx9,Dicer1,Drosha,Eif6,Exd1,Fkbp6,Hnrnpa2b1,Limd1,Lin28a,Lin28b,Mettl3,Mov10,Ncbp1,Ncbp2,Nrde2,Pabpc1,Prkra,Pum1,Pum2,Rbm4,Snd1,Snip1,Spout1,Srrt,Stat3,Tarbp2,Tdrd9,Tdrkh,Tert,Tnrc6a,Tnrc6b,Tnrc6c,Trim71,Wtip,Xpo5,Zc3h7a,Zc3h7b,Zcchc11,Zfp36
GO Biological Process	GO:0006360	transcription from RNA polymerase I promoter	123	1.19665e-05	0.153866	0.00125094	2.45833	12.2034	30	0.000911177	0.00223998	1474	0.000628875	1	0.0054858	1.50427	15.2898	23	25	0.00175774	0.92	unnamed,unnamed,unnamed,unnamed,unnamed,unnamed,unnamed,unnamed,unnamed,unnamed,unnamed,unnamed,unnamed,unnamed,unnamed,unnamed,unnamed,unnamed,unnamed,unnamed,unnamed,unnamed,unnamed,unnamed,unnamed,unnamed,unnamed,unnamed,unnamed,unnamed	Cavin1,Cebpa,Ercc6,Gtf2h1,Gtf2h5,Lipe,Polr1a,Polr1b,Polr1c,Polr1d,Polr1e,Polr2e,Polr2f,Polr2h,Polr2l,Rrn3,Taf1a,Taf1c,Tcof1,Ttf1,Twistnb,Ubtf,Znrd1
GO Biological Process	GO:0043966	histone H3 acetylation	124	1.20047e-05	0.154357	0.00124481	1.78485	36.4177	65	0.00271916	0.00485328	817	2.01482e-06	0.0259065	3.17094e-05	1.49882	29.3564	44	48	0.00336263	0.916667	unnamed,unnamed,unnamed,unnamed,unnamed,unnamed,unnamed,unnamed,unnamed,unnamed,unnamed,unnamed,unnamed,unnamed,unnamed,unnamed,unnamed,unnamed,unnamed,unnamed,unnamed,unnamed,unnamed,unnamed,unnamed,unnamed,unnamed,unnamed,unnamed,unnamed,unnamed,unnamed,unnamed,unnamed,unnamed,unnamed,unnamed,unnamed,unnamed,unnamed,unnamed,unnamed,unnamed,unnamed,unnamed,unnamed,unnamed,unnamed,unnamed,unnamed…	Ak6,Brca2,Brd1,Brd4,Brpf1,Brpf3,Crtc2,Dr1,Elp4,Ing4,Ing5,Irf4,Jade1,Jade2,Kat14,Kat2a,Kat2b,Kat6a,Kat6b,Kat7,Ldb1,Lef1,Mbip,Meaf6,Myod1,Per1,Pole3,Pole4,Sgf29,Smarca4,Spi1,Supt3,Supt7l,Tada1,Tada2a,Tada3,Taf10,Taf12,Taf5l,Taf6l,Taf9,Tcf3,Wdr5,Yeats2
GO Biological Process	GO:0034475	U4 snRNA 3'-end processing	125	1.20403e-05	0.154815	0.00123852	5.87685	1.70159	10	0.000127051	0.000746659	2560	0.0195583	1	0.0982345	1.63508	4.89273	8	8	0.000611387	1	unnamed,unnamed,unnamed,unnamed,unnamed,unnamed,unnamed,unnamed,unnamed,unnamed	Exosc2,Exosc3,Exosc4,Exosc5,Exosc6,Exosc7,Exosc8,Exosc9
GO Biological Process	GO:0000076	DNA replication checkpoint	126	1.20577e-05	0.155038	0.00123046	3.71249	4.30977	16	0.000321793	0.00119465	2261	0.0101139	1	0.0575164	1.51829	8.56228	13	14	0.000993504	0.928571	unnamed,unnamed,unnamed,unnamed,unnamed,unnamed,unnamed,unnamed,unnamed,unnamed,unnamed,unnamed,unnamed,unnamed,unnamed,unnamed	Cdt1,Clspn,Dna2,Hus1,Nae1,Oraov1,Rad17,Rad9a,Rad9b,Ticrr,Tipin,Topbp1,Zfp830
GO Biological Process	GO:0001805	positive regulation of type III hypersensitivity	127	1.20722e-05	0.155225	0.00122224	5.87501	1.70212	10	0.000127091	0.000746659	10373	0.833916	1	1	0.817539	2.44637	2	4	0.000152847	0.5	unnamed,unnamed,unnamed,unnamed,unnamed,unnamed,unnamed,unnamed,unnamed,unnamed	Fcgr1,Fcgr3
GO Biological Process	GO:0034728	nucleosome organization	128	1.21443e-05	0.156151	0.00121993	1.44854	101.481	147	0.00757721	0.0109759	622	8.24574e-08	0.00106024	1.70456e-06	1.341	85.0112	114	139	0.00871227	0.820144	unnamed,unnamed,unnamed,unnamed,unnamed,unnamed,unnamed,unnamed,unnamed,unnamed,unnamed,unnamed,unnamed,unnamed,unnamed,unnamed,unnamed,unnamed,unnamed,unnamed,unnamed,unnamed,unnamed,unnamed,unnamed,unnamed,unnamed,unnamed,unnamed,unnamed,unnamed,unnamed,unnamed,unnamed,unnamed,unnamed,unnamed,unnamed,unnamed,unnamed,unnamed,unnamed,unnamed,unnamed,unnamed,unnamed,unnamed,unnamed,unnamed,unnamed…	Anp32b,Anp32e,Arid1a,Arid2,Asf1a,Asf1b,Brd2,Brdt,Cabin1,Cebpg,Cenpa,Cenpp,Chaf1a,Chaf1b,Chd5,Ctcf,Daxx,Grwd1,H1f0,H1foo,H1fx,H2afy,H2afy2,H2al2a,H3f3a,H3f3b,Hat1,Hira,Hist1h1a,Hist1h1b,Hist1h1d,Hist1h1e,Hist1h2bb,Hist1h2bc,Hist1h2be,Hist1h2bf,Hist1h2bj,Hist1h2bk,Hist1h2bl,Hist1h2bn,Hist1h2bp,Hist1h2bq,Hist1h2br,Hist1h3a,Hist1h3b,Hist1h3c,Hist1h3d,Hist1h3e,Hist1h3f,Hist1h3g,Hist1h3h,Hist1h3i,Hist1…
GO Biological Process	GO:0002181	cytoplasmic translation	129	1.24921e-05	0.160624	0.00124515	1.98381	24.1959	48	0.00180661	0.00358396	2327	0.0114976	1	0.0635307	1.26802	29.968	38	49	0.00290409	0.77551	unnamed,unnamed,unnamed,unnamed,unnamed,unnamed,unnamed,unnamed,unnamed,unnamed,unnamed,unnamed,unnamed,unnamed,unnamed,unnamed,unnamed,unnamed,unnamed,unnamed,unnamed,unnamed,unnamed,unnamed,unnamed,unnamed,unnamed,unnamed,unnamed,unnamed,unnamed,unnamed,unnamed,unnamed,unnamed,unnamed,unnamed,unnamed,unnamed,unnamed,unnamed,unnamed,unnamed,unnamed,unnamed,unnamed,unnamed,unnamed	Denr,Eif2d,Eif3a,Eif3b,Eif3d,Eif3f,Eif3m,Eif4ebp1,Gm5218,Gm8888,Gm8973,Gspt1,Mcts2,Pcbp2,Ptbp1,Rbm4,Rpl15,Rpl22,Rpl22l1,Rpl27a,Rpl29,Rpl30,Rpl31,Rpl35a,Rpl36,Rpl4,Rpl6,Rpl7,Rpl7l1,Rpl8,Rpl9,Rplp1,Rplp2,Rps20,Rps3,Rps3a1,Rwdd1,Ssb
GO Biological Process	GO:0098754	detoxification	130	1.31501e-05	0.169084	0.00130065	1.63842	52.4895	86	0.00391917	0.00642126	7626	0.497286	1	0.838461	1.01044	54.4316	55	89	0.00420329	0.617977	unnamed,unnamed,unnamed,unnamed,unnamed,unnamed,unnamed,unnamed,unnamed,unnamed,unnamed,unnamed,unnamed,unnamed,unnamed,unnamed,unnamed,unnamed,unnamed,unnamed,unnamed,unnamed,unnamed,unnamed,unnamed,unnamed,unnamed,unnamed,unnamed,unnamed,unnamed,unnamed,unnamed,unnamed,unnamed,unnamed,unnamed,unnamed,unnamed,unnamed,unnamed,unnamed,unnamed,unnamed,unnamed,unnamed,unnamed,unnamed,unnamed,unnamed…	Abcc2,Apoe,Apom,Cat,Cygb,Duox1,Duox2,Fam213a,Fam213b,Fancc,Gpx1,Gpx4,Gpx5,Gpx7,Gpx8,Gsr,Gstm5,Gsto1,Gsto2,Ltc4s,Mgst1,Mgst2,Mgst3,Mpo,Mt1,Mt2,Nos3,Nxn,Nxnl1,Nxnl2,Park7,Prdx1,Prdx2,Prdx3,Prdx5,Prdx6,Pxdn,Selenos,Selenot,Selenow,Sesn1,Sesn2,Slc30a1,Slc30a3,Sod1,Sod2,Srxn1,Trp53inp1,Txn1,Txndc17,Txnl1,Txnrd1,Txnrd2,Txnrd3,Ubiad1
GO Biological Process	GO:0001798	positive regulation of type IIa hypersensitivity	131	1.33394e-05	0.171517	0.00130929	5.80616	1.72231	10	0.000128598	0.000746659	10373	0.833916	1	1	0.817539	2.44637	2	4	0.000152847	0.5	unnamed,unnamed,unnamed,unnamed,unnamed,unnamed,unnamed,unnamed,unnamed,unnamed	Fcgr1,Fcgr3
GO Biological Process	GO:0061622	glycolytic process through glucose-1-phosphate	132	1.34473e-05	0.172906	0.00130989	9.36844	0.74719	7	5.57896e-05	0.000522661	4193	0.139884	1	0.42896	1.63508	2.44637	4	4	0.000305694	1	unnamed,unnamed,unnamed,unnamed,unnamed,unnamed,unnamed	Gale,Galk1,Galt,Pfkm
GO Biological Process	GO:0043921	modulation by host of viral transcription	133	1.36628e-05	0.175676	0.00132087	2.1292	18.7864	40	0.0014027	0.00298664	3023	0.0378684	1	0.161069	1.30806	15.2898	20	25	0.00152847	0.8	unnamed,unnamed,unnamed,unnamed,unnamed,unnamed,unnamed,unnamed,unnamed,unnamed,unnamed,unnamed,unnamed,unnamed,unnamed,unnamed,unnamed,unnamed,unnamed,unnamed,unnamed,unnamed,unnamed,unnamed,unnamed,unnamed,unnamed,unnamed,unnamed,unnamed,unnamed,unnamed,unnamed,unnamed,unnamed,unnamed,unnamed,unnamed,unnamed,unnamed	Chd1,Ctdp1,Ep300,Hdac1,Hmga2,Inpp5k,Jun,Lef1,Nucks1,Psmc3,Rest,Rrp1b,Smarca4,Smarcb1,Snw1,Sp1,Taf11,Tardbp,Tfap4,Zfp639
GO Biological Process	GO:0006458	'de novo' protein folding	134	1.42745e-05	0.183542	0.00136971	2.25644	15.5112	35	0.00115815	0.0026133	1734	0.00207706	1	0.0154018	1.39463	20.7941	29	34	0.00221628	0.852941	unnamed,unnamed,unnamed,unnamed,unnamed,unnamed,unnamed,unnamed,unnamed,unnamed,unnamed,unnamed,unnamed,unnamed,unnamed,unnamed,unnamed,unnamed,unnamed,unnamed,unnamed,unnamed,unnamed,unnamed,unnamed,unnamed,unnamed,unnamed,unnamed,unnamed,unnamed,unnamed,unnamed,unnamed,unnamed	Bbs12,Cct2,Cct3,Cct4,Cct5,Cct6b,Cct7,Cct8,Chchd4,Dnajb1,Dnajb12,Dnajb14,Entpd5,Ero1l,Fyco1,Hspa8,Hspd1,Hspe1,Hsph1,Mb,Mkks,Selenof,Sh3glb1,Tcp1,Tor1a,Tor1b,Tor2a,Uggt1,Uggt2
GO Biological Process	GO:0007093	mitotic cell cycle checkpoint	135	1.45864e-05	0.187552	0.00138928	1.45299	97.7294	142	0.00729705	0.0106026	255	1.53388e-14	1.97226e-10	7.73435e-13	1.52811	65.4403	100	107	0.00764234	0.934579	unnamed,unnamed,unnamed,unnamed,unnamed,unnamed,unnamed,unnamed,unnamed,unnamed,unnamed,unnamed,unnamed,unnamed,unnamed,unnamed,unnamed,unnamed,unnamed,unnamed,unnamed,unnamed,unnamed,unnamed,unnamed,unnamed,unnamed,unnamed,unnamed,unnamed,unnamed,unnamed,unnamed,unnamed,unnamed,unnamed,unnamed,unnamed,unnamed,unnamed,unnamed,unnamed,unnamed,unnamed,unnamed,unnamed,unnamed,unnamed,unnamed,unnamed…	Apc,Atf2,Atm,Aurkb,Bcl2l1,Blm,Brca1,Bub1,Bub3,Casp2,Ccnd1,Cdk1,Cdk5rap3,Cdkn1a,Cenpe,Cep192,Chek1,Chek2,Chfr,Chmp4c,Clspn,Cradd,Dgkz,Donson,Eme1,Eme2,Fanci,Fbxo31,Foxn3,Gigyf2,Hmga2,Hras,Hus1,Ier3,Ik,Ints3,Khdc3,Klhl22,Kntc1,Mad1l1,Mad2l1,Mad2l1bp,Mbd4,Mdm2,Mre11a,Mrnip,Msh2,Mus81,Nabp1,Nabp2,Nae1,Nbn,Nek11,Nop53,Oraov1,Pidd1,Plk1,Plk2,Plk3,Pml,Prcc,Prkdc,Psmg2,Pura,Rad17,Rad9a,Rad9b,Rbm38,Rfwd3,…
GO Biological Process	GO:0016458	gene silencing	136	1.51033e-05	0.194198	0.00142793	1.37673	137.281	189	0.0102502	0.0141119	1363	0.000328791	1	0.00310169	1.19454	118.037	141	193	0.0107757	0.73057	unnamed,unnamed,unnamed,unnamed,unnamed,unnamed,unnamed,unnamed,unnamed,unnamed,unnamed,unnamed,unnamed,unnamed,unnamed,unnamed,unnamed,unnamed,unnamed,unnamed,unnamed,unnamed,unnamed,unnamed,unnamed,unnamed,unnamed,unnamed,unnamed,unnamed,unnamed,unnamed,unnamed,unnamed,unnamed,unnamed,unnamed,unnamed,unnamed,unnamed,unnamed,unnamed,unnamed,unnamed,unnamed,unnamed,unnamed,unnamed,unnamed,unnamed…	Adar,Ago1,Ago2,Ago3,Ago4,Ajuba,Arid1a,Atf6b,Bahcc1,Bahd1,Baz2a,Bend3,Cbx8,Chmp1a,Clp1,Cnot1,Cnot10,Cnot11,Cnot2,Cnot3,Cnot6,Cnot6l,Cnot7,Cnot8,Cnot9,Ddx17,Dgcr8,Dhx9,Dicer1,Dnmt1,Dnmt3a,Dnmt3b,Dot1l,Dpy30,Drosha,Eif6,Exd1,Fkbp6,Gigyf2,H2afj,H2afv,H2afx,H2afy,H2afy2,H2al2a,H3f3a,H3f3b,Hat1,Hdac1,Hdac2,Hells,Hist1h2af,Hist1h2ah,Hist1h3a,Hist1h3b,Hist1h3c,Hist1h3d,Hist1h3e,Hist1h3f,Hist1h3g,Hist1h3h…
GO Biological Process	GO:0010948	negative regulation of cell cycle process	137	1.59072e-05	0.204534	0.00149295	1.30831	198.73	260	0.0148383	0.0194131	216	3.99415e-16	5.13568e-12	2.37763e-14	1.43504	114.979	165	188	0.0126099	0.87766	unnamed,unnamed,unnamed,unnamed,unnamed,unnamed,unnamed,unnamed,unnamed,unnamed,unnamed,unnamed,unnamed,unnamed,unnamed,unnamed,unnamed,unnamed,unnamed,unnamed,unnamed,unnamed,unnamed,unnamed,unnamed,unnamed,unnamed,unnamed,unnamed,unnamed,unnamed,unnamed,unnamed,unnamed,unnamed,unnamed,unnamed,unnamed,unnamed,unnamed,unnamed,unnamed,unnamed,unnamed,unnamed,unnamed,unnamed,unnamed,unnamed,unnamed…	Apc,Atf5,Atm,Aurkb,Bcl2,Blm,Bmp4,Bmp7,Brca1,Brd7,Btn2a2,Bub1,Bub3,Calr,Casp2,Ccnd1,Ccnf,Ccnk,Cdc73,Cdk1,Cdk2ap2,Cdk4,Cdk5rap2,Cdk5rap3,Cdk9,Cdkn1a,Cdkn2d,Cdt1,Cenpe,Cep192,Chek1,Chek2,Chmp2a,Chmp4c,Clspn,Cradd,Ctdsp1,Ctdsp2,Ctdspl,Dab2ip,Dact1,Dcun1d3,Dgkz,Dmrt1,Donson,E2f7,E2f8,Esr1,Ezh2,Fanci,Fbxo31,Fbxo5,Fbxo7,Fbxw7,Fgfr2,Fgfr3,Foxe3,Foxn3,Fzd9,Gigyf2,Gjc2,H2afy,Haspin,Hmga2,Hsp90ab1,Hus1,Ier3…
GO Biological Process	GO:0042273	ribosomal large subunit biogenesis	138	1.61354e-05	0.207469	0.0015034	1.58726	59.8517	95	0.00446888	0.00709326	859	3.93187e-06	0.050556	5.88545e-05	1.38671	48.3157	67	79	0.00512037	0.848101	unnamed,unnamed,unnamed,unnamed,unnamed,unnamed,unnamed,unnamed,unnamed,unnamed,unnamed,unnamed,unnamed,unnamed,unnamed,unnamed,unnamed,unnamed,unnamed,unnamed,unnamed,unnamed,unnamed,unnamed,unnamed,unnamed,unnamed,unnamed,unnamed,unnamed,unnamed,unnamed,unnamed,unnamed,unnamed,unnamed,unnamed,unnamed,unnamed,unnamed,unnamed,unnamed,unnamed,unnamed,unnamed,unnamed,unnamed,unnamed,unnamed,unnamed…	Aamp,Bop1,Brix1,Ddx28,Dhx30,Ebna1bp2,Eif6,Fastkd2,Ftsj3,Gm10036,Gm10269,Gm16519,Gm5093,Gtf3a,Gtpbp4,Heatr3,Malsu1,Mdn1,Mrpl1,Mrpl11,Mrpl20,Mrto4,Nhp2,Nip7,Nle1,Noc2l,Nol9,Nop16,Nop2,Nop53,Npm1,Nsa2,Pak1ip1,Pes1,Ppan,Rpf1,Rpf2,Rpl10a,Rpl11,Rpl12,Rpl14,Rpl23a,Rpl24,Rpl3,Rpl35,Rpl35a,Rpl38,Rpl3l,Rpl5,Rpl6,Rpl7,Rpl7a,Rpl7l1,Rrp15,Rsl1d1,Rsl24d1,Samd15,Sdad1,Snu13,Surf6,Tchhl1,Wdr12,Wdr37,Wdr55,Wdr74,…
GO Biological Process	GO:0051297	centrosome organization	139	1.61481e-05	0.207632	0.00149376	1.60477	56.706	91	0.004234	0.00679459	699	3.5624e-07	0.00458053	6.55298e-06	1.43622	45.2578	65	74	0.00496752	0.878378	unnamed,unnamed,unnamed,unnamed,unnamed,unnamed,unnamed,unnamed,unnamed,unnamed,unnamed,unnamed,unnamed,unnamed,unnamed,unnamed,unnamed,unnamed,unnamed,unnamed,unnamed,unnamed,unnamed,unnamed,unnamed,unnamed,unnamed,unnamed,unnamed,unnamed,unnamed,unnamed,unnamed,unnamed,unnamed,unnamed,unnamed,unnamed,unnamed,unnamed,unnamed,unnamed,unnamed,unnamed,unnamed,unnamed,unnamed,unnamed,unnamed,unnamed…	Arhgef10,Arl2,Aurka,Bbs4,Bnip2,Brca1,Brca2,Brsk1,C2cd3,Ccp110,Cdk2,Cdk5rap2,Cenpj,Cep120,Cep135,Cep152,Cep192,Cep250,Cep63,Cep72,Chd3,Ckap5,Cntln,Cntrob,Crocc,Ctnnb1,Dctn1,Gadd45a,Golga2,Haus1,Haus2,Haus3,Haus4,Haus5,Haus6,Haus8,Hepacam2,Kif11,Kif3a,Nde1,Ndel1,Nek2,Npm1,Odf2,Pard6a,Pclaf,Plk1,Plk4,Ppp1r12a,Sac3d1,Sass6,Sdccag8,Sgo1,Slc16a1,Ssx2ip,Stil,Tubgcp2,Tubgcp3,Tubgcp4,Tubgcp5,Tubgcp6,Usp33…
GO Biological Process	GO:0048285	organelle fission	140	1.69691e-05	0.218189	0.00155849	1.26251	266.929	337	0.0199304	0.0251624	199	6.96715e-17	8.95836e-13	4.50169e-15	1.34506	199.99	269	327	0.0205579	0.82263	unnamed,unnamed,unnamed,unnamed,unnamed,unnamed,unnamed,unnamed,unnamed,unnamed,unnamed,unnamed,unnamed,unnamed,unnamed,unnamed,unnamed,unnamed,unnamed,unnamed,unnamed,unnamed,unnamed,unnamed,unnamed,unnamed,unnamed,unnamed,unnamed,unnamed,unnamed,unnamed,unnamed,unnamed,unnamed,unnamed,unnamed,unnamed,unnamed,unnamed,unnamed,unnamed,unnamed,unnamed,unnamed,unnamed,unnamed,unnamed,unnamed,unnamed…	4930447C04Rik,Abraxas2,Acot8,Acox1,Actr2,Actr3,Ago4,Akap8,Akap8l,Ankle1,Ankrd53,Apc,Apitd1,Arhgef10,Aspm,Atf6b,Atm,Aurka,Aurkb,Bag6,Bccip,Becn1,Birc5,Brca2,Brdt,Brip1,Bub1,Bub3,Catsperz,Ccdc155,Ccnb1,Ccne1,Ccne2,Cdc14a,Cdc14b,Cdc20,Cdc23,Cdc25b,Cdc27,Cdca5,Cdca8,Cdt1,Cenpc1,Cenpe,Cenpx,Cep126,Cep57,Cep57l1,Cep63,Champ1,Chek2,Chmp1a,Chmp1b,Chmp2a,Chmp2b,Chmp4b,Chmp4c,Chmp5,Chmp6,Chmp7,Chtf18,Chtf8…
GO Biological Process	GO:0000291	nuclear-transcribed mRNA catabolic process, exonucleolytic	141	1.70321e-05	0.218998	0.00155318	3.29793	5.45797	18	0.000407524	0.00134399	1463	0.00062455	1	0.00548904	1.63508	9.17387	15	15	0.00114635	1	unnamed,unnamed,unnamed,unnamed,unnamed,unnamed,unnamed,unnamed,unnamed,unnamed,unnamed,unnamed,unnamed,unnamed,unnamed,unnamed,unnamed,unnamed	Cnot6,Cnot7,Cnot8,Dis3l2,Exosc2,Exosc3,Exosc4,Exosc5,Exosc6,Exosc7,Exosc8,Exosc9,Pan2,Polr2g,Skiv2l
GO Biological Process	GO:0070828	heterochromatin organization	142	1.75843e-05	0.226099	0.00159224	2.40718	12.4627	30	0.000930539	0.00223998	1378	0.000381799	1	0.00356254	1.63508	9.78546	16	16	0.00122277	1	unnamed,unnamed,unnamed,unnamed,unnamed,unnamed,unnamed,unnamed,unnamed,unnamed,unnamed,unnamed,unnamed,unnamed,unnamed,unnamed,unnamed,unnamed,unnamed,unnamed,unnamed,unnamed,unnamed,unnamed,unnamed,unnamed,unnamed,unnamed,unnamed,unnamed	Bahcc1,Bahd1,Baz2a,Cdkn2a,Cenpv,H3f3a,H3f3b,Hells,Hmga1,Hmga1-rs1,Hmga2,Hp1bp3,Mthfr,Setd7,Tnrc18,Wdhd1
GO Biological Process	GO:0031503	protein complex localization	143	1.80534e-05	0.23213	0.00162329	1.58663	59.2452	94	0.00442359	0.00701859	445	9.96965e-10	1.2819e-05	2.88067e-08	1.51993	43.423	66	71	0.00504394	0.929577	unnamed,unnamed,unnamed,unnamed,unnamed,unnamed,unnamed,unnamed,unnamed,unnamed,unnamed,unnamed,unnamed,unnamed,unnamed,unnamed,unnamed,unnamed,unnamed,unnamed,unnamed,unnamed,unnamed,unnamed,unnamed,unnamed,unnamed,unnamed,unnamed,unnamed,unnamed,unnamed,unnamed,unnamed,unnamed,unnamed,unnamed,unnamed,unnamed,unnamed,unnamed,unnamed,unnamed,unnamed,unnamed,unnamed,unnamed,unnamed,unnamed,unnamed…	Arl3,Bbs1,Bbs12,Birc5,Cep131,Cep72,Cluap1,Dlg1,Dnmt3b,Dync2h1,Dync2li1,Dynll1,Exoc1,Exoc3,Exoc3l,Exoc3l4,Exoc8,Ezr,Fkbp4,Gpn1,Gpn2,Gpn3,Haspin,Hspb11,Ick,Ift122,Ift140,Ift20,Ift22,Ift27,Ift43,Ift46,Ift52,Ift57,Ift74,Ift80,Ift81,Kif17,Klc3,Klhl21,Lca5,Mios,Mzt1,Nacc2,Ndc1,Nme7,Nup133,Ran,Rcc2,Seh1l,Smad7,Snapin,Ssna1,Ssx2ip,Stxbp6,Tnfaip2,Traf3ip1,Ttc21a,Ttc21b,Ttc26,Ttc30b,Wasl,Wdr19,Wdr34,Wdr35,…
GO Biological Process	GO:0006505	GPI anchor metabolic process	144	1.85819e-05	0.238927	0.00165921	2.22707	15.7157	35	0.00117343	0.0026133	1523	0.000738691	1	0.00623643	1.43689	20.1825	29	33	0.00221628	0.878788	unnamed,unnamed,unnamed,unnamed,unnamed,unnamed,unnamed,unnamed,unnamed,unnamed,unnamed,unnamed,unnamed,unnamed,unnamed,unnamed,unnamed,unnamed,unnamed,unnamed,unnamed,unnamed,unnamed,unnamed,unnamed,unnamed,unnamed,unnamed,unnamed,unnamed,unnamed,unnamed,unnamed,unnamed,unnamed	Dpm1,Dpm2,Dpm3,Gm20716,Gpaa1,Mppe1,Pgap1,Pgap2,Pigb,Pigc,Pigf,Pigg,Pigh,Pigk,Pigl,Pigm,Pign,Pigo,Pigp,Pigq,Pigs,Pigt,Pigu,Pigv,Pigw,Pigx,Pigyl,Pigz,Pyurf
GO Biological Process	GO:0009206	purine ribonucleoside triphosphate biosynthetic process	145	1.86749e-05	0.240122	0.00165601	1.92217	26.0122	50	0.00194222	0.00373329	1899	0.00357492	1	0.0242055	1.30806	30.5796	40	50	0.00305694	0.8	unnamed,unnamed,unnamed,unnamed,unnamed,unnamed,unnamed,unnamed,unnamed,unnamed,unnamed,unnamed,unnamed,unnamed,unnamed,unnamed,unnamed,unnamed,unnamed,unnamed,unnamed,unnamed,unnamed,unnamed,unnamed,unnamed,unnamed,unnamed,unnamed,unnamed,unnamed,unnamed,unnamed,unnamed,unnamed,unnamed,unnamed,unnamed,unnamed,unnamed,unnamed,unnamed,unnamed,unnamed,unnamed,unnamed,unnamed,unnamed,unnamed,unnamed	Ak9,Aldoa,Atp5a1,Atp5b,Atp5c1,Atp5d,Atp5e,Atp5f1,Atp5g1,Atp5g2,Atp5g3,Atp5h,Atp5j,Atp5j2,Atp5k,Atp5l,Atp5o,Atp5s,Atp6v0a1,Atp6v0a2,Chchd10,Cox5b,Cyc1,Gm20390,Impdh1,Impdh2,Nipsnap2,Nme1,Nme2,Nme3,Nme4,Nme6,Nme7,Pnp,Slc25a13,Stoml2,Surf1,Tcirg1,Tgfb1,Uqcc3
GO Biological Process	GO:0051290	protein heterotetramerization	146	1.92297e-05	0.247256	0.00169353	1.85582	29.6365	55	0.00221284	0.00410662	904	6.83784e-06	0.087921	9.72577e-05	1.48974	27.5216	41	45	0.00313336	0.911111	unnamed,unnamed,unnamed,unnamed,unnamed,unnamed,unnamed,unnamed,unnamed,unnamed,unnamed,unnamed,unnamed,unnamed,unnamed,unnamed,unnamed,unnamed,unnamed,unnamed,unnamed,unnamed,unnamed,unnamed,unnamed,unnamed,unnamed,unnamed,unnamed,unnamed,unnamed,unnamed,unnamed,unnamed,unnamed,unnamed,unnamed,unnamed,unnamed,unnamed,unnamed,unnamed,unnamed,unnamed,unnamed,unnamed,unnamed,unnamed,unnamed,unnamed…	Anxa2,Cbr4,Farsa,Farsb,Grin1,Grin2b,H2-Ke6,Hist1h3a,Hist1h3b,Hist1h3c,Hist1h3d,Hist1h3e,Hist1h3f,Hist1h3g,Hist1h3h,Hist1h3i,Hist1h4a,Hist1h4b,Hist1h4c,Hist1h4d,Hist1h4f,Hist1h4h,Hist1h4i,Hist1h4j,Hist1h4k,Hist1h4m,Hist2h3c1,Hist2h3c2,Hist2h4,Hist4h4,Insr,Lrp4,Nlgn1,Nup54,Pdss1,Pdss2,Rcc1,Rrm1,Rrm2,S100a10,Xrcc6
GO Biological Process	GO:0007098	centrosome cycle	147	1.93575e-05	0.248899	0.00169319	1.63049	51.5182	84	0.00384665	0.00627193	821	2.1952e-06	0.0282258	3.43798e-05	1.42181	42.1998	60	69	0.0045854	0.869565	unnamed,unnamed,unnamed,unnamed,unnamed,unnamed,unnamed,unnamed,unnamed,unnamed,unnamed,unnamed,unnamed,unnamed,unnamed,unnamed,unnamed,unnamed,unnamed,unnamed,unnamed,unnamed,unnamed,unnamed,unnamed,unnamed,unnamed,unnamed,unnamed,unnamed,unnamed,unnamed,unnamed,unnamed,unnamed,unnamed,unnamed,unnamed,unnamed,unnamed,unnamed,unnamed,unnamed,unnamed,unnamed,unnamed,unnamed,unnamed,unnamed,unnamed…	Arhgef10,Arl2,Aurka,Bbs4,Bnip2,Brca1,Brca2,Brsk1,C2cd3,Ccp110,Cdk2,Cdk5rap2,Cenpj,Cep120,Cep135,Cep152,Cep192,Cep250,Cep63,Cep72,Chd3,Ckap5,Cntrob,Crocc,Ctnnb1,Gadd45a,Golga2,Haus1,Haus2,Haus3,Haus4,Haus5,Haus6,Haus8,Hepacam2,Kif11,Nde1,Ndel1,Nek2,Npm1,Pard6a,Pclaf,Plk1,Plk4,Ppp1r12a,Sac3d1,Sass6,Sdccag8,Slc16a1,Ssx2ip,Stil,Tubgcp2,Tubgcp3,Tubgcp4,Tubgcp5,Tubgcp6,Usp33,Uvrag,Wdr62,Xrcc2
GO Biological Process	GO:1903573	negative regulation of response to endoplasmic reticulum stress	148	1.93823e-05	0.249217	0.0016839	1.80169	33.302	60	0.00248652	0.00447995	640	1.18775e-07	0.00152721	2.38626e-06	1.59315	23.8521	38	39	0.00290409	0.974359	unnamed,unnamed,unnamed,unnamed,unnamed,unnamed,unnamed,unnamed,unnamed,unnamed,unnamed,unnamed,unnamed,unnamed,unnamed,unnamed,unnamed,unnamed,unnamed,unnamed,unnamed,unnamed,unnamed,unnamed,unnamed,unnamed,unnamed,unnamed,unnamed,unnamed,unnamed,unnamed,unnamed,unnamed,unnamed,unnamed,unnamed,unnamed,unnamed,unnamed,unnamed,unnamed,unnamed,unnamed,unnamed,unnamed,unnamed,unnamed,unnamed,unnamed…	Bfar,Clu,Creb3,Creb3l1,Crebrf,Derl2,Derl3,Dnajc3,Erlec1,Grina,Herpud1,Hyou1,Lrrk2,Nck1,Nck2,Opa1,Os9,Park2,Park7,Pdx1,Ppp1r15a,Ppp1r15b,Ptpn1,Selenos,Sgta,Svip,Syvn1,Tmbim6,Txndc12,Ubac2,Ube2g2,Ube2j1,Ubxn1,Usp14,Usp25,Wfs1,Xbp1,Yod1
GO Biological Process	GO:0099562	maintenance of postsynaptic density structure	149	1.95462e-05	0.251325	0.00168675	11.3232	0.529885	6	3.95643e-05	0.000447995	6231	0.374033	1	0.771837	1.63508	1.22318	2	2	0.000152847	1	unnamed,unnamed,unnamed,unnamed,unnamed,unnamed	Dlg4,Shank1
GO Biological Process	GO:0006310	DNA recombination	150	2.00957e-05	0.258391	0.0017226	1.35023	152.567	206	0.0113915	0.0153812	359	2.03597e-11	2.61785e-07	7.29206e-10	1.36849	112.533	154	184	0.0117692	0.836956	unnamed,unnamed,unnamed,unnamed,unnamed,unnamed,unnamed,unnamed,unnamed,unnamed,unnamed,unnamed,unnamed,unnamed,unnamed,unnamed,unnamed,unnamed,unnamed,unnamed,unnamed,unnamed,unnamed,unnamed,unnamed,unnamed,unnamed,unnamed,unnamed,unnamed,unnamed,unnamed,unnamed,unnamed,unnamed,unnamed,unnamed,unnamed,unnamed,unnamed,unnamed,unnamed,unnamed,unnamed,unnamed,unnamed,unnamed,unnamed,unnamed,unnamed…	4930447C04Rik,Actl6a,Actr5,Actr8,Ap5s1,Ap5z1,Apex1,Apitd1,Atm,Batf,Bcl11b,Blm,Brca1,Brca2,Brip1,Ccdc155,Cdc45,Cdc7,Cenpx,Cep63,Chtf18,Cntd1,Dclre1c,Eme1,Eme2,Ercc1,Ercc4,Exd2,Exo1,Exosc3,Exosc6,Fan1,Fancm,Fbxo18,Foxp1,Gen1,Gins2,Gins4,Gm42742,H2afx,Helq,Hfm1,Hmgb1,Hmgb2,Hspd1,Hus1,Icosl,Ino80,Ino80b,Ino80c,Ino80d,Kdm4d,Kin,Lef1,Lig3,Lig4,Mcm8,Mcm9,Mcmdc2,Mcrs1,Mlh1,Mlh3,Mms22l,Mnd1,Morf4l1,Msh2,M…
GO Biological Process	GO:0009145	purine nucleoside triphosphate biosynthetic process	151	2.07559e-05	0.266879	0.00176741	1.87448	28.2745	53	0.00211114	0.00395729	1796	0.00268487	1	0.0192216	1.31448	31.1912	41	51	0.00313336	0.803922	unnamed,unnamed,unnamed,unnamed,unnamed,unnamed,unnamed,unnamed,unnamed,unnamed,unnamed,unnamed,unnamed,unnamed,unnamed,unnamed,unnamed,unnamed,unnamed,unnamed,unnamed,unnamed,unnamed,unnamed,unnamed,unnamed,unnamed,unnamed,unnamed,unnamed,unnamed,unnamed,unnamed,unnamed,unnamed,unnamed,unnamed,unnamed,unnamed,unnamed,unnamed,unnamed,unnamed,unnamed,unnamed,unnamed,unnamed,unnamed,unnamed,unnamed…	Adk,Ak9,Aldoa,Atp5a1,Atp5b,Atp5c1,Atp5d,Atp5e,Atp5f1,Atp5g1,Atp5g2,Atp5g3,Atp5h,Atp5j,Atp5j2,Atp5k,Atp5l,Atp5o,Atp5s,Atp6v0a1,Atp6v0a2,Chchd10,Cox5b,Cyc1,Gm20390,Impdh1,Impdh2,Nipsnap2,Nme1,Nme2,Nme3,Nme4,Nme6,Nme7,Pnp,Slc25a13,Stoml2,Surf1,Tcirg1,Tgfb1,Uqcc3
GO Biological Process	GO:0000956	nuclear-transcribed mRNA catabolic process	152	2.12011e-05	0.272604	0.00179345	1.49505	79.5961	119	0.00594311	0.00888524	347	7.86758e-12	1.01161e-07	2.91531e-10	1.50023	59.3244	89	97	0.00680168	0.917526	unnamed,unnamed,unnamed,unnamed,unnamed,unnamed,unnamed,unnamed,unnamed,unnamed,unnamed,unnamed,unnamed,unnamed,unnamed,unnamed,unnamed,unnamed,unnamed,unnamed,unnamed,unnamed,unnamed,unnamed,unnamed,unnamed,unnamed,unnamed,unnamed,unnamed,unnamed,unnamed,unnamed,unnamed,unnamed,unnamed,unnamed,unnamed,unnamed,unnamed,unnamed,unnamed,unnamed,unnamed,unnamed,unnamed,unnamed,unnamed,unnamed,unnamed…	Ago1,Atm,Auh,Casc3,Cnot1,Cnot2,Cnot3,Cnot4,Cnot6,Cnot6l,Cnot7,Cnot8,Cnot9,Csde1,Ctif,Dcp1a,Dcp1b,Dcp2,Dcps,Ddx5,Dis3l2,Dxo,Edc3,Edc4,Eif3e,Eif4a3,Etf1,Exosc10,Exosc2,Exosc3,Exosc4,Exosc5,Exosc6,Exosc7,Exosc8,Exosc9,Gspt1,Lsm1,Lsm3,Lsm4,Lsm5,Lsm7,Magoh,Magohb,Mlh1,Mrto4,Mtpap,Nbas,Ncbp1,Ncbp2,Noct,Pabpc1,Pan2,Pan3,Papd4,Papd5,Parn,Patl1,Pcid2,Pde12,Pelo,Pnrc1,Pnrc2,Polr2d,Polr2g,Prpf18,Pym1,Rbm8a,…
GO Biological Process	GO:0061620	glycolytic process through glucose-6-phosphate	153	2.1398e-05	0.275135	0.00179827	5.48907	1.8218	10	0.000136026	0.000746659	3169	0.0523088	1	0.21224	1.63508	3.66955	6	6	0.00045854	1	unnamed,unnamed,unnamed,unnamed,unnamed,unnamed,unnamed,unnamed,unnamed,unnamed	Gale,Galk1,Galt,Gpi1,Hk1,Pfkm
GO Biological Process	GO:0009299	mRNA transcription	154	2.15963e-05	0.277685	0.00180315	2.38003	12.6049	30	0.000941153	0.00223998	2399	0.0127337	1	0.0682495	1.37347	15.2898	21	25	0.00160489	0.84	unnamed,unnamed,unnamed,unnamed,unnamed,unnamed,unnamed,unnamed,unnamed,unnamed,unnamed,unnamed,unnamed,unnamed,unnamed,unnamed,unnamed,unnamed,unnamed,unnamed,unnamed,unnamed,unnamed,unnamed,unnamed,unnamed,unnamed,unnamed,unnamed,unnamed	Atf4,Ddit3,Ddx5,Eef1d,Foxe3,Hipk3,Hsf1,Lmo2,Med1,Ppard,Runx3,Sox17,Sox18,Sp1,Srebf1,Srf,Stat3,Supt6,Tfcp2,Trp53,Zbtb1
GO Biological Process	GO:0044773	mitotic DNA damage checkpoint	155	2.16009e-05	0.277745	0.0017919	1.65835	47.0347	78	0.00351189	0.00582394	657	1.6721e-07	0.00214998	3.27242e-06	1.51396	33.0259	50	54	0.00382117	0.925926	unnamed,unnamed,unnamed,unnamed,unnamed,unnamed,unnamed,unnamed,unnamed,unnamed,unnamed,unnamed,unnamed,unnamed,unnamed,unnamed,unnamed,unnamed,unnamed,unnamed,unnamed,unnamed,unnamed,unnamed,unnamed,unnamed,unnamed,unnamed,unnamed,unnamed,unnamed,unnamed,unnamed,unnamed,unnamed,unnamed,unnamed,unnamed,unnamed,unnamed,unnamed,unnamed,unnamed,unnamed,unnamed,unnamed,unnamed,unnamed,unnamed,unnamed…	Atf2,Atm,Blm,Casp2,Ccnd1,Cdk1,Cdk5rap3,Cdkn1a,Chek2,Cradd,Dgkz,Donson,Eme1,Eme2,Fanci,Fbxo31,Foxn3,Gigyf2,Hmga2,Hus1,Ier3,Mbd4,Mdm2,Mre11a,Mrnip,Msh2,Mus81,Nbn,Nek11,Nop53,Oraov1,Pidd1,Pml,Prkdc,Rad9a,Rad9b,Rbm38,Rfwd3,Rpa2,Rps27l,Sox4,Syf2,Taok3,Tipin,Topbp1,Trp53,Trp63,Trp73,Xpc,Zfp830
GO Biological Process	GO:0051220	cytoplasmic sequestering of protein	156	2.25816e-05	0.290355	0.00186125	2.23496	15.2128	34	0.00113588	0.00253864	2030	0.00574093	1	0.036363	1.37136	18.9593	26	31	0.00198701	0.83871	unnamed,unnamed,unnamed,unnamed,unnamed,unnamed,unnamed,unnamed,unnamed,unnamed,unnamed,unnamed,unnamed,unnamed,unnamed,unnamed,unnamed,unnamed,unnamed,unnamed,unnamed,unnamed,unnamed,unnamed,unnamed,unnamed,unnamed,unnamed,unnamed,unnamed,unnamed,unnamed,unnamed,unnamed	Akt1,Ankrd13c,Cops9,Creb3,Dzip1,Faf1,Get4,Gopc,Grik5,Hk1,Hk2,Hspa5,Kdelr1,Kdelr2,Keap1,Lats1,Nfkbia,Os9,Pkd1,Pkd2,Sri,Sufu,Tacc3,Thra,Tspo,Ywhab
GO Biological Process	GO:0001833	inner cell mass cell proliferation	157	2.26479e-05	0.291207	0.00185482	2.82281	7.79364	22	0.000581919	0.00164265	1933	0.00426581	1	0.0283755	1.53289	9.78546	15	16	0.00114635	0.9375	unnamed,unnamed,unnamed,unnamed,unnamed,unnamed,unnamed,unnamed,unnamed,unnamed,unnamed,unnamed,unnamed,unnamed,unnamed,unnamed,unnamed,unnamed,unnamed,unnamed,unnamed,unnamed	Brca2,Brd4,Chek1,Gins1,Gins4,Ints1,Ncapg2,Ndel1,Palb2,Prpf19,Sall4,Sbds,Setdb1,Taf8,Zpr1
GO Biological Process	GO:0006284	base-excision repair	158	2.28566e-05	0.29389	0.00186007	1.8437	29.8313	55	0.00222738	0.00410662	1115	7.44947e-05	0.957853	0.000859061	1.46738	23.8521	35	39	0.00267482	0.897436	unnamed,unnamed,unnamed,unnamed,unnamed,unnamed,unnamed,unnamed,unnamed,unnamed,unnamed,unnamed,unnamed,unnamed,unnamed,unnamed,unnamed,unnamed,unnamed,unnamed,unnamed,unnamed,unnamed,unnamed,unnamed,unnamed,unnamed,unnamed,unnamed,unnamed,unnamed,unnamed,unnamed,unnamed,unnamed,unnamed,unnamed,unnamed,unnamed,unnamed,unnamed,unnamed,unnamed,unnamed,unnamed,unnamed,unnamed,unnamed,unnamed,unnamed…	Apex1,Dna2,Ercc6,Hmga1,Hmga1-rs1,Hmga2,Hmgb1,Lig3,Mpg,Mutyh,Neil1,Neil2,Neil3,Nthl1,Ogg1,Parp1,Parp2,Pcna,Polb,Pold1,Pole,Poll,Polq,Recql4,Rpa1,Rpa2,Rpa3,Sirt6,Smug1,Tdg,Ung,Usp47,Wrn,Xpa,Xrcc1
GO Biological Process	GO:0000077	DNA damage checkpoint	159	2.2887e-05	0.294281	0.00185083	1.48431	82.1931	122	0.00613702	0.00910924	334	2.48391e-12	3.19381e-08	9.56231e-11	1.5146	58.1012	88	95	0.00672526	0.926316	unnamed,unnamed,unnamed,unnamed,unnamed,unnamed,unnamed,unnamed,unnamed,unnamed,unnamed,unnamed,unnamed,unnamed,unnamed,unnamed,unnamed,unnamed,unnamed,unnamed,unnamed,unnamed,unnamed,unnamed,unnamed,unnamed,unnamed,unnamed,unnamed,unnamed,unnamed,unnamed,unnamed,unnamed,unnamed,unnamed,unnamed,unnamed,unnamed,unnamed,unnamed,unnamed,unnamed,unnamed,unnamed,unnamed,unnamed,unnamed,unnamed,unnamed…	Abraxas1,Atf2,Atm,Atr,Atrip,Babam1,Babam2,Blm,Brca1,Brsk1,Casp2,Ccnd1,Cdc14b,Cdc5l,Cdk1,Cdk5rap3,Cdkn1a,Cep63,Chek1,Chek2,Clock,Clspn,Cradd,Dgkz,Donson,Dot1l,Dtl,E2f1,Eif2ak4,Eme1,Eme2,Fanci,Fbxo31,Foxn3,Fzr1,Gigyf2,Gm5136,Hinfp,Hmga2,Hus1,Ier3,Ints7,Map3k20,Mapk14,Mapkapk2,Mbd4,Mdm2,Mre11a,Mrnip,Msh2,Mus81,Nbn,Nek11,Nop53,Oraov1,Pidd1,Plk1,Pml,Prkdc,Prpf19,Ptpn11,Rad1,Rad17,Rad9a,Rad9b,Rbbp8,Rbm…
GO Biological Process	GO:0071051	polyadenylation-dependent snoRNA 3'-end processing	160	2.42072e-05	0.311256	0.00194535	8.5367	0.819989	7	6.12252e-05	0.000522661	3649	0.0855418	1	0.301424	1.63508	3.05796	5	5	0.000382117	1	unnamed,unnamed,unnamed,unnamed,unnamed,unnamed,unnamed	Exosc2,Exosc3,Exosc4,Exosc5,Exosc6
GO Biological Process	GO:0016073	snRNA metabolic process	161	2.42088e-05	0.311277	0.0019334	1.90223	26.285	50	0.00196259	0.00373329	666	1.89619e-07	0.00243813	3.66085e-06	1.59205	23.2405	37	38	0.00282767	0.973684	unnamed,unnamed,unnamed,unnamed,unnamed,unnamed,unnamed,unnamed,unnamed,unnamed,unnamed,unnamed,unnamed,unnamed,unnamed,unnamed,unnamed,unnamed,unnamed,unnamed,unnamed,unnamed,unnamed,unnamed,unnamed,unnamed,unnamed,unnamed,unnamed,unnamed,unnamed,unnamed,unnamed,unnamed,unnamed,unnamed,unnamed,unnamed,unnamed,unnamed,unnamed,unnamed,unnamed,unnamed,unnamed,unnamed,unnamed,unnamed,unnamed,unnamed	Ell,Ell2,Ell3,Exosc2,Exosc3,Exosc4,Exosc5,Exosc6,Exosc7,Exosc8,Exosc9,Ice1,Ice2,Ints1,Ints10,Ints11,Ints12,Ints2,Ints3,Ints4,Ints5,Ints6,Ints7,Ints8,Ints9,Mepce,Mrpl1,Nhp2,Nop10,Rpap2,Snapc1,Snapc3,Snapc4,Toe1,Tut1,Usb1,Zc3h8
GO Biological Process	GO:0031507	heterochromatin assembly	162	2.55908e-05	0.329047	0.00203115	2.59675	9.62742	25	0.00071884	0.00186665	1797	0.00273329	1	0.0195574	1.63508	7.3391	12	12	0.000917081	1	unnamed,unnamed,unnamed,unnamed,unnamed,unnamed,unnamed,unnamed,unnamed,unnamed,unnamed,unnamed,unnamed,unnamed,unnamed,unnamed,unnamed,unnamed,unnamed,unnamed,unnamed,unnamed,unnamed,unnamed,unnamed	Bahcc1,Bahd1,Baz2a,Cdkn2a,Cenpv,H3f3a,H3f3b,Hells,Hmga1,Hmga1-rs1,Hmga2,Tnrc18
GO Biological Process	GO:0000478	endonucleolytic cleavage involved in rRNA processing	163	2.58663e-05	0.332589	0.00204042	2.87966	7.29252	21	0.000544503	0.00156798	3102	0.0476769	1	0.197624	1.4015	8.56228	12	14	0.000917081	0.857143	unnamed,unnamed,unnamed,unnamed,unnamed,unnamed,unnamed,unnamed,unnamed,unnamed,unnamed,unnamed,unnamed,unnamed,unnamed,unnamed,unnamed,unnamed,unnamed,unnamed,unnamed	Abt1,Bms1,Bop1,Fcf1,Kri1,Nol9,Npm1,Rcl1,Rps21,Rpsa,Tsr1,Utp23
GO Biological Process	GO:2000059	negative regulation of protein ubiquitination involved in ubiquitin-dependent protein catabolic process	164	2.61726e-05	0.336527	0.00205199	2.7951	7.8709	22	0.000587688	0.00164265	3375	0.0563646	1	0.214736	1.34654	10.3971	14	17	0.00106993	0.823529	unnamed,unnamed,unnamed,unnamed,unnamed,unnamed,unnamed,unnamed,unnamed,unnamed,unnamed,unnamed,unnamed,unnamed,unnamed,unnamed,unnamed,unnamed,unnamed,unnamed,unnamed,unnamed	Alg3,Anks1,Cdkn2a,Pdcl3,Pml,Psen1,Psen2,Rpl11,Rpl23,Rpl5,Sgta,Sufu,Trim39,Wnt1
GO Biological Process	GO:0031023	microtubule organizing center organization	165	2.69241e-05	0.346191	0.00209812	1.54961	63.8872	99	0.00477019	0.00739192	584	3.79442e-08	0.000487886	8.35421e-07	1.45113	48.9273	71	80	0.00542606	0.8875	unnamed,unnamed,unnamed,unnamed,unnamed,unnamed,unnamed,unnamed,unnamed,unnamed,unnamed,unnamed,unnamed,unnamed,unnamed,unnamed,unnamed,unnamed,unnamed,unnamed,unnamed,unnamed,unnamed,unnamed,unnamed,unnamed,unnamed,unnamed,unnamed,unnamed,unnamed,unnamed,unnamed,unnamed,unnamed,unnamed,unnamed,unnamed,unnamed,unnamed,unnamed,unnamed,unnamed,unnamed,unnamed,unnamed,unnamed,unnamed,unnamed,unnamed…	Arhgef10,Arl2,Aurka,Bbs4,Bcas3,Bnip2,Brca1,Brca2,Brsk1,C2cd3,Ccp110,Cdk2,Cdk5rap2,Cenpj,Cep120,Cep135,Cep152,Cep192,Cep250,Cep63,Cep72,Chd3,Ckap5,Clasp1,Clasp2,Cntln,Cntrob,Crocc,Ctnnb1,Dctn1,Gadd45a,Gcc2,Golga2,Haus1,Haus2,Haus3,Haus4,Haus5,Haus6,Haus8,Hepacam2,Jhy,Kif11,Kif3a,Nde1,Ndel1,Nek2,Npm1,Odf2,Pafah1b1,Pard6a,Pclaf,Plk1,Plk4,Ppp1r12a,Sac3d1,Sass6,Sdccag8,Sgo1,Slc16a1,Ssx2ip,Stil,Tubgcp2…
GO Biological Process	GO:0098840	protein transport along microtubule	166	2.88559e-05	0.371029	0.00223511	1.85054	28.6403	53	0.00213846	0.00395729	1134	7.98419e-05	1	0.000905298	1.44495	26.2984	38	43	0.00290409	0.883721	unnamed,unnamed,unnamed,unnamed,unnamed,unnamed,unnamed,unnamed,unnamed,unnamed,unnamed,unnamed,unnamed,unnamed,unnamed,unnamed,unnamed,unnamed,unnamed,unnamed,unnamed,unnamed,unnamed,unnamed,unnamed,unnamed,unnamed,unnamed,unnamed,unnamed,unnamed,unnamed,unnamed,unnamed,unnamed,unnamed,unnamed,unnamed,unnamed,unnamed,unnamed,unnamed,unnamed,unnamed,unnamed,unnamed,unnamed,unnamed,unnamed,unnamed…	Arl3,Bbs1,Bbs12,Camsap3,Cep131,Cluap1,Dync2h1,Dync2li1,Dynll1,Hspb1,Hspb11,Ick,Ift122,Ift140,Ift20,Ift22,Ift27,Ift43,Ift46,Ift52,Ift57,Ift74,Ift80,Ift81,Kif17,Klc3,Lca5,Nme7,Ssna1,Ssx2ip,Traf3ip1,Ttc21a,Ttc21b,Ttc26,Ttc30b,Wdr19,Wdr34,Wdr35
GO Biological Process	GO:1902186	regulation of viral release from host cell	167	2.90405e-05	0.373403	0.00223595	1.94677	23.6288	46	0.00176427	0.00343463	1594	0.00107046	1	0.00863483	1.43069	19.5709	28	32	0.00213985	0.875	unnamed,unnamed,unnamed,unnamed,unnamed,unnamed,unnamed,unnamed,unnamed,unnamed,unnamed,unnamed,unnamed,unnamed,unnamed,unnamed,unnamed,unnamed,unnamed,unnamed,unnamed,unnamed,unnamed,unnamed,unnamed,unnamed,unnamed,unnamed,unnamed,unnamed,unnamed,unnamed,unnamed,unnamed,unnamed,unnamed,unnamed,unnamed,unnamed,unnamed,unnamed,unnamed,unnamed,unnamed,unnamed,unnamed	Cav2,Chmp2a,Chmp2b,Chmp3,Chmp4b,Chmp4c,Ddb1,Pcx,Pml,Smc3,Trim11,Trim13,Trim25,Trim26,Trim27,Trim28,Trim32,Trim35,Trim56,Trim62,Trim8,Tsg101,Vapa,Vapb,Vps37b,Vps4a,Vps4b,Zfp72
GO Biological Process	GO:0072595	maintenance of protein localization in organelle	168	2.90592e-05	0.373644	0.00222407	2.20615	15.4115	34	0.00115071	0.00253864	1260	0.000178344	1	0.00181996	1.51829	17.1246	26	28	0.00198701	0.928571	unnamed,unnamed,unnamed,unnamed,unnamed,unnamed,unnamed,unnamed,unnamed,unnamed,unnamed,unnamed,unnamed,unnamed,unnamed,unnamed,unnamed,unnamed,unnamed,unnamed,unnamed,unnamed,unnamed,unnamed,unnamed,unnamed,unnamed,unnamed,unnamed,unnamed,unnamed,unnamed,unnamed,unnamed	Akt1,Ankrd13c,Arl2,Arl2bp,Bbs4,Ciz1,Grik5,Hk1,Hk2,Hnrnpu,Hspa5,Kdelr1,Kdelr2,Morc3,Nr5a1,Os9,Pml,Skp1a,Sun1,Sun2,Supt7l,Syne1,Taf3,Taf8,Topors,Tspo
GO Biological Process	GO:0006414	translational elongation	169	2.91173e-05	0.374391	0.00221533	2.05633	19.4521	40	0.00145241	0.00298664	1117	7.60534e-05	0.977895	0.000875465	1.52607	18.3477	28	30	0.00213985	0.933333	unnamed,unnamed,unnamed,unnamed,unnamed,unnamed,unnamed,unnamed,unnamed,unnamed,unnamed,unnamed,unnamed,unnamed,unnamed,unnamed,unnamed,unnamed,unnamed,unnamed,unnamed,unnamed,unnamed,unnamed,unnamed,unnamed,unnamed,unnamed,unnamed,unnamed,unnamed,unnamed,unnamed,unnamed,unnamed,unnamed,unnamed,unnamed,unnamed,unnamed	2810006K23Rik,Abtb1,Eef1a1,Eef1a2,Eef1b2,Eef1d,Eef1g,Eef2,Eef2k,Eefsec,Efl1,Eif5a,Eif5a2,Gfm1,Hbs1l,Mrpl44,Mrpl58,Pstk,Rack1,Rplp1,Rplp2,Secisbp2,Secisbp2l,Sepsecs,Trnau1ap,Tsfm,Tufm,Zfp598
GO Biological Process	GO:0000463	maturation of LSU-rRNA from tricistronic rRNA transcript (SSU-rRNA, 5.8S rRNA, LSU-rRNA)	170	2.99704e-05	0.385359	0.00226682	3.61516	4.14919	15	0.000309803	0.00111999	3102	0.0476769	1	0.197624	1.4015	8.56228	12	14	0.000917081	0.857143	unnamed,unnamed,unnamed,unnamed,unnamed,unnamed,unnamed,unnamed,unnamed,unnamed,unnamed,unnamed,unnamed,unnamed,unnamed	Bop1,Ftsj3,Gm10269,Gtpbp4,Nol9,Npm1,Pes1,Rpf2,Rpl35,Rpl7,Rpl7l1,Wdr12
GO Biological Process	GO:0043603	cellular amide metabolic process	171	3.0975e-05	0.398277	0.00232911	1.17268	547.462	642	0.0408768	0.0479355	115	1.58841e-23	2.04238e-19	1.77598e-21	1.29921	384.079	499	628	0.0381353	0.794586	unnamed,unnamed,unnamed,unnamed,unnamed,unnamed,unnamed,unnamed,unnamed,unnamed,unnamed,unnamed,unnamed,unnamed,unnamed,unnamed,unnamed,unnamed,unnamed,unnamed,unnamed,unnamed,unnamed,unnamed,unnamed,unnamed,unnamed,unnamed,unnamed,unnamed,unnamed,unnamed,unnamed,unnamed,unnamed,unnamed,unnamed,unnamed,unnamed,unnamed,unnamed,unnamed,unnamed,unnamed,unnamed,unnamed,unnamed,unnamed,unnamed,unnamed…	2810006K23Rik,Aars,Aars2,Aarsd1,Aasdh,Abcc2,Abce1,Abcf1,Abtb1,Acer2,Acer3,Aebp1,Agk,Aimp1,Aimp2,Akt1,Aldh1l2,Aldh5a1,Alg3,Alox12b,Aloxe3,Anpep,Apeh,Arg1,Arg2,Asl,Asns,Asnsd1,Asrgl1,Ass1,Atic,B3galt1,B3galt4,B4galnt1,B4galt3,B4galt6,Bace1,Bace2,Becn1,Btd,C330021F23Rik,Cad,Carnmt1,Carns1,Cars,Cars2,Ccdc12,Cdkal1,Cebpa,Cerk,Cers1,Cers2,Cers4,Cers5,Cers6,Chac1,Chchd1,Chst8,Cln5,Cln6,Cln8,Col4a3bp,Cor…
GO Biological Process	GO:1902750	negative regulation of cell cycle G2/M phase transition	172	3.20524e-05	0.41213	0.0023961	1.79861	31.6912	57	0.00236625	0.00425595	1251	0.000168489	1	0.00173176	1.43568	25.0753	36	41	0.00275124	0.878049	unnamed,unnamed,unnamed,unnamed,unnamed,unnamed,unnamed,unnamed,unnamed,unnamed,unnamed,unnamed,unnamed,unnamed,unnamed,unnamed,unnamed,unnamed,unnamed,unnamed,unnamed,unnamed,unnamed,unnamed,unnamed,unnamed,unnamed,unnamed,unnamed,unnamed,unnamed,unnamed,unnamed,unnamed,unnamed,unnamed,unnamed,unnamed,unnamed,unnamed,unnamed,unnamed,unnamed,unnamed,unnamed,unnamed,unnamed,unnamed,unnamed,unnamed…	Atf5,Atm,Aurkb,Blm,Brca1,Cdk1,Cdk5rap3,Chmp4c,Clspn,Donson,Fanci,Foxn3,H2afy,Hmga2,Hus1,Ier3,Mbd4,Miip,Mre11a,Mrnip,Mus81,Nae1,Nbn,Nop53,Oraov1,Pinx1,Rad17,Rad21,Syf2,Taok3,Ticrr,Topbp1,Usp47,Vps4a,Zfp830,Zfyve19
GO Biological Process	GO:1902462	positive regulation of mesenchymal stem cell proliferation	173	3.36106e-05	0.432165	0.00249806	22.9208	0.174514	4	1.30302e-05	0.000298664	7947	0.611591	1	0.989536	1.63508	0.611591	1	1	7.64234e-05	1	unnamed,unnamed,unnamed,unnamed	Ltbp3
GO Biological Process	GO:0036363	transforming growth factor beta activation	173	3.36106e-05	0.432165	0.00249806	22.9208	0.174514	4	1.30302e-05	0.000298664	7947	0.611591	1	0.989536	1.63508	0.611591	1	1	7.64234e-05	1	unnamed,unnamed,unnamed,unnamed	Ltbp3
GO Biological Process	GO:0043628	ncRNA 3'-end processing	175	3.42091e-05	0.43986	0.00251349	2.44648	11.0363	27	0.000824032	0.00201598	1992	0.00482659	1	0.0311548	1.43069	14.6782	21	24	0.00160489	0.875	unnamed,unnamed,unnamed,unnamed,unnamed,unnamed,unnamed,unnamed,unnamed,unnamed,unnamed,unnamed,unnamed,unnamed,unnamed,unnamed,unnamed,unnamed,unnamed,unnamed,unnamed,unnamed,unnamed,unnamed,unnamed,unnamed,unnamed	Elac1,Elac2,Exosc2,Exosc3,Exosc4,Exosc5,Exosc6,Exosc7,Exosc8,Exosc9,Fbl,Ints1,Ints2,Ints7,Ptcd1,Rps21,Rpsa,Ssb,Toe1,Trnt1,Usb1
GO Biological Process	GO:0010970	transport along microtubule	176	3.49194e-05	0.448993	0.0025511	1.39918	112.209	157	0.00837817	0.0117225	340	3.71617e-12	4.77825e-08	1.40537e-10	1.46738	71.5562	105	117	0.00802445	0.897436	unnamed,unnamed,unnamed,unnamed,unnamed,unnamed,unnamed,unnamed,unnamed,unnamed,unnamed,unnamed,unnamed,unnamed,unnamed,unnamed,unnamed,unnamed,unnamed,unnamed,unnamed,unnamed,unnamed,unnamed,unnamed,unnamed,unnamed,unnamed,unnamed,unnamed,unnamed,unnamed,unnamed,unnamed,unnamed,unnamed,unnamed,unnamed,unnamed,unnamed,unnamed,unnamed,unnamed,unnamed,unnamed,unnamed,unnamed,unnamed,unnamed,unnamed…	Ap3b1,Ap3d1,Ap3m1,Ap3m2,Ap3s1,Ap3s2,Arhgap10,Arhgap21,Arl3,Bbs1,Bbs12,Bicd1,Bicd2,Bloc1s2,Bloc1s3,Bloc1s4,Bloc1s5,Borcs5,Camsap3,Cdc42,Cep131,Cluap1,Dctn1,Dst,Dtnbp1,Dync1h1,Dync1i1,Dync1i2,Dync2h1,Dync2li1,Dynll1,Dynll2,Fyco1,Hap1,Hif1a,Hspb1,Hspb11,Htt,Ick,Ift122,Ift140,Ift20,Ift22,Ift27,Ift43,Ift46,Ift52,Ift57,Ift74,Ift80,Ift81,Kif13a,Kif17,Kif1b,Kif23,Kif3c,Kif5a,Kif5b,Kifc1,Klc1,Klc2,Klc3,Lc…
GO Biological Process	GO:0019320	hexose catabolic process	177	3.54383e-05	0.455666	0.00257439	3.24192	5.2438	17	0.000391533	0.00126932	2920	0.0330811	1	0.14567	1.41707	9.17387	13	15	0.000993504	0.866667	unnamed,unnamed,unnamed,unnamed,unnamed,unnamed,unnamed,unnamed,unnamed,unnamed,unnamed,unnamed,unnamed,unnamed,unnamed,unnamed,unnamed	Bad,Gale,Galk1,Galt,Glb1,Hk1,Khk,Ldha,Lrp5,Mpi,Pfkm,Pgm2,Tkfc
GO Biological Process	GO:0030705	cytoskeleton-dependent intracellular transport	178	3.59056e-05	0.461674	0.00259368	1.36815	130.103	178	0.00971423	0.0132905	252	1.22837e-14	1.57943e-10	6.2676e-13	1.47878	83.1764	123	136	0.00940008	0.904412	unnamed,unnamed,unnamed,unnamed,unnamed,unnamed,unnamed,unnamed,unnamed,unnamed,unnamed,unnamed,unnamed,unnamed,unnamed,unnamed,unnamed,unnamed,unnamed,unnamed,unnamed,unnamed,unnamed,unnamed,unnamed,unnamed,unnamed,unnamed,unnamed,unnamed,unnamed,unnamed,unnamed,unnamed,unnamed,unnamed,unnamed,unnamed,unnamed,unnamed,unnamed,unnamed,unnamed,unnamed,unnamed,unnamed,unnamed,unnamed,unnamed,unnamed…	Actn4,Ap3b1,Ap3d1,Ap3m1,Ap3m2,Ap3s1,Ap3s2,Arhgap10,Arhgap21,Arl3,Bbs1,Bbs12,Bicd1,Bicd2,Bloc1s2,Bloc1s3,Bloc1s4,Bloc1s5,Borcs5,Camsap3,Ccdc88a,Ccdc88b,Ccdc88c,Cdc42,Cep131,Cluap1,Dctn1,Dst,Dtnbp1,Dync1h1,Dync1i1,Dync1i2,Dync2h1,Dync2li1,Dynll1,Dynll2,Fyco1,Hap1,Hif1a,Hook1,Hook2,Hook3,Hspb1,Hspb11,Htt,Ick,Ift122,Ift140,Ift20,Ift22,Ift27,Ift43,Ift46,Ift52,Ift57,Ift74,Ift80,Ift81,Kif13a,Kif13b,Kif1…
GO Biological Process	GO:0071712	ER-associated misfolded protein catabolic process	179	3.61533e-05	0.464859	0.00259698	3.2366	5.25243	17	0.000392177	0.00126932	1678	0.00167106	1	0.0128048	1.63508	7.95069	13	13	0.000993504	1	unnamed,unnamed,unnamed,unnamed,unnamed,unnamed,unnamed,unnamed,unnamed,unnamed,unnamed,unnamed,unnamed,unnamed,unnamed,unnamed,unnamed	Bag6,Derl1,Pomt1,Pomt2,Rnf185,Rnf5,Sdf2,Sdf2l1,Tor1a,Ufd1,Uggt1,Uggt2,Vcp
GO Biological Process	GO:0043923	positive regulation by host of viral transcription	180	3.61611e-05	0.464959	0.00258311	2.31242	12.9734	30	0.000968672	0.00223998	2059	0.00658049	1	0.0410937	1.52607	9.17387	14	15	0.00106993	0.933333	unnamed,unnamed,unnamed,unnamed,unnamed,unnamed,unnamed,unnamed,unnamed,unnamed,unnamed,unnamed,unnamed,unnamed,unnamed,unnamed,unnamed,unnamed,unnamed,unnamed,unnamed,unnamed,unnamed,unnamed,unnamed,unnamed,unnamed,unnamed,unnamed,unnamed	Chd1,Ctdp1,Ep300,Jun,Lef1,Nucks1,Rrp1b,Smarca4,Smarcb1,Snw1,Sp1,Taf11,Tfap4,Zfp639
GO Biological Process	GO:2001244	positive regulation of intrinsic apoptotic signaling pathway	181	3.78567e-05	0.486761	0.00268929	1.65933	43.9936	73	0.00328482	0.00545061	1495	0.000709144	1	0.00609911	1.33023	36.0839	48	59	0.00366832	0.813559	unnamed,unnamed,unnamed,unnamed,unnamed,unnamed,unnamed,unnamed,unnamed,unnamed,unnamed,unnamed,unnamed,unnamed,unnamed,unnamed,unnamed,unnamed,unnamed,unnamed,unnamed,unnamed,unnamed,unnamed,unnamed,unnamed,unnamed,unnamed,unnamed,unnamed,unnamed,unnamed,unnamed,unnamed,unnamed,unnamed,unnamed,unnamed,unnamed,unnamed,unnamed,unnamed,unnamed,unnamed,unnamed,unnamed,unnamed,unnamed,unnamed,unnamed…	Bad,Bax,Bbc3,Bcl2l11,Bclaf1,Bok,Bub1,Cav1,Clu,Dfna5,Dnm1l,Ei24,Eif2ak3,Fbxo18,Fbxw7,Fis1,Flcn,Lck,Mcl1,Msx1,Mtch2,Nacc2,Nck1,Nck2,Nkx3-1,Park7,Pias4,Plagl2,Plscr1,Prkra,Ptpn2,Rack1,Rad9a,Rpl11,Rps3,Sept4,Serinc3,Sfpq,Siah1a,Sirt1,Skil,Slc9a3r1,Sod1,Spop,Steap3,Trp53,Trp73,Ubb
GO Biological Process	GO:0002943	tRNA dihydrouridine synthesis	182	3.84748e-05	0.494709	0.00271818	13.8018	0.362271	5	2.70493e-05	0.000373329	4193	0.139884	1	0.42896	1.63508	2.44637	4	4	0.000305694	1	unnamed,unnamed,unnamed,unnamed,unnamed	Dus1l,Dus2,Dus3l,Dus4l
GO Biological Process	GO:0065002	intracellular protein transmembrane transport	183	3.8766e-05	0.498454	0.00272379	1.63979	46.3475	76	0.00346058	0.00567461	436	6.97322e-10	8.96616e-06	2.05646e-08	1.57668	34.2491	54	56	0.00412686	0.964286	unnamed,unnamed,unnamed,unnamed,unnamed,unnamed,unnamed,unnamed,unnamed,unnamed,unnamed,unnamed,unnamed,unnamed,unnamed,unnamed,unnamed,unnamed,unnamed,unnamed,unnamed,unnamed,unnamed,unnamed,unnamed,unnamed,unnamed,unnamed,unnamed,unnamed,unnamed,unnamed,unnamed,unnamed,unnamed,unnamed,unnamed,unnamed,unnamed,unnamed,unnamed,unnamed,unnamed,unnamed,unnamed,unnamed,unnamed,unnamed,unnamed,unnamed…	Agk,Akt2,Bcr,C2cd5,Chchd4,Dnlz,Gm10320,Grpel1,Grpel2,Hsp90aa1,Hspa4,Hspd1,Ndufa13,Paf1,Pam16,Pex1,Pex10,Pex12,Pex13,Pex14,Pex16,Pex19,Pex2,Pex26,Pex3,Pex5,Pex5l,Pex6,Pex7,Rab8b,Rtn2,Samm50,Sec61b,Sec63,Srp19,Srp72,Srp9,Timm10,Timm13,Timm17a,Timm21,Timm22,Timm23,Timm29,Timm44,Timm50,Timm9,Tomm20,Tomm20l,Tomm22,Tomm40,Tomm40l,Tomm7,Zfand2b
GO Biological Process	GO:1905429	response to glycine	184	4.31825e-05	0.555241	0.00301761	21.4789	0.18623	4	1.3905e-05	0.000298664	7947	0.611591	1	0.989536	1.63508	0.611591	1	1	7.64234e-05	1	unnamed,unnamed,unnamed,unnamed	Grin1
GO Biological Process	GO:0018964	propylene metabolic process	184	4.31825e-05	0.555241	0.00301761	21.4789	0.18623	4	1.3905e-05	0.000298664	7947	0.611591	1	0.989536	1.63508	0.611591	1	1	7.64234e-05	1	unnamed,unnamed,unnamed,unnamed	Grin1
GO Biological Process	GO:0051788	response to misfolded protein	186	4.34032e-05	0.558078	0.00300042	2.36736	11.8275	28	0.00088311	0.00209064	1887	0.00332047	1	0.0226256	1.43887	15.2898	22	25	0.00168131	0.88	unnamed,unnamed,unnamed,unnamed,unnamed,unnamed,unnamed,unnamed,unnamed,unnamed,unnamed,unnamed,unnamed,unnamed,unnamed,unnamed,unnamed,unnamed,unnamed,unnamed,unnamed,unnamed,unnamed,unnamed,unnamed,unnamed,unnamed,unnamed	Ankzf1,Atxn3,Bag6,Clu,Cul3,Derl1,Dnajb12,Hspd1,Pomt1,Pomt2,Rnf126,Rnf185,Rnf5,Sdf2,Sdf2l1,Stub1,Tor1a,Ube2w,Ufd1,Uggt1,Uggt2,Vcp
GO Biological Process	GO:0070925	organelle assembly	187	4.35668e-05	0.560182	0.00299563	1.1661	565.987	660	0.0422599	0.0492795	77	2.5282e-28	3.25075e-24	4.22176e-26	1.33655	365.12	488	597	0.0372946	0.81742	unnamed,unnamed,unnamed,unnamed,unnamed,unnamed,unnamed,unnamed,unnamed,unnamed,unnamed,unnamed,unnamed,unnamed,unnamed,unnamed,unnamed,unnamed,unnamed,unnamed,unnamed,unnamed,unnamed,unnamed,unnamed,unnamed,unnamed,unnamed,unnamed,unnamed,unnamed,unnamed,unnamed,unnamed,unnamed,unnamed,unnamed,unnamed,unnamed,unnamed,unnamed,unnamed,unnamed,unnamed,unnamed,unnamed,unnamed,unnamed,unnamed,unnamed…	1110004E09Rik,1810043G02Rik,2410089E03Rik,2700049A03Rik,3110043O21Rik,5330417C22Rik,Abcc4,Ablim1,Ablim3,Abraxas2,Abt1,Acta1,Actg1,Actn2,Actr2,Actr3,Agfg1,Ahi1,Ak7,Alms1,Ambra1,Apitd1,Arhgef10,Arl13b,Arl3,Arl6,Asap1,Aspm,Atg101,Atg12,Atg13,Atg14,Atg16l1,Atg16l2,Atg2a,Atg2b,Atg3,Atg4b,Atg4c,Atg4d,Atg5,Atg7,Atg9a,Atg9b,Atmin,Atp6v0d1,Atp6v1d,Atxn10,Atxn2,Atxn2l,Aurka,Aurkb,Avil,B9d1,B9d2,Bbip1,Bbof1…
GO Biological Process	GO:0043162	ubiquitin-dependent protein catabolic process via the multivesicular body sorting pathway	188	4.53909e-05	0.583636	0.00310445	2.94615	6.4491	19	0.000481528	0.00141865	2677	0.0227833	1	0.109431	1.43069	9.78546	14	16	0.00106993	0.875	unnamed,unnamed,unnamed,unnamed,unnamed,unnamed,unnamed,unnamed,unnamed,unnamed,unnamed,unnamed,unnamed,unnamed,unnamed,unnamed,unnamed,unnamed,unnamed	Nedd4,Plaa,Ptpn23,Rnf115,Rnf126,Snf8,Tonsl,Tsg101,Ubap1,Vps25,Vps36,Vps37a,Vps4a,Vps4b
GO Biological Process	GO:0006418	tRNA aminoacylation for protein translation	189	4.66312e-05	0.599584	0.0031724	1.80443	29.9263	54	0.00223447	0.00403196	405	2.38769e-10	3.0701e-06	7.58049e-09	1.63508	27.5216	45	45	0.00343905	1	unnamed,unnamed,unnamed,unnamed,unnamed,unnamed,unnamed,unnamed,unnamed,unnamed,unnamed,unnamed,unnamed,unnamed,unnamed,unnamed,unnamed,unnamed,unnamed,unnamed,unnamed,unnamed,unnamed,unnamed,unnamed,unnamed,unnamed,unnamed,unnamed,unnamed,unnamed,unnamed,unnamed,unnamed,unnamed,unnamed,unnamed,unnamed,unnamed,unnamed,unnamed,unnamed,unnamed,unnamed,unnamed,unnamed,unnamed,unnamed,unnamed,unnamed…	Aars,Aars2,Aarsd1,Aimp1,Cars,Cars2,Ccdc12,Dalrd3,Dars,Dars2,Ears2,Eprs,Fars2,Farsa,Farsb,Fdxacb1,Gars,Gm27029,Hars,Hars2,Iars,Iars2,Kars,Lars,Lars2,Mars,Mars2,Nars,Nars2,Pars2,Polg2,Qars,Rars,Rars2,Sars,Sars2,Tars,Tars2,Tarsl2,Vars,Vars2,Wars,Wars2,Yars,Yars2
GO Biological Process	GO:0090559	regulation of membrane permeability	190	4.71577e-05	0.606353	0.00319133	1.61283	48.9822	79	0.0036573	0.0058986	728	5.89186e-07	0.00757576	1.04063e-05	1.47157	36.6955	54	60	0.00412686	0.9	unnamed,unnamed,unnamed,unnamed,unnamed,unnamed,unnamed,unnamed,unnamed,unnamed,unnamed,unnamed,unnamed,unnamed,unnamed,unnamed,unnamed,unnamed,unnamed,unnamed,unnamed,unnamed,unnamed,unnamed,unnamed,unnamed,unnamed,unnamed,unnamed,unnamed,unnamed,unnamed,unnamed,unnamed,unnamed,unnamed,unnamed,unnamed,unnamed,unnamed,unnamed,unnamed,unnamed,unnamed,unnamed,unnamed,unnamed,unnamed,unnamed,unnamed…	Acaa2,Alkbh7,Atf2,Atpif1,Bad,Bak1,Bax,Bbc3,Bcl2,Bcl2l1,Bcl2l11,Bid,Bloc1s2,Bnip3,Bnip3l,Bok,Camk2a,Cnp,Eya2,F11r,Fzd9,Gsk3a,Gsk3b,Hebp2,Hip1r,Hk2,Htt,Ier3,Laptm4b,Moap1,Mpv17l,Mtch2,Mtor,Mul1,Nol3,Pdcd6ip,Pmaip1,Ppif,Rhot1,Rhot2,Rtl10,Sh3glb1,Siva1,Slc25a4,Slc35f6,Slc9a1,Spg7,Stat3,Stpg1,Them4,Tjp2,Tmem14a,Trp53,Zfp13
GO Biological Process	GO:1900264	positive regulation of DNA-directed DNA polymerase activity	191	4.80249e-05	0.617504	0.003233	4.97906	2.00841	10	0.00014996	0.000746659	2560	0.0195583	1	0.0982345	1.63508	4.89273	8	8	0.000611387	1	unnamed,unnamed,unnamed,unnamed,unnamed,unnamed,unnamed,unnamed,unnamed,unnamed	Chtf18,Chtf8,Dscc1,Npm1,Rfc2,Rfc3,Rfc4,Rfc5
GO Biological Process	GO:0042073	intraciliary transport	192	5.05779e-05	0.65033	0.00338714	1.83317	27.8206	51	0.00207725	0.00380796	1251	0.000168489	1	0.00173176	1.43568	25.0753	36	41	0.00275124	0.878049	unnamed,unnamed,unnamed,unnamed,unnamed,unnamed,unnamed,unnamed,unnamed,unnamed,unnamed,unnamed,unnamed,unnamed,unnamed,unnamed,unnamed,unnamed,unnamed,unnamed,unnamed,unnamed,unnamed,unnamed,unnamed,unnamed,unnamed,unnamed,unnamed,unnamed,unnamed,unnamed,unnamed,unnamed,unnamed,unnamed,unnamed,unnamed,unnamed,unnamed,unnamed,unnamed,unnamed,unnamed,unnamed,unnamed,unnamed,unnamed,unnamed,unnamed…	Arl3,Bbs1,Bbs12,Cep131,Cluap1,Dync2h1,Dync2li1,Dynll1,Hspb11,Ick,Ift122,Ift140,Ift20,Ift22,Ift27,Ift43,Ift46,Ift52,Ift57,Ift74,Ift80,Ift81,Kif17,Klc3,Lca5,Nme7,Ssna1,Ssx2ip,Traf3ip1,Ttc21a,Ttc21b,Ttc26,Ttc30b,Wdr19,Wdr34,Wdr35
GO Biological Process	GO:0000413	protein peptidyl-prolyl isomerization	193	5.1638e-05	0.663962	0.00344022	1.88425	24.9437	47	0.00186244	0.0035093	1241	0.000161957	1	0.00167804	1.45831	22.6289	33	37	0.00252197	0.891892	unnamed,unnamed,unnamed,unnamed,unnamed,unnamed,unnamed,unnamed,unnamed,unnamed,unnamed,unnamed,unnamed,unnamed,unnamed,unnamed,unnamed,unnamed,unnamed,unnamed,unnamed,unnamed,unnamed,unnamed,unnamed,unnamed,unnamed,unnamed,unnamed,unnamed,unnamed,unnamed,unnamed,unnamed,unnamed,unnamed,unnamed,unnamed,unnamed,unnamed,unnamed,unnamed,unnamed,unnamed,unnamed,unnamed,unnamed	Cwc27,Fkbp10,Fkbp11,Fkbp14,Fkbp1a,Fkbp1b,Fkbp2,Fkbp3,Fkbp4,Fkbp5,Fkbp6,Fkbp7,Fkbp8,Fkbp9,Gm7879,Nktr,Pin1,Ppia,Ppib,Ppic,Ppid,Ppie,Ppif,Ppig,Ppih,Ppil1,Ppil2,Ppil3,Ppil4,Ppil6,Ppwd1,Ptpa,Ranbp2
GO Biological Process	GO:0007034	vacuolar transport	194	5.31622e-05	0.68356	0.0035235	1.41962	97.2092	138	0.00725821	0.0103039	457	1.22552e-09	1.57578e-05	3.44809e-08	1.42698	67.2751	96	110	0.00733665	0.872727	unnamed,unnamed,unnamed,unnamed,unnamed,unnamed,unnamed,unnamed,unnamed,unnamed,unnamed,unnamed,unnamed,unnamed,unnamed,unnamed,unnamed,unnamed,unnamed,unnamed,unnamed,unnamed,unnamed,unnamed,unnamed,unnamed,unnamed,unnamed,unnamed,unnamed,unnamed,unnamed,unnamed,unnamed,unnamed,unnamed,unnamed,unnamed,unnamed,unnamed,unnamed,unnamed,unnamed,unnamed,unnamed,unnamed,unnamed,unnamed,unnamed,unnamed…	3110043O21Rik,Aktip,Als2,Ankfy1,Ap1g1,Ap3b1,Ap3d1,Ap4m1,Atg14,Atp6v0d1,Becn1,Ccdc91,Cdx2,Chmp1a,Chmp1b,Chmp2a,Chmp2b,Chmp3,Chmp4b,Chmp4c,Chmp5,Chmp6,Chmp7,Dennd3,Dtx3l,Ehd3,Fam160a2,Fgfr1,Fgfr4,Gak,Gcc2,Gnptab,Gosr2,Hgs,Hgsnat,Hook1,Hook2,Hook3,Hspa8,Kif13a,Lamp1,Lars,Leprot,Leprotl1,Lyst,Mgrn1,Ncoa4,Ndfip1,Ndfip2,Nedd4,Npc1,Park2,Rab12,Rab34,Rab39,Rab7,Rbsn,Rhob,Rilp,Scarb2,Scyl2,Smurf1,Snapin,S…
GO Biological Process	GO:0006302	double-strand break repair	195	5.36836e-05	0.690264	0.00353981	1.36898	123.449	169	0.00921744	0.0126185	169	1.30782e-18	1.68159e-14	9.95026e-17	1.51437	91.1271	138	149	0.0105464	0.926175	unnamed,unnamed,unnamed,unnamed,unnamed,unnamed,unnamed,unnamed,unnamed,unnamed,unnamed,unnamed,unnamed,unnamed,unnamed,unnamed,unnamed,unnamed,unnamed,unnamed,unnamed,unnamed,unnamed,unnamed,unnamed,unnamed,unnamed,unnamed,unnamed,unnamed,unnamed,unnamed,unnamed,unnamed,unnamed,unnamed,unnamed,unnamed,unnamed,unnamed,unnamed,unnamed,unnamed,unnamed,unnamed,unnamed,unnamed,unnamed,unnamed,unnamed…	3110062M04Rik,4930447C04Rik,Abraxas1,Actr5,Ap5s1,Ap5z1,Apbb1,Aplf,Aptx,Atm,Babam1,Babam2,Blm,Brca1,Brca2,Brip1,Ccdc155,Cdc45,Cdc7,Cdca5,Chek2,Dclre1a,Dclre1b,Dclre1c,Ddx1,Dna2,Dtx3l,Eme1,Eme2,Ercc1,Ercc4,Esco2,Exd2,Eya1,Eya3,Fan1,Fbxo18,Gen1,Ggn,Gins2,Gins4,Gm28043,Gm5136,H2afx,Helq,Hus1,Ino80,Kat5,Kdm2a,Kdm4d,Lig3,Lig4,Mad2l2,Marf1,Mcm8,Mcm9,Mcmdc2,Meioc,Mlh1,Mms22l,Mnd1,Morf4l1,Mre11a,Msh2,Mus8…
GO Biological Process	GO:0070918	production of small RNA involved in gene silencing by RNA	196	5.64742e-05	0.726145	0.00370482	2.10436	16.6321	35	0.00124185	0.0026133	1069	4.87442e-05	0.626753	0.000586299	1.57219	15.9014	25	26	0.00191059	0.961538	unnamed,unnamed,unnamed,unnamed,unnamed,unnamed,unnamed,unnamed,unnamed,unnamed,unnamed,unnamed,unnamed,unnamed,unnamed,unnamed,unnamed,unnamed,unnamed,unnamed,unnamed,unnamed,unnamed,unnamed,unnamed,unnamed,unnamed,unnamed,unnamed,unnamed,unnamed,unnamed,unnamed,unnamed,unnamed	Adar,Ago1,Ago2,Ago3,Ago4,Dgcr8,Dicer1,Drosha,Hnrnpa2b1,Lin28a,Lin28b,Mettl3,Ncbp1,Prkra,Pum1,Pum2,Snip1,Spout1,Srrt,Tarbp2,Tert,Trim71,Zc3h7a,Zc3h7b,Zcchc11
GO Biological Process	GO:0007006	mitochondrial membrane organization	197	5.74078e-05	0.73815	0.00374695	1.45626	82.4026	120	0.00615266	0.0089599	356	1.32041e-11	1.69778e-07	4.76905e-10	1.5093	55.6548	84	91	0.00641956	0.923077	unnamed,unnamed,unnamed,unnamed,unnamed,unnamed,unnamed,unnamed,unnamed,unnamed,unnamed,unnamed,unnamed,unnamed,unnamed,unnamed,unnamed,unnamed,unnamed,unnamed,unnamed,unnamed,unnamed,unnamed,unnamed,unnamed,unnamed,unnamed,unnamed,unnamed,unnamed,unnamed,unnamed,unnamed,unnamed,unnamed,unnamed,unnamed,unnamed,unnamed,unnamed,unnamed,unnamed,unnamed,unnamed,unnamed,unnamed,unnamed,unnamed,unnamed…	2410015M20Rik,Acaa2,Afg3l1,Afg3l2,Agk,Alkbh7,Atf2,Atpif1,Bad,Bak1,Bax,Bbc3,Bcl2,Bcl2l1,Bcl2l11,Bid,Bloc1s2,Bnip3,Bnip3l,Bok,Camk2a,Chchd3,Chchd6,Cln8,Cnp,Cox18,Cstad,Dnajc11,Eya2,Fzd9,Gsk3a,Gsk3b,Hebp2,Hip1r,Hk2,Hsp90aa1,Hspa4,Htt,Ier3,Immt,Letm1,Maip1,Mfn1,Mfn2,Moap1,Mpv17l,Mtch2,Mtfp1,Mul1,Ndufa13,Nol3,Oma1,Opa1,Pex5,Pmaip1,Ppif,Rhot1,Rhot2,Rtl10,Samm50,Sh3glb1,Siva1,Slc25a4,Slc35f6,Slc9a1,Snca…
GO Biological Process	GO:0006264	mitochondrial DNA replication	198	5.84238e-05	0.751214	0.00379401	3.11018	5.46592	17	0.000408118	0.00126932	2139	0.00731196	1	0.0439538	1.63508	6.11592	10	10	0.000764234	1	unnamed,unnamed,unnamed,unnamed,unnamed,unnamed,unnamed,unnamed,unnamed,unnamed,unnamed,unnamed,unnamed,unnamed,unnamed,unnamed,unnamed	Dna2,Dnaja3,Mgme1,Polg,Primpol,Rnaseh1,Rnh1,Rrm2b,Tk2,Twnk
GO Biological Process	GO:1901988	negative regulation of cell cycle phase transition	199	5.90033e-05	0.758665	0.00381239	1.35592	130.539	177	0.00974681	0.0132159	289	8.74186e-14	1.12403e-09	3.88937e-12	1.48765	74.6142	111	122	0.008483	0.909836	unnamed,unnamed,unnamed,unnamed,unnamed,unnamed,unnamed,unnamed,unnamed,unnamed,unnamed,unnamed,unnamed,unnamed,unnamed,unnamed,unnamed,unnamed,unnamed,unnamed,unnamed,unnamed,unnamed,unnamed,unnamed,unnamed,unnamed,unnamed,unnamed,unnamed,unnamed,unnamed,unnamed,unnamed,unnamed,unnamed,unnamed,unnamed,unnamed,unnamed,unnamed,unnamed,unnamed,unnamed,unnamed,unnamed,unnamed,unnamed,unnamed,unnamed…	Apc,Atf5,Atm,Aurkb,Bcl2,Blm,Brca1,Brd7,Btn2a2,Bub1,Bub3,Casp2,Ccnd1,Cdc73,Cdk1,Cdk2ap2,Cdk5rap3,Cdkn1a,Cdkn2d,Cenpe,Cep192,Chmp4c,Clspn,Cradd,Ctdsp1,Ctdsp2,Ctdspl,Dact1,Dcun1d3,Dgkz,Donson,E2f7,Ezh2,Fanci,Fbxo31,Fbxo7,Foxn3,Gigyf2,Gjc2,H2afy,Haspin,Hmga2,Hus1,Ier3,Ik,Jade1,Kank2,Khdc3,Klhl22,Mad1l1,Mad2l1,Mad2l1bp,Mbd4,Mdm2,Miip,Mos,Mre11a,Mrnip,Mus81,Myo16,Nacc2,Nae1,Nbn,Nop53,Oraov1,Ovol1,Pidd1…
GO Biological Process	GO:0031536	positive regulation of exit from mitosis	200	5.92525e-05	0.761868	0.00380934	6.22582	1.28497	8	9.59435e-05	0.000597327	3169	0.0523088	1	0.21224	1.63508	3.66955	6	6	0.00045854	1	unnamed,unnamed,unnamed,unnamed,unnamed,unnamed,unnamed,unnamed	Birc5,Cdca5,Neurog1,Phb2,Tgfb1,Ube2c
GO Biological Process	GO:0071806	protein transmembrane transport	201	6.15905e-05	0.791931	0.00393996	1.59403	50.1874	80	0.00374728	0.00597327	462	1.4088e-09	1.81143e-05	3.92085e-08	1.55332	36.6955	57	60	0.00435613	0.95	unnamed,unnamed,unnamed,unnamed,unnamed,unnamed,unnamed,unnamed,unnamed,unnamed,unnamed,unnamed,unnamed,unnamed,unnamed,unnamed,unnamed,unnamed,unnamed,unnamed,unnamed,unnamed,unnamed,unnamed,unnamed,unnamed,unnamed,unnamed,unnamed,unnamed,unnamed,unnamed,unnamed,unnamed,unnamed,unnamed,unnamed,unnamed,unnamed,unnamed,unnamed,unnamed,unnamed,unnamed,unnamed,unnamed,unnamed,unnamed,unnamed,unnamed…	Agk,Akt2,Bcr,Bloc1s3,C2cd5,Chchd4,Dnlz,Gm10320,Grpel1,Grpel2,Hsp90aa1,Hspa4,Hspa8,Hspd1,Ndufa13,Paf1,Pam16,Pex1,Pex10,Pex12,Pex13,Pex14,Pex16,Pex19,Pex2,Pex26,Pex3,Pex5,Pex5l,Pex6,Pex7,Rab8b,Rtn2,Samm50,Sec61b,Sec61g,Sec63,Srp19,Srp72,Srp9,Timm10,Timm13,Timm17a,Timm21,Timm22,Timm23,Timm29,Timm44,Timm50,Timm9,Tomm20,Tomm20l,Tomm22,Tomm40,Tomm40l,Tomm7,Zfand2b
GO Biological Process	GO:0032897	negative regulation of viral transcription	202	6.32175e-05	0.812851	0.00402401	1.96337	20.8824	41	0.00155921	0.0030613	4941	0.225001	1	0.585522	1.15818	14.6782	17	24	0.0012992	0.708333	unnamed,unnamed,unnamed,unnamed,unnamed,unnamed,unnamed,unnamed,unnamed,unnamed,unnamed,unnamed,unnamed,unnamed,unnamed,unnamed,unnamed,unnamed,unnamed,unnamed,unnamed,unnamed,unnamed,unnamed,unnamed,unnamed,unnamed,unnamed,unnamed,unnamed,unnamed,unnamed,unnamed,unnamed,unnamed,unnamed,unnamed,unnamed,unnamed,unnamed,unnamed	Hdac1,Hmga2,Ifitm3,Inpp5k,Jun,Rest,Tardbp,Tfap4,Trim11,Trim13,Trim14,Trim27,Trim32,Trim62,Trim8,Zfp36,Zfp639
GO Biological Process	GO:0031122	cytoplasmic microtubule organization	203	6.38928e-05	0.821534	0.00404696	1.73317	34.0417	59	0.00254175	0.00440529	732	6.38297e-07	0.00820722	1.12121e-05	1.52844	28.1332	43	46	0.00328621	0.934783	unnamed,unnamed,unnamed,unnamed,unnamed,unnamed,unnamed,unnamed,unnamed,unnamed,unnamed,unnamed,unnamed,unnamed,unnamed,unnamed,unnamed,unnamed,unnamed,unnamed,unnamed,unnamed,unnamed,unnamed,unnamed,unnamed,unnamed,unnamed,unnamed,unnamed,unnamed,unnamed,unnamed,unnamed,unnamed,unnamed,unnamed,unnamed,unnamed,unnamed,unnamed,unnamed,unnamed,unnamed,unnamed,unnamed,unnamed,unnamed,unnamed,unnamed…	Apc,Axin1,Ccdc13,Ccdc88a,Ccdc88b,Ccdc88c,Cenpj,Cep120,Cep126,Chp1,Cib1,Clasp1,Cript,Dctn1,Dlg1,Dvl1,Dync1h1,Ezr,Hook1,Hook2,Hook3,Ift172,Ift88,Katna1,Kpnb1,Map10,Numa1,Pafah1b1,Plk3,Rab11a,Slain2,Slk,Stmn3,Tacc2,Tacc3,Trpv4,Tubg1,Tubgcp2,Tubgcp3,Tubgcp4,Tubgcp5,Tubgcp6,Wdr73
GO Biological Process	GO:0045652	regulation of megakaryocyte differentiation	204	6.44732e-05	0.828996	0.00406371	2.04237	18.1162	37	0.00135266	0.00276264	1588	0.00105394	1	0.0085337	1.45989	17.1246	25	28	0.00191059	0.892857	unnamed,unnamed,unnamed,unnamed,unnamed,unnamed,unnamed,unnamed,unnamed,unnamed,unnamed,unnamed,unnamed,unnamed,unnamed,unnamed,unnamed,unnamed,unnamed,unnamed,unnamed,unnamed,unnamed,unnamed,unnamed,unnamed,unnamed,unnamed,unnamed,unnamed,unnamed,unnamed,unnamed,unnamed,unnamed,unnamed,unnamed	Cib1,Eif6,Gabpa,Gata2,Hist1h4a,Hist1h4b,Hist1h4c,Hist1h4d,Hist1h4f,Hist1h4h,Hist1h4i,Hist1h4j,Hist1h4k,Hist1h4m,Hist2h4,Hist4h4,Hmgb2,Kdm1a,L3mbtl1,Mef2c,Prmt1,Rcor1,Scin,Tesc,Thpo
GO Biological Process	GO:0043604	amide biosynthetic process	205	6.50299e-05	0.836155	0.0040788	1.19327	406.447	485	0.0303477	0.036213	127	2.75523e-22	3.54267e-18	2.78951e-20	1.33876	280.109	375	458	0.0286588	0.818777	unnamed,unnamed,unnamed,unnamed,unnamed,unnamed,unnamed,unnamed,unnamed,unnamed,unnamed,unnamed,unnamed,unnamed,unnamed,unnamed,unnamed,unnamed,unnamed,unnamed,unnamed,unnamed,unnamed,unnamed,unnamed,unnamed,unnamed,unnamed,unnamed,unnamed,unnamed,unnamed,unnamed,unnamed,unnamed,unnamed,unnamed,unnamed,unnamed,unnamed,unnamed,unnamed,unnamed,unnamed,unnamed,unnamed,unnamed,unnamed,unnamed,unnamed…	2810006K23Rik,Aars,Aars2,Aarsd1,Aasdh,Abce1,Abcf1,Abtb1,Agk,Aimp1,Aimp2,Akt1,Alox12b,Aloxe3,Arg1,Arg2,Asl,Asns,Asnsd1,Ass1,Atic,B3galt1,B3galt4,B4galnt1,B4galt3,B4galt6,Cad,Carns1,Cars,Cars2,Ccdc12,Cdkal1,Cebpa,Cers1,Cers2,Cers4,Cers5,Cers6,Chchd1,Cpeb1,Cpeb2,Cpeb3,D1Pas1,Dalrd3,Dars,Dars2,Degs1,Degs2,Denr,Dhfr,Dhx29,Ears2,Eef1a1,Eef1a2,Eef1b2,Eef1d,Eef1e1,Eef1g,Eef2,Eef2k,Eefsec,Efl1,Egfr,Eif1,E…
GO Biological Process	GO:0090150	establishment of protein localization to membrane	206	6.64005e-05	0.853778	0.00414455	1.38468	111.218	154	0.00830415	0.0114985	418	4.13987e-10	5.32304e-06	1.27346e-08	1.4015	81.3417	114	133	0.00871227	0.857143	unnamed,unnamed,unnamed,unnamed,unnamed,unnamed,unnamed,unnamed,unnamed,unnamed,unnamed,unnamed,unnamed,unnamed,unnamed,unnamed,unnamed,unnamed,unnamed,unnamed,unnamed,unnamed,unnamed,unnamed,unnamed,unnamed,unnamed,unnamed,unnamed,unnamed,unnamed,unnamed,unnamed,unnamed,unnamed,unnamed,unnamed,unnamed,unnamed,unnamed,unnamed,unnamed,unnamed,unnamed,unnamed,unnamed,unnamed,unnamed,unnamed,unnamed…	Adora1,Agk,Amn,Ank3,Arfrp1,Arhgap44,Arl6,Arl6ip1,Atg4b,Atg4c,Atg4d,Bag6,Bax,Bbs1,Bid,Blzf1,Braf,Cacnb1,Cd24a,Chmp4b,Clip1,Cox18,Dusp18,Exoc4,Frmpd1,Get4,Gm10320,Gm20458,Golga4,Golga7,Golph3,Grin3b,Hsp90aa1,Hspa4,Kif13a,Krt18,Macf1,Maip1,Micall1,Moap1,Mtch2,Myo1c,Ncf1,Ndufa13,Npc1,Nsg1,Nup155,Nup54,Optn,Oxa1l,Pard3,Pex16,Pex19,Pex26,Pex3,Pex5,Rab10,Rab11a,Rab11b,Rab31,Rab34,Rab39,Rab3gap1,Rab3ip,R…
GO Biological Process	GO:1990748	cellular detoxification	207	6.87105e-05	0.883479	0.00426801	1.58847	50.3629	80	0.00376039	0.00597327	9905	0.665229	1	0.863556	0.973261	51.3737	50	84	0.00382117	0.595238	unnamed,unnamed,unnamed,unnamed,unnamed,unnamed,unnamed,unnamed,unnamed,unnamed,unnamed,unnamed,unnamed,unnamed,unnamed,unnamed,unnamed,unnamed,unnamed,unnamed,unnamed,unnamed,unnamed,unnamed,unnamed,unnamed,unnamed,unnamed,unnamed,unnamed,unnamed,unnamed,unnamed,unnamed,unnamed,unnamed,unnamed,unnamed,unnamed,unnamed,unnamed,unnamed,unnamed,unnamed,unnamed,unnamed,unnamed,unnamed,unnamed,unnamed…	Apoe,Apom,Cat,Cygb,Duox1,Duox2,Fam213a,Fam213b,Fancc,Gpx1,Gpx4,Gpx5,Gpx7,Gpx8,Gsr,Gstm5,Gsto1,Gsto2,Ltc4s,Mgst1,Mgst2,Mgst3,Mpo,Nos3,Nxn,Nxnl1,Nxnl2,Park7,Prdx1,Prdx2,Prdx3,Prdx5,Prdx6,Pxdn,Selenos,Selenot,Selenow,Sesn1,Sesn2,Sod1,Sod2,Srxn1,Trp53inp1,Txn1,Txndc17,Txnl1,Txnrd1,Txnrd2,Txnrd3,Ubiad1
GO Biological Process	GO:0032479	regulation of type I interferon production	208	6.88338e-05	0.885065	0.00425512	1.56018	55.1219	86	0.00411573	0.00642126	2043	0.00623069	1	0.039214	1.23162	47.0925	58	77	0.00443256	0.753247	unnamed,unnamed,unnamed,unnamed,unnamed,unnamed,unnamed,unnamed,unnamed,unnamed,unnamed,unnamed,unnamed,unnamed,unnamed,unnamed,unnamed,unnamed,unnamed,unnamed,unnamed,unnamed,unnamed,unnamed,unnamed,unnamed,unnamed,unnamed,unnamed,unnamed,unnamed,unnamed,unnamed,unnamed,unnamed,unnamed,unnamed,unnamed,unnamed,unnamed,unnamed,unnamed,unnamed,unnamed,unnamed,unnamed,unnamed,unnamed,unnamed,unnamed…	Atg9a,Cactin,Cd14,Chuk,Crebbp,Ddx58,Dhx36,Dhx9,Flot1,Flt3,Gpatch3,Hmgb1,Hmgb2,Hspd1,Ifnar1,Irf1,Irf3,Irf7,Mal,Mavs,Mb21d1,Myd88,Nlrx1,Nploc4,Peli3,Plcg2,Polr3a,Polr3b,Polr3c,Polr3d,Polr3f,Polr3g,Ppm1b,Ptprs,Rel,Relb,Riok3,Rnf125,Rnf135,Rnf216,Rnf26,Rnf26,Setd2,Stat1,Syk,Tbk1,Ticam1,Tirap,Tlr2,Tlr9,Traf3,Traf3ip1,Traip,Ufd1,Yy1,Zbtb20,Zc3hav1,Zfp64
GO Biological Process	GO:1990542	mitochondrial transmembrane transport	209	7.01593e-05	0.902108	0.00431631	1.76488	31.1637	55	0.00232686	0.00410662	681	2.54132e-07	0.00326763	4.79828e-06	1.51168	32.4143	49	53	0.00374475	0.924528	unnamed,unnamed,unnamed,unnamed,unnamed,unnamed,unnamed,unnamed,unnamed,unnamed,unnamed,unnamed,unnamed,unnamed,unnamed,unnamed,unnamed,unnamed,unnamed,unnamed,unnamed,unnamed,unnamed,unnamed,unnamed,unnamed,unnamed,unnamed,unnamed,unnamed,unnamed,unnamed,unnamed,unnamed,unnamed,unnamed,unnamed,unnamed,unnamed,unnamed,unnamed,unnamed,unnamed,unnamed,unnamed,unnamed,unnamed,unnamed,unnamed,unnamed…	Afg3l2,Agk,Atp5o,Chchd4,Cox5b,Cyc1,Dnlz,Grpel1,Grpel2,Hsp90aa1,Hspa4,Hspd1,Letm1,Maip1,Mcu,Mcub,Mcur1,Micu1,Micu2,Mpc1,Mpc2,Mrs2,Ndufa13,Pam16,Samm50,Slc25a23,Slc25a29,Slc25a33,Slc25a36,Slc8b1,Smdt1,Stoml2,Timm10,Timm13,Timm17a,Timm21,Timm22,Timm23,Timm29,Timm44,Timm50,Timm9,Tomm20,Tomm20l,Tomm22,Tomm40,Tomm40l,Tomm7,Ucp2
GO Biological Process	GO:0046365	monosaccharide catabolic process	210	7.02088e-05	0.902745	0.00429879	2.60969	8.43012	22	0.000629442	0.00164265	1998	0.00482738	1	0.0310663	1.47157	12.2318	18	20	0.00137562	0.9	unnamed,unnamed,unnamed,unnamed,unnamed,unnamed,unnamed,unnamed,unnamed,unnamed,unnamed,unnamed,unnamed,unnamed,unnamed,unnamed,unnamed,unnamed,unnamed,unnamed,unnamed,unnamed	Akr1a1,Bad,Dhdh,Gale,Galk1,Galt,Glb1,Hk1,Khk,Ldha,Lrp5,Mpi,Nudt5,Pfkm,Pgm2,Rbks,Rpe,Tkfc
GO Biological Process	GO:1902850	microtubule cytoskeleton organization involved in mitosis	211	7.08275e-05	0.9107	0.00431611	1.5724	52.7854	83	0.00394127	0.00619727	475	2.31739e-09	2.9797e-05	6.27306e-08	1.51659	42.1998	64	69	0.0048911	0.927536	unnamed,unnamed,unnamed,unnamed,unnamed,unnamed,unnamed,unnamed,unnamed,unnamed,unnamed,unnamed,unnamed,unnamed,unnamed,unnamed,unnamed,unnamed,unnamed,unnamed,unnamed,unnamed,unnamed,unnamed,unnamed,unnamed,unnamed,unnamed,unnamed,unnamed,unnamed,unnamed,unnamed,unnamed,unnamed,unnamed,unnamed,unnamed,unnamed,unnamed,unnamed,unnamed,unnamed,unnamed,unnamed,unnamed,unnamed,unnamed,unnamed,unnamed…	Abraxas2,Arhgef10,Aurka,Aurkb,Bccip,Birc5,Ccnb1,Cdc14a,Cdc14b,Cdc20,Cenpe,Cep126,Chek2,Clasp1,Clasp2,Cltc,Dctn2,Dctn6,Efhc1,Golga2,Gpsm2,Ints13,Khdc3,Kif11,Kif23,Kif2a,Kif3b,Kifc1,Kpnb1,Map10,Map4,Map9,Mybl2,Mzt1,Ndc80,Nek2,Pcnt,Pibf1,Plk2,Poc1a,Ptpa,Rab11a,Racgap1,Rcc1,Rhoa,Sbds,Setd2,Spast,Spc25,Spice1,Stil,Stmn1,Tacc3,Tbce,Tpx2,Tubg1,Tubgcp2,Tubgcp3,Tubgcp4,Tubgcp5,Tubgcp6,Wdr62,Wrap73,Zfp207
GO Biological Process	GO:0043001	Golgi to plasma membrane protein transport	212	7.14833e-05	0.919132	0.00433553	1.98974	19.6005	39	0.00146349	0.00291197	2221	0.00907503	1	0.0525379	1.38353	15.9014	22	26	0.00168131	0.846154	unnamed,unnamed,unnamed,unnamed,unnamed,unnamed,unnamed,unnamed,unnamed,unnamed,unnamed,unnamed,unnamed,unnamed,unnamed,unnamed,unnamed,unnamed,unnamed,unnamed,unnamed,unnamed,unnamed,unnamed,unnamed,unnamed,unnamed,unnamed,unnamed,unnamed,unnamed,unnamed,unnamed,unnamed,unnamed,unnamed,unnamed,unnamed,unnamed	Amn,Ank3,Arfrp1,Bbs1,Blzf1,Gm20458,Golga4,Golga7,Golph3,Kif13a,Krt18,Macf1,Optn,Rab10,Rab31,Rab34,Rab39,Sptbn1,Vamp2,Vamp3,Vamp4,Vamp5
GO Biological Process	GO:0044818	mitotic G2/M transition checkpoint	213	7.50642e-05	0.965175	0.00453134	1.91327	22.4746	43	0.00167808	0.00321063	1496	0.000713526	1	0.0061327	1.46593	17.7361	26	29	0.00198701	0.896552	unnamed,unnamed,unnamed,unnamed,unnamed,unnamed,unnamed,unnamed,unnamed,unnamed,unnamed,unnamed,unnamed,unnamed,unnamed,unnamed,unnamed,unnamed,unnamed,unnamed,unnamed,unnamed,unnamed,unnamed,unnamed,unnamed,unnamed,unnamed,unnamed,unnamed,unnamed,unnamed,unnamed,unnamed,unnamed,unnamed,unnamed,unnamed,unnamed,unnamed,unnamed,unnamed,unnamed	Atm,Blm,Brca1,Cdk1,Cdk5rap3,Clspn,Donson,Fanci,Foxn3,Hmga2,Hus1,Ier3,Mbd4,Mre11a,Mrnip,Mus81,Nae1,Nbn,Nop53,Oraov1,Rad17,Syf2,Taok3,Ticrr,Topbp1,Zfp830
GO Biological Process	GO:0010972	negative regulation of G2/M transition of mitotic cell cycle	214	7.87341e-05	1	0.00473067	1.77747	29.8177	53	0.00222637	0.00395729	1372	0.000351357	1	0.00329282	1.42545	23.8521	34	39	0.00259839	0.871795	unnamed,unnamed,unnamed,unnamed,unnamed,unnamed,unnamed,unnamed,unnamed,unnamed,unnamed,unnamed,unnamed,unnamed,unnamed,unnamed,unnamed,unnamed,unnamed,unnamed,unnamed,unnamed,unnamed,unnamed,unnamed,unnamed,unnamed,unnamed,unnamed,unnamed,unnamed,unnamed,unnamed,unnamed,unnamed,unnamed,unnamed,unnamed,unnamed,unnamed,unnamed,unnamed,unnamed,unnamed,unnamed,unnamed,unnamed,unnamed,unnamed,unnamed…	Atm,Aurkb,Blm,Brca1,Cdk1,Cdk5rap3,Chmp4c,Clspn,Donson,Fanci,Foxn3,Hmga2,Hus1,Ier3,Mbd4,Miip,Mre11a,Mrnip,Mus81,Nae1,Nbn,Nop53,Oraov1,Pinx1,Rad17,Rad21,Syf2,Taok3,Ticrr,Topbp1,Usp47,Vps4a,Zfp830,Zfyve19
GO Biological Process	GO:0071459	protein localization to chromosome, centromeric region	215	7.90399e-05	1	0.00472695	2.46787	9.72499	24	0.000726125	0.00179198	1830	0.00275628	1	0.0193663	1.5389	10.3971	16	17	0.00122277	0.941176	unnamed,unnamed,unnamed,unnamed,unnamed,unnamed,unnamed,unnamed,unnamed,unnamed,unnamed,unnamed,unnamed,unnamed,unnamed,unnamed,unnamed,unnamed,unnamed,unnamed,unnamed,unnamed,unnamed,unnamed	Aurkb,Cdk1,Cenpa,Cenpt,Champ1,Ctcf,Haspin,Ik,Knl1,Mis12,Mtbp,Rb1,Rcc2,Spdl1,Ttk,Zw10
GO Biological Process	GO:0061623	glycolytic process from galactose	216	7.95347e-05	1	0.00473452	11.8168	0.423127	5	3.15931e-05	0.000373329	4950	0.228742	1	0.594174	1.63508	1.83477	3	3	0.00022927	1	unnamed,unnamed,unnamed,unnamed,unnamed	Gale,Galk1,Galt
GO Biological Process	GO:0006334	nucleosome assembly	217	8.02463e-05	1	0.00475487	1.46969	74.8456	110	0.00558841	0.00821325	725	5.69253e-07	0.00731946	1.00958e-05	1.3552	67.8867	92	111	0.00703095	0.828829	unnamed,unnamed,unnamed,unnamed,unnamed,unnamed,unnamed,unnamed,unnamed,unnamed,unnamed,unnamed,unnamed,unnamed,unnamed,unnamed,unnamed,unnamed,unnamed,unnamed,unnamed,unnamed,unnamed,unnamed,unnamed,unnamed,unnamed,unnamed,unnamed,unnamed,unnamed,unnamed,unnamed,unnamed,unnamed,unnamed,unnamed,unnamed,unnamed,unnamed,unnamed,unnamed,unnamed,unnamed,unnamed,unnamed,unnamed,unnamed,unnamed,unnamed…	Anp32b,Anp32e,Asf1a,Asf1b,Brd2,Cabin1,Cenpa,Cenpp,Chaf1a,Chaf1b,Daxx,Grwd1,H1f0,H1foo,H1fx,H2afy,H2afy2,H2al2a,H3f3a,H3f3b,Hat1,Hira,Hist1h1a,Hist1h1b,Hist1h1d,Hist1h1e,Hist1h2bb,Hist1h2bc,Hist1h2be,Hist1h2bf,Hist1h2bj,Hist1h2bk,Hist1h2bl,Hist1h2bn,Hist1h2bp,Hist1h2bq,Hist1h2br,Hist1h3a,Hist1h3b,Hist1h3c,Hist1h3d,Hist1h3e,Hist1h3f,Hist1h3g,Hist1h3h,Hist1h3i,Hist1h4a,Hist1h4b,Hist1h4c,Hist1h4d,His…
GO Biological Process	GO:0035196	production of miRNAs involved in gene silencing by miRNA	218	8.09997e-05	1	0.0047775	2.09	16.2679	34	0.00121466	0.00253864	1126	7.68615e-05	0.988285	0.000877696	1.56967	15.2898	24	25	0.00183416	0.96	unnamed,unnamed,unnamed,unnamed,unnamed,unnamed,unnamed,unnamed,unnamed,unnamed,unnamed,unnamed,unnamed,unnamed,unnamed,unnamed,unnamed,unnamed,unnamed,unnamed,unnamed,unnamed,unnamed,unnamed,unnamed,unnamed,unnamed,unnamed,unnamed,unnamed,unnamed,unnamed,unnamed,unnamed	Adar,Ago1,Ago2,Ago3,Ago4,Dgcr8,Dicer1,Drosha,Hnrnpa2b1,Lin28a,Lin28b,Mettl3,Ncbp1,Prkra,Pum1,Pum2,Snip1,Spout1,Srrt,Tarbp2,Trim71,Zc3h7a,Zc3h7b,Zcchc11
GO Biological Process	GO:0032069	regulation of nuclease activity	219	8.30914e-05	1	0.00487849	2.14206	14.9389	32	0.00111543	0.00238931	2953	0.03387	1	0.147477	1.33779	13.455	18	22	0.00137562	0.818182	unnamed,unnamed,unnamed,unnamed,unnamed,unnamed,unnamed,unnamed,unnamed,unnamed,unnamed,unnamed,unnamed,unnamed,unnamed,unnamed,unnamed,unnamed,unnamed,unnamed,unnamed,unnamed,unnamed,unnamed,unnamed,unnamed,unnamed,unnamed,unnamed,unnamed,unnamed,unnamed	Abce1,Akt1,Ddx11,Dffa,Ern1,Hmgb1,Hmgb2,Hspa5,Neil1,Npm1,Parp16,Pcna,Rps3,Sirt1,Terf1,Terf2,Tmbim6,Vapb
GO Biological Process	GO:1904245	regulation of polynucleotide adenylyltransferase activity	220	8.86928e-05	1	0.00518369	17.8055	0.22465	4	1.67737e-05	0.000298664	4950	0.228742	1	0.594174	1.63508	1.83477	3	3	0.00022927	1	unnamed,unnamed,unnamed,unnamed	Gm20521,Pabpn1,Zfp36
GO Biological Process	GO:0090281	negative regulation of calcium ion import	221	8.89145e-05	1	0.00517314	2.35028	11.0625	26	0.000825992	0.00194131	7146	0.413291	1	0.743647	1.09005	11.0086	12	18	0.000917081	0.666667	unnamed,unnamed,unnamed,unnamed,unnamed,unnamed,unnamed,unnamed,unnamed,unnamed,unnamed,unnamed,unnamed,unnamed,unnamed,unnamed,unnamed,unnamed,unnamed,unnamed,unnamed,unnamed,unnamed,unnamed,unnamed,unnamed	Calm1,Calm2,Calm3,Casq2,Fkbp1b,Gsto1,Hrc,Pkd2,Slc30a1,Sri,Tgfb1,Trim27
GO Biological Process	GO:0098869	cellular oxidant detoxification	222	9.23472e-05	1	0.00534865	1.57833	50.0529	79	0.00373724	0.0058986	9587	0.648617	1	0.86992	0.977059	50.1505	49	82	0.00374475	0.597561	unnamed,unnamed,unnamed,unnamed,unnamed,unnamed,unnamed,unnamed,unnamed,unnamed,unnamed,unnamed,unnamed,unnamed,unnamed,unnamed,unnamed,unnamed,unnamed,unnamed,unnamed,unnamed,unnamed,unnamed,unnamed,unnamed,unnamed,unnamed,unnamed,unnamed,unnamed,unnamed,unnamed,unnamed,unnamed,unnamed,unnamed,unnamed,unnamed,unnamed,unnamed,unnamed,unnamed,unnamed,unnamed,unnamed,unnamed,unnamed,unnamed,unnamed…	Apoe,Apom,Cat,Cygb,Duox1,Duox2,Fam213a,Fam213b,Fancc,Gpx1,Gpx4,Gpx5,Gpx7,Gpx8,Gsr,Gsto1,Gsto2,Ltc4s,Mgst1,Mgst2,Mgst3,Mpo,Nos3,Nxn,Nxnl1,Nxnl2,Park7,Prdx1,Prdx2,Prdx3,Prdx5,Prdx6,Pxdn,Selenos,Selenot,Selenow,Sesn1,Sesn2,Sod1,Sod2,Srxn1,Trp53inp1,Txn1,Txndc17,Txnl1,Txnrd1,Txnrd2,Txnrd3,Ubiad1
GO Biological Process	GO:0006888	ER to Golgi vesicle-mediated transport	223	9.42283e-05	1	0.00543313	1.52107	60.4835	92	0.00451606	0.00686926	324	1.37893e-12	1.77302e-08	5.47229e-11	1.55433	49.5389	77	81	0.0058846	0.950617	unnamed,unnamed,unnamed,unnamed,unnamed,unnamed,unnamed,unnamed,unnamed,unnamed,unnamed,unnamed,unnamed,unnamed,unnamed,unnamed,unnamed,unnamed,unnamed,unnamed,unnamed,unnamed,unnamed,unnamed,unnamed,unnamed,unnamed,unnamed,unnamed,unnamed,unnamed,unnamed,unnamed,unnamed,unnamed,unnamed,unnamed,unnamed,unnamed,unnamed,unnamed,unnamed,unnamed,unnamed,unnamed,unnamed,unnamed,unnamed,unnamed,unnamed…	0610009B22Rik,Ank1,Bcap29,Bet1,Cnih4,Cog3,Copa,Copb1,Copb2,Cope,Creb3l2,Ctage5,Cul3,Ddhd2,Ergic1,Ergic2,Ergic3,Erp29,Golga2,Gosr1,Gosr2,Htt,Hyou1,Ier3ip1,Klhl12,Lman1,Lmf1,Mia3,Mppe1,Nrbp1,Nrbp2,Pdcd6,Pef1,Preb,Rab1a,Rab1b,Rangrf,Sar1a,Sec13,Sec16a,Sec22a,Sec22c,Sec23a,Sec23b,Sec23ip,Sec24a,Sec24b,Sec24c,Sec24d,Sec31a,Spast,Stx17,Stx18,Stx5a,Tbc1d20,Tex261,Tfg,Trappc1,Trappc11,Trappc12,Trappc2l,T…
GO Biological Process	GO:0032507	maintenance of protein location in cell	224	9.75118e-05	1	0.00559735	1.5233	59.7386	91	0.00446043	0.00679459	1048	3.87404e-05	0.498124	0.000475309	1.36257	44.0346	60	72	0.0045854	0.833333	unnamed,unnamed,unnamed,unnamed,unnamed,unnamed,unnamed,unnamed,unnamed,unnamed,unnamed,unnamed,unnamed,unnamed,unnamed,unnamed,unnamed,unnamed,unnamed,unnamed,unnamed,unnamed,unnamed,unnamed,unnamed,unnamed,unnamed,unnamed,unnamed,unnamed,unnamed,unnamed,unnamed,unnamed,unnamed,unnamed,unnamed,unnamed,unnamed,unnamed,unnamed,unnamed,unnamed,unnamed,unnamed,unnamed,unnamed,unnamed,unnamed,unnamed…	Akt1,Ank3,Ankrd13c,Arl2,Arl2bp,Bbs4,Cd4,Ciz1,Cops9,Creb3,Dag1,Dbn1,Dzip1,Epb41l3,Faf1,Get4,Golph3,Gopc,Grik5,Gsn,Hk1,Hk2,Hnrnpu,Hspa5,Kdelr1,Kdelr2,Keap1,Lats1,Morc3,Nfkbia,Nr5a1,Os9,Pfn1,Pfn4,Pip5k1c,Pkd1,Pkd2,Pml,Scin,Skp1a,Sorl1,Spag4,Sri,Sufu,Sun1,Sun2,Supt7l,Syne1,Syne2,Syne3,Tacc3,Taf3,Taf8,Thra,Tln2,Tnrc6a,Topors,Tspo,Twf1,Ywhab
GO Biological Process	GO:0042137	sequestering of neurotransmitter	225	0.000100163	1	0.00572396	34.7907	0.08623	3	6.43843e-06	0.000223998	7947	0.611591	1	0.989536	1.63508	0.611591	1	1	7.64234e-05	1	unnamed,unnamed,unnamed	Slc17a7
GO Biological Process	GO:0032070	regulation of deoxyribonuclease activity	226	0.000100977	1	0.00574495	2.96966	5.72457	17	0.00042743	0.00126932	4767	0.186646	1	0.50344	1.30806	6.11592	8	10	0.000611387	0.8	unnamed,unnamed,unnamed,unnamed,unnamed,unnamed,unnamed,unnamed,unnamed,unnamed,unnamed,unnamed,unnamed,unnamed,unnamed,unnamed,unnamed	Akt1,Ddx11,Dffa,Hmgb1,Npm1,Pcna,Rps3,Sirt1
GO Biological Process	GO:0031125	rRNA 3'-end processing	227	0.000103205	1	0.00584588	3.8423	3.12313	12	0.000233191	0.00089599	2970	0.0357255	1	0.154666	1.48643	6.72751	10	11	0.000764234	0.909091	unnamed,unnamed,unnamed,unnamed,unnamed,unnamed,unnamed,unnamed,unnamed,unnamed,unnamed,unnamed	Exosc2,Exosc3,Exosc4,Exosc5,Exosc6,Exosc7,Exosc8,Exosc9,Rps21,Rpsa
GO Biological Process	GO:0034122	negative regulation of toll-like receptor signaling pathway	228	0.000105044	1	0.00592392	2.06076	16.4987	34	0.00123189	0.00253864	3868	0.0927719	1	0.308392	1.22631	17.1246	21	28	0.00160489	0.75	unnamed,unnamed,unnamed,unnamed,unnamed,unnamed,unnamed,unnamed,unnamed,unnamed,unnamed,unnamed,unnamed,unnamed,unnamed,unnamed,unnamed,unnamed,unnamed,unnamed,unnamed,unnamed,unnamed,unnamed,unnamed,unnamed,unnamed,unnamed,unnamed,unnamed,unnamed,unnamed,unnamed,unnamed	Arrb2,Cactin,Cd300lf,Dab2ip,F2rl1,Irak3,Irf4,Lgr4,Lrrc14,Lyn,Nfkbil1,Nlrp6,Nr1d1,Pdpk1,Ptprs,Smpdl3b,Ticam2,Tlr9,Tnfaip3,Tyro3,Ubqln1
GO Biological Process	GO:0006354	DNA-templated transcription, elongation	229	0.0001076	1	0.0060416	2.14024	14.4843	31	0.00108149	0.00231464	1126	7.68615e-05	0.988285	0.000877696	1.56967	15.2898	24	25	0.00183416	0.96	unnamed,unnamed,unnamed,unnamed,unnamed,unnamed,unnamed,unnamed,unnamed,unnamed,unnamed,unnamed,unnamed,unnamed,unnamed,unnamed,unnamed,unnamed,unnamed,unnamed,unnamed,unnamed,unnamed,unnamed,unnamed,unnamed,unnamed,unnamed,unnamed,unnamed,unnamed	Adrm1,Cdc73,Cdk12,Cdk13,Cdk9,Ell,Ell2,Ell3,Eloa,Elof1,Elp2,Elp4,Ercc6,Gtf2h5,Leo1,Paf1,Pcid2,Polr2i,Rtf1,Setd2,Supt16,Supt4a,Supt5,Ubtf
GO Biological Process	GO:0007033	vacuole organization	230	0.000108717	1	0.00607774	1.38209	105.637	146	0.00788749	0.0109012	362	2.41372e-11	3.10356e-07	8.57338e-10	1.43228	78.8953	113	129	0.00863584	0.875969	unnamed,unnamed,unnamed,unnamed,unnamed,unnamed,unnamed,unnamed,unnamed,unnamed,unnamed,unnamed,unnamed,unnamed,unnamed,unnamed,unnamed,unnamed,unnamed,unnamed,unnamed,unnamed,unnamed,unnamed,unnamed,unnamed,unnamed,unnamed,unnamed,unnamed,unnamed,unnamed,unnamed,unnamed,unnamed,unnamed,unnamed,unnamed,unnamed,unnamed,unnamed,unnamed,unnamed,unnamed,unnamed,unnamed,unnamed,unnamed,unnamed,unnamed…	5330417C22Rik,Abca1,Acp2,Aktip,Ambra1,Arf1,Atg101,Atg12,Atg13,Atg14,Atg16l1,Atg16l2,Atg2a,Atg2b,Atg3,Atg4b,Atg4c,Atg4d,Atg5,Atg7,Atg9a,Atg9b,Atp13a2,Atp6v0c,Becn1,Ccdc115,Chmp3,Chmp5,Cln5,Cln6,Cln8,Clvs1,Clvs2,Coro1a,Ctsd,Emc6,Epg5,Fam160a2,Fig4,Gaa,Gabarap,Gabarapl1,Gabarapl2,Gnptab,Hexa,Hexb,Hook1,Hook2,Hook3,Hps4,Idua,Irgm1,Lamtor1,Laptm4b,Lix1,Lix1l,Lrrk2,Lyst,Man2a1,Map1lc3a,Map1lc3b,Mbtps1,…
GO Biological Process	GO:0000447	endonucleolytic cleavage in ITS1 to separate SSU-rRNA from 5.8S rRNA and LSU-rRNA from tricistronic rRNA transcript (SSU-rRNA, 5.8S rRNA, LSU-rRNA)	231	0.00010982	1	0.00611286	3.57544	3.63591	13	0.000271479	0.000970656	4617	0.174246	1	0.485263	1.4015	4.28114	6	7	0.00045854	0.857143	unnamed,unnamed,unnamed,unnamed,unnamed,unnamed,unnamed,unnamed,unnamed,unnamed,unnamed,unnamed,unnamed	Abt1,Fcf1,Kri1,Rcl1,Rps21,Rpsa
GO Biological Process	GO:1902231	positive regulation of intrinsic apoptotic signaling pathway in response to DNA damage	232	0.000112617	1	0.00624152	3.06309	5.22349	16	0.000390016	0.00119465	2970	0.0357255	1	0.154666	1.48643	6.72751	10	11	0.000764234	0.909091	unnamed,unnamed,unnamed,unnamed,unnamed,unnamed,unnamed,unnamed,unnamed,unnamed,unnamed,unnamed,unnamed,unnamed,unnamed,unnamed	Fbxo18,Mtch2,Nacc2,Pias4,Plscr1,Rad9a,Rps3,Skil,Steap3,Trp73
GO Biological Process	GO:0033014	tetrapyrrole biosynthetic process	233	0.00011373	1	0.00627611	2.13339	14.5309	31	0.00108496	0.00231464	1260	0.000178344	1	0.00181996	1.51829	17.1246	26	28	0.00198701	0.928571	unnamed,unnamed,unnamed,unnamed,unnamed,unnamed,unnamed,unnamed,unnamed,unnamed,unnamed,unnamed,unnamed,unnamed,unnamed,unnamed,unnamed,unnamed,unnamed,unnamed,unnamed,unnamed,unnamed,unnamed,unnamed,unnamed,unnamed,unnamed,unnamed,unnamed,unnamed	Abcb6,Alad,Alas1,Ank1,Atpif1,Cox10,Cox15,Cpox,Fech,Fxn,Hmbs,Hnf1a,Iba57,Ireb2,Mmaa,Mmab,Mmachc,Ppox,Rsad1,Slc11a2,Slc25a39,Snx3,Sptb,Tmem14c,Urod,Uros
GO Biological Process	GO:0007052	mitotic spindle organization	234	0.000117112	1	0.00643514	1.55656	52.038	81	0.00388546	0.00604793	507	5.36339e-09	6.89624e-05	1.36021e-07	1.51306	40.9766	62	67	0.00473825	0.925373	unnamed,unnamed,unnamed,unnamed,unnamed,unnamed,unnamed,unnamed,unnamed,unnamed,unnamed,unnamed,unnamed,unnamed,unnamed,unnamed,unnamed,unnamed,unnamed,unnamed,unnamed,unnamed,unnamed,unnamed,unnamed,unnamed,unnamed,unnamed,unnamed,unnamed,unnamed,unnamed,unnamed,unnamed,unnamed,unnamed,unnamed,unnamed,unnamed,unnamed,unnamed,unnamed,unnamed,unnamed,unnamed,unnamed,unnamed,unnamed,unnamed,unnamed…	Abraxas2,Arhgef10,Aurka,Aurkb,Bccip,Birc5,Ccnb1,Cdc14a,Cdc14b,Cdc20,Cenpe,Cep126,Chek2,Clasp1,Clasp2,Cltc,Dctn2,Dctn6,Efhc1,Golga2,Gpsm2,Ints13,Khdc3,Kif11,Kif23,Kif2a,Kif3b,Kifc1,Kpnb1,Map10,Map4,Map9,Mybl2,Mzt1,Ndc80,Nek2,Pcnt,Pibf1,Plk2,Poc1a,Ptpa,Rab11a,Racgap1,Rcc1,Rhoa,Sbds,Spast,Spc25,Spice1,Stil,Stmn1,Tbce,Tpx2,Tubg1,Tubgcp2,Tubgcp3,Tubgcp4,Tubgcp5,Tubgcp6,Wdr62,Wrap73,Zfp207
GO Biological Process	GO:0071218	cellular response to misfolded protein	235	0.000119894	1	0.00656	2.30538	11.278	26	0.000842079	0.00194131	1737	0.00215961	1	0.0159863	1.48643	13.455	20	22	0.00152847	0.909091	unnamed,unnamed,unnamed,unnamed,unnamed,unnamed,unnamed,unnamed,unnamed,unnamed,unnamed,unnamed,unnamed,unnamed,unnamed,unnamed,unnamed,unnamed,unnamed,unnamed,unnamed,unnamed,unnamed,unnamed,unnamed,unnamed	Ankzf1,Atxn3,Bag6,Cul3,Derl1,Dnajb12,Pomt1,Pomt2,Rnf126,Rnf185,Rnf5,Sdf2,Sdf2l1,Stub1,Tor1a,Ube2w,Ufd1,Uggt1,Uggt2,Vcp
GO Biological Process	GO:0090002	establishment of protein localization to plasma membrane	236	0.000121731	1	0.0066323	1.6989	34.1398	58	0.00254908	0.00433062	1134	7.98419e-05	1	0.000905298	1.44495	26.2984	38	43	0.00290409	0.883721	unnamed,unnamed,unnamed,unnamed,unnamed,unnamed,unnamed,unnamed,unnamed,unnamed,unnamed,unnamed,unnamed,unnamed,unnamed,unnamed,unnamed,unnamed,unnamed,unnamed,unnamed,unnamed,unnamed,unnamed,unnamed,unnamed,unnamed,unnamed,unnamed,unnamed,unnamed,unnamed,unnamed,unnamed,unnamed,unnamed,unnamed,unnamed,unnamed,unnamed,unnamed,unnamed,unnamed,unnamed,unnamed,unnamed,unnamed,unnamed,unnamed,unnamed…	Amn,Ank3,Arfrp1,Arhgap44,Arl6,Bbs1,Blzf1,Clip1,Gm20458,Golga4,Golga7,Golph3,Kif13a,Krt18,Macf1,Nsg1,Optn,Rab10,Rab11a,Rab31,Rab34,Rab39,Rab8a,Rilpl1,Rilpl2,Scrib,Snap25,Snap47,Sptbn1,Stx1b,Stx3,Tsc2,Vamp2,Vamp3,Vamp4,Vamp5,Vps35,Washc1
GO Biological Process	GO:0006383	transcription from RNA polymerase III promoter	237	0.000127401	1	0.00691192	1.93322	20.1735	39	0.00150628	0.00291197	812	1.94541e-06	0.0250141	3.08055e-05	1.58553	20.1825	32	33	0.00244555	0.969697	unnamed,unnamed,unnamed,unnamed,unnamed,unnamed,unnamed,unnamed,unnamed,unnamed,unnamed,unnamed,unnamed,unnamed,unnamed,unnamed,unnamed,unnamed,unnamed,unnamed,unnamed,unnamed,unnamed,unnamed,unnamed,unnamed,unnamed,unnamed,unnamed,unnamed,unnamed,unnamed,unnamed,unnamed,unnamed,unnamed,unnamed,unnamed,unnamed	Bdp1,Brf1,Crcp,Ell,Gtf3c1,Gtf3c2,Gtf3c3,Gtf3c5,Gtf3c6,Ice1,Ice2,Polr1c,Polr1d,Polr2e,Polr2f,Polr2h,Polr2l,Polr3a,Polr3b,Polr3c,Polr3d,Polr3e,Polr3f,Polr3g,Polr3gl,Polr3h,Polr3k,Snapc1,Snapc4,Snapc5,Tbp,Zc3h8
GO Biological Process	GO:0030844	positive regulation of intermediate filament depolymerization	238	0.000134809	1	0.00728308	15.9533	0.250733	4	1.87212e-05	0.000298664	7947	0.611591	1	0.989536	1.63508	0.611591	1	1	7.64234e-05	1	unnamed,unnamed,unnamed,unnamed	Nes
GO Biological Process	GO:0038094	Fc-gamma receptor signaling pathway	239	0.000137041	1	0.00737271	4.01046	2.74283	11	0.000204796	0.000821325	11180	0.913058	1	1	0.726702	5.50432	4	9	0.000305694	0.444444	unnamed,unnamed,unnamed,unnamed,unnamed,unnamed,unnamed,unnamed,unnamed,unnamed,unnamed	Fcgr1,Fcgr3,Fcgr4,Myo1g
GO Biological Process	GO:0009438	methylglyoxal metabolic process	240	0.000138551	1	0.00742289	7.91055	0.758481	6	5.66326e-05	0.000447995	3649	0.0855418	1	0.301424	1.63508	3.05796	5	5	0.000382117	1	unnamed,unnamed,unnamed,unnamed,unnamed,unnamed	Glo1,Gpi1,Hagh,Haghl,Pnkd
GO Biological Process	GO:0043144	snoRNA processing	241	0.000145504	1	0.00776301	4.81142	1.87055	9	0.000139666	0.000671993	7098	0.411727	1	0.745841	1.14455	6.11592	7	10	0.000534964	0.7	unnamed,unnamed,unnamed,unnamed,unnamed,unnamed,unnamed,unnamed,unnamed	Exosc2,Exosc3,Exosc4,Exosc5,Exosc6,Fbl,Rnf113a2
GO Biological Process	GO:0000470	maturation of LSU-rRNA	242	0.000145808	1	0.0077471	2.16457	13.3976	29	0.00100034	0.00216531	2315	0.0110289	1	0.0612569	1.35317	17.7361	24	29	0.00183416	0.827586	unnamed,unnamed,unnamed,unnamed,unnamed,unnamed,unnamed,unnamed,unnamed,unnamed,unnamed,unnamed,unnamed,unnamed,unnamed,unnamed,unnamed,unnamed,unnamed,unnamed,unnamed,unnamed,unnamed,unnamed,unnamed,unnamed,unnamed,unnamed,unnamed	Bop1,Eif6,Ftsj3,Gm10269,Gtpbp4,Mrpl1,Nhp2,Nol9,Nop2,Npm1,Nsa2,Pes1,Rpf1,Rpf2,Rpl10a,Rpl35,Rpl7,Rpl7a,Rpl7l1,Rrp15,Rsl1d1,Snu13,Wdr12,Wdr37
GO Biological Process	GO:1902235	regulation of endoplasmic reticulum stress-induced intrinsic apoptotic signaling pathway	243	0.000149668	1	0.00791946	1.85195	23.2188	43	0.00173365	0.00321063	1017	3.08712e-05	0.396941	0.000390306	1.57452	16.513	26	27	0.00198701	0.962963	unnamed,unnamed,unnamed,unnamed,unnamed,unnamed,unnamed,unnamed,unnamed,unnamed,unnamed,unnamed,unnamed,unnamed,unnamed,unnamed,unnamed,unnamed,unnamed,unnamed,unnamed,unnamed,unnamed,unnamed,unnamed,unnamed,unnamed,unnamed,unnamed,unnamed,unnamed,unnamed,unnamed,unnamed,unnamed,unnamed,unnamed,unnamed,unnamed,unnamed,unnamed,unnamed,unnamed	Bok,Creb3,Creb3l1,Eif2ak3,Erp29,Grina,Herpud1,Hyou1,Lrrk2,Nck1,Nck2,Opa1,Park2,Park7,Pdx1,Ptpn1,Ptpn2,Selenos,Serinc3,Sirt1,Spop,Syvn1,Tmbim6,Txndc12,Wfs1,Xbp1
GO Biological Process	GO:0022616	DNA strand elongation	244	0.000163888	1	0.00863635	2.7497	6.54617	18	0.000488775	0.00134399	2123	0.00717103	1	0.0434315	1.46297	11.6202	17	19	0.0012992	0.894737	unnamed,unnamed,unnamed,unnamed,unnamed,unnamed,unnamed,unnamed,unnamed,unnamed,unnamed,unnamed,unnamed,unnamed,unnamed,unnamed,unnamed,unnamed	Dclre1b,Dna2,Fen1,Gins1,Mre11a,Nbn,Parp1,Parp2,Parp3,Pcna,Pold2,Pole,Rad50,Rnaseh1,Rnaseh2a,Rnh1,Tert
GO Biological Process	GO:1904935	positive regulation of cell proliferation in midbrain	245	0.000170253	1	0.00893518	29.028	0.103348	3	7.7166e-06	0.000223998	7947	0.611591	1	0.989536	1.63508	0.611591	1	1	7.64234e-05	1	unnamed,unnamed,unnamed	Pitx3
GO Biological Process	GO:1990792	cellular response to glial cell derived neurotrophic factor	245	0.000170253	1	0.00893518	29.028	0.103348	3	7.7166e-06	0.000223998	7947	0.611591	1	0.989536	1.63508	0.611591	1	1	7.64234e-05	1	unnamed,unnamed,unnamed	Pitx3
GO Biological Process	GO:0006353	DNA-templated transcription, termination	247	0.000175094	1	0.00911483	2.29123	10.9112	25	0.000814693	0.00186665	1145	8.7209e-05	1	0.00097933	1.63508	11.6202	19	19	0.00145204	1	unnamed,unnamed,unnamed,unnamed,unnamed,unnamed,unnamed,unnamed,unnamed,unnamed,unnamed,unnamed,unnamed,unnamed,unnamed,unnamed,unnamed,unnamed,unnamed,unnamed,unnamed,unnamed,unnamed,unnamed,unnamed	Cavin1,Dhx9,Lipe,Maz,Med18,Mterf1a,Mterf1b,Mterf2,Pcf11,Polr2a,Polr3k,Prmt5,Setx,Smn1,Ssu72,Ttf1,Ttf2,Xrn2,Znrd1
GO Biological Process	GO:0061668	mitochondrial ribosome assembly	248	0.000183586	1	0.00951836	5.26924	1.51825	8	0.000113361	0.000597327	4193	0.139884	1	0.42896	1.63508	2.44637	4	4	0.000305694	1	unnamed,unnamed,unnamed,unnamed,unnamed,unnamed,unnamed,unnamed	Ddx28,Dhx30,Fastkd2,Mpv17l2
GO Biological Process	GO:0043632	modification-dependent macromolecule catabolic process	249	0.000184018	1	0.00950243	1.1778	414.333	488	0.0309366	0.0364369	91	5.11355e-26	6.57501e-22	7.22529e-24	1.36924	274.605	376	449	0.0287352	0.837417	unnamed,unnamed,unnamed,unnamed,unnamed,unnamed,unnamed,unnamed,unnamed,unnamed,unnamed,unnamed,unnamed,unnamed,unnamed,unnamed,unnamed,unnamed,unnamed,unnamed,unnamed,unnamed,unnamed,unnamed,unnamed,unnamed,unnamed,unnamed,unnamed,unnamed,unnamed,unnamed,unnamed,unnamed,unnamed,unnamed,unnamed,unnamed,unnamed,unnamed,unnamed,unnamed,unnamed,unnamed,unnamed,unnamed,unnamed,unnamed,unnamed,unnamed…	1700016K19Rik,6330408A02Rik,AI314180,Abtb1,Abtb2,Adrm1,Agap3,Amfr,Anapc10,Anapc11,Anapc2,Anapc4,Ankib1,Ankzf1,Arel1,Arih1,Arih2,Arntl,Arrb2,Arrdc1,Ate1,Atxn3,Aup1,Bag6,Bap1,Bfar,Birc2,Btbd1,Btbd11,Btbd2,Btbd6,Btbd9,Btrc,Cacul1,Cbl,Cblc,Ccdc47,Ccnf,Cd2ap,Cdc20,Cdc26,Cdc34,Chfr,Clock,Cops3,Crbn,Cul1,Cul2,Cul3,Cul4a,Cul5,Cul7,Cul9,Cyld,Dcst1,Ddb1,Ddit3,Derl1,Derl2,Derl3,Dis3l2,Dnajb2,Dnajb9,Dnajc10,…
GO Biological Process	GO:0009141	nucleoside triphosphate metabolic process	250	0.000194938	1	0.010026	1.285	168.871	217	0.0126089	0.0162025	767	1.17299e-06	0.0150823	1.9664e-05	1.24647	136.385	170	223	0.012992	0.762332	unnamed,unnamed,unnamed,unnamed,unnamed,unnamed,unnamed,unnamed,unnamed,unnamed,unnamed,unnamed,unnamed,unnamed,unnamed,unnamed,unnamed,unnamed,unnamed,unnamed,unnamed,unnamed,unnamed,unnamed,unnamed,unnamed,unnamed,unnamed,unnamed,unnamed,unnamed,unnamed,unnamed,unnamed,unnamed,unnamed,unnamed,unnamed,unnamed,unnamed,unnamed,unnamed,unnamed,unnamed,unnamed,unnamed,unnamed,unnamed,unnamed,unnamed…	Adcyap1,Adk,Adpgk,Afg1l,Ak4,Ak5,Ak7,Ak8,Ak9,Aldoa,Ampd2,Atp1b1,Atp5a1,Atp5b,Atp5c1,Atp5d,Atp5e,Atp5f1,Atp5g1,Atp5g2,Atp5g3,Atp5h,Atp5j,Atp5j2,Atp5k,Atp5l,Atp5o,Atp5s,Atp6v0a1,Atp6v0a2,Atp6v1a,Atp6v1b2,Bad,Bid,Bpgm,Cad,Chchd10,Clpx,Cmpk1,Cmpk2,Coa6,Coq7,Coq9,Cox4i1,Cox4i2,Cox5a,Cox5b,Cox6a1,Cox7c,Cox8a,Ctns,Ctps,Cyc1,Cycs,Dctpp1,Dguok,Dhtkd1,Dld,Dtymk,Dut,Efl1,Eno1,Eno1b,Eno2,Eno3,Eno4,Enpp1,Entpd…
GO Biological Process	GO:0006890	retrograde vesicle-mediated transport, Golgi to ER	251	0.000197442	1	0.0101144	1.77471	26.4832	47	0.00197739	0.0035093	848	3.0916e-06	0.0397518	4.68772e-05	1.58398	19.5709	31	32	0.00236913	0.96875	unnamed,unnamed,unnamed,unnamed,unnamed,unnamed,unnamed,unnamed,unnamed,unnamed,unnamed,unnamed,unnamed,unnamed,unnamed,unnamed,unnamed,unnamed,unnamed,unnamed,unnamed,unnamed,unnamed,unnamed,unnamed,unnamed,unnamed,unnamed,unnamed,unnamed,unnamed,unnamed,unnamed,unnamed,unnamed,unnamed,unnamed,unnamed,unnamed,unnamed,unnamed,unnamed,unnamed,unnamed,unnamed,unnamed,unnamed	Arcn1,Arf3,Arf4,Arf5,Atp9a,Atp9b,Bicd2,Cog3,Cog4,Cog7,Copa,Copb1,Copb2,Cope,Dnajc28,Ergic2,Gbf1,Golph3,Htt,Kif1c,Lman2,Nbas,Rab6a,Rab6b,Rer1,Scfd1,Scyl1,Stx18,Tmed10,Tmem115,Uvrag
GO Biological Process	GO:0071166	ribonucleoprotein complex localization	252	0.000198371	1	0.0101217	1.56283	47.35	74	0.00353543	0.00552527	1060	4.29114e-05	0.551755	0.000520523	1.37058	41.5882	57	68	0.00435613	0.838235	unnamed,unnamed,unnamed,unnamed,unnamed,unnamed,unnamed,unnamed,unnamed,unnamed,unnamed,unnamed,unnamed,unnamed,unnamed,unnamed,unnamed,unnamed,unnamed,unnamed,unnamed,unnamed,unnamed,unnamed,unnamed,unnamed,unnamed,unnamed,unnamed,unnamed,unnamed,unnamed,unnamed,unnamed,unnamed,unnamed,unnamed,unnamed,unnamed,unnamed,unnamed,unnamed,unnamed,unnamed,unnamed,unnamed,unnamed,unnamed,unnamed,unnamed…	Abce1,Alkbh5,BC005561,Chtop,Ddx25,Ddx39,Ddx39b,Eif5a,Eif6,Eny2,Fyttd1,Gle1,Hhex,Hnrnpa2b1,Ltv1,Ncbp1,Nmd3,Nol6,Nop53,Npm1,Nup107,Nup133,Nup155,Nup160,Nup214,Nup85,Nup88,Nup93,Nxf1,Pabpn1,Pcid2,Poldip3,Polr2d,Prpf31,Ran,Rasl2-9,Rps15,Rpsa,Sarnp,Sdad1,Sem1,Smg5,Smg6,Smg7,Srsf10,Ssb,Thoc1,Thoc3,Thoc5,Thoc6,Thoc7,Tpr,Tsc1,Xpo1,Xpot,Zc3h11a,Zc3h3
GO Biological Process	GO:0016081	synaptic vesicle docking	253	0.000199988	1	0.0101638	4.16974	2.39823	10	0.000179066	0.000746659	3169	0.0523088	1	0.21224	1.63508	3.66955	6	6	0.00045854	1	unnamed,unnamed,unnamed,unnamed,unnamed,unnamed,unnamed,unnamed,unnamed,unnamed	Stx1a,Stx1b,Stx3,Syde1,Unc13a,Unc13b
GO Biological Process	GO:0018208	peptidyl-proline modification	254	0.000205472	1	0.0104014	1.61284	40.3017	65	0.00300916	0.00485328	1083	5.59335e-05	0.719193	0.000664075	1.41497	31.8028	45	52	0.00343905	0.865385	unnamed,unnamed,unnamed,unnamed,unnamed,unnamed,unnamed,unnamed,unnamed,unnamed,unnamed,unnamed,unnamed,unnamed,unnamed,unnamed,unnamed,unnamed,unnamed,unnamed,unnamed,unnamed,unnamed,unnamed,unnamed,unnamed,unnamed,unnamed,unnamed,unnamed,unnamed,unnamed,unnamed,unnamed,unnamed,unnamed,unnamed,unnamed,unnamed,unnamed,unnamed,unnamed,unnamed,unnamed,unnamed,unnamed,unnamed,unnamed,unnamed,unnamed…	Crtap,Cwc27,Egln1,Egln2,Egln3,Fkbp10,Fkbp11,Fkbp14,Fkbp1a,Fkbp1b,Fkbp2,Fkbp3,Fkbp4,Fkbp5,Fkbp6,Fkbp7,Fkbp8,Fkbp9,Gm7879,Nktr,Ntmt1,Ogfod1,P3h1,P3h2,P3h3,P4ha1,P4hb,Pdia2,Pin1,Ppia,Ppib,Ppic,Ppid,Ppie,Ppif,Ppig,Ppih,Ppil1,Ppil2,Ppil3,Ppil4,Ppil6,Ppwd1,Ptpa,Ranbp2
GO Biological Process	GO:0034620	cellular response to unfolded protein	255	0.000216701	1	0.0109268	1.5631	46.702	73	0.00348705	0.00545061	898	6.32987e-06	0.0813895	9.06342e-05	1.43774	35.4723	51	58	0.00389759	0.87931	unnamed,unnamed,unnamed,unnamed,unnamed,unnamed,unnamed,unnamed,unnamed,unnamed,unnamed,unnamed,unnamed,unnamed,unnamed,unnamed,unnamed,unnamed,unnamed,unnamed,unnamed,unnamed,unnamed,unnamed,unnamed,unnamed,unnamed,unnamed,unnamed,unnamed,unnamed,unnamed,unnamed,unnamed,unnamed,unnamed,unnamed,unnamed,unnamed,unnamed,unnamed,unnamed,unnamed,unnamed,unnamed,unnamed,unnamed,unnamed,unnamed,unnamed…	Amfr,Atf3,Atf4,Atf6,Atf6b,Ccnd1,Cdk5rap3,Creb3,Creb3l1,Creb3l2,Creb3l4,Daxx,Ddit3,Derl1,Derl2,Derl3,Dnajc3,Dzip3,Edem2,Edem3,Eif2ak3,Eif2ak4,Ep300,Ern1,Ero1l,Fgf21,Herpud1,Hsf1,Hspa5,Nfe2l2,Optn,Pacrg,Parp16,Ppp1r15a,Ptpn1,Rhbdd1,Rnf121,Selenos,Serp1,Serp2,Stc2,Stub1,Syvn1,Tbl2,Tm7sf3,Uggt1,Uggt2,Vapb,Wfs1,Xbp1,Yod1
GO Biological Process	GO:0051125	regulation of actin nucleation	256	0.000218844	1	0.0109918	2.0528	15.1013	31	0.00112755	0.00231464	1751	0.00227419	1	0.0166999	1.44642	15.9014	23	26	0.00175774	0.884615	unnamed,unnamed,unnamed,unnamed,unnamed,unnamed,unnamed,unnamed,unnamed,unnamed,unnamed,unnamed,unnamed,unnamed,unnamed,unnamed,unnamed,unnamed,unnamed,unnamed,unnamed,unnamed,unnamed,unnamed,unnamed,unnamed,unnamed,unnamed,unnamed,unnamed,unnamed	Abi2,Ap1ar,Arf1,Arfip1,Arfip2,Arpin,Brk1,Coro1a,Coro1b,Cyfip1,Gm37240,Gmfb,Gmfg,Gsn,Hip1r,Nckap1,Pick1,Scin,Trim27,Vil1,Wasf1,Wasl,Whamm
GO Biological Process	GO:0043928	exonucleolytic nuclear-transcribed mRNA catabolic process involved in deadenylation-dependent decay	257	0.000220763	1	0.011045	3.79096	2.90164	11	0.000216653	0.000821325	2139	0.00731196	1	0.0439538	1.63508	6.11592	10	10	0.000764234	1	unnamed,unnamed,unnamed,unnamed,unnamed,unnamed,unnamed,unnamed,unnamed,unnamed,unnamed	Cnot6,Cnot7,Cnot8,Exosc2,Exosc3,Exosc5,Exosc7,Exosc8,Exosc9,Skiv2l
GO Biological Process	GO:0021578	hindbrain maturation	258	0.000223314	1	0.0111294	2.67897	6.719	18	0.00050168	0.00134399	2822	0.0319859	1	0.145739	1.63508	4.28114	7	7	0.000534964	1	unnamed,unnamed,unnamed,unnamed,unnamed,unnamed,unnamed,unnamed,unnamed,unnamed,unnamed,unnamed,unnamed,unnamed,unnamed,unnamed,unnamed,unnamed	Arcn1,Cacna1a,Cdk5r1,Cdk5r2,Cend1,Grin1,Rere
GO Biological Process	GO:1904668	positive regulation of ubiquitin protein ligase activity	259	0.000223958	1	0.0111184	2.59618	7.31846	19	0.000546439	0.00141865	2329	0.0119588	1	0.0660226	1.63508	5.50432	9	9	0.000687811	1	unnamed,unnamed,unnamed,unnamed,unnamed,unnamed,unnamed,unnamed,unnamed,unnamed,unnamed,unnamed,unnamed,unnamed,unnamed,unnamed,unnamed,unnamed,unnamed	Anapc10,Cdc14b,Cdc20,Cdc20b,Fzr1,Mastl,Plk1,Pten,Ube2s
GO Biological Process	GO:0051126	negative regulation of actin nucleation	260	0.000226514	1	0.011202	4.52836	1.98747	9	0.000148396	0.000671993	2822	0.0319859	1	0.145739	1.63508	4.28114	7	7	0.000534964	1	unnamed,unnamed,unnamed,unnamed,unnamed,unnamed,unnamed,unnamed,unnamed	Arpin,Coro1a,Coro1b,Gmfb,Gmfg,Hip1r,Pick1
GO Biological Process	GO:0031126	snoRNA 3'-end processing	261	0.000227856	1	0.0112252	5.10094	1.56834	8	0.000117101	0.000597327	5914	0.340046	1	0.739315	1.22631	4.89273	6	8	0.00045854	0.75	unnamed,unnamed,unnamed,unnamed,unnamed,unnamed,unnamed,unnamed	Exosc2,Exosc3,Exosc4,Exosc5,Exosc6,Fbl
GO Biological Process	GO:0006298	mismatch repair	262	0.000228742	1	0.0112258	2.51899	7.93968	20	0.000592823	0.00149332	1998	0.00482738	1	0.0310663	1.47157	12.2318	18	20	0.00137562	0.9	unnamed,unnamed,unnamed,unnamed,unnamed,unnamed,unnamed,unnamed,unnamed,unnamed,unnamed,unnamed,unnamed,unnamed,unnamed,unnamed,unnamed,unnamed,unnamed,unnamed	Ercc1,Exo1,Mlh1,Mlh3,Msh2,Msh3,Msh5,Msh6,Pcna,Pms1,Pms2,Rnaseh2a,Rpa1,Rpa2,Rpa3,Setd2,Tdg,Xpc
GO Biological Process	GO:0000387	spliceosomal snRNP assembly	263	0.000228944	1	0.011193	1.91187	19.3528	37	0.00144499	0.00276264	1156	9.68616e-05	1	0.00107738	1.49081	20.7941	31	34	0.00236913	0.911765	unnamed,unnamed,unnamed,unnamed,unnamed,unnamed,unnamed,unnamed,unnamed,unnamed,unnamed,unnamed,unnamed,unnamed,unnamed,unnamed,unnamed,unnamed,unnamed,unnamed,unnamed,unnamed,unnamed,unnamed,unnamed,unnamed,unnamed,unnamed,unnamed,unnamed,unnamed,unnamed,unnamed,unnamed,unnamed,unnamed,unnamed	Aar2,Clns1a,Ddx20,Gemin2,Gemin4,Gemin5,Gemin6,Gemin7,Lsm2,Lsm4,Prmt5,Prmt7,Prpf19,Prpf3,Prpf31,Prpf6,Prpf8,Rbm22,Sart1,Sart3,Smn1,Snrpb,Snrpc,Snrpd1,Snrpd2,Snrpd3,Snrpe,Snrpf,Snrpg,Strap,Usp4
GO Biological Process	GO:0050792	regulation of viral process	264	0.000229715	1	0.0111882	1.30833	142.166	186	0.010615	0.0138879	861	3.99535e-06	0.0513722	5.96658e-05	1.27872	95.4083	122	156	0.00932365	0.782051	unnamed,unnamed,unnamed,unnamed,unnamed,unnamed,unnamed,unnamed,unnamed,unnamed,unnamed,unnamed,unnamed,unnamed,unnamed,unnamed,unnamed,unnamed,unnamed,unnamed,unnamed,unnamed,unnamed,unnamed,unnamed,unnamed,unnamed,unnamed,unnamed,unnamed,unnamed,unnamed,unnamed,unnamed,unnamed,unnamed,unnamed,unnamed,unnamed,unnamed,unnamed,unnamed,unnamed,unnamed,unnamed,unnamed,unnamed,unnamed,unnamed,unnamed…	A230050P20Rik,Adar,Adarb1,Apobec3,Apoe,Banf1,Bcl2,Cav2,Ccnk,Cd4,Cfl1,Chd1,Chmp2a,Chmp2b,Chmp3,Chmp4b,Chmp4c,Cnot7,Crebbp,Ctdp1,Ddb1,Dhx9,Dicer1,Eif2ak4,Ep300,Fbln1,Fkbp6,Gm7879,Gsn,Gtf2b,Hacd3,Hdac1,Hmga2,Hs3st5,Hspa8,Ifitm1,Ifitm3,Ilf3,Inpp5k,Isg15,Isg20,Jun,Larp1,Lef1,Lgals1,Mavs,Mdfic,Mvb12a,Mvb12b,Nectin2,Notch1,Nr5a2,Nucks1,Oasl1,P4hb,Pabpc1,Park2,Parp10,Pcx,Pde12,Pfn1,Pkn2,Plscr1,Pml,Ppia,P…
GO Biological Process	GO:0031937	positive regulation of chromatin silencing	265	0.000231269	1	0.0112214	3.77002	2.91776	11	0.000217857	0.000821325	2822	0.0319859	1	0.145739	1.63508	4.28114	7	7	0.000534964	1	unnamed,unnamed,unnamed,unnamed,unnamed,unnamed,unnamed,unnamed,unnamed,unnamed,unnamed	Dnmt1,Mier1,Setdb1,Sin3a,Sirt1,Sirt6,Trim28
GO Biological Process	GO:1901663	quinone biosynthetic process	266	0.000235265	1	0.0113723	2.44866	8.57612	21	0.000640344	0.00156798	1293	0.000233394	1	0.00232095	1.63508	10.3971	17	17	0.0012992	1	unnamed,unnamed,unnamed,unnamed,unnamed,unnamed,unnamed,unnamed,unnamed,unnamed,unnamed,unnamed,unnamed,unnamed,unnamed,unnamed,unnamed,unnamed,unnamed,unnamed,unnamed	Coq10a,Coq10b,Coq2,Coq3,Coq4,Coq5,Coq6,Coq7,Coq8a,Coq8b,Coq9,Fdxr,Ndufa9,Pdss1,Pdss2,Ubiad1,Vkorc1
GO Biological Process	GO:0000460	maturation of 5.8S rRNA	267	0.000236539	1	0.0113911	1.87282	20.8242	39	0.00155486	0.00291197	1358	0.000323821	1	0.00306604	1.47684	18.9593	28	31	0.00213985	0.903226	unnamed,unnamed,unnamed,unnamed,unnamed,unnamed,unnamed,unnamed,unnamed,unnamed,unnamed,unnamed,unnamed,unnamed,unnamed,unnamed,unnamed,unnamed,unnamed,unnamed,unnamed,unnamed,unnamed,unnamed,unnamed,unnamed,unnamed,unnamed,unnamed,unnamed,unnamed,unnamed,unnamed,unnamed,unnamed,unnamed,unnamed,unnamed,unnamed	Abt1,Bop1,C1d,Eif6,Exosc10,Exosc2,Exosc3,Exosc4,Exosc7,Exosc8,Exosc9,Fcf1,Ftsj3,Kri1,Mphosph6,Nol9,Npm1,Nsa2,Pdcd11,Pes1,Rcl1,Rpf1,Rps21,Rpsa,Rrp15,Skiv2l2,Wdr12,Wdr37
GO Biological Process	GO:0070131	positive regulation of mitochondrial translation	268	0.000238162	1	0.0114264	3.5031	3.42554	12	0.000255771	0.00089599	4767	0.186646	1	0.50344	1.30806	6.11592	8	10	0.000611387	0.8	unnamed,unnamed,unnamed,unnamed,unnamed,unnamed,unnamed,unnamed,unnamed,unnamed,unnamed,unnamed	C1qbp,Cdk5rap1,Mpv17l2,Mrps27,Nsun4,Rmnd1,Trmt10c,Uqcc1
GO Biological Process	GO:0046931	pore complex assembly	269	0.000246662	1	0.0117903	2.32957	9.87306	23	0.000737181	0.00171732	2677	0.0227833	1	0.109431	1.43069	9.78546	14	16	0.00106993	0.875	unnamed,unnamed,unnamed,unnamed,unnamed,unnamed,unnamed,unnamed,unnamed,unnamed,unnamed,unnamed,unnamed,unnamed,unnamed,unnamed,unnamed,unnamed,unnamed,unnamed,unnamed,unnamed,unnamed	Ahctf1,Ano6,Bad,Cct3,Cct8,Ndc1,Nup107,Nup153,Nup205,Nup93,Nup98,Rtn4,Tmem170,Tmem33
GO Biological Process	GO:0070889	platelet alpha granule organization	270	0.000250054	1	0.0119081	9.21425	0.542638	5	4.05165e-05	0.000373329	9622	0.664616	1	0.888134	1.09005	1.83477	2	3	0.000152847	0.666667	unnamed,unnamed,unnamed,unnamed,unnamed	Nbeal2,Vps33b
GO Biological Process	GO:0007037	vacuolar phosphate transport	271	0.000252598	1	0.0119849	4.0473	2.47078	10	0.000184483	0.000746659	6231	0.374033	1	0.771837	1.63508	1.22318	2	2	0.000152847	1	unnamed,unnamed,unnamed,unnamed,unnamed,unnamed,unnamed,unnamed,unnamed,unnamed	Fgfr1,Fgfr4
GO Biological Process	GO:2000830	positive regulation of parathyroid hormone secretion	271	0.000252598	1	0.0119849	4.0473	2.47078	10	0.000184483	0.000746659	6231	0.374033	1	0.771837	1.63508	1.22318	2	2	0.000152847	1	unnamed,unnamed,unnamed,unnamed,unnamed,unnamed,unnamed,unnamed,unnamed,unnamed	Fgfr1,Fgfr4
GO Biological Process	GO:0051084	'de novo' posttranslational protein folding	273	0.000253088	1	0.0119202	2.32523	9.89152	23	0.000738559	0.00171732	2740	0.0246124	1	0.115499	1.35072	14.0666	19	23	0.00145204	0.826087	unnamed,unnamed,unnamed,unnamed,unnamed,unnamed,unnamed,unnamed,unnamed,unnamed,unnamed,unnamed,unnamed,unnamed,unnamed,unnamed,unnamed,unnamed,unnamed,unnamed,unnamed,unnamed,unnamed	Cct2,Chchd4,Dnajb1,Dnajb12,Dnajb14,Entpd5,Ero1l,Hspa8,Hspd1,Hspe1,Hsph1,Mb,Selenof,Sh3glb1,Tor1a,Tor1b,Tor2a,Uggt1,Uggt2
GO Biological Process	GO:0006363	termination of RNA polymerase I transcription	274	0.000258593	1	0.012135	7.03519	0.852855	6	6.36792e-05	0.000447995	4193	0.139884	1	0.42896	1.63508	2.44637	4	4	0.000305694	1	unnamed,unnamed,unnamed,unnamed,unnamed,unnamed	Cavin1,Lipe,Ttf1,Znrd1
GO Biological Process	GO:1903900	regulation of viral life cycle	275	0.000260978	1	0.0122024	1.31739	132.079	174	0.0098618	0.0129919	908	7.28416e-06	0.0936597	0.00010315	1.27914	89.9039	115	147	0.00878869	0.782313	unnamed,unnamed,unnamed,unnamed,unnamed,unnamed,unnamed,unnamed,unnamed,unnamed,unnamed,unnamed,unnamed,unnamed,unnamed,unnamed,unnamed,unnamed,unnamed,unnamed,unnamed,unnamed,unnamed,unnamed,unnamed,unnamed,unnamed,unnamed,unnamed,unnamed,unnamed,unnamed,unnamed,unnamed,unnamed,unnamed,unnamed,unnamed,unnamed,unnamed,unnamed,unnamed,unnamed,unnamed,unnamed,unnamed,unnamed,unnamed,unnamed,unnamed…	A230050P20Rik,Adar,Adarb1,Apobec3,Banf1,Bcl2,Cav2,Ccnk,Cd4,Chd1,Chmp2a,Chmp2b,Chmp3,Chmp4b,Chmp4c,Cnot7,Ctdp1,Ddb1,Dhx9,Dicer1,Eif2ak4,Ep300,Fkbp6,Gm7879,Gsn,Gtf2b,Hacd3,Hdac1,Hmga2,Hs3st5,Hspa8,Ifitm1,Ifitm3,Ilf3,Inpp5k,Isg15,Isg20,Jun,Larp1,Lef1,Lgals1,Mavs,Mdfic,Mvb12a,Nectin2,Notch1,Nr5a2,Nucks1,Oasl1,P4hb,Pabpc1,Park2,Parp10,Pcx,Pde12,Pfn1,Pkn2,Plscr1,Pml,Ppia,Ppib,Ppid,Ppie,Ppih,Prox1,Psmc3…
GO Biological Process	GO:1904313	response to methamphetamine hydrochloride	276	0.000262451	1	0.0122268	13.3771	0.299017	4	2.23264e-05	0.000298664	6231	0.374033	1	0.771837	1.63508	1.22318	2	2	0.000152847	1	unnamed,unnamed,unnamed,unnamed	Hspa5,Pitx3
GO Biological Process	GO:0006754	ATP biosynthetic process	277	0.000263577	1	0.0122349	1.84599	21.6686	40	0.0016179	0.00298664	2190	0.00799141	1	0.0469194	1.32574	22.6289	30	37	0.0022927	0.810811	unnamed,unnamed,unnamed,unnamed,unnamed,unnamed,unnamed,unnamed,unnamed,unnamed,unnamed,unnamed,unnamed,unnamed,unnamed,unnamed,unnamed,unnamed,unnamed,unnamed,unnamed,unnamed,unnamed,unnamed,unnamed,unnamed,unnamed,unnamed,unnamed,unnamed,unnamed,unnamed,unnamed,unnamed,unnamed,unnamed,unnamed,unnamed,unnamed,unnamed	Ak9,Aldoa,Atp5a1,Atp5b,Atp5c1,Atp5d,Atp5e,Atp5f1,Atp5g1,Atp5g2,Atp5g3,Atp5h,Atp5j,Atp5j2,Atp5k,Atp5l,Atp5o,Atp5s,Atp6v0a1,Atp6v0a2,Chchd10,Cox5b,Cyc1,Nipsnap2,Slc25a13,Stoml2,Surf1,Tcirg1,Tgfb1,Uqcc3
GO Biological Process	GO:0034976	response to endoplasmic reticulum stress	278	0.000264662	1	0.0122411	1.26447	185.849	235	0.0138766	0.0175465	183	1.42591e-17	1.83344e-13	1.00188e-15	1.44418	120.484	174	197	0.0132977	0.883249	unnamed,unnamed,unnamed,unnamed,unnamed,unnamed,unnamed,unnamed,unnamed,unnamed,unnamed,unnamed,unnamed,unnamed,unnamed,unnamed,unnamed,unnamed,unnamed,unnamed,unnamed,unnamed,unnamed,unnamed,unnamed,unnamed,unnamed,unnamed,unnamed,unnamed,unnamed,unnamed,unnamed,unnamed,unnamed,unnamed,unnamed,unnamed,unnamed,unnamed,unnamed,unnamed,unnamed,unnamed,unnamed,unnamed,unnamed,unnamed,unnamed,unnamed…	AI314180,Amfr,Ankzf1,Apaf1,Atf3,Atf4,Atf6,Atf6b,Atg10,Atxn3,Aup1,Bag6,Bak1,Bax,Bbc3,Bcl2,Bcl2l11,Brsk2,Casp3,Casp9,Ccdc47,Ccnd1,Cdk5rap3,Cebpb,Chac1,Col4a3bp,Creb3,Creb3l1,Creb3l2,Creb3l4,Crebrf,Dab2ip,Ddit3,Ddrgk1,Derl1,Derl2,Derl3,Dnajb12,Dnajb2,Dnajb9,Dnajc10,Dnajc3,Dzip3,Edem1,Edem2,Edem3,Eef2,Eif2ak3,Eif2ak4,Eif2b5,Eif2s1,Ep300,Erlec1,Erlin1,Erlin2,Ern1,Ero1l,Erp44,Faf2,Fbxo2,Fgf21,Flot1,Fox…
GO Biological Process	GO:0022004	midbrain-hindbrain boundary maturation during brain development	279	0.000264955	1	0.0122107	24.9439	0.12027	3	8.98004e-06	0.000223998	7947	0.611591	1	0.989536	1.63508	0.611591	1	1	7.64234e-05	1	unnamed,unnamed,unnamed	Wnt1
GO Biological Process	GO:0021588	cerebellum formation	279	0.000264955	1	0.0122107	24.9439	0.12027	3	8.98004e-06	0.000223998	7947	0.611591	1	0.989536	1.63508	0.611591	1	1	7.64234e-05	1	unnamed,unnamed,unnamed	Wnt1
GO Biological Process	GO:0036520	astrocyte-dopaminergic neuron signaling	279	0.000264955	1	0.0122107	24.9439	0.12027	3	8.98004e-06	0.000223998	7947	0.611591	1	0.989536	1.63508	0.611591	1	1	7.64234e-05	1	unnamed,unnamed,unnamed	Wnt1
GO Biological Process	GO:0000480	endonucleolytic cleavage in 5'-ETS of tricistronic rRNA transcript (SSU-rRNA, 5.8S rRNA, LSU-rRNA)	282	0.000281265	1	0.0128245	3.99183	2.50511	10	0.000187047	0.000746659	4193	0.139884	1	0.42896	1.63508	2.44637	4	4	0.000305694	1	unnamed,unnamed,unnamed,unnamed,unnamed,unnamed,unnamed,unnamed,unnamed,unnamed	Abt1,Fcf1,Rcl1,Utp23
GO Biological Process	GO:0000075	cell cycle checkpoint	283	0.000283183	1	0.0128663	1.30151	143.679	187	0.0107279	0.0139625	160	5.6415e-19	7.25384e-15	4.53365e-17	1.51597	92.3503	140	151	0.0106993	0.927152	unnamed,unnamed,unnamed,unnamed,unnamed,unnamed,unnamed,unnamed,unnamed,unnamed,unnamed,unnamed,unnamed,unnamed,unnamed,unnamed,unnamed,unnamed,unnamed,unnamed,unnamed,unnamed,unnamed,unnamed,unnamed,unnamed,unnamed,unnamed,unnamed,unnamed,unnamed,unnamed,unnamed,unnamed,unnamed,unnamed,unnamed,unnamed,unnamed,unnamed,unnamed,unnamed,unnamed,unnamed,unnamed,unnamed,unnamed,unnamed,unnamed,unnamed…	Abraxas1,Apc,Atf2,Atm,Atr,Atrip,Aurkb,Babam1,Babam2,Bcl2l1,Birc5,Blm,Brca1,Brsk1,Bub1,Bub3,Casp2,Ccnd1,Cdc14b,Cdc5l,Cdk1,Cdk5rap3,Cdkn1a,Cdt1,Cenpe,Cep192,Cep63,Chek1,Chek2,Chfr,Chmp4c,Clock,Clspn,Cradd,Dclre1b,Dgkz,Dna2,Donson,Dot1l,Dtl,E2f1,Eif2ak4,Eme1,Eme2,Fanci,Fbxo31,Foxn3,Fzr1,Gigyf2,Gm5136,Hinfp,Hmga2,Hras,Hus1,Ier3,Ik,Ints3,Ints7,Khdc3,Klhl22,Kntc1,Mad1l1,Mad2l1,Mad2l1bp,Map3k20,Mapk14,M…
GO Biological Process	GO:1901991	negative regulation of mitotic cell cycle phase transition	284	0.00028548	1	0.012925	1.32275	126.252	167	0.00942671	0.0124692	308	3.44194e-13	4.42565e-09	1.4369e-11	1.49165	69.7214	104	114	0.00794803	0.912281	unnamed,unnamed,unnamed,unnamed,unnamed,unnamed,unnamed,unnamed,unnamed,unnamed,unnamed,unnamed,unnamed,unnamed,unnamed,unnamed,unnamed,unnamed,unnamed,unnamed,unnamed,unnamed,unnamed,unnamed,unnamed,unnamed,unnamed,unnamed,unnamed,unnamed,unnamed,unnamed,unnamed,unnamed,unnamed,unnamed,unnamed,unnamed,unnamed,unnamed,unnamed,unnamed,unnamed,unnamed,unnamed,unnamed,unnamed,unnamed,unnamed,unnamed…	Apc,Atm,Aurkb,Bcl2,Blm,Brca1,Brd7,Btn2a2,Bub1,Bub3,Casp2,Ccnd1,Cdc73,Cdk1,Cdk2ap2,Cdk5rap3,Cdkn1a,Cenpe,Cep192,Chmp4c,Clspn,Cradd,Ctdsp1,Ctdsp2,Ctdspl,Dact1,Dcun1d3,Dgkz,Donson,E2f7,Ezh2,Fanci,Fbxo31,Fbxo7,Foxn3,Gigyf2,Gjc2,Haspin,Hmga2,Hus1,Ier3,Ik,Jade1,Kank2,Khdc3,Klhl22,Mad1l1,Mad2l1,Mad2l1bp,Mbd4,Mdm2,Miip,Mre11a,Mrnip,Mus81,Myo16,Nacc2,Nae1,Nbn,Nop53,Oraov1,Pidd1,Pinx1,Pkd2,Plk1,Plk3,Pml,Pp…
GO Biological Process	GO:0006352	DNA-templated transcription, initiation	285	0.000291071	1	0.0131319	1.46568	63.4517	93	0.00473767	0.00694393	702	3.65661e-07	0.00470167	6.69754e-06	1.42545	47.7041	68	78	0.00519679	0.871795	unnamed,unnamed,unnamed,unnamed,unnamed,unnamed,unnamed,unnamed,unnamed,unnamed,unnamed,unnamed,unnamed,unnamed,unnamed,unnamed,unnamed,unnamed,unnamed,unnamed,unnamed,unnamed,unnamed,unnamed,unnamed,unnamed,unnamed,unnamed,unnamed,unnamed,unnamed,unnamed,unnamed,unnamed,unnamed,unnamed,unnamed,unnamed,unnamed,unnamed,unnamed,unnamed,unnamed,unnamed,unnamed,unnamed,unnamed,unnamed,unnamed,unnamed…	4933416C03Rik,Ak6,Bdp1,Brf1,Brf2,Cavin1,Crcp,Dach1,Ercc3,Gtf2a1,Gtf2a1l,Gtf2a2,Gtf2b,Gtf2e1,Gtf2e2,Gtf2f1,Gtf2f2,Gtf3c1,Gtf3c5,Hist1h4a,Hist1h4b,Hist1h4c,Hist1h4d,Hist1h4f,Hist1h4h,Hist1h4i,Hist1h4j,Hist1h4k,Hist1h4m,Hist2h4,Hist4h4,Lipe,Maz,Med1,Med13,Med16,Med17,Med24,Med30,Med4,Med6,Mterf1b,Polr1e,Polr2d,Polr2g,Polr2i,Polr3h,Rrn3,Rsf1,Smarca5,Snapc5,Taf10,Taf11,Taf12,Taf2,Taf4b,Taf5,Taf6,Taf6l…
GO Biological Process	GO:0071426	ribonucleoprotein complex export from nucleus	286	0.000303182	1	0.0136305	1.54425	47.2722	73	0.00352962	0.00545061	1093	5.92751e-05	0.76216	0.00069731	1.36663	40.9766	56	67	0.00427971	0.835821	unnamed,unnamed,unnamed,unnamed,unnamed,unnamed,unnamed,unnamed,unnamed,unnamed,unnamed,unnamed,unnamed,unnamed,unnamed,unnamed,unnamed,unnamed,unnamed,unnamed,unnamed,unnamed,unnamed,unnamed,unnamed,unnamed,unnamed,unnamed,unnamed,unnamed,unnamed,unnamed,unnamed,unnamed,unnamed,unnamed,unnamed,unnamed,unnamed,unnamed,unnamed,unnamed,unnamed,unnamed,unnamed,unnamed,unnamed,unnamed,unnamed,unnamed…	Abce1,Alkbh5,BC005561,Chtop,Ddx25,Ddx39,Ddx39b,Eif5a,Eif6,Eny2,Fyttd1,Gle1,Hhex,Hnrnpa2b1,Ltv1,Ncbp1,Nmd3,Nol6,Nop53,Npm1,Nup107,Nup133,Nup155,Nup160,Nup214,Nup85,Nup88,Nup93,Nxf1,Pabpn1,Pcid2,Poldip3,Polr2d,Ran,Rasl2-9,Rps15,Rpsa,Sarnp,Sdad1,Sem1,Smg5,Smg6,Smg7,Srsf10,Ssb,Thoc1,Thoc3,Thoc5,Thoc6,Thoc7,Tpr,Tsc1,Xpo1,Xpot,Zc3h11a,Zc3h3
GO Biological Process	GO:0034316	negative regulation of Arp2/3 complex-mediated actin nucleation	287	0.000303298	1	0.0135882	5.65021	1.23889	7	9.25029e-05	0.000522661	3649	0.0855418	1	0.301424	1.63508	3.05796	5	5	0.000382117	1	unnamed,unnamed,unnamed,unnamed,unnamed,unnamed,unnamed	Coro1b,Gmfb,Gmfg,Hip1r,Pick1
GO Biological Process	GO:0031123	RNA 3'-end processing	288	0.000308628	1	0.013779	1.54324	47.303	73	0.00353192	0.00545061	756	1.03418e-06	0.0132974	1.75892e-05	1.43985	40.9766	59	67	0.00450898	0.880597	unnamed,unnamed,unnamed,unnamed,unnamed,unnamed,unnamed,unnamed,unnamed,unnamed,unnamed,unnamed,unnamed,unnamed,unnamed,unnamed,unnamed,unnamed,unnamed,unnamed,unnamed,unnamed,unnamed,unnamed,unnamed,unnamed,unnamed,unnamed,unnamed,unnamed,unnamed,unnamed,unnamed,unnamed,unnamed,unnamed,unnamed,unnamed,unnamed,unnamed,unnamed,unnamed,unnamed,unnamed,unnamed,unnamed,unnamed,unnamed,unnamed,unnamed…	Ahcyl1,Aplp1,Cdc73,Clp1,Cpsf1,Cpsf2,Cpsf3,Cpsf4,Cpsf4l,Cpsf6,Cstf2t,Cstf3,Elac1,Elac2,Exosc2,Exosc3,Exosc4,Exosc5,Exosc6,Exosc7,Exosc8,Exosc9,Fbl,Fip1l1,Ints1,Ints2,Ints7,Leo1,Lin28a,Lin28b,Lsm11,Mtpap,Ncbp1,Ncbp2,Nudt21,Pabpn1,Paf1,Papola,Papolg,Pcf11,Pnpt1,Polr2d,Ptcd1,Rps21,Rpsa,Slbp,Ssb,Ssu72,Supv3l1,Sympk,Toe1,Trnt1,Tut1,Usb1,Wdr33,Zc3h3,Zcchc11,Zcchc6,Zfp473
GO Biological Process	GO:0044257	cellular protein catabolic process	289	0.000309062	1	0.0137506	1.15702	484.865	561	0.0362028	0.0418876	103	8.75094e-25	1.1252e-20	1.09242e-22	1.33636	318.028	425	520	0.0324799	0.817308	unnamed,unnamed,unnamed,unnamed,unnamed,unnamed,unnamed,unnamed,unnamed,unnamed,unnamed,unnamed,unnamed,unnamed,unnamed,unnamed,unnamed,unnamed,unnamed,unnamed,unnamed,unnamed,unnamed,unnamed,unnamed,unnamed,unnamed,unnamed,unnamed,unnamed,unnamed,unnamed,unnamed,unnamed,unnamed,unnamed,unnamed,unnamed,unnamed,unnamed,unnamed,unnamed,unnamed,unnamed,unnamed,unnamed,unnamed,unnamed,unnamed,unnamed…	1700016K19Rik,6330408A02Rik,AI314180,Abtb1,Abtb2,Adamts12,Adamts7,Adrm1,Afg1l,Agap3,Amfr,Anapc10,Anapc11,Anapc2,Anapc4,Ankib1,Ankzf1,Arel1,Arih1,Arih2,Arntl,Arrb2,Arrdc1,Ate1,Atxn3,Aup1,BC051665,Bag6,Bap1,Bfar,Birc2,Bnip3,Bnip3l,Btbd1,Btbd11,Btbd2,Btbd6,Btbd9,Btrc,Cacul1,Capn2,Casp8,Cbl,Cblc,Ccdc115,Ccdc47,Ccnf,Cd2ap,Cdc20,Cdc26,Cdc34,Chek2,Chfr,Chmp4b,Chmp4c,Cln8,Clock,Clpp,Clpx,Cops3,Crbn,Cts3,…
GO Biological Process	GO:0090200	positive regulation of release of cytochrome c from mitochondria	290	0.000313558	1	0.0139025	1.96047	16.8327	33	0.00125683	0.00246397	2812	0.0309869	1	0.141689	1.29679	17.7361	23	29	0.00175774	0.793103	unnamed,unnamed,unnamed,unnamed,unnamed,unnamed,unnamed,unnamed,unnamed,unnamed,unnamed,unnamed,unnamed,unnamed,unnamed,unnamed,unnamed,unnamed,unnamed,unnamed,unnamed,unnamed,unnamed,unnamed,unnamed,unnamed,unnamed,unnamed,unnamed,unnamed,unnamed,unnamed,unnamed	Apopt1,Bad,Bak1,Bax,Bbc3,Bcl2l11,Bid,Bik,Bmf,Bnip3,Cideb,Dnm1l,Fam162a,Hrk,Mff,Mllt11,Mmp9,Moap1,Pdcd5,Pla2g6,Ppif,Trp53,Wdr35
GO Biological Process	GO:0006119	oxidative phosphorylation	291	0.000315896	1	0.0139581	1.62669	36.2699	59	0.00270813	0.00440529	2540	0.0175713	1	0.0889495	1.21982	38.5303	47	63	0.0035919	0.746032	unnamed,unnamed,unnamed,unnamed,unnamed,unnamed,unnamed,unnamed,unnamed,unnamed,unnamed,unnamed,unnamed,unnamed,unnamed,unnamed,unnamed,unnamed,unnamed,unnamed,unnamed,unnamed,unnamed,unnamed,unnamed,unnamed,unnamed,unnamed,unnamed,unnamed,unnamed,unnamed,unnamed,unnamed,unnamed,unnamed,unnamed,unnamed,unnamed,unnamed,unnamed,unnamed,unnamed,unnamed,unnamed,unnamed,unnamed,unnamed,unnamed,unnamed…	Afg1l,Bid,Chchd10,Coa6,Coq7,Coq9,Cox4i1,Cox4i2,Cox5a,Cox5b,Cox6a1,Cox7c,Cox8a,Cyc1,Cycs,Dld,Fxn,Gm10053,Msh2,Mtch2,Ndufa10,Ndufa12,Ndufa7,Ndufa8,Ndufb6,Ndufb8,Ndufb9,Ndufs1,Ndufs6,Ndufv1,Ndufv2,Ndufv3,Nipsnap2,Pmpcb,Proca1,Sdha,Sdhaf2,Sdhd,Snca,Surf1,Tefm,Uqcc3,Uqcr10,Uqcrb,Uqcrc1,Uqcrh,Uqcrq
GO Biological Process	GO:0006261	DNA-dependent DNA replication	292	0.000323711	1	0.0142544	1.41362	77.8143	110	0.00581007	0.00821325	276	4.76196e-14	6.12293e-10	2.21845e-12	1.54811	57.4896	89	94	0.00680168	0.946809	unnamed,unnamed,unnamed,unnamed,unnamed,unnamed,unnamed,unnamed,unnamed,unnamed,unnamed,unnamed,unnamed,unnamed,unnamed,unnamed,unnamed,unnamed,unnamed,unnamed,unnamed,unnamed,unnamed,unnamed,unnamed,unnamed,unnamed,unnamed,unnamed,unnamed,unnamed,unnamed,unnamed,unnamed,unnamed,unnamed,unnamed,unnamed,unnamed,unnamed,unnamed,unnamed,unnamed,unnamed,unnamed,unnamed,unnamed,unnamed,unnamed,unnamed…	Apitd1,Baz1a,Blm,Bod1l,Brca2,Ccne1,Ccne2,Cdc45,Cdc6,Cdc7,Cdk9,Cdt1,Cenpx,Ddx11,Dna2,Dnaja3,Donson,Eme1,Eme2,Etaa1,Fancm,Fbxo18,Fen1,Gins1,Gins2,Gins4,Gmnc,Gmnn,Helb,Mcm10,Mcm2,Mcm3,Mcm4,Mcm5,Mcm6,Mcm8,Mcmbp,Mcmdc2,Mgme1,Mms22l,Mus81,Nucks1,Orc3,Orc4,Orc5,Orc6,Parp1,Parp2,Parp3,Pcna,Pola2,Pold1,Pold2,Pold4,Pole,Pole2,Polg,Poln,Polq,Prim1,Prim2,Primpol,Pura,Rad51,Rfc2,Rfc3,Rfc4,Rfc5,Rfwd3,Rnaseh1,R…
GO Biological Process	GO:0070914	UV-damage excision repair	293	0.000324591	1	0.0142444	3.03072	4.61937	14	0.000344909	0.00104532	4132	0.135028	1	0.420183	1.33779	6.72751	9	11	0.000687811	0.818182	unnamed,unnamed,unnamed,unnamed,unnamed,unnamed,unnamed,unnamed,unnamed,unnamed,unnamed,unnamed,unnamed,unnamed	Actr5,Ddb1,Ddb2,Ercc1,Hist3h2a,Ino80,Sirt1,Xpa,Xpc
GO Biological Process	GO:0019941	modification-dependent protein catabolic process	294	0.000335623	1	0.0146784	1.17095	408.217	478	0.0304799	0.0356903	104	9.23061e-25	1.18687e-20	1.14122e-22	1.3638	269.1	367	440	0.0280474	0.834091	unnamed,unnamed,unnamed,unnamed,unnamed,unnamed,unnamed,unnamed,unnamed,unnamed,unnamed,unnamed,unnamed,unnamed,unnamed,unnamed,unnamed,unnamed,unnamed,unnamed,unnamed,unnamed,unnamed,unnamed,unnamed,unnamed,unnamed,unnamed,unnamed,unnamed,unnamed,unnamed,unnamed,unnamed,unnamed,unnamed,unnamed,unnamed,unnamed,unnamed,unnamed,unnamed,unnamed,unnamed,unnamed,unnamed,unnamed,unnamed,unnamed,unnamed…	1700016K19Rik,6330408A02Rik,AI314180,Abtb1,Abtb2,Adrm1,Agap3,Amfr,Anapc10,Anapc11,Anapc2,Anapc4,Ankib1,Ankzf1,Arel1,Arih1,Arih2,Arntl,Arrb2,Arrdc1,Ate1,Atxn3,Aup1,Bag6,Bap1,Bfar,Birc2,Btbd1,Btbd11,Btbd2,Btbd6,Btbd9,Btrc,Cacul1,Cbl,Cblc,Ccdc47,Ccnf,Cd2ap,Cdc20,Cdc26,Cdc34,Chfr,Clock,Cops3,Crbn,Cul1,Cul2,Cul3,Cul4a,Cul5,Cul7,Cul9,Cyld,Dcst1,Ddb1,Ddit3,Derl1,Derl2,Derl3,Dnajb2,Dnajb9,Dnajc10,Dtl,Dtx…
GO Biological Process	GO:0043555	regulation of translation in response to stress	295	0.000337494	1	0.0147102	2.50974	7.5705	19	0.000565258	0.00141865	2261	0.0101139	1	0.0575164	1.51829	8.56228	13	14	0.000993504	0.928571	unnamed,unnamed,unnamed,unnamed,unnamed,unnamed,unnamed,unnamed,unnamed,unnamed,unnamed,unnamed,unnamed,unnamed,unnamed,unnamed,unnamed,unnamed,unnamed	Dnajc3,Eif2ak1,Eif2ak3,Eif2ak4,Eif2s1,Impact,Nck1,Nck2,Pml,Ppp1r15a,Rbm4,Sesn2,Slc35a4
GO Biological Process	GO:0060620	regulation of cholesterol import	296	0.000338174	1	0.01469	12.5039	0.3199	4	2.38856e-05	0.000298664	4193	0.139884	1	0.42896	1.63508	2.44637	4	4	0.000305694	1	unnamed,unnamed,unnamed,unnamed	Apoa2,Commd1,Lamtor1,Washc1
GO Biological Process	GO:0031573	intra-S DNA damage checkpoint	297	0.00034633	1	0.0149936	2.87796	5.21203	15	0.000389161	0.00111999	2059	0.00658049	1	0.0410937	1.52607	9.17387	14	15	0.00106993	0.933333	unnamed,unnamed,unnamed,unnamed,unnamed,unnamed,unnamed,unnamed,unnamed,unnamed,unnamed,unnamed,unnamed,unnamed,unnamed	Atf2,Chek2,Eme1,Eme2,Hus1,Mre11a,Msh2,Mus81,Nek11,Oraov1,Rad9a,Rad9b,Tipin,Xpc
GO Biological Process	GO:0043328	protein targeting to vacuole involved in ubiquitin-dependent protein catabolic process via the multivesicular body sorting pathway	298	0.000352548	1	0.0152116	8.54237	0.585318	5	4.37033e-05	0.000373329	4193	0.139884	1	0.42896	1.63508	2.44637	4	4	0.000305694	1	unnamed,unnamed,unnamed,unnamed,unnamed	Snf8,Tonsl,Vps25,Vps36
GO Biological Process	GO:1904666	regulation of ubiquitin protein ligase activity	299	0.000364251	1	0.015664	2.01645	14.8777	30	0.00111085	0.00223998	2123	0.00717103	1	0.0434315	1.46297	11.6202	17	19	0.0012992	0.894737	unnamed,unnamed,unnamed,unnamed,unnamed,unnamed,unnamed,unnamed,unnamed,unnamed,unnamed,unnamed,unnamed,unnamed,unnamed,unnamed,unnamed,unnamed,unnamed,unnamed,unnamed,unnamed,unnamed,unnamed,unnamed,unnamed,unnamed,unnamed,unnamed,unnamed	Anapc10,Cdc14b,Cdc20,Cdc20b,Cdkn2a,Fbxo5,Fzr1,Mad2l1,Mad2l2,Mastl,Plk1,Pten,Rpl11,Rpl23,Rpl5,Ube2s,Usp44
GO Biological Process	GO:0060968	regulation of gene silencing	300	0.000365701	1	0.0156739	1.48626	56.5175	84	0.00421993	0.00627193	737	7.12986e-07	0.00916757	1.2439e-05	1.44272	41.5882	60	68	0.0045854	0.882353	unnamed,unnamed,unnamed,unnamed,unnamed,unnamed,unnamed,unnamed,unnamed,unnamed,unnamed,unnamed,unnamed,unnamed,unnamed,unnamed,unnamed,unnamed,unnamed,unnamed,unnamed,unnamed,unnamed,unnamed,unnamed,unnamed,unnamed,unnamed,unnamed,unnamed,unnamed,unnamed,unnamed,unnamed,unnamed,unnamed,unnamed,unnamed,unnamed,unnamed,unnamed,unnamed,unnamed,unnamed,unnamed,unnamed,unnamed,unnamed,unnamed,unnamed…	Adar,Ago2,Ajuba,Atad2,Atad2b,Bcdin3d,Bmp4,Cdc45,Cdk2,Ddx5,Dhx9,Dnd1,Dnmt1,Egfr,Eif4g1,Elavl1,Esr1,Fxr1,Hira,Hist1h3a,Hist1h3b,Hist1h3c,Hist1h3d,Hist1h3e,Hist1h3f,Hist1h3g,Hist1h3h,Hist1h3i,Hist2h3c1,Hist2h3c2,Limd1,Lin28a,Map2k1,Map2k2,Mier1,Ncor1,Ncor2,Nr2f1,Phf2,Ppp3ca,Pum1,Pum2,Setdb1,Sin3a,Sirt1,Sirt6,Stat3,Tert,Tet1,Tgfb1,Tnrc6c,Trim28,Trim71,Uhrf1,Uhrf2,Wtip,Xpo5,Zc3h10,Zc3h12a,Zfp36
GO Biological Process	GO:0033314	mitotic DNA replication checkpoint	301	0.000368904	1	0.0157587	3.56413	3.08631	11	0.000230442	0.000821325	3544	0.0803538	1	0.291532	1.4534	5.50432	8	9	0.000611387	0.888889	unnamed,unnamed,unnamed,unnamed,unnamed,unnamed,unnamed,unnamed,unnamed,unnamed,unnamed	Clspn,Hus1,Nae1,Oraov1,Rad17,Ticrr,Topbp1,Zfp830
GO Biological Process	GO:1903901	negative regulation of viral life cycle	302	0.000371682	1	0.0158248	1.48544	56.5487	84	0.00422226	0.00627193	4030	0.1175	1	0.374891	1.11874	46.4809	52	76	0.00397402	0.684211	unnamed,unnamed,unnamed,unnamed,unnamed,unnamed,unnamed,unnamed,unnamed,unnamed,unnamed,unnamed,unnamed,unnamed,unnamed,unnamed,unnamed,unnamed,unnamed,unnamed,unnamed,unnamed,unnamed,unnamed,unnamed,unnamed,unnamed,unnamed,unnamed,unnamed,unnamed,unnamed,unnamed,unnamed,unnamed,unnamed,unnamed,unnamed,unnamed,unnamed,unnamed,unnamed,unnamed,unnamed,unnamed,unnamed,unnamed,unnamed,unnamed,unnamed…	A230050P20Rik,Adar,Apobec3,Banf1,Ccnk,Chmp3,Eif2ak4,Gsn,Hdac1,Hmga2,Ifitm1,Ifitm3,Ilf3,Inpp5k,Isg15,Isg20,Jun,Mavs,Oasl1,Park2,Parp10,Plscr1,Pml,Prox1,Ptx3,Rest,Snx3,Srpk1,Srpk2,Tardbp,Tfap4,Trim11,Trim13,Trim14,Trim25,Trim26,Trim27,Trim28,Trim32,Trim35,Trim56,Trim59,Trim6,Trim62,Trim8,Vapa,Vapb,Zc3h12a,Zc3hav1,Zfp36,Zfp639,Zfp809
GO Biological Process	GO:0090307	mitotic spindle assembly	303	0.000379778	1	0.0161161	1.71023	28.0665	48	0.00209561	0.00358396	825	2.33469e-06	0.0300195	3.63872e-05	1.54902	23.2405	36	38	0.00275124	0.947368	unnamed,unnamed,unnamed,unnamed,unnamed,unnamed,unnamed,unnamed,unnamed,unnamed,unnamed,unnamed,unnamed,unnamed,unnamed,unnamed,unnamed,unnamed,unnamed,unnamed,unnamed,unnamed,unnamed,unnamed,unnamed,unnamed,unnamed,unnamed,unnamed,unnamed,unnamed,unnamed,unnamed,unnamed,unnamed,unnamed,unnamed,unnamed,unnamed,unnamed,unnamed,unnamed,unnamed,unnamed,unnamed,unnamed,unnamed,unnamed	Abraxas2,Arhgef10,Aurkb,Bccip,Birc5,Cdc14a,Cdc14b,Cdc20,Chek2,Cltc,Golga2,Khdc3,Kif11,Kif23,Kif2a,Kif3b,Kifc1,Kpnb1,Map10,Map9,Mybl2,Mzt1,Nek2,Pibf1,Rab11a,Racgap1,Rhoa,Spice1,Tpx2,Tubgcp2,Tubgcp3,Tubgcp4,Tubgcp5,Tubgcp6,Wrap73,Zfp207
GO Biological Process	GO:0009168	purine ribonucleoside monophosphate biosynthetic process	304	0.000388509	1	0.0164324	1.59219	38.9401	62	0.00290749	0.00462928	1636	0.00127736	1	0.0100393	1.31954	34.8607	46	57	0.00351548	0.807018	unnamed,unnamed,unnamed,unnamed,unnamed,unnamed,unnamed,unnamed,unnamed,unnamed,unnamed,unnamed,unnamed,unnamed,unnamed,unnamed,unnamed,unnamed,unnamed,unnamed,unnamed,unnamed,unnamed,unnamed,unnamed,unnamed,unnamed,unnamed,unnamed,unnamed,unnamed,unnamed,unnamed,unnamed,unnamed,unnamed,unnamed,unnamed,unnamed,unnamed,unnamed,unnamed,unnamed,unnamed,unnamed,unnamed,unnamed,unnamed,unnamed,unnamed…	Adk,Adsl,Adss,Adssl1,Ak2,Ak9,Aldoa,Ampd1,Ampd2,Aprt,Atic,Atp5a1,Atp5b,Atp5c1,Atp5d,Atp5e,Atp5f1,Atp5g1,Atp5g2,Atp5g3,Atp5h,Atp5j,Atp5j2,Atp5k,Atp5l,Atp5o,Atp5s,Atp6v0a1,Atp6v0a2,Chchd10,Cox5b,Cyc1,Gart,Gmps,Impdh1,Impdh2,Nipsnap2,Paics,Pfas,Ppat,Slc25a13,Stoml2,Surf1,Tcirg1,Tgfb1,Uqcc3
GO Biological Process	GO:0071025	RNA surveillance	305	0.000394454	1	0.0166292	2.47721	7.66991	19	0.000572681	0.00141865	1463	0.00062455	1	0.00548904	1.63508	9.17387	15	15	0.00114635	1	unnamed,unnamed,unnamed,unnamed,unnamed,unnamed,unnamed,unnamed,unnamed,unnamed,unnamed,unnamed,unnamed,unnamed,unnamed,unnamed,unnamed,unnamed,unnamed	Dxo,Exosc10,Exosc2,Exosc3,Exosc4,Exosc5,Exosc6,Exosc7,Exosc8,Exosc9,Pcid2,Pelo,Prpf18,Supv3l1,Xrn1
GO Biological Process	GO:0033013	tetrapyrrole metabolic process	306	0.000399685	1	0.0167946	1.71684	27.3759	47	0.00204405	0.0035093	1827	0.00274687	1	0.0193318	1.33779	26.91	36	44	0.00275124	0.818182	unnamed,unnamed,unnamed,unnamed,unnamed,unnamed,unnamed,unnamed,unnamed,unnamed,unnamed,unnamed,unnamed,unnamed,unnamed,unnamed,unnamed,unnamed,unnamed,unnamed,unnamed,unnamed,unnamed,unnamed,unnamed,unnamed,unnamed,unnamed,unnamed,unnamed,unnamed,unnamed,unnamed,unnamed,unnamed,unnamed,unnamed,unnamed,unnamed,unnamed,unnamed,unnamed,unnamed,unnamed,unnamed,unnamed,unnamed	Abcb6,Abcd4,Alad,Alas1,Ank1,Atpif1,Blvra,Blvrb,Cox10,Cox15,Cpox,Cyb5r4,Cyp1a1,Eif2ak1,Fech,Fxn,Hmbs,Hmox1,Hmox2,Hnf1a,Iba57,Ireb2,Mmaa,Mmab,Mmachc,Mmadhc,Mtr,Ppox,Rsad1,Slc11a2,Slc25a39,Snx3,Sptb,Tmem14c,Urod,Uros
GO Biological Process	GO:0006778	porphyrin-containing compound metabolic process	307	0.000401043	1	0.0167968	1.87221	19.2286	36	0.00143572	0.00268797	2516	0.0158112	1	0.0808031	1.29085	23.2405	30	38	0.0022927	0.789474	unnamed,unnamed,unnamed,unnamed,unnamed,unnamed,unnamed,unnamed,unnamed,unnamed,unnamed,unnamed,unnamed,unnamed,unnamed,unnamed,unnamed,unnamed,unnamed,unnamed,unnamed,unnamed,unnamed,unnamed,unnamed,unnamed,unnamed,unnamed,unnamed,unnamed,unnamed,unnamed,unnamed,unnamed,unnamed,unnamed	Abcb6,Alad,Alas1,Ank1,Atpif1,Blvra,Blvrb,Cox10,Cox15,Cpox,Cyb5r4,Cyp1a1,Eif2ak1,Fech,Fxn,Hmbs,Hmox1,Hmox2,Hnf1a,Iba57,Ireb2,Ppox,Rsad1,Slc11a2,Slc25a39,Snx3,Sptb,Tmem14c,Urod,Uros
GO Biological Process	GO:0019081	viral translation	308	0.000404267	1	0.0168768	2.96326	4.72452	14	0.00035276	0.00104532	2261	0.0101139	1	0.0575164	1.51829	8.56228	13	14	0.000993504	0.928571	unnamed,unnamed,unnamed,unnamed,unnamed,unnamed,unnamed,unnamed,unnamed,unnamed,unnamed,unnamed,unnamed,unnamed	Denr,Eif2ak4,Eif2d,Eif3a,Eif3b,Eif3d,Eif3f,Eif3g,Eif3l,Mcts2,Pcbp2,Ptbp1,Ssb
GO Biological Process	GO:0009249	protein lipoylation	309	0.000410113	1	0.0170655	3.80154	2.63051	10	0.00019641	0.000746659	2822	0.0319859	1	0.145739	1.63508	4.28114	7	7	0.000534964	1	unnamed,unnamed,unnamed,unnamed,unnamed,unnamed,unnamed,unnamed,unnamed,unnamed	Gcsh,Glrx5,Lias,Lipt1,Lipt2,Ndufab1,Pop5
GO Biological Process	GO:1990253	cellular response to leucine starvation	310	0.000416279	1	0.0172662	3.51213	3.132	11	0.000233854	0.000821325	4032	0.11898	1	0.379425	1.43069	4.89273	7	8	0.000534964	0.875	unnamed,unnamed,unnamed,unnamed,unnamed,unnamed,unnamed,unnamed,unnamed,unnamed,unnamed	Eif2ak4,Gcn1l1,Impact,Lars,Mtor,Rragd,Sesn2
GO Biological Process	GO:0034121	regulation of toll-like receptor signaling pathway	311	0.000416287	1	0.017211	1.60808	36.6898	59	0.00273947	0.00440529	3836	0.0872926	1	0.292598	1.15942	33.6375	39	55	0.00298051	0.709091	unnamed,unnamed,unnamed,unnamed,unnamed,unnamed,unnamed,unnamed,unnamed,unnamed,unnamed,unnamed,unnamed,unnamed,unnamed,unnamed,unnamed,unnamed,unnamed,unnamed,unnamed,unnamed,unnamed,unnamed,unnamed,unnamed,unnamed,unnamed,unnamed,unnamed,unnamed,unnamed,unnamed,unnamed,unnamed,unnamed,unnamed,unnamed,unnamed,unnamed,unnamed,unnamed,unnamed,unnamed,unnamed,unnamed,unnamed,unnamed,unnamed,unnamed…	Arf6,Arrb2,Birc2,Birc3,Cactin,Cav1,Cd300lf,Cyba,Dab2ip,Esr1,F2rl1,Flot1,Gfi1,Hmgb1,Irak3,Irf1,Irf4,Irf7,Lbp,Lgr4,Lrrc14,Lyn,Mal,Nfkbil1,Nlrp6,Nr1d1,Pdpk1,Peli1,Ptprs,Smpdl3b,Ticam2,Tirap,Tlr1,Tlr2,Tlr9,Tnfaip3,Tyro3,Ubqln1,Wdfy1
GO Biological Process	GO:0043903	regulation of symbiosis, encompassing mutualism through parasitism	312	0.000417852	1	0.0172203	1.26506	172.324	218	0.0128667	0.0162772	1103	6.45768e-05	0.830328	0.000752791	1.21779	117.426	143	192	0.0109285	0.744792	unnamed,unnamed,unnamed,unnamed,unnamed,unnamed,unnamed,unnamed,unnamed,unnamed,unnamed,unnamed,unnamed,unnamed,unnamed,unnamed,unnamed,unnamed,unnamed,unnamed,unnamed,unnamed,unnamed,unnamed,unnamed,unnamed,unnamed,unnamed,unnamed,unnamed,unnamed,unnamed,unnamed,unnamed,unnamed,unnamed,unnamed,unnamed,unnamed,unnamed,unnamed,unnamed,unnamed,unnamed,unnamed,unnamed,unnamed,unnamed,unnamed,unnamed…	A230050P20Rik,Adar,Adarb1,Anxa2,Apobec3,Apoe,Arg1,Bad,Banf1,Bcl2,Bcl2l11,Cav1,Cav2,Ccnk,Cd4,Cfl1,Chd1,Chmp2a,Chmp2b,Chmp3,Chmp4b,Chmp4c,Cnot7,Crebbp,Ctdp1,Cxcl1,Ddb1,Dhx9,Dicer1,Eif2ak4,Ep300,Exoc7,F2rl1,Fbln1,Fkbp6,Fuca2,Gapdh,Gm7879,Gsn,Gtf2b,Hacd3,Hdac1,Hmga2,Hs3st5,Hspa8,Ifitm1,Ifitm3,Ilf3,Inpp5k,Irf8,Isg15,Isg20,Itgav,Jun,Larp1,Lbp,Lef1,Lgals1,Mal,Mavs,Mdfic,Mpo,Mvb12a,Mvb12b,Myd88,Nectin2,N…
GO Biological Process	GO:0070640	vitamin D3 metabolic process	313	0.000422868	1	0.0173714	3.28218	3.65611	12	0.000272987	0.00089599	4193	0.139884	1	0.42896	1.63508	2.44637	4	4	0.000305694	1	unnamed,unnamed,unnamed,unnamed,unnamed,unnamed,unnamed,unnamed,unnamed,unnamed,unnamed,unnamed	Cyp27b1,Cyp2r1,Fgfr1,Fgfr4
GO Biological Process	GO:0043137	DNA replication, removal of RNA primer	314	0.000423221	1	0.0173305	6.40472	0.936809	6	6.99476e-05	0.000447995	3649	0.0855418	1	0.301424	1.63508	3.05796	5	5	0.000382117	1	unnamed,unnamed,unnamed,unnamed,unnamed,unnamed	Dna2,Fen1,Rnaseh1,Rnaseh2a,Rnh1
GO Biological Process	GO:0002385	mucosal immune response	315	0.000424313	1	0.01732	2.33876	8.97911	21	0.000670433	0.00156798	11657	0.976645	1	1	0.738422	18.9593	14	31	0.00106993	0.451613	unnamed,unnamed,unnamed,unnamed,unnamed,unnamed,unnamed,unnamed,unnamed,unnamed,unnamed,unnamed,unnamed,unnamed,unnamed,unnamed,unnamed,unnamed,unnamed,unnamed,unnamed	Fau,Hist1h2bc,Hist1h2be,Hist1h2bf,Hist1h2bj,Hist1h2bk,Hist1h2bl,Hist1h2bn,Hist1h2bq,Hist1h2br,Hist2h2be,Ifnl2,Ifnlr1,Otud7b
GO Biological Process	GO:0030968	endoplasmic reticulum unfolded protein response	316	0.000429771	1	0.0174873	1.5671	41.4778	65	0.00309698	0.00485328	1083	5.59335e-05	0.719193	0.000664075	1.41497	31.8028	45	52	0.00343905	0.865385	unnamed,unnamed,unnamed,unnamed,unnamed,unnamed,unnamed,unnamed,unnamed,unnamed,unnamed,unnamed,unnamed,unnamed,unnamed,unnamed,unnamed,unnamed,unnamed,unnamed,unnamed,unnamed,unnamed,unnamed,unnamed,unnamed,unnamed,unnamed,unnamed,unnamed,unnamed,unnamed,unnamed,unnamed,unnamed,unnamed,unnamed,unnamed,unnamed,unnamed,unnamed,unnamed,unnamed,unnamed,unnamed,unnamed,unnamed,unnamed,unnamed,unnamed…	Amfr,Atf3,Atf4,Atf6,Atf6b,Ccnd1,Cdk5rap3,Creb3,Creb3l1,Creb3l2,Creb3l4,Ddit3,Derl1,Derl2,Derl3,Dnajc3,Dzip3,Edem2,Edem3,Eif2ak3,Eif2ak4,Ep300,Ern1,Ero1l,Fgf21,Herpud1,Hspa5,Nfe2l2,Parp16,Ppp1r15a,Ptpn1,Rnf121,Selenos,Serp1,Serp2,Stc2,Stub1,Syvn1,Tbl2,Uggt1,Uggt2,Vapb,Wfs1,Xbp1,Yod1
GO Biological Process	GO:1903463	regulation of mitotic cell cycle DNA replication	317	0.000431082	1	0.0174853	4.13968	2.17408	9	0.00016233	0.000671993	6231	0.374033	1	0.771837	1.63508	1.22318	2	2	0.000152847	1	unnamed,unnamed,unnamed,unnamed,unnamed,unnamed,unnamed,unnamed,unnamed	Chek2,Fgfr1
GO Biological Process	GO:0000305	response to oxygen radical	318	0.000437096	1	0.0176735	2.08059	12.9771	27	0.000968947	0.00201598	5427	0.231867	1	0.549355	1.16791	12.8434	15	21	0.00114635	0.714286	unnamed,unnamed,unnamed,unnamed,unnamed,unnamed,unnamed,unnamed,unnamed,unnamed,unnamed,unnamed,unnamed,unnamed,unnamed,unnamed,unnamed,unnamed,unnamed,unnamed,unnamed,unnamed,unnamed,unnamed,unnamed,unnamed,unnamed	Adprhl2,Ercc6,Fancc,Glrx2,Mpo,Nos3,Parp1,Prdx1,Prdx2,Sod1,Sod2,Txnrd1,Txnrd2,Txnrd3,Ucp2
GO Biological Process	GO:0071247	cellular response to chromate	319	0.000439624	1	0.01772	11.6564	0.343159	4	2.56223e-05	0.000298664	6231	0.374033	1	0.771837	1.63508	1.22318	2	2	0.000152847	1	unnamed,unnamed,unnamed,unnamed	Bad,Mt1
GO Biological Process	GO:0035934	corticosterone secretion	320	0.000444625	1	0.0178656	20.8685	0.143757	3	1.07338e-05	0.000223998	7947	0.611591	1	0.989536	1.63508	0.611591	1	1	7.64234e-05	1	unnamed,unnamed,unnamed	Selenom
GO Biological Process	GO:0008637	apoptotic mitochondrial changes	321	0.000444859	1	0.0178193	1.45541	61.8382	90	0.0046172	0.00671993	896	6.17609e-06	0.0794121	8.86296e-05	1.4015	42.8114	60	70	0.0045854	0.857143	unnamed,unnamed,unnamed,unnamed,unnamed,unnamed,unnamed,unnamed,unnamed,unnamed,unnamed,unnamed,unnamed,unnamed,unnamed,unnamed,unnamed,unnamed,unnamed,unnamed,unnamed,unnamed,unnamed,unnamed,unnamed,unnamed,unnamed,unnamed,unnamed,unnamed,unnamed,unnamed,unnamed,unnamed,unnamed,unnamed,unnamed,unnamed,unnamed,unnamed,unnamed,unnamed,unnamed,unnamed,unnamed,unnamed,unnamed,unnamed,unnamed,unnamed…	Acaa2,Aifm2,Akt1,Atf2,Atg3,Bad,Bak1,Bax,Bbc3,Bcl2,Bcl2a1a,Bcl2a1c,Bcl2l1,Bcl2l11,Bid,Bik,Bloc1s2,Bnip3,Bnip3l,Bok,Camk2a,Ccar2,Cck,Cd24a,Cdkn2a,Dap3,Dnm1l,Erbb4,Eya2,Fis1,Fzd9,Gclc,Gclm,Ggct,Hk2,Hspd1,Jtb,Jun,Map3k1,Mcl1,Mff,Moap1,Mtch2,Ndufs1,Nol3,Pmaip1,Pnp,Ppif,Rhot1,Rhot2,Rnf7,Rtl10,Slc25a4,Sod2,Stpg1,Them4,Timm50,Trp53,Trp73,Vps35
GO Biological Process	GO:0050894	determination of affect	322	0.00046281	1	0.0184808	11.4967	0.347925	4	2.59781e-05	0.000298664	7947	0.611591	1	0.989536	1.63508	0.611591	1	1	7.64234e-05	1	unnamed,unnamed,unnamed,unnamed	Shank1
GO Biological Process	GO:0071028	nuclear mRNA surveillance	323	0.000463964	1	0.0184695	2.59659	6.54704	17	0.00048884	0.00126932	1678	0.00167106	1	0.0128048	1.63508	7.95069	13	13	0.000993504	1	unnamed,unnamed,unnamed,unnamed,unnamed,unnamed,unnamed,unnamed,unnamed,unnamed,unnamed,unnamed,unnamed,unnamed,unnamed,unnamed,unnamed	Dxo,Exosc10,Exosc2,Exosc3,Exosc4,Exosc5,Exosc6,Exosc7,Exosc8,Exosc9,Pcid2,Prpf18,Xrn1
GO Biological Process	GO:0006406	mRNA export from nucleus	324	0.000467299	1	0.0185449	1.67366	29.8746	50	0.00223061	0.00373329	1188	0.000116751	1	0.00126363	1.42181	28.1332	40	46	0.00305694	0.869565	unnamed,unnamed,unnamed,unnamed,unnamed,unnamed,unnamed,unnamed,unnamed,unnamed,unnamed,unnamed,unnamed,unnamed,unnamed,unnamed,unnamed,unnamed,unnamed,unnamed,unnamed,unnamed,unnamed,unnamed,unnamed,unnamed,unnamed,unnamed,unnamed,unnamed,unnamed,unnamed,unnamed,unnamed,unnamed,unnamed,unnamed,unnamed,unnamed,unnamed,unnamed,unnamed,unnamed,unnamed,unnamed,unnamed,unnamed,unnamed,unnamed,unnamed	Alkbh5,BC005561,Chtop,Ddx25,Ddx39,Ddx39b,Eif5a,Eny2,Fyttd1,Gle1,Hhex,Hnrnpa2b1,Ncbp1,Nup107,Nup133,Nup155,Nup160,Nup214,Nup85,Nup88,Nup93,Nxf1,Pabpn1,Pcid2,Poldip3,Polr2d,Sarnp,Sem1,Smg5,Smg6,Smg7,Srsf10,Thoc1,Thoc3,Thoc5,Thoc6,Thoc7,Tpr,Zc3h11a,Zc3h3
GO Biological Process	GO:1904153	negative regulation of retrograde protein transport, ER to cytosol	325	0.000474914	1	0.0187891	3.23863	3.70527	12	0.000276657	0.00089599	2329	0.0119588	1	0.0660226	1.63508	5.50432	9	9	0.000687811	1	unnamed,unnamed,unnamed,unnamed,unnamed,unnamed,unnamed,unnamed,unnamed,unnamed,unnamed,unnamed	Derl2,Derl3,Erlec1,Os9,Svip,Ubac2,Ube2g2,Ube2j1,Yod1
GO Biological Process	GO:0071157	negative regulation of cell cycle arrest	326	0.000481157	1	0.0189776	2.06712	13.0617	27	0.000975261	0.00201598	3839	0.0883776	1	0.296004	1.26347	13.455	17	22	0.0012992	0.772727	unnamed,unnamed,unnamed,unnamed,unnamed,unnamed,unnamed,unnamed,unnamed,unnamed,unnamed,unnamed,unnamed,unnamed,unnamed,unnamed,unnamed,unnamed,unnamed,unnamed,unnamed,unnamed,unnamed,unnamed,unnamed,unnamed,unnamed	Calr,Ccnd1,Ccnk,Cdk4,Cdk9,Chek2,Foxe3,Fzd9,Hsp90ab1,Mdm2,Mdm4,Mif,Mlxipl,Nupr1l,Rassf1,Rpl23,Tfap4
GO Biological Process	GO:0006122	mitochondrial electron transport, ubiquinol to cytochrome c	327	0.000501154	1	0.0197059	3.43326	3.20396	11	0.000239226	0.000821325	4836	0.190818	1	0.507349	1.25775	7.95069	10	13	0.000764234	0.769231	unnamed,unnamed,unnamed,unnamed,unnamed,unnamed,unnamed,unnamed,unnamed,unnamed,unnamed	Cyc1,Cycs,Gm10053,Pmpcb,Uqcc3,Uqcr10,Uqcrb,Uqcrc1,Uqcrh,Uqcrq
GO Biological Process	GO:0046686	response to cadmium ion	328	0.000501993	1	0.0196787	1.56327	40.9398	64	0.00305681	0.00477862	3055	0.0406937	1	0.171273	1.19711	34.2491	41	56	0.00313336	0.732143	unnamed,unnamed,unnamed,unnamed,unnamed,unnamed,unnamed,unnamed,unnamed,unnamed,unnamed,unnamed,unnamed,unnamed,unnamed,unnamed,unnamed,unnamed,unnamed,unnamed,unnamed,unnamed,unnamed,unnamed,unnamed,unnamed,unnamed,unnamed,unnamed,unnamed,unnamed,unnamed,unnamed,unnamed,unnamed,unnamed,unnamed,unnamed,unnamed,unnamed,unnamed,unnamed,unnamed,unnamed,unnamed,unnamed,unnamed,unnamed,unnamed,unnamed…	Akt1,Alad,Arg1,B2m,Camk2b,Cat,Cdk1,Cdkn1b,Chuk,Cyb5a,Daxx,Dtymk,Egfr,Ercc1,Fos,Gclc,Gpi1,Gsn,Haao,Hmox1,Hsf1,Jun,Kit,Mapk1,Mapk8,Mapk9,Mmp9,Mt1,Mtf1,Ncf1,Npc1,Nudt1,Ogg1,Ppp5c,Prnp,Slc30a1,Slc34a1,Sod1,Sod2,Sumo1,Tert
GO Biological Process	GO:0006290	pyrimidine dimer repair	329	0.000503178	1	0.0196652	3.70107	2.70192	10	0.000201741	0.000746659	2822	0.0319859	1	0.145739	1.63508	4.28114	7	7	0.000534964	1	unnamed,unnamed,unnamed,unnamed,unnamed,unnamed,unnamed,unnamed,unnamed,unnamed	Ddb2,Ercc1,Ercc6,Hmgn1,Polb,Polh,Sirt1
GO Biological Process	GO:0045814	negative regulation of gene expression, epigenetic	330	0.000506986	1	0.019754	1.37407	87.3318	120	0.00652071	0.0089599	3065	0.0411876	1	0.172787	1.12993	75.2258	85	123	0.00649599	0.691057	unnamed,unnamed,unnamed,unnamed,unnamed,unnamed,unnamed,unnamed,unnamed,unnamed,unnamed,unnamed,unnamed,unnamed,unnamed,unnamed,unnamed,unnamed,unnamed,unnamed,unnamed,unnamed,unnamed,unnamed,unnamed,unnamed,unnamed,unnamed,unnamed,unnamed,unnamed,unnamed,unnamed,unnamed,unnamed,unnamed,unnamed,unnamed,unnamed,unnamed,unnamed,unnamed,unnamed,unnamed,unnamed,unnamed,unnamed,unnamed,unnamed,unnamed…	Arid1a,Bahcc1,Bahd1,Baz2a,Bend3,Bmi1,Cbx8,Crebzf,Dicer1,Dnmt1,Dnmt3a,Dnmt3b,Dot1l,Dpy30,Epc1,Ezh2,H2afj,H2afv,H2afx,H2afy,H2afy2,H2al2a,H3f3a,H3f3b,Hat1,Hdac1,Hdac2,Hells,Hist1h2af,Hist1h2ah,Hist1h3a,Hist1h3b,Hist1h3c,Hist1h3d,Hist1h3e,Hist1h3f,Hist1h3g,Hist1h3h,Hist1h3i,Hist1h4a,Hist1h4b,Hist1h4c,Hist1h4d,Hist1h4f,Hist1h4h,Hist1h4i,Hist1h4j,Hist1h4k,Hist1h4m,Hist2h2ab,Hist2h2ac,Hist2h3c1,Hist2h3…
GO Biological Process	GO:0019885	antigen processing and presentation of endogenous peptide antigen via MHC class I	331	0.000513874	1	0.0199619	3.69085	2.7094	10	0.0002023	0.000746659	4617	0.174246	1	0.485263	1.4015	4.28114	6	7	0.00045854	0.857143	unnamed,unnamed,unnamed,unnamed,unnamed,unnamed,unnamed,unnamed,unnamed,unnamed	B2m,Erap1,H2-K1,Tap1,Tap2,Tapbp
GO Biological Process	GO:0043967	histone H4 acetylation	332	0.000524804	1	0.0203251	1.5434	43.4107	67	0.0032413	0.00500261	1460	0.000605213	1	0.00533002	1.3431	34.2491	46	56	0.00351548	0.821429	unnamed,unnamed,unnamed,unnamed,unnamed,unnamed,unnamed,unnamed,unnamed,unnamed,unnamed,unnamed,unnamed,unnamed,unnamed,unnamed,unnamed,unnamed,unnamed,unnamed,unnamed,unnamed,unnamed,unnamed,unnamed,unnamed,unnamed,unnamed,unnamed,unnamed,unnamed,unnamed,unnamed,unnamed,unnamed,unnamed,unnamed,unnamed,unnamed,unnamed,unnamed,unnamed,unnamed,unnamed,unnamed,unnamed,unnamed,unnamed,unnamed,unnamed…	Actl6a,Apbb1,Bend3,Brca2,Brd4,Brd8,Chd5,Dmap1,Elp4,Ep300,Ep400,Epc1,Hat1,Ing3,Ing4,Irf4,Jade1,Jade2,Kansl1,Kansl2,Kansl3,Kat2a,Kat7,Kat8,Kmt2a,Lef1,Mcrs1,Meaf6,Morf4l1,Msl1,Msl2,Msl3l2,Myod1,Naa40,Naa50,Naa60,Ncoa1,Per1,Phf20,Ruvbl1,Tada3,Tcf3,Trrap,Usp22,Wdr5,Yeats4
GO Biological Process	GO:0036138	peptidyl-histidine hydroxylation	333	0.000527301	1	0.0203605	6.13931	0.977308	6	7.29716e-05	0.000447995	7947	0.611591	1	0.989536	1.63508	0.611591	1	1	7.64234e-05	1	unnamed,unnamed,unnamed,unnamed,unnamed,unnamed	Hif1an
GO Biological Process	GO:0042265	peptidyl-asparagine hydroxylation	333	0.000527301	1	0.0203605	6.13931	0.977308	6	7.29716e-05	0.000447995	7947	0.611591	1	0.989536	1.63508	0.611591	1	1	7.64234e-05	1	unnamed,unnamed,unnamed,unnamed,unnamed,unnamed	Hif1an
GO Biological Process	GO:0035971	peptidyl-histidine dephosphorylation	335	0.000529491	1	0.020323	60.7874	0.0329015	2	2.45662e-06	0.000149332	7947	0.611591	1	0.989536	1.63508	0.611591	1	1	7.64234e-05	1	unnamed,unnamed	Phpt1
GO Biological Process	GO:0045292	mRNA cis splicing, via spliceosome	336	0.000536646	1	0.0205363	2.5623	6.63466	17	0.000495383	0.00126932	2059	0.00658049	1	0.0410937	1.52607	9.17387	14	15	0.00106993	0.933333	unnamed,unnamed,unnamed,unnamed,unnamed,unnamed,unnamed,unnamed,unnamed,unnamed,unnamed,unnamed,unnamed,unnamed,unnamed,unnamed,unnamed	Dcps,Ncbp1,Ncbp2,Prpf39,Psip1,Rbm22,Rnf113a2,Sart1,Sfswap,Snrpc,Srsf1,Srsf12,Wbp11,Wbp4
GO Biological Process	GO:0000244	spliceosomal tri-snRNP complex assembly	337	0.000538343	1	0.0205401	3.6683	2.72606	10	0.000203543	0.000746659	2329	0.0119588	1	0.0660226	1.63508	5.50432	9	9	0.000687811	1	unnamed,unnamed,unnamed,unnamed,unnamed,unnamed,unnamed,unnamed,unnamed,unnamed	Aar2,Lsm2,Prpf19,Prpf3,Prpf31,Prpf6,Prpf8,Sart3,Usp4
GO Biological Process	GO:0006611	protein export from nucleus	338	0.000541451	1	0.0205976	1.80736	21.0252	38	0.00156986	0.0028373	1074	4.95069e-05	0.63656	0.0005927	1.52959	18.9593	29	31	0.00221628	0.935484	unnamed,unnamed,unnamed,unnamed,unnamed,unnamed,unnamed,unnamed,unnamed,unnamed,unnamed,unnamed,unnamed,unnamed,unnamed,unnamed,unnamed,unnamed,unnamed,unnamed,unnamed,unnamed,unnamed,unnamed,unnamed,unnamed,unnamed,unnamed,unnamed,unnamed,unnamed,unnamed,unnamed,unnamed,unnamed,unnamed,unnamed,unnamed	Adar,Ahcyl1,Ankle1,Calr,Cchcr1,Chp1,Cse1l,Egr2,Eif5a,Frat1,Gsk3b,Hspa9,Nup214,Nupl2,Nutf2,Nxt1,Pkd1,Ran,Ranbp17,Smurf1,Strada,Stradb,Styx,Tgfb1,Xpo1,Xpo4,Xpo5,Xpo6,Xpo7
GO Biological Process	GO:0010822	positive regulation of mitochondrion organization	339	0.000543332	1	0.0206081	1.29361	136.053	176	0.0101585	0.0131412	390	1.38252e-10	1.77765e-06	4.55808e-09	1.39663	88.0692	123	144	0.00940008	0.854167	unnamed,unnamed,unnamed,unnamed,unnamed,unnamed,unnamed,unnamed,unnamed,unnamed,unnamed,unnamed,unnamed,unnamed,unnamed,unnamed,unnamed,unnamed,unnamed,unnamed,unnamed,unnamed,unnamed,unnamed,unnamed,unnamed,unnamed,unnamed,unnamed,unnamed,unnamed,unnamed,unnamed,unnamed,unnamed,unnamed,unnamed,unnamed,unnamed,unnamed,unnamed,unnamed,unnamed,unnamed,unnamed,unnamed,unnamed,unnamed,unnamed,unnamed…	Ablim3,Actl6a,Apopt1,Arih2,Atg13,Atpif1,Bad,Bak1,Bap1,Bax,Bbc3,Bcl2l11,Bid,Bik,Bmf,Bnip3,Bok,C1qbp,Cdk5rap1,Cdkl2,Cideb,Csnk2a2,Cyb5r1,Dcn,Ddhd1,Ddhd2,Dnm1l,Dph6,Dtwd2,Elmod1,Fam162a,Fam20b,Fbxo7,Fbxw7,Fis1,Fzd5,Gls2,Gpr26,Gsk3a,Gsk3b,Hes1,Hhat,Hif1a,Hip1r,Hk2,Hnmt,Hps4,Hrk,Hspa1l,Htra2,Htt,Il9r,Kat2a,Kcnn3,Kdr,Leprot,Lrrc46,March5,Mff,Mgarp,Micall2,Mief1,Mief2,Mis18a,Mllt11,Mmp9,Moap1,Mpv17l2,Mr…
GO Biological Process	GO:0006998	nuclear envelope organization	340	0.000545745	1	0.0206388	1.65239	30.8643	51	0.00230451	0.00380796	969	1.73705e-05	0.22335	0.000230495	1.46113	28.7448	42	47	0.00320978	0.893617	unnamed,unnamed,unnamed,unnamed,unnamed,unnamed,unnamed,unnamed,unnamed,unnamed,unnamed,unnamed,unnamed,unnamed,unnamed,unnamed,unnamed,unnamed,unnamed,unnamed,unnamed,unnamed,unnamed,unnamed,unnamed,unnamed,unnamed,unnamed,unnamed,unnamed,unnamed,unnamed,unnamed,unnamed,unnamed,unnamed,unnamed,unnamed,unnamed,unnamed,unnamed,unnamed,unnamed,unnamed,unnamed,unnamed,unnamed,unnamed,unnamed,unnamed…	Akap8l,Ankle1,Ankle2,Cdan1,Chmp2a,Chmp4b,Chmp7,Ctdnep1,Dctn1,Ints13,Lemd2,Lemd3,Lmna,Ndel1,Nsfl1c,Nup155,Nup54,Nup93,Nutf2,Osbpl8,Pafah1b1,Parp11,Plk1,Reep3,Reep4,Spag4,Spast,Sumo1,Sun1,Sun2,Syne2,Tardbp,Tmem170,Tmem201,Tmem43,Tor1a,Tor1aip1,Tor1aip2,Tor1b,Ubxn2a,Ubxn2b,Zmpste24
GO Biological Process	GO:1904028	positive regulation of collagen fibril organization	341	0.000551829	1	0.0208077	10.9655	0.36478	4	2.72366e-05	0.000298664	7947	0.611591	1	0.989536	1.63508	0.611591	1	1	7.64234e-05	1	unnamed,unnamed,unnamed,unnamed	Colgalt1
GO Biological Process	GO:0000455	enzyme-directed rRNA pseudouridine synthesis	342	0.000559961	1	0.0210526	19.2671	0.155706	3	1.16259e-05	0.000223998	6231	0.374033	1	0.771837	1.63508	1.22318	2	2	0.000152847	1	unnamed,unnamed,unnamed	Rpusd1,Rpusd2
GO Biological Process	GO:0006744	ubiquinone biosynthetic process	343	0.000567971	1	0.0212914	2.34034	8.54577	20	0.000638077	0.00149332	1378	0.000381799	1	0.00356254	1.63508	9.78546	16	16	0.00122277	1	unnamed,unnamed,unnamed,unnamed,unnamed,unnamed,unnamed,unnamed,unnamed,unnamed,unnamed,unnamed,unnamed,unnamed,unnamed,unnamed,unnamed,unnamed,unnamed,unnamed	Coq10a,Coq10b,Coq2,Coq3,Coq4,Coq5,Coq6,Coq7,Coq8a,Coq8b,Coq9,Fdxr,Ndufa9,Pdss1,Pdss2,Ubiad1
GO Biological Process	GO:0035437	maintenance of protein localization in endoplasmic reticulum	344	0.00057621	1	0.0215375	3.97276	2.26543	9	0.00016915	0.000671993	4617	0.174246	1	0.485263	1.4015	4.28114	6	7	0.00045854	0.857143	unnamed,unnamed,unnamed,unnamed,unnamed,unnamed,unnamed,unnamed,unnamed	Ankrd13c,Grik5,Hspa5,Kdelr1,Kdelr2,Os9
GO Biological Process	GO:0030174	regulation of DNA-dependent DNA replication initiation	345	0.000582761	1	0.0217193	6.02171	0.996395	6	7.43967e-05	0.000447995	3649	0.0855418	1	0.301424	1.63508	3.05796	5	5	0.000382117	1	unnamed,unnamed,unnamed,unnamed,unnamed,unnamed	Cdk2,Cdt1,Ciz1,Ticrr,Wrnip1
GO Biological Process	GO:0014736	negative regulation of muscle atrophy	346	0.000594658	1	0.0220986	10.7467	0.372206	4	2.77911e-05	0.000298664	6231	0.374033	1	0.771837	1.63508	1.22318	2	2	0.000152847	1	unnamed,unnamed,unnamed,unnamed	Mtor,Nol3
GO Biological Process	GO:0042946	glucoside transport	347	0.000603941	1	0.0223789	18.7683	0.159844	3	1.19349e-05	0.000223998	6231	0.374033	1	0.771837	1.63508	1.22318	2	2	0.000152847	1	unnamed,unnamed,unnamed	Apoa2,Slc50a1
GO Biological Process	GO:1904871	positive regulation of protein localization to Cajal body	348	0.000604354	1	0.0223298	4.39306	1.82105	8	0.00013597	0.000597327	2822	0.0319859	1	0.145739	1.63508	4.28114	7	7	0.000534964	1	unnamed,unnamed,unnamed,unnamed,unnamed,unnamed,unnamed,unnamed	Cct2,Cct3,Cct4,Cct5,Cct7,Cct8,Tcp1
GO Biological Process	GO:0008654	phospholipid biosynthetic process	349	0.000616607	1	0.0227173	1.30245	125.917	164	0.0094017	0.0122452	368	3.63124e-11	4.66905e-07	1.26876e-09	1.41318	85.6228	121	140	0.00924723	0.864286	unnamed,unnamed,unnamed,unnamed,unnamed,unnamed,unnamed,unnamed,unnamed,unnamed,unnamed,unnamed,unnamed,unnamed,unnamed,unnamed,unnamed,unnamed,unnamed,unnamed,unnamed,unnamed,unnamed,unnamed,unnamed,unnamed,unnamed,unnamed,unnamed,unnamed,unnamed,unnamed,unnamed,unnamed,unnamed,unnamed,unnamed,unnamed,unnamed,unnamed,unnamed,unnamed,unnamed,unnamed,unnamed,unnamed,unnamed,unnamed,unnamed,unnamed…	Abhd5,Agpat1,Agpat2,Agpat3,Agpat4,Agpat5,Ajuba,Apoa1,Apoa2,Atm,Cdipt,Cds1,Cds2,Cept1,Chka,Chkb,Chpt1,Crls1,Dgka,Dgkq,Dolk,Dpagt1,Dpm1,Dpm2,Dpm3,Etnk1,Etnk2,Fabp5,Far1,Fdps,Fitm2,Ggps1,Gm20716,Gpaa1,Gpam,Gpat3,Gpat4,Hdhd5,Hexb,Idi1,Impa1,Inpp4a,Inppl1,Isyna1,Lclat1,Lpcat1,Lpcat2b,Lpcat3,Lpcat4,Lpgat1,Mboat1,Mboat7,Mppe1,Mvd,Mvk,Ndufab1,Pcyt1a,Pcyt2,Pemt,Pgap1,Pgap2,Pgs1,Pi4k2a,Pigb,Pigc,Pigf,Pigg,…
GO Biological Process	GO:2000210	positive regulation of anoikis	350	0.000620069	1	0.0227796	5.9497	1.00845	6	7.52971e-05	0.000447995	3649	0.0855418	1	0.301424	1.63508	3.05796	5	5	0.000382117	1	unnamed,unnamed,unnamed,unnamed,unnamed,unnamed	Aes,Brms1,Chek2,Mybbp1a,Ptrh2
GO Biological Process	GO:0000448	cleavage in ITS2 between 5.8S rRNA and LSU-rRNA of tricistronic rRNA transcript (SSU-rRNA, 5.8S rRNA, LSU-rRNA)	351	0.000624215	1	0.0228665	7.52135	0.664774	5	4.96359e-05	0.000373329	4950	0.228742	1	0.594174	1.63508	1.83477	3	3	0.00022927	1	unnamed,unnamed,unnamed,unnamed,unnamed	Bop1,Nol9,Npm1
GO Biological Process	GO:0006287	base-excision repair, gap-filling	352	0.00063212	1	0.0230904	4.3624	1.83385	8	0.000136926	0.000597327	3649	0.0855418	1	0.301424	1.63508	3.05796	5	5	0.000382117	1	unnamed,unnamed,unnamed,unnamed,unnamed,unnamed,unnamed,unnamed	Pcna,Polb,Pold1,Pole,Poll
GO Biological Process	GO:0009124	nucleoside monophosphate biosynthetic process	353	0.000640088	1	0.0233151	1.43777	62.597	90	0.00467386	0.00671993	1357	0.000320217	1	0.00303415	1.30392	48.3157	63	79	0.00481467	0.797468	unnamed,unnamed,unnamed,unnamed,unnamed,unnamed,unnamed,unnamed,unnamed,unnamed,unnamed,unnamed,unnamed,unnamed,unnamed,unnamed,unnamed,unnamed,unnamed,unnamed,unnamed,unnamed,unnamed,unnamed,unnamed,unnamed,unnamed,unnamed,unnamed,unnamed,unnamed,unnamed,unnamed,unnamed,unnamed,unnamed,unnamed,unnamed,unnamed,unnamed,unnamed,unnamed,unnamed,unnamed,unnamed,unnamed,unnamed,unnamed,unnamed,unnamed…	Adk,Adsl,Adss,Adssl1,Ak2,Ak9,Aldoa,Ampd1,Ampd2,Aprt,Atic,Atp5a1,Atp5b,Atp5c1,Atp5d,Atp5e,Atp5f1,Atp5g1,Atp5g2,Atp5g3,Atp5h,Atp5j,Atp5j2,Atp5k,Atp5l,Atp5o,Atp5s,Atp6v0a1,Atp6v0a2,Cad,Chchd10,Cox5b,Cyc1,Dck,Dctd,Dguok,Dhodh,Dut,Gart,Gmps,Impdh1,Impdh2,Nipsnap2,Paics,Pfas,Ppat,Prps1l3,Rfk,Shmt1,Slc25a13,Stoml2,Surf1,Tcirg1,Tgfb1,Tk1,Tk2,Tyms,Uck1,Uck2,Uckl1,Umps,Upp1,Uqcc3
GO Biological Process	GO:0043038	amino acid activation	354	0.000644737	1	0.0234182	1.5718	38.1729	60	0.00285021	0.00447995	366	3.32215e-11	4.27163e-07	1.16711e-09	1.63508	29.968	49	49	0.00374475	1	unnamed,unnamed,unnamed,unnamed,unnamed,unnamed,unnamed,unnamed,unnamed,unnamed,unnamed,unnamed,unnamed,unnamed,unnamed,unnamed,unnamed,unnamed,unnamed,unnamed,unnamed,unnamed,unnamed,unnamed,unnamed,unnamed,unnamed,unnamed,unnamed,unnamed,unnamed,unnamed,unnamed,unnamed,unnamed,unnamed,unnamed,unnamed,unnamed,unnamed,unnamed,unnamed,unnamed,unnamed,unnamed,unnamed,unnamed,unnamed,unnamed,unnamed…	Aars,Aars2,Aarsd1,Aasdh,Aimp1,Cars,Cars2,Ccdc12,Dalrd3,Dars,Dars2,Ears2,Eprs,Fars2,Farsa,Farsb,Fdxacb1,Gars,Gatb,Gatc,Gm27029,Hars,Hars2,Iars,Iars2,Kars,Lars,Lars2,Mars,Mars2,Nars,Nars2,Pars2,Polg2,Qars,Qrsl1,Rars,Rars2,Sars,Sars2,Tars,Tars2,Tarsl2,Vars,Vars2,Wars,Wars2,Yars,Yars2
GO Biological Process	GO:0090313	regulation of protein targeting to membrane	355	0.000652408	1	0.02363	1.8044	20.5054	37	0.00153105	0.00276264	4533	0.143332	1	0.406565	1.17521	19.5709	23	32	0.00175774	0.71875	unnamed,unnamed,unnamed,unnamed,unnamed,unnamed,unnamed,unnamed,unnamed,unnamed,unnamed,unnamed,unnamed,unnamed,unnamed,unnamed,unnamed,unnamed,unnamed,unnamed,unnamed,unnamed,unnamed,unnamed,unnamed,unnamed,unnamed,unnamed,unnamed,unnamed,unnamed,unnamed,unnamed,unnamed,unnamed,unnamed,unnamed	Akt2,Ank3,C2cd5,Cdk5,Cdk5r1,Cemip,Chp1,Cib1,Dmtn,Fis1,Fyn,Inpp5k,Itgb1bp1,Kcnb1,Kcne1,Mff,Mief1,Mief2,Myo1c,Prnp,Stom,Tcaf1,Tcaf2
GO Biological Process	GO:0006779	porphyrin-containing compound biosynthetic process	356	0.000655012	1	0.0236577	2.02397	13.3401	27	0.000996051	0.00201598	1474	0.000628875	1	0.0054858	1.50427	15.2898	23	25	0.00175774	0.92	unnamed,unnamed,unnamed,unnamed,unnamed,unnamed,unnamed,unnamed,unnamed,unnamed,unnamed,unnamed,unnamed,unnamed,unnamed,unnamed,unnamed,unnamed,unnamed,unnamed,unnamed,unnamed,unnamed,unnamed,unnamed,unnamed,unnamed	Abcb6,Alad,Alas1,Ank1,Atpif1,Cox10,Cox15,Cpox,Fech,Fxn,Hmbs,Hnf1a,Iba57,Ireb2,Ppox,Rsad1,Slc11a2,Slc25a39,Snx3,Sptb,Tmem14c,Urod,Uros
GO Biological Process	GO:0034427	nuclear-transcribed mRNA catabolic process, exonucleolytic, 3'-5'	357	0.000674703	1	0.0243006	3.1091	3.85964	12	0.000288184	0.00089599	2139	0.00731196	1	0.0439538	1.63508	6.11592	10	10	0.000764234	1	unnamed,unnamed,unnamed,unnamed,unnamed,unnamed,unnamed,unnamed,unnamed,unnamed,unnamed,unnamed	Dis3l2,Exosc2,Exosc3,Exosc4,Exosc5,Exosc6,Exosc7,Exosc8,Exosc9,Skiv2l
GO Biological Process	GO:0010498	proteasomal protein catabolic process	358	0.000681795	1	0.0244875	1.21519	235.353	286	0.0175729	0.0213544	181	1.1494e-17	1.4779e-13	8.16519e-16	1.39425	157.791	220	258	0.0168131	0.852713	unnamed,unnamed,unnamed,unnamed,unnamed,unnamed,unnamed,unnamed,unnamed,unnamed,unnamed,unnamed,unnamed,unnamed,unnamed,unnamed,unnamed,unnamed,unnamed,unnamed,unnamed,unnamed,unnamed,unnamed,unnamed,unnamed,unnamed,unnamed,unnamed,unnamed,unnamed,unnamed,unnamed,unnamed,unnamed,unnamed,unnamed,unnamed,unnamed,unnamed,unnamed,unnamed,unnamed,unnamed,unnamed,unnamed,unnamed,unnamed,unnamed,unnamed…	AI314180,Abtb1,Abtb2,Agap3,Amfr,Anapc10,Anapc4,Ankzf1,Arntl,Arrb2,Ate1,Atxn3,Aup1,Bag6,Bfar,Birc2,Btbd1,Btbd11,Btbd2,Btbd6,Btbd9,Btrc,Ccdc47,Ccnf,Cd2ap,Cdc20,Cdc26,Cdc34,Clock,Crbn,Cul1,Cul3,Cul4a,Ddb1,Ddit3,Derl1,Derl2,Derl3,Dnajb2,Dnajb9,Dnajc10,Dzip3,Edem1,Edem3,Enc1,Ercc8,Erlec1,Erlin1,Erlin2,Faf2,Fbxl15,Fbxl19,Fbxl2,Fbxl22,Fbxl3,Fbxl5,Fbxl7,Fbxo2,Fbxo31,Fbxo39,Fbxo4,Fbxo44,Fbxo45,Fbxo9,Fbxw1…
GO Biological Process	GO:0007096	regulation of exit from mitosis	359	0.000682365	1	0.0244397	2.4309	7.40467	18	0.000552876	0.00134399	2261	0.0101139	1	0.0575164	1.51829	8.56228	13	14	0.000993504	0.928571	unnamed,unnamed,unnamed,unnamed,unnamed,unnamed,unnamed,unnamed,unnamed,unnamed,unnamed,unnamed,unnamed,unnamed,unnamed,unnamed,unnamed,unnamed	Birc5,Cdc14a,Cdc14b,Cdca5,Cdkn1b,Mad2l1bp,Neurog1,Npm2,Phb2,Rgcc,Tgfb1,Ube2c,Zw10
GO Biological Process	GO:1902340	negative regulation of chromosome condensation	360	0.000688203	1	0.0245803	7.35819	0.679515	5	5.07366e-05	0.000373329	6231	0.374033	1	0.771837	1.63508	1.22318	2	2	0.000152847	1	unnamed,unnamed,unnamed,unnamed,unnamed	H3f3a,H3f3b
GO Biological Process	GO:0031509	telomeric heterochromatin assembly	360	0.000688203	1	0.0245803	7.35819	0.679515	5	5.07366e-05	0.000373329	6231	0.374033	1	0.771837	1.63508	1.22318	2	2	0.000152847	1	unnamed,unnamed,unnamed,unnamed,unnamed	H3f3a,H3f3b
GO Biological Process	GO:0031848	protection from non-homologous end joining at telomere	362	0.000693794	1	0.0246431	4.29938	1.86073	8	0.000138933	0.000597327	3169	0.0523088	1	0.21224	1.63508	3.66955	6	6	0.00045854	1	unnamed,unnamed,unnamed,unnamed,unnamed,unnamed,unnamed,unnamed	Acd,Dclre1a,Dclre1b,Dclre1c,Pot1b,Terf2
GO Biological Process	GO:0033306	phytol metabolic process	363	0.000700269	1	0.0248046	5.81064	1.03259	6	7.70992e-05	0.000447995	6231	0.374033	1	0.771837	1.63508	1.22318	2	2	0.000152847	1	unnamed,unnamed,unnamed,unnamed,unnamed,unnamed	Aldh3a2,Pecr
GO Biological Process	GO:0006783	heme biosynthetic process	364	0.000701214	1	0.0247698	2.19871	10.0059	22	0.000747097	0.00164265	1512	0.000731363	1	0.00621948	1.55332	12.2318	19	20	0.00145204	0.95	unnamed,unnamed,unnamed,unnamed,unnamed,unnamed,unnamed,unnamed,unnamed,unnamed,unnamed,unnamed,unnamed,unnamed,unnamed,unnamed,unnamed,unnamed,unnamed,unnamed,unnamed,unnamed	Alad,Alas1,Atpif1,Cox10,Cox15,Cpox,Fech,Fxn,Hmbs,Hnf1a,Iba57,Ireb2,Ppox,Slc11a2,Slc25a39,Snx3,Tmem14c,Urod,Uros
GO Biological Process	GO:0032218	riboflavin transport	365	0.000703837	1	0.0247943	7.32107	0.68296	5	5.09938e-05	0.000373329	6231	0.374033	1	0.771837	1.63508	1.22318	2	2	0.000152847	1	unnamed,unnamed,unnamed,unnamed,unnamed	Slc52a2,Slc52a3
GO Biological Process	GO:0000959	mitochondrial RNA metabolic process	366	0.000717378	1	0.0252023	1.81096	19.879	36	0.00148428	0.00268797	705	3.87461e-07	0.00498198	7.06664e-06	1.63508	18.3477	30	30	0.0022927	1	unnamed,unnamed,unnamed,unnamed,unnamed,unnamed,unnamed,unnamed,unnamed,unnamed,unnamed,unnamed,unnamed,unnamed,unnamed,unnamed,unnamed,unnamed,unnamed,unnamed,unnamed,unnamed,unnamed,unnamed,unnamed,unnamed,unnamed,unnamed,unnamed,unnamed,unnamed,unnamed,unnamed,unnamed,unnamed,unnamed	Aars2,Cdk5rap1,Dars2,Ears2,Elac2,Fastkd5,Gars,Mrpl12,Mterf1a,Mterf1b,Mterf2,Mterf4,Mto1,Pde12,Pnpt1,Polg2,Polrmt,Ppargc1b,Slc25a33,Supv3l1,Tars2,Tefm,Tfam,Tfb2m,Trmt10c,Trmt5,Trmu,Trnt1,Twnk,Yars2
GO Biological Process	GO:0090230	regulation of centromere complex assembly	367	0.000720296	1	0.0252359	3.84774	2.33903	9	0.000174646	0.000671993	3649	0.0855418	1	0.301424	1.63508	3.05796	5	5	0.000382117	1	unnamed,unnamed,unnamed,unnamed,unnamed,unnamed,unnamed,unnamed,unnamed	H3f3a,H3f3b,Rnf4,Senp6,Trappc12
GO Biological Process	GO:0032581	ER-dependent peroxisome organization	368	0.000722566	1	0.0252466	51.9392	0.0385065	2	2.87512e-06	0.000149332	7947	0.611591	1	0.989536	1.63508	0.611591	1	1	7.64234e-05	1	unnamed,unnamed	Pex16
GO Biological Process	GO:1903006	positive regulation of protein K63-linked deubiquitination	369	0.000723156	1	0.0251987	10.193	0.392426	4	2.93008e-05	0.000298664	6231	0.374033	1	0.771837	1.63508	1.22318	2	2	0.000152847	1	unnamed,unnamed,unnamed,unnamed	Nop53,Vcp
GO Biological Process	GO:1904026	regulation of collagen fibril organization	370	0.000729365	1	0.0253464	7.26255	0.688464	5	5.14047e-05	0.000373329	6231	0.374033	1	0.771837	1.63508	1.22318	2	2	0.000152847	1	unnamed,unnamed,unnamed,unnamed,unnamed	Chadl,Colgalt1
GO Biological Process	GO:0010501	RNA secondary structure unwinding	371	0.000735069	1	0.0254758	1.60501	33.6446	54	0.0025121	0.00403196	845	3.03337e-06	0.0390031	4.61575e-05	1.49592	28.7448	43	47	0.00328621	0.914894	unnamed,unnamed,unnamed,unnamed,unnamed,unnamed,unnamed,unnamed,unnamed,unnamed,unnamed,unnamed,unnamed,unnamed,unnamed,unnamed,unnamed,unnamed,unnamed,unnamed,unnamed,unnamed,unnamed,unnamed,unnamed,unnamed,unnamed,unnamed,unnamed,unnamed,unnamed,unnamed,unnamed,unnamed,unnamed,unnamed,unnamed,unnamed,unnamed,unnamed,unnamed,unnamed,unnamed,unnamed,unnamed,unnamed,unnamed,unnamed,unnamed,unnamed…	Ago1,Ago2,Ago3,Ago4,D1Pas1,Ddx1,Ddx10,Ddx17,Ddx18,Ddx19a,Ddx19b,Ddx20,Ddx21,Ddx23,Ddx24,Ddx25,Ddx27,Ddx28,Ddx31,Ddx39,Ddx39b,Ddx41,Ddx42,Ddx43,Ddx46,Ddx47,Ddx49,Ddx5,Ddx50,Ddx51,Ddx52,Ddx54,Ddx55,Ddx56,Ddx59,Ddx6,Dhx36,Dhx9,Eif4a1,Eif4a2,Eif4a3,Helq,Hfm1
GO Biological Process	GO:0032329	serine transport	372	0.000736745	1	0.0254652	2.78321	5.03017	14	0.000375582	0.00104532	2329	0.0119588	1	0.0660226	1.63508	5.50432	9	9	0.000687811	1	unnamed,unnamed,unnamed,unnamed,unnamed,unnamed,unnamed,unnamed,unnamed,unnamed,unnamed,unnamed,unnamed,unnamed	Nfkbie,Serinc1,Serinc2,Serinc3,Serinc4,Serinc5,Slc1a4,Slc38a7,Slc7a10
GO Biological Process	GO:0034502	protein localization to chromosome	373	0.00074675	1	0.0257419	1.527	43.2219	66	0.0032272	0.00492795	862	4.08946e-06	0.0525823	6.10004e-05	1.45671	33.6375	49	55	0.00374475	0.890909	unnamed,unnamed,unnamed,unnamed,unnamed,unnamed,unnamed,unnamed,unnamed,unnamed,unnamed,unnamed,unnamed,unnamed,unnamed,unnamed,unnamed,unnamed,unnamed,unnamed,unnamed,unnamed,unnamed,unnamed,unnamed,unnamed,unnamed,unnamed,unnamed,unnamed,unnamed,unnamed,unnamed,unnamed,unnamed,unnamed,unnamed,unnamed,unnamed,unnamed,unnamed,unnamed,unnamed,unnamed,unnamed,unnamed,unnamed,unnamed,unnamed,unnamed…	Acd,Atr,Aurkb,Brca2,Carm1,Cdk1,Cenpa,Cenpt,Champ1,Chmp7,Ctcf,Daxx,Esco2,Esr1,Ezh2,H2afy,H2afy2,Haspin,Ik,Knl1,Lemd2,Lrwd1,Mis12,Mrnip,Mtbp,Nabp2,Parp3,Pih1d1,Pinx1,Plk1,Pot1a,Rad21,Rb1,Rcc2,Rpa1,Rpa2,Slf2,Spdl1,Stag3,Terf2,Terf2ip,Tert,Tinf2,Tnks,Tnks2,Ttk,Wapl,Wrap53,Zw10
GO Biological Process	GO:0015804	neutral amino acid transport	374	0.00075178	1	0.0258459	1.74601	22.9094	40	0.00171055	0.00298664	2435	0.014402	1	0.0760499	1.30806	21.4057	28	35	0.00213985	0.8	unnamed,unnamed,unnamed,unnamed,unnamed,unnamed,unnamed,unnamed,unnamed,unnamed,unnamed,unnamed,unnamed,unnamed,unnamed,unnamed,unnamed,unnamed,unnamed,unnamed,unnamed,unnamed,unnamed,unnamed,unnamed,unnamed,unnamed,unnamed,unnamed,unnamed,unnamed,unnamed,unnamed,unnamed,unnamed,unnamed,unnamed,unnamed,unnamed,unnamed	Nfkbie,Serinc1,Serinc2,Serinc3,Serinc4,Serinc5,Slc1a1,Slc1a4,Slc1a5,Slc25a38,Slc32a1,Slc36a1,Slc36a4,Slc38a1,Slc38a2,Slc38a3,Slc38a7,Slc3a2,Slc43a1,Slc43a2,Slc6a15,Slc6a17,Slc6a20a,Slc6a5,Slc6a7,Slc6a9,Slc7a10,Slc7a5
GO Biological Process	GO:0097352	autophagosome maturation	375	0.000756111	1	0.0259255	2.10357	11.4092	24	0.000851876	0.00179198	2123	0.00717103	1	0.0434315	1.46297	11.6202	17	19	0.0012992	0.894737	unnamed,unnamed,unnamed,unnamed,unnamed,unnamed,unnamed,unnamed,unnamed,unnamed,unnamed,unnamed,unnamed,unnamed,unnamed,unnamed,unnamed,unnamed,unnamed,unnamed,unnamed,unnamed,unnamed,unnamed	Atg14,Epg5,Lix1,Lix1l,Map1lc3a,Map1lc3b,Mcoln1,Snap29,Snapin,Snx14,Stx17,Tecpr1,Ubqln1,Vamp8,Vcp,Vps16,Vps33a
GO Biological Process	GO:0060699	regulation of endoribonuclease activity	376	0.000763183	1	0.0260984	5.71392	1.05007	6	7.84042e-05	0.000447995	4950	0.228742	1	0.594174	1.63508	1.83477	3	3	0.00022927	1	unnamed,unnamed,unnamed,unnamed,unnamed,unnamed	Abce1,Npm1,Tmbim6
GO Biological Process	GO:0048102	autophagic cell death	377	0.000769343	1	0.0262393	3.25553	3.37887	11	0.000252286	0.000821325	2822	0.0319859	1	0.145739	1.63508	4.28114	7	7	0.000534964	1	unnamed,unnamed,unnamed,unnamed,unnamed,unnamed,unnamed,unnamed,unnamed,unnamed,unnamed	Bnip3,Cdkn1b,Cdkn2d,Ctsl,Lamp1,Sh3glb1,Trp53inp1
GO Biological Process	GO:0002483	antigen processing and presentation of endogenous peptide antigen	378	0.00077112	1	0.0262303	3.4973	2.85935	10	0.000213496	0.000746659	7644	0.511797	1	0.860895	1.09005	5.50432	6	9	0.00045854	0.666667	unnamed,unnamed,unnamed,unnamed,unnamed,unnamed,unnamed,unnamed,unnamed,unnamed	B2m,Erap1,H2-K1,Tap1,Tap2,Tapbp
GO Biological Process	GO:0009199	ribonucleoside triphosphate metabolic process	379	0.000793882	1	0.0269333	1.26787	151.435	192	0.011307	0.0143359	962	1.50704e-05	0.193775	0.000201429	1.23036	123.541	152	202	0.0116163	0.752475	unnamed,unnamed,unnamed,unnamed,unnamed,unnamed,unnamed,unnamed,unnamed,unnamed,unnamed,unnamed,unnamed,unnamed,unnamed,unnamed,unnamed,unnamed,unnamed,unnamed,unnamed,unnamed,unnamed,unnamed,unnamed,unnamed,unnamed,unnamed,unnamed,unnamed,unnamed,unnamed,unnamed,unnamed,unnamed,unnamed,unnamed,unnamed,unnamed,unnamed,unnamed,unnamed,unnamed,unnamed,unnamed,unnamed,unnamed,unnamed,unnamed,unnamed…	Adcyap1,Adpgk,Afg1l,Ak4,Ak5,Ak9,Aldoa,Ampd2,Atp1b1,Atp5a1,Atp5b,Atp5c1,Atp5d,Atp5e,Atp5f1,Atp5g1,Atp5g2,Atp5g3,Atp5h,Atp5j,Atp5j2,Atp5k,Atp5l,Atp5o,Atp5s,Atp6v0a1,Atp6v0a2,Atp6v1a,Atp6v1b2,Bad,Bid,Bpgm,Cad,Chchd10,Clpx,Coa6,Coq7,Coq9,Cox4i1,Cox4i2,Cox5a,Cox5b,Cox6a1,Cox7c,Cox8a,Ctns,Ctps,Cyc1,Cycs,Dhtkd1,Dld,Efl1,Eno1,Eno1b,Eno2,Eno3,Eno4,Enpp1,Entpd5,Entpd7,Fam20c,Fignl1,Fxn,Gale,Galk1,Galt,Gapd…
GO Biological Process	GO:0090063	positive regulation of microtubule nucleation	380	0.000798675	1	0.0270246	5.66336	1.05944	6	7.91041e-05	0.000447995	7369	0.495315	1	0.864264	1.22631	2.44637	3	4	0.00022927	0.75	unnamed,unnamed,unnamed,unnamed,unnamed,unnamed	Dctn1,Hspa1a,Hspa1b
GO Biological Process	GO:0009144	purine nucleoside triphosphate metabolic process	381	0.00080463	1	0.0271547	1.26502	154.147	195	0.0115095	0.0145598	976	1.92772e-05	0.247867	0.000253962	1.22631	124.765	153	204	0.0116928	0.75	unnamed,unnamed,unnamed,unnamed,unnamed,unnamed,unnamed,unnamed,unnamed,unnamed,unnamed,unnamed,unnamed,unnamed,unnamed,unnamed,unnamed,unnamed,unnamed,unnamed,unnamed,unnamed,unnamed,unnamed,unnamed,unnamed,unnamed,unnamed,unnamed,unnamed,unnamed,unnamed,unnamed,unnamed,unnamed,unnamed,unnamed,unnamed,unnamed,unnamed,unnamed,unnamed,unnamed,unnamed,unnamed,unnamed,unnamed,unnamed,unnamed,unnamed…	Adcyap1,Adk,Adpgk,Afg1l,Ak4,Ak5,Ak9,Aldoa,Ampd2,Atp1b1,Atp5a1,Atp5b,Atp5c1,Atp5d,Atp5e,Atp5f1,Atp5g1,Atp5g2,Atp5g3,Atp5h,Atp5j,Atp5j2,Atp5k,Atp5l,Atp5o,Atp5s,Atp6v0a1,Atp6v0a2,Atp6v1a,Atp6v1b2,Bad,Bid,Bpgm,Chchd10,Clpx,Coa6,Coq7,Coq9,Cox4i1,Cox4i2,Cox5a,Cox5b,Cox6a1,Cox7c,Cox8a,Ctns,Cyc1,Cycs,Dguok,Dhtkd1,Dld,Efl1,Eno1,Eno1b,Eno2,Eno3,Eno4,Enpp1,Entpd5,Fam20c,Fignl1,Fxn,Gale,Galk1,Galt,Gapdh,Gm10…
GO Biological Process	GO:0006120	mitochondrial electron transport, NADH to ubiquinone	382	0.000820216	1	0.0276082	2.88209	4.51062	13	0.000336789	0.000970656	5496	0.250771	1	0.586683	1.22631	7.3391	9	12	0.000687811	0.75	unnamed,unnamed,unnamed,unnamed,unnamed,unnamed,unnamed,unnamed,unnamed,unnamed,unnamed,unnamed,unnamed	Coq9,Dld,Ndufa10,Ndufa7,Ndufa8,Ndufb8,Ndufb9,Ndufs6,Ndufv2
GO Biological Process	GO:0002192	IRES-dependent translational initiation	383	0.000828218	1	0.0278048	2.87896	4.51552	13	0.000337156	0.000970656	2452	0.0154801	1	0.0811756	1.5093	7.95069	12	13	0.000917081	0.923077	unnamed,unnamed,unnamed,unnamed,unnamed,unnamed,unnamed,unnamed,unnamed,unnamed,unnamed,unnamed,unnamed	Denr,Eif2d,Eif3a,Eif3b,Eif3d,Eif3f,Eif4ebp1,Mcts2,Pcbp2,Ptbp1,Rbm4,Ssb
GO Biological Process	GO:0048525	negative regulation of viral process	384	0.00083108	1	0.0278282	1.42803	62.3236	89	0.00465344	0.00664526	4128	0.127972	1	0.39861	1.11024	49.5389	55	81	0.00420329	0.679012	unnamed,unnamed,unnamed,unnamed,unnamed,unnamed,unnamed,unnamed,unnamed,unnamed,unnamed,unnamed,unnamed,unnamed,unnamed,unnamed,unnamed,unnamed,unnamed,unnamed,unnamed,unnamed,unnamed,unnamed,unnamed,unnamed,unnamed,unnamed,unnamed,unnamed,unnamed,unnamed,unnamed,unnamed,unnamed,unnamed,unnamed,unnamed,unnamed,unnamed,unnamed,unnamed,unnamed,unnamed,unnamed,unnamed,unnamed,unnamed,unnamed,unnamed…	A230050P20Rik,Adar,Apobec3,Banf1,Ccnk,Chmp3,Crebbp,Eif2ak4,Fbln1,Gsn,Hdac1,Hmga2,Ifitm1,Ifitm3,Ilf3,Inpp5k,Isg15,Isg20,Jun,Mavs,Oasl1,Park2,Parp10,Plscr1,Pml,Prox1,Ptx3,Rest,Snx3,Srpk1,Srpk2,Stat1,Tardbp,Tfap4,Trim11,Trim13,Trim14,Trim25,Trim26,Trim27,Trim28,Trim32,Trim35,Trim56,Trim59,Trim6,Trim62,Trim8,Vapa,Vapb,Zc3h12a,Zc3hav1,Zfp36,Zfp639,Zfp809
GO Biological Process	GO:1901028	regulation of mitochondrial outer membrane permeabilization involved in apoptotic signaling pathway	385	0.000882928	1	0.0294875	1.95477	14.3239	28	0.00106951	0.00209064	2123	0.00717103	1	0.0434315	1.46297	11.6202	17	19	0.0012992	0.894737	unnamed,unnamed,unnamed,unnamed,unnamed,unnamed,unnamed,unnamed,unnamed,unnamed,unnamed,unnamed,unnamed,unnamed,unnamed,unnamed,unnamed,unnamed,unnamed,unnamed,unnamed,unnamed,unnamed,unnamed,unnamed,unnamed,unnamed,unnamed	Acaa2,Atpif1,Bbc3,Bok,Fzd9,Gsk3a,Gsk3b,Hip1r,Ier3,Mpv17l,Mul1,Pmaip1,Sh3glb1,Siva1,Slc35f6,Tmem14a,Zfp13
GO Biological Process	GO:0032201	telomere maintenance via semi-conservative replication	386	0.000894325	1	0.0297907	6.93539	0.72094	5	5.38296e-05	0.000373329	4193	0.139884	1	0.42896	1.63508	2.44637	4	4	0.000305694	1	unnamed,unnamed,unnamed,unnamed,unnamed	Dna2,Pcna,Rtel1,Upf1
GO Biological Process	GO:0006743	ubiquinone metabolic process	387	0.000895927	1	0.029767	2.20214	9.53619	21	0.000712028	0.00156798	1293	0.000233394	1	0.00232095	1.63508	10.3971	17	17	0.0012992	1	unnamed,unnamed,unnamed,unnamed,unnamed,unnamed,unnamed,unnamed,unnamed,unnamed,unnamed,unnamed,unnamed,unnamed,unnamed,unnamed,unnamed,unnamed,unnamed,unnamed,unnamed	Coq10a,Coq10b,Coq2,Coq3,Coq4,Coq5,Coq6,Coq7,Coq8a,Coq8b,Coq9,Fdxr,Hmgcr,Ndufa9,Pdss1,Pdss2,Ubiad1
GO Biological Process	GO:0042771	intrinsic apoptotic signaling pathway in response to DNA damage by p53 class mediator	388	0.000905572	1	0.0300099	1.74167	22.3924	39	0.00167194	0.00291197	2527	0.0173023	1	0.0880382	1.31861	18.9593	25	31	0.00191059	0.806452	unnamed,unnamed,unnamed,unnamed,unnamed,unnamed,unnamed,unnamed,unnamed,unnamed,unnamed,unnamed,unnamed,unnamed,unnamed,unnamed,unnamed,unnamed,unnamed,unnamed,unnamed,unnamed,unnamed,unnamed,unnamed,unnamed,unnamed,unnamed,unnamed,unnamed,unnamed,unnamed,unnamed,unnamed,unnamed,unnamed,unnamed,unnamed,unnamed	Aen,Bag6,Bbc3,Brca2,Cdip1,Cdkn1a,Chek2,Ddit4,Dyrk2,Ep300,Hipk1,Msh2,Pgap2,Pmaip1,Pml,Rps27l,Shisa5,Sirt1,Snw1,Tmem109,Topors,Trp53,Trp63,Trp73,Usp28
GO Biological Process	GO:0006511	ubiquitin-dependent protein catabolic process	389	0.00090766	1	0.0300018	1.15672	407.187	471	0.030403	0.0351676	110	6.21842e-24	7.99565e-20	7.26877e-22	1.36005	265.431	361	434	0.0275888	0.831797	unnamed,unnamed,unnamed,unnamed,unnamed,unnamed,unnamed,unnamed,unnamed,unnamed,unnamed,unnamed,unnamed,unnamed,unnamed,unnamed,unnamed,unnamed,unnamed,unnamed,unnamed,unnamed,unnamed,unnamed,unnamed,unnamed,unnamed,unnamed,unnamed,unnamed,unnamed,unnamed,unnamed,unnamed,unnamed,unnamed,unnamed,unnamed,unnamed,unnamed,unnamed,unnamed,unnamed,unnamed,unnamed,unnamed,unnamed,unnamed,unnamed,unnamed…	1700016K19Rik,6330408A02Rik,AI314180,Abtb1,Abtb2,Adrm1,Agap3,Amfr,Anapc10,Anapc11,Anapc2,Anapc4,Ankib1,Ankzf1,Arel1,Arih1,Arih2,Arntl,Arrb2,Arrdc1,Ate1,Atxn3,Aup1,Bag6,Bap1,Bfar,Birc2,Btbd1,Btbd11,Btbd2,Btbd6,Btbd9,Btrc,Cacul1,Cbl,Cblc,Ccdc47,Ccnf,Cd2ap,Cdc20,Cdc26,Cdc34,Chfr,Clock,Cops3,Crbn,Cul1,Cul2,Cul3,Cul4a,Cul5,Cul7,Cul9,Cyld,Dcst1,Ddb1,Ddit3,Derl1,Derl2,Derl3,Dnajb2,Dnajb9,Dnajc10,Dtl,Dtx…
GO Biological Process	GO:0045851	pH reduction	390	0.000908069	1	0.0299383	1.6799	26.1919	44	0.00195565	0.0032853	2435	0.014402	1	0.0760499	1.30806	21.4057	28	35	0.00213985	0.8	unnamed,unnamed,unnamed,unnamed,unnamed,unnamed,unnamed,unnamed,unnamed,unnamed,unnamed,unnamed,unnamed,unnamed,unnamed,unnamed,unnamed,unnamed,unnamed,unnamed,unnamed,unnamed,unnamed,unnamed,unnamed,unnamed,unnamed,unnamed,unnamed,unnamed,unnamed,unnamed,unnamed,unnamed,unnamed,unnamed,unnamed,unnamed,unnamed,unnamed,unnamed,unnamed,unnamed,unnamed	Aqp11,Atp4a,Atp6v0a1,Atp6v0a2,Atp6v0b,Atp6v0c,Atp6v0d1,Atp6v1h,Ccdc115,Clcn3,Clic4,Cln5,Cln6,Dmxl1,Dmxl2,Fasl,Gpr89,Ppt1,Rab20,Rab38,Rab39,Rab7,Slc11a1,Slc17a7,Snapin,Tcirg1,Tmem199,Ttpa
GO Biological Process	GO:0051452	intracellular pH reduction	391	0.000917423	1	0.0301694	1.69019	25.4409	43	0.00189956	0.00321063	1660	0.00154538	1	0.0119702	1.4241	18.9593	27	31	0.00206343	0.870968	unnamed,unnamed,unnamed,unnamed,unnamed,unnamed,unnamed,unnamed,unnamed,unnamed,unnamed,unnamed,unnamed,unnamed,unnamed,unnamed,unnamed,unnamed,unnamed,unnamed,unnamed,unnamed,unnamed,unnamed,unnamed,unnamed,unnamed,unnamed,unnamed,unnamed,unnamed,unnamed,unnamed,unnamed,unnamed,unnamed,unnamed,unnamed,unnamed,unnamed,unnamed,unnamed,unnamed	Aqp11,Atp6v0a1,Atp6v0a2,Atp6v0b,Atp6v0c,Atp6v0d1,Atp6v1h,Ccdc115,Clcn3,Clic4,Cln5,Cln6,Dmxl1,Dmxl2,Fasl,Gpr89,Ppt1,Rab20,Rab38,Rab39,Rab7,Slc11a1,Slc17a7,Snapin,Tcirg1,Tmem199,Ttpa
GO Biological Process	GO:0043039	tRNA aminoacylation	392	0.000918408	1	0.0301247	1.56727	36.3689	57	0.00271552	0.00425595	375	5.43975e-11	6.99443e-07	1.86518e-09	1.63508	29.3564	48	48	0.00366832	1	unnamed,unnamed,unnamed,unnamed,unnamed,unnamed,unnamed,unnamed,unnamed,unnamed,unnamed,unnamed,unnamed,unnamed,unnamed,unnamed,unnamed,unnamed,unnamed,unnamed,unnamed,unnamed,unnamed,unnamed,unnamed,unnamed,unnamed,unnamed,unnamed,unnamed,unnamed,unnamed,unnamed,unnamed,unnamed,unnamed,unnamed,unnamed,unnamed,unnamed,unnamed,unnamed,unnamed,unnamed,unnamed,unnamed,unnamed,unnamed,unnamed,unnamed…	Aars,Aars2,Aarsd1,Aimp1,Cars,Cars2,Ccdc12,Dalrd3,Dars,Dars2,Ears2,Eprs,Fars2,Farsa,Farsb,Fdxacb1,Gars,Gatb,Gatc,Gm27029,Hars,Hars2,Iars,Iars2,Kars,Lars,Lars2,Mars,Mars2,Nars,Nars2,Pars2,Polg2,Qars,Qrsl1,Rars,Rars2,Sars,Sars2,Tars,Tars2,Tarsl2,Vars,Vars2,Wars,Wars2,Yars,Yars2
GO Biological Process	GO:0034655	nucleobase-containing compound catabolic process	393	0.000924777	1	0.0302564	1.23323	191.367	236	0.0142886	0.0176211	380	7.85411e-11	1.00988e-06	2.65758e-09	1.32713	136.385	181	223	0.0138326	0.811659	unnamed,unnamed,unnamed,unnamed,unnamed,unnamed,unnamed,unnamed,unnamed,unnamed,unnamed,unnamed,unnamed,unnamed,unnamed,unnamed,unnamed,unnamed,unnamed,unnamed,unnamed,unnamed,unnamed,unnamed,unnamed,unnamed,unnamed,unnamed,unnamed,unnamed,unnamed,unnamed,unnamed,unnamed,unnamed,unnamed,unnamed,unnamed,unnamed,unnamed,unnamed,unnamed,unnamed,unnamed,unnamed,unnamed,unnamed,unnamed,unnamed,unnamed…	Adal,Ago1,Ago3,Ago4,Ahcy,Atm,Auh,Cant1,Casc3,Cnot1,Cnot2,Cnot3,Cnot4,Cnot6,Cnot6l,Cnot7,Cnot8,Cnot9,Cnp,Csde1,Ctif,Dcp1a,Dcp1b,Dcp2,Dcps,Dctpp1,Ddx5,Dera,Dffb,Dicer1,Dis3,Dis3l,Dis3l2,Dna2,Dnase2a,Dnph1,Dpyd,Drosha,Dut,Dxo,Edc3,Edc4,Eif3e,Eif4a3,Endog,Enpp1,Entpd1,Entpd2,Entpd3,Entpd7,Etf1,Exosc10,Exosc2,Exosc3,Exosc4,Exosc5,Exosc6,Exosc7,Exosc8,Exosc9,Fbxo18,Fen1,Foxl2,Gmpr2,Gspt1,Hint1,Hspa1a,I…
GO Biological Process	GO:0043558	regulation of translational initiation in response to stress	394	0.000925971	1	0.0302186	3.18055	3.45852	11	0.000258233	0.000821325	4032	0.11898	1	0.379425	1.43069	4.89273	7	8	0.000534964	0.875	unnamed,unnamed,unnamed,unnamed,unnamed,unnamed,unnamed,unnamed,unnamed,unnamed,unnamed	Dnajc3,Eif2ak1,Eif2ak3,Eif2ak4,Eif2s1,Impact,Ppp1r15a
GO Biological Process	GO:0002885	positive regulation of hypersensitivity	395	0.000931301	1	0.0303156	3.40968	2.93282	10	0.000218982	0.000746659	11866	0.992966	1	1	0.40877	4.89273	2	8	0.000152847	0.25	unnamed,unnamed,unnamed,unnamed,unnamed,unnamed,unnamed,unnamed,unnamed,unnamed	Fcgr1,Fcgr3
GO Biological Process	GO:0042789	mRNA transcription from RNA polymerase II promoter	396	0.000935263	1	0.0303677	2.14903	10.2372	22	0.000764369	0.00164265	3041	0.0405195	1	0.171325	1.36257	11.0086	15	18	0.00114635	0.833333	unnamed,unnamed,unnamed,unnamed,unnamed,unnamed,unnamed,unnamed,unnamed,unnamed,unnamed,unnamed,unnamed,unnamed,unnamed,unnamed,unnamed,unnamed,unnamed,unnamed,unnamed,unnamed	Atf4,Ddit3,Foxe3,Lmo2,Med1,Runx3,Sox17,Sox18,Sp1,Srebf1,Srf,Stat3,Supt6,Tfcp2,Zbtb1
GO Biological Process	GO:0042126	nitrate metabolic process	397	0.000941595	1	0.0304963	4.09742	1.95245	8	0.000145781	0.000597327	3649	0.0855418	1	0.301424	1.63508	3.05796	5	5	0.000382117	1	unnamed,unnamed,unnamed,unnamed,unnamed,unnamed,unnamed,unnamed	Marc1,Marc2,Por,Rfesd,Suox
GO Biological Process	GO:0043161	proteasome-mediated ubiquitin-dependent protein catabolic process	398	0.000944186	1	0.0305034	1.21463	223.113	271	0.0166589	0.0202345	201	9.13292e-17	1.17431e-12	5.84234e-15	1.39114	151.675	211	248	0.0161253	0.850807	unnamed,unnamed,unnamed,unnamed,unnamed,unnamed,unnamed,unnamed,unnamed,unnamed,unnamed,unnamed,unnamed,unnamed,unnamed,unnamed,unnamed,unnamed,unnamed,unnamed,unnamed,unnamed,unnamed,unnamed,unnamed,unnamed,unnamed,unnamed,unnamed,unnamed,unnamed,unnamed,unnamed,unnamed,unnamed,unnamed,unnamed,unnamed,unnamed,unnamed,unnamed,unnamed,unnamed,unnamed,unnamed,unnamed,unnamed,unnamed,unnamed,unnamed…	AI314180,Abtb1,Abtb2,Agap3,Amfr,Anapc10,Anapc4,Ankzf1,Arntl,Arrb2,Atxn3,Aup1,Bag6,Bfar,Birc2,Btbd1,Btbd11,Btbd2,Btbd6,Btbd9,Btrc,Ccdc47,Ccnf,Cd2ap,Cdc20,Cdc26,Cdc34,Clock,Crbn,Cul1,Cul3,Cul4a,Ddb1,Ddit3,Derl1,Derl2,Derl3,Dnajb2,Dnajb9,Dnajc10,Dzip3,Edem1,Edem3,Ercc8,Erlec1,Erlin1,Erlin2,Faf2,Fbxl15,Fbxl19,Fbxl2,Fbxl22,Fbxl3,Fbxl5,Fbxl7,Fbxo2,Fbxo31,Fbxo39,Fbxo4,Fbxo45,Fbxo9,Fbxw11,Fbxw4,Fbxw5,Fbx…
GO Biological Process	GO:0051603	proteolysis involved in cellular protein catabolic process	399	0.000947885	1	0.0305461	1.14491	468.161	536	0.0349557	0.0400209	118	3.02453e-23	3.88894e-19	3.29572e-21	1.33156	306.407	408	501	0.0311807	0.814371	unnamed,unnamed,unnamed,unnamed,unnamed,unnamed,unnamed,unnamed,unnamed,unnamed,unnamed,unnamed,unnamed,unnamed,unnamed,unnamed,unnamed,unnamed,unnamed,unnamed,unnamed,unnamed,unnamed,unnamed,unnamed,unnamed,unnamed,unnamed,unnamed,unnamed,unnamed,unnamed,unnamed,unnamed,unnamed,unnamed,unnamed,unnamed,unnamed,unnamed,unnamed,unnamed,unnamed,unnamed,unnamed,unnamed,unnamed,unnamed,unnamed,unnamed…	1700016K19Rik,6330408A02Rik,AI314180,Abtb1,Abtb2,Adamts12,Adamts7,Adrm1,Agap3,Amfr,Anapc10,Anapc11,Anapc2,Anapc4,Ankib1,Ankzf1,Arel1,Arih1,Arih2,Arntl,Arrb2,Arrdc1,Ate1,Atxn3,Aup1,BC051665,Bag6,Bap1,Bfar,Birc2,Btbd1,Btbd11,Btbd2,Btbd6,Btbd9,Btrc,Cacul1,Capn2,Casp8,Cbl,Cblc,Ccdc47,Ccnf,Cd2ap,Cdc20,Cdc26,Cdc34,Chfr,Chmp4b,Chmp4c,Clock,Clpp,Clpx,Cops3,Crbn,Cts3,Ctsa,Ctsb,Ctsc,Ctsf,Ctsh,Ctsl,Ctsz,Cul…
GO Biological Process	GO:2001243	negative regulation of intrinsic apoptotic signaling pathway	400	0.000979044	1	0.0314714	1.36735	80.4473	110	0.00600667	0.00821325	718	4.89229e-07	0.0062905	8.76115e-06	1.39625	54.4316	76	89	0.00580818	0.853933	unnamed,unnamed,unnamed,unnamed,unnamed,unnamed,unnamed,unnamed,unnamed,unnamed,unnamed,unnamed,unnamed,unnamed,unnamed,unnamed,unnamed,unnamed,unnamed,unnamed,unnamed,unnamed,unnamed,unnamed,unnamed,unnamed,unnamed,unnamed,unnamed,unnamed,unnamed,unnamed,unnamed,unnamed,unnamed,unnamed,unnamed,unnamed,unnamed,unnamed,unnamed,unnamed,unnamed,unnamed,unnamed,unnamed,unnamed,unnamed,unnamed,unnamed…	Ackr3,Armc10,Bag5,Bcl2,Bcl2l1,Bcl2l10,Bcl2l12,Bcl2l2,Bdkrb2,Bid,Ccar2,Cdkn2d,Cep63,Clu,Creb3,Creb3l1,Cxcl12,Dnaja1,Ell3,Epo,Fignl1,G2e3,Gm20521,Gpx1,Grina,Hdac1,Hdac2,Hells,Herpud1,Hif1a,Hspb1,Hsph1,Hyou1,Ivns1abp,Kdm1a,Lrrk2,Mapk7,Mapk8ip1,Mcl1,Mdm2,Mif,Mmp9,Ndufa13,Ndufs3,Nfe2l2,Noc2l,Nol3,Opa1,Park2,Park7,Parl,Pdx1,Pgap2,Ppif,Ptpn1,Pttg1ip,Rrm2b,Rrn3,Selenos,Sirt1,Snai1,Snai2,Sod2,Syvn1,Tmbim6…
GO Biological Process	GO:1901987	regulation of cell cycle phase transition	401	0.000993786	1	0.0318656	1.19041	277.214	330	0.0206985	0.0246397	109	4.30054e-24	5.52963e-20	5.07306e-22	1.45763	157.791	230	258	0.0175774	0.891473	unnamed,unnamed,unnamed,unnamed,unnamed,unnamed,unnamed,unnamed,unnamed,unnamed,unnamed,unnamed,unnamed,unnamed,unnamed,unnamed,unnamed,unnamed,unnamed,unnamed,unnamed,unnamed,unnamed,unnamed,unnamed,unnamed,unnamed,unnamed,unnamed,unnamed,unnamed,unnamed,unnamed,unnamed,unnamed,unnamed,unnamed,unnamed,unnamed,unnamed,unnamed,unnamed,unnamed,unnamed,unnamed,unnamed,unnamed,unnamed,unnamed,unnamed…	Adam17,Akt1,Anapc11,Anapc15,Anapc4,Ankrd17,Apc,Apex1,Atad5,Atf5,Atm,Atp2b4,Aurkb,Bcl2,Bid,Birc5,Blm,Brca1,Brd4,Brd7,Btn2a2,Bub1,Bub3,Casp2,Ccnb1,Ccnd1,Ccnd2,Cdc14a,Cdc14b,Cdc23,Cdc25a,Cdc25b,Cdc25c,Cdc26,Cdc45,Cdc6,Cdc7,Cdc73,Cdca5,Cdk1,Cdk2,Cdk2ap2,Cdk4,Cdk5rap3,Cdk6,Cdkn1a,Cdkn1b,Cdkn2a,Cdkn2d,Cdkn3,Cdt1,Cenpe,Cenpf,Cep192,Chmp4c,Cirbp,Clspn,Cradd,Ctc1,Ctdsp1,Ctdsp2,Ctdspl,Cul3,Cul4a,Cyp1a1,Dac…
GO Biological Process	GO:0001522	pseudouridine synthesis	402	0.000994055	1	0.0317949	2.13855	10.2873	22	0.000768113	0.00164265	1710	0.00177571	1	0.0133521	1.54424	11.0086	17	18	0.0012992	0.944444	unnamed,unnamed,unnamed,unnamed,unnamed,unnamed,unnamed,unnamed,unnamed,unnamed,unnamed,unnamed,unnamed,unnamed,unnamed,unnamed,unnamed,unnamed,unnamed,unnamed,unnamed,unnamed	Gar1,Mrpl1,Naf1,Nhp2,Nop10,Pus1,Pus10,Pus3,Pus7,Pus7l,Pusl1,Rpusd1,Rpusd2,Rpusd3,Rpusd4,Trub1,Trub2
GO Biological Process	GO:0032008	positive regulation of TOR signaling	403	0.00100069	1	0.0319277	1.64091	28.6427	47	0.00213863	0.0035093	770	1.2231e-06	0.0157266	2.04242e-05	1.58699	20.7941	33	34	0.00252197	0.970588	unnamed,unnamed,unnamed,unnamed,unnamed,unnamed,unnamed,unnamed,unnamed,unnamed,unnamed,unnamed,unnamed,unnamed,unnamed,unnamed,unnamed,unnamed,unnamed,unnamed,unnamed,unnamed,unnamed,unnamed,unnamed,unnamed,unnamed,unnamed,unnamed,unnamed,unnamed,unnamed,unnamed,unnamed,unnamed,unnamed,unnamed,unnamed,unnamed,unnamed,unnamed,unnamed,unnamed,unnamed,unnamed,unnamed,unnamed	Akt3,Clec16a,Flcn,Gas6,Golph3,Hdac3,Htr6,Lamtor1,Lamtor2,Lamtor3,Lamtor4,Lamtor5,Lars,Lep,Lin28a,Mios,Mlst8,Pih1d1,Reln,Rheb,Rictor,Rptor,Rraga,Rragc,Rragd,Sec13,Seh1l,Slc38a9,Smcr8,Telo2,Wdr24,Wdr59,Xbp1
GO Biological Process	GO:1903465	positive regulation of mitotic cell cycle DNA replication	404	0.00100495	1	0.0319843	4.05529	1.97273	8	0.000147296	0.000597327	7947	0.611591	1	0.989536	1.63508	0.611591	1	1	7.64234e-05	1	unnamed,unnamed,unnamed,unnamed,unnamed,unnamed,unnamed,unnamed	Fgfr1
GO Biological Process	GO:1902187	negative regulation of viral release from host cell	405	0.00100642	1	0.0319518	1.93721	14.4537	28	0.0010792	0.00209064	3522	0.0777048	1	0.283682	1.3285	9.78546	13	16	0.000993504	0.8125	unnamed,unnamed,unnamed,unnamed,unnamed,unnamed,unnamed,unnamed,unnamed,unnamed,unnamed,unnamed,unnamed,unnamed,unnamed,unnamed,unnamed,unnamed,unnamed,unnamed,unnamed,unnamed,unnamed,unnamed,unnamed,unnamed,unnamed,unnamed	Chmp3,Pml,Trim11,Trim13,Trim25,Trim26,Trim27,Trim28,Trim32,Trim35,Trim56,Trim8,Vapb
GO Biological Process	GO:1904851	positive regulation of establishment of protein localization to telomere	406	0.00102685	1	0.0325203	4.04141	1.97951	8	0.000147802	0.000597327	4032	0.11898	1	0.379425	1.43069	4.89273	7	8	0.000534964	0.875	unnamed,unnamed,unnamed,unnamed,unnamed,unnamed,unnamed,unnamed	Cct2,Cct4,Cct5,Cct7,Cct8,Tcp1,Wrap53
GO Biological Process	GO:0051865	protein autoubiquitination	407	0.00103035	1	0.0325509	1.48752	47.0583	70	0.00351365	0.00522661	1003	2.68117e-05	0.344745	0.000343714	1.40955	35.4723	50	58	0.00382117	0.862069	unnamed,unnamed,unnamed,unnamed,unnamed,unnamed,unnamed,unnamed,unnamed,unnamed,unnamed,unnamed,unnamed,unnamed,unnamed,unnamed,unnamed,unnamed,unnamed,unnamed,unnamed,unnamed,unnamed,unnamed,unnamed,unnamed,unnamed,unnamed,unnamed,unnamed,unnamed,unnamed,unnamed,unnamed,unnamed,unnamed,unnamed,unnamed,unnamed,unnamed,unnamed,unnamed,unnamed,unnamed,unnamed,unnamed,unnamed,unnamed,unnamed,unnamed…	Amfr,Bfar,Brca1,Cnot4,Ddb2,Dtx3l,Ercc8,Hectd1,Itch,Jade2,Klhl24,Lrsam1,Ltn1,March5,Mdm2,Park2,Rad18,Rchy1,Rnf10,Rnf11,Rnf115,Rnf13,Rnf141,Rnf146,Rnf181,Rnf185,Rnf187,Rnf208,Rnf213,Rnf220,Rnf4,Rnf41,Rnf8,Stub1,Traf2,Traf6,Trim13,Trim17,Trim37,Trim68,Trim71,Ube2b,Ube2cbp,Ube2d2a,Ube2d3,Ube3a,Ube4b,Uhrf1,Uhrf2,Wwp2
GO Biological Process	GO:0006449	regulation of translational termination	408	0.0010559	1	0.0332764	4.55972	1.53518	7	0.000114626	0.000522661	3649	0.0855418	1	0.301424	1.63508	3.05796	5	5	0.000382117	1	unnamed,unnamed,unnamed,unnamed,unnamed,unnamed,unnamed	Eif5a,Eif5a2,Gle1,Ogfod1,Upf1
GO Biological Process	GO:0090656	t-circle formation	409	0.00105744	1	0.0332433	5.35935	1.11954	6	8.35912e-05	0.000447995	3649	0.0855418	1	0.301424	1.63508	3.05796	5	5	0.000382117	1	unnamed,unnamed,unnamed,unnamed,unnamed,unnamed	Ercc1,Nbn,Slx1b,Slx4,Xrcc3
GO Biological Process	GO:0006397	mRNA processing	410	0.0010749	1	0.0337098	1.15683	394.181	456	0.0294319	0.0340476	53	1.91968e-32	2.46832e-28	4.6572e-30	1.42969	248.306	355	406	0.0271303	0.874384	unnamed,unnamed,unnamed,unnamed,unnamed,unnamed,unnamed,unnamed,unnamed,unnamed,unnamed,unnamed,unnamed,unnamed,unnamed,unnamed,unnamed,unnamed,unnamed,unnamed,unnamed,unnamed,unnamed,unnamed,unnamed,unnamed,unnamed,unnamed,unnamed,unnamed,unnamed,unnamed,unnamed,unnamed,unnamed,unnamed,unnamed,unnamed,unnamed,unnamed,unnamed,unnamed,unnamed,unnamed,unnamed,unnamed,unnamed,unnamed,unnamed,unnamed…	2810403A07Rik,A1cf,Aar2,Acin1,Adar,Adarb1,Adarb2,Ahcyl1,Akap8l,Alkbh5,Alyref,Alyref2,Aplp1,Aqr,Arl6ip4,Aurkaip1,Bcas2,Brdt,Bud31,C1qbp,Cactin,Casc3,Ccar2,Cd2bp2,Cdc40,Cdc5l,Cdc73,Cdk12,Cdk13,Celf1,Celf2,Celf4,Celf6,Cir1,Clasrp,Clns1a,Clp1,Cmtr1,Cmtr2,Cnot6l,Cpeb1,Cpsf1,Cpsf2,Cpsf3,Cpsf4,Cpsf4l,Cpsf6,Cpsf7,Crnkl1,Csdc2,Cstf1,Cstf2t,Cstf3,Cwc15,Cwc22,Dbr1,Dcps,Ddx1,Ddx17,Ddx20,Ddx39,Ddx39b,Ddx41,Dd…
GO Biological Process	GO:1905037	autophagosome organization	411	0.00107559	1	0.0336494	1.48493	47.1402	70	0.00351976	0.00522661	745	8.71227e-07	0.0112022	1.50365e-05	1.4688	36.0839	53	59	0.00405044	0.898305	unnamed,unnamed,unnamed,unnamed,unnamed,unnamed,unnamed,unnamed,unnamed,unnamed,unnamed,unnamed,unnamed,unnamed,unnamed,unnamed,unnamed,unnamed,unnamed,unnamed,unnamed,unnamed,unnamed,unnamed,unnamed,unnamed,unnamed,unnamed,unnamed,unnamed,unnamed,unnamed,unnamed,unnamed,unnamed,unnamed,unnamed,unnamed,unnamed,unnamed,unnamed,unnamed,unnamed,unnamed,unnamed,unnamed,unnamed,unnamed,unnamed,unnamed…	5330417C22Rik,Ambra1,Atg101,Atg12,Atg13,Atg14,Atg16l1,Atg16l2,Atg2a,Atg2b,Atg3,Atg4b,Atg4c,Atg4d,Atg5,Atg7,Atg9a,Atg9b,Atp13a2,Becn1,Ctsd,Emc6,Gabarap,Gabarapl1,Gabarapl2,Irgm1,Map1lc3a,Map1lc3b,Mfn2,Nsfl1c,Pacs2,Pik3c2a,Pik3c2b,Pik3c3,Psen1,Rab1a,Rab23,Rab33b,Rab7,Rb1cc1,Smurf1,Stx12,Stx17,Trappc8,Trp53inp1,Trp53inp2,Ubqln1,Ubxn2a,Ubxn2b,Ulk1,Wdr45b,Wipi1,Wipi2
GO Biological Process	GO:0001682	tRNA 5'-leader removal	412	0.00108581	1	0.0338868	2.4769	6.45968	16	0.000482318	0.00119465	2970	0.0357255	1	0.154666	1.48643	6.72751	10	11	0.000764234	0.909091	unnamed,unnamed,unnamed,unnamed,unnamed,unnamed,unnamed,unnamed,unnamed,unnamed,unnamed,unnamed,unnamed,unnamed,unnamed,unnamed	1110008L16Rik,Pop1,Pop5,Pop7,Rpp14,Rpp21,Rpp25,Rpp30,Rpp40,Ssb
GO Biological Process	GO:0007032	endosome organization	413	0.00110111	1	0.0342811	1.56111	35.8719	56	0.00267841	0.00418129	633	1.03049e-07	0.00132501	2.09322e-06	1.56241	27.5216	43	45	0.00328621	0.955556	unnamed,unnamed,unnamed,unnamed,unnamed,unnamed,unnamed,unnamed,unnamed,unnamed,unnamed,unnamed,unnamed,unnamed,unnamed,unnamed,unnamed,unnamed,unnamed,unnamed,unnamed,unnamed,unnamed,unnamed,unnamed,unnamed,unnamed,unnamed,unnamed,unnamed,unnamed,unnamed,unnamed,unnamed,unnamed,unnamed,unnamed,unnamed,unnamed,unnamed,unnamed,unnamed,unnamed,unnamed,unnamed,unnamed,unnamed,unnamed,unnamed,unnamed…	Aktip,Als2,Aqp11,Arfgef2,Chmp2b,Dnajc13,Dnm1,Exoc8,Fam109a,Fam109b,Fam160a2,Fasl,Hook1,Hook2,Hook3,Lamtor1,Laptm4b,Pi4k2a,Pi4k2b,Pik3c3,Plekhj1,Rab11a,Rab22a,Rab27a,Rab5b,Rab5c,Rilp,Rnf26,Rnf26,Snx10,Snx3,Snx33,Sqstm1,Stx6,Tmem127,Usp8,Vps11,Vps18,Vps33b,Vps4a,Vps4b,Washc1,Washc4
GO Biological Process	GO:0070127	tRNA aminoacylation for mitochondrial protein translation	414	0.00110629	1	0.034359	3.61526	2.48944	9	0.000185877	0.000671993	2822	0.0319859	1	0.145739	1.63508	4.28114	7	7	0.000534964	1	unnamed,unnamed,unnamed,unnamed,unnamed,unnamed,unnamed,unnamed,unnamed	Aars2,Dars2,Ears2,Gars,Polg2,Tars2,Yars2
GO Biological Process	GO:1903895	negative regulation of IRE1-mediated unfolded protein response	415	0.00111415	1	0.0345198	9.06106	0.441449	4	3.29612e-05	0.000298664	6231	0.374033	1	0.771837	1.63508	1.22318	2	2	0.000152847	1	unnamed,unnamed,unnamed,unnamed	Bfar,Tmbim6
GO Biological Process	GO:1990173	protein localization to nucleoplasm	416	0.00111778	1	0.0345492	15.1422	0.198123	3	1.4793e-05	0.000223998	7947	0.611591	1	0.989536	1.63508	0.611591	1	1	7.64234e-05	1	unnamed,unnamed,unnamed	Nop53
GO Biological Process	GO:0000184	nuclear-transcribed mRNA catabolic process, nonsense-mediated decay	417	0.00112449	1	0.0346733	1.67189	25.7194	43	0.00192036	0.00321063	1368	0.000348095	1	0.00327179	1.44821	21.4057	31	35	0.00236913	0.885714	unnamed,unnamed,unnamed,unnamed,unnamed,unnamed,unnamed,unnamed,unnamed,unnamed,unnamed,unnamed,unnamed,unnamed,unnamed,unnamed,unnamed,unnamed,unnamed,unnamed,unnamed,unnamed,unnamed,unnamed,unnamed,unnamed,unnamed,unnamed,unnamed,unnamed,unnamed,unnamed,unnamed,unnamed,unnamed,unnamed,unnamed,unnamed,unnamed,unnamed,unnamed,unnamed,unnamed	Casc3,Ctif,Dcp1a,Dcp1b,Dcp2,Eif3e,Eif4a3,Etf1,Exosc10,Gspt1,Magoh,Magohb,Ncbp1,Ncbp2,Pabpc1,Parn,Pnrc1,Pnrc2,Pym1,Rbm8a,Rnps1,Skiv2l,Smg1,Smg5,Smg6,Smg7,Smg8,Smg9,Upf1,Upf2,Upf3a
GO Biological Process	GO:0006089	lactate metabolic process	418	0.00112988	1	0.0347559	2.39007	7.11276	17	0.000531081	0.00126932	2059	0.00658049	1	0.0410937	1.52607	9.17387	14	15	0.00106993	0.933333	unnamed,unnamed,unnamed,unnamed,unnamed,unnamed,unnamed,unnamed,unnamed,unnamed,unnamed,unnamed,unnamed,unnamed,unnamed,unnamed,unnamed	D2hgdh,Glo1,Hagh,Haghl,Hif1a,Htt,Ldha,Ldhb,Mrs2,Mtch2,Park7,Per2,Pnkd,Slc37a4
GO Biological Process	GO:0007072	positive regulation of transcription involved in exit from mitosis	419	0.00115664	1	0.0354943	40.9107	0.0488869	2	3.65018e-06	0.000149332	7947	0.611591	1	0.989536	1.63508	0.611591	1	1	7.64234e-05	1	unnamed,unnamed	Sirt7
GO Biological Process	GO:0000070	mitotic sister chromatid segregation	420	0.0011789	1	0.0360911	1.35152	84.3495	114	0.00629803	0.00851191	276	4.76196e-14	6.12293e-10	2.21845e-12	1.54811	57.4896	89	94	0.00680168	0.946809	unnamed,unnamed,unnamed,unnamed,unnamed,unnamed,unnamed,unnamed,unnamed,unnamed,unnamed,unnamed,unnamed,unnamed,unnamed,unnamed,unnamed,unnamed,unnamed,unnamed,unnamed,unnamed,unnamed,unnamed,unnamed,unnamed,unnamed,unnamed,unnamed,unnamed,unnamed,unnamed,unnamed,unnamed,unnamed,unnamed,unnamed,unnamed,unnamed,unnamed,unnamed,unnamed,unnamed,unnamed,unnamed,unnamed,unnamed,unnamed,unnamed,unnamed…	Akap8,Akap8l,Ankrd53,Atf6b,Aurkb,Becn1,Bub3,Ccnb1,Cdc14a,Cdc14b,Cdc20,Cdc23,Cdca5,Cdca8,Cdt1,Cenpc1,Cenpe,Cep57,Cep57l1,Champ1,Chmp1a,Chmp1b,Chmp2a,Chmp2b,Chmp4b,Chmp4c,Chmp5,Chmp6,Chmp7,Chtf8,Cit,Cul3,Dis3l2,Dscc1,Dsn1,Espl1,Haspin,Ino80,Kif14,Kif18a,Kif18b,Kif22,Kif23,Kif2c,Kifc1,Klhl22,Knstrn,Kpnb1,Mad1l1,Mad2l1,Map10,Mau2,Mis12,Naa50,Ncapd2,Ncapd3,Ncapg,Ncaph,Ndc80,Nek2,Nipbl,Nsl1,Nusap1,Pds5…
GO Biological Process	GO:0097167	circadian regulation of translation	421	0.00120396	1	0.0367709	5.22338	1.14868	6	8.57672e-05	0.000447995	4193	0.139884	1	0.42896	1.63508	2.44637	4	4	0.000305694	1	unnamed,unnamed,unnamed,unnamed,unnamed,unnamed	Hnrnpd,Per1,Per2,Rbm4
GO Biological Process	GO:0035966	response to topologically incorrect protein	422	0.00121475	1	0.0370124	1.33591	91.3234	122	0.00681874	0.00910924	426	5.67637e-10	7.29868e-06	1.7133e-08	1.43826	66.0519	95	108	0.00726022	0.87963	unnamed,unnamed,unnamed,unnamed,unnamed,unnamed,unnamed,unnamed,unnamed,unnamed,unnamed,unnamed,unnamed,unnamed,unnamed,unnamed,unnamed,unnamed,unnamed,unnamed,unnamed,unnamed,unnamed,unnamed,unnamed,unnamed,unnamed,unnamed,unnamed,unnamed,unnamed,unnamed,unnamed,unnamed,unnamed,unnamed,unnamed,unnamed,unnamed,unnamed,unnamed,unnamed,unnamed,unnamed,unnamed,unnamed,unnamed,unnamed,unnamed,unnamed…	4931417E11Rik,Amfr,Ankzf1,Atf3,Atf4,Atf6,Atf6b,Atxn3,Bag6,Ccnd1,Cdk5rap3,Chac1,Clu,Creb3,Creb3l1,Creb3l2,Creb3l4,Crebrf,Cul3,Dab2ip,Daxx,Ddit3,Derl1,Derl2,Derl3,Dnajb12,Dnajb5,Dnajc3,Dzip3,Edem1,Edem2,Edem3,Eif2ak3,Eif2ak4,Ep300,Ern1,Ero1l,Erp44,Faf2,Fgf21,Herpud1,Herpud2,Hsf1,Hsp90aa1,Hspa1a,Hspa4l,Hspa5,Hspb1,Hspd1,Hspe1,Hsph1,Jkamp,Manf,Mfn2,Nfe2l2,Optn,Pacrg,Parp16,Pomt1,Pomt2,Ppp1r15a,Ptpn1,…
GO Biological Process	GO:0051291	protein heterooligomerization	423	0.00122232	1	0.0371552	1.30994	106.112	139	0.0079229	0.0103786	478	2.45678e-09	3.15893e-05	6.60863e-08	1.40344	73.391	103	120	0.00787161	0.858333	unnamed,unnamed,unnamed,unnamed,unnamed,unnamed,unnamed,unnamed,unnamed,unnamed,unnamed,unnamed,unnamed,unnamed,unnamed,unnamed,unnamed,unnamed,unnamed,unnamed,unnamed,unnamed,unnamed,unnamed,unnamed,unnamed,unnamed,unnamed,unnamed,unnamed,unnamed,unnamed,unnamed,unnamed,unnamed,unnamed,unnamed,unnamed,unnamed,unnamed,unnamed,unnamed,unnamed,unnamed,unnamed,unnamed,unnamed,unnamed,unnamed,unnamed…	Anxa2,Bag4,Bcl10,Birc2,Braf,Cab39,Cbr4,Chmp2a,Chmp3,Chrna2,Chrnb2,Cldn1,Cldn3,Col1a2,Col6a2,Col6a4,Ctnna1,Farsa,Farsb,Gch1,Gchfr,Glra1,Glrb,Gna11,Gnaq,Gnb1,Grb2,Grin1,Grin2b,H2-Ke6,Hist1h3a,Hist1h3b,Hist1h3c,Hist1h3d,Hist1h3e,Hist1h3f,Hist1h3g,Hist1h3h,Hist1h3i,Hist1h4a,Hist1h4b,Hist1h4c,Hist1h4d,Hist1h4f,Hist1h4h,Hist1h4i,Hist1h4j,Hist1h4k,Hist1h4m,Hist2h3c1,Hist2h3c2,Hist2h4,Hist4h4,Hras,Ikzf1,…
GO Biological Process	GO:1990261	pre-mRNA catabolic process	424	0.00122349	1	0.0371028	39.7588	0.0503033	2	3.75594e-06	0.000149332	7947	0.611591	1	0.989536	1.63508	0.611591	1	1	7.64234e-05	1	unnamed,unnamed	Zpr1
GO Biological Process	GO:0042023	DNA endoreduplication	424	0.00122349	1	0.0371028	39.7588	0.0503033	2	3.75594e-06	0.000149332	7947	0.611591	1	0.989536	1.63508	0.611591	1	1	7.64234e-05	1	unnamed,unnamed	Zpr1
GO Biological Process	GO:0016236	macroautophagy	426	0.00122369	1	0.0369347	1.35381	82.7293	112	0.00617706	0.00836258	514	7.08407e-09	9.10869e-05	1.77212e-07	1.4328	59.3244	85	97	0.00649599	0.876289	unnamed,unnamed,unnamed,unnamed,unnamed,unnamed,unnamed,unnamed,unnamed,unnamed,unnamed,unnamed,unnamed,unnamed,unnamed,unnamed,unnamed,unnamed,unnamed,unnamed,unnamed,unnamed,unnamed,unnamed,unnamed,unnamed,unnamed,unnamed,unnamed,unnamed,unnamed,unnamed,unnamed,unnamed,unnamed,unnamed,unnamed,unnamed,unnamed,unnamed,unnamed,unnamed,unnamed,unnamed,unnamed,unnamed,unnamed,unnamed,unnamed,unnamed…	5330417C22Rik,Ambra1,Atg101,Atg12,Atg13,Atg14,Atg16l1,Atg16l2,Atg2a,Atg2b,Atg3,Atg4b,Atg4c,Atg4d,Atg5,Atg7,Atg9a,Atg9b,Atp13a2,Becn1,Cdc37,Ctsd,D17Wsu92e,Ei24,Emc6,Epg5,Gabarap,Gabarapl1,Gabarapl2,Irgm1,Lgals8,Lix1,Lix1l,Map1lc3a,Map1lc3b,Mcoln1,Mfn2,Nbr1,Nsfl1c,Optn,Pacs2,Park2,Pik3c2a,Pik3c2b,Pik3c3,Plaa,Psen1,Rab1a,Rab23,Rab33b,Rab7,Rb1cc1,Retreg1,Smurf1,Snap29,Snapin,Snx14,Sqstm1,Stbd1,Stx12,…
GO Biological Process	GO:0032511	late endosome to vacuole transport via multivesicular body sorting pathway	427	0.00123133	1	0.0370784	4.43782	1.57735	7	0.000117774	0.000522661	3169	0.0523088	1	0.21224	1.63508	3.66955	6	6	0.00045854	1	unnamed,unnamed,unnamed,unnamed,unnamed,unnamed,unnamed	Leprot,Leprotl1,Snf8,Tonsl,Vps25,Vps36
GO Biological Process	GO:0051292	nuclear pore complex assembly	428	0.0012324	1	0.0370238	2.30379	7.8132	18	0.000583379	0.00134399	2139	0.00731196	1	0.0439538	1.63508	6.11592	10	10	0.000764234	1	unnamed,unnamed,unnamed,unnamed,unnamed,unnamed,unnamed,unnamed,unnamed,unnamed,unnamed,unnamed,unnamed,unnamed,unnamed,unnamed,unnamed,unnamed	Ahctf1,Ndc1,Nup107,Nup153,Nup205,Nup93,Nup98,Rtn4,Tmem170,Tmem33
GO Biological Process	GO:0006368	transcription elongation from RNA polymerase II promoter	429	0.0012431	1	0.0372583	1.96274	13.2468	26	0.000989082	0.00194131	1341	0.000298603	1	0.00286311	1.56076	13.455	21	22	0.00160489	0.954546	unnamed,unnamed,unnamed,unnamed,unnamed,unnamed,unnamed,unnamed,unnamed,unnamed,unnamed,unnamed,unnamed,unnamed,unnamed,unnamed,unnamed,unnamed,unnamed,unnamed,unnamed,unnamed,unnamed,unnamed,unnamed,unnamed	Adrm1,Cdc73,Cdk12,Cdk13,Cdk9,Ell,Ell2,Ell3,Eloa,Elof1,Elp2,Elp4,Leo1,Paf1,Pcid2,Polr2i,Rtf1,Setd2,Supt16,Supt4a,Supt5
GO Biological Process	GO:1900673	olefin metabolic process	430	0.00124747	1	0.0373023	8.78454	0.455345	4	3.39988e-05	0.000298664	10603	0.84915	1	1	0.817539	1.22318	1	2	7.64234e-05	0.5	unnamed,unnamed,unnamed,unnamed	Grin1
GO Biological Process	GO:1902236	negative regulation of endoplasmic reticulum stress-induced intrinsic apoptotic signaling pathway	431	0.00125735	1	0.0375106	1.86085	16.1217	30	0.00120374	0.00223998	1710	0.00177571	1	0.0133521	1.54424	11.0086	17	18	0.0012992	0.944444	unnamed,unnamed,unnamed,unnamed,unnamed,unnamed,unnamed,unnamed,unnamed,unnamed,unnamed,unnamed,unnamed,unnamed,unnamed,unnamed,unnamed,unnamed,unnamed,unnamed,unnamed,unnamed,unnamed,unnamed,unnamed,unnamed,unnamed,unnamed,unnamed,unnamed	Creb3,Creb3l1,Grina,Herpud1,Hyou1,Lrrk2,Opa1,Park2,Park7,Pdx1,Ptpn1,Selenos,Syvn1,Tmbim6,Txndc12,Wfs1,Xbp1
GO Biological Process	GO:0044743	intracellular protein transmembrane import	432	0.00125826	1	0.0374506	1.54494	36.8946	57	0.00275477	0.00425595	633	1.03049e-07	0.00132501	2.09322e-06	1.56241	27.5216	43	45	0.00328621	0.955556	unnamed,unnamed,unnamed,unnamed,unnamed,unnamed,unnamed,unnamed,unnamed,unnamed,unnamed,unnamed,unnamed,unnamed,unnamed,unnamed,unnamed,unnamed,unnamed,unnamed,unnamed,unnamed,unnamed,unnamed,unnamed,unnamed,unnamed,unnamed,unnamed,unnamed,unnamed,unnamed,unnamed,unnamed,unnamed,unnamed,unnamed,unnamed,unnamed,unnamed,unnamed,unnamed,unnamed,unnamed,unnamed,unnamed,unnamed,unnamed,unnamed,unnamed…	Agk,Chchd4,Dnlz,Grpel1,Grpel2,Hsp90aa1,Hspa4,Hspd1,Ndufa13,Paf1,Pam16,Pex1,Pex10,Pex12,Pex13,Pex14,Pex16,Pex19,Pex2,Pex26,Pex3,Pex5,Pex5l,Pex6,Pex7,Rab8b,Samm50,Timm10,Timm13,Timm17a,Timm21,Timm22,Timm23,Timm29,Timm44,Timm50,Timm9,Tomm20,Tomm20l,Tomm22,Tomm40,Tomm40l,Tomm7
GO Biological Process	GO:0072003	kidney rudiment formation	433	0.0012618	1	0.0374695	2.886	4.15801	12	0.000310461	0.00089599	4950	0.228742	1	0.594174	1.63508	1.83477	3	3	0.00022927	1	unnamed,unnamed,unnamed,unnamed,unnamed,unnamed,unnamed,unnamed,unnamed,unnamed,unnamed,unnamed	Pax2,Pax8,Wnt9b
GO Biological Process	GO:1990440	positive regulation of transcription from RNA polymerase II promoter in response to endoplasmic reticulum stress	434	0.00127894	1	0.0378909	2.43691	6.56568	16	0.000490233	0.00119465	4132	0.135028	1	0.420183	1.33779	6.72751	9	11	0.000687811	0.818182	unnamed,unnamed,unnamed,unnamed,unnamed,unnamed,unnamed,unnamed,unnamed,unnamed,unnamed,unnamed,unnamed,unnamed,unnamed,unnamed	Atf3,Atf4,Atf6,Atf6b,Cebpb,Creb3l1,Ddit3,Eif2ak3,Trp53
GO Biological Process	GO:1900363	regulation of mRNA polyadenylation	435	0.00128013	1	0.037839	2.88097	4.16526	12	0.000311003	0.00089599	2139	0.00731196	1	0.0439538	1.63508	6.11592	10	10	0.000764234	1	unnamed,unnamed,unnamed,unnamed,unnamed,unnamed,unnamed,unnamed,unnamed,unnamed,unnamed,unnamed	Ccnt1,Cdk9,Cpeb3,Ctr9,Hsf1,Nelfe,Rnf20,Rnf40,Supt5,Zc3h14
GO Biological Process	GO:0007000	nucleolus organization	436	0.00129467	1	0.0381808	4.39859	1.59142	7	0.000118825	0.000522661	3169	0.0523088	1	0.21224	1.63508	3.66955	6	6	0.00045854	1	unnamed,unnamed,unnamed,unnamed,unnamed,unnamed,unnamed	Emg1,Nolc1,Pes1,Polr1b,Rps19,Rrn3
GO Biological Process	GO:0060213	positive regulation of nuclear-transcribed mRNA poly(A) tail shortening	437	0.00129587	1	0.0381288	2.05449	11.195	23	0.000835885	0.00171732	1797	0.00273329	1	0.0195574	1.63508	7.3391	12	12	0.000917081	1	unnamed,unnamed,unnamed,unnamed,unnamed,unnamed,unnamed,unnamed,unnamed,unnamed,unnamed,unnamed,unnamed,unnamed,unnamed,unnamed,unnamed,unnamed,unnamed,unnamed,unnamed,unnamed,unnamed	Ago2,Btg2,Cnot1,Cnot7,Cpeb3,Pabpc1,Polr2g,Tnrc6a,Tnrc6b,Tnrc6c,Tob1,Zfp36
GO Biological Process	GO:0050823	peptide antigen stabilization	438	0.00129861	1	0.0381222	38.5718	0.0518513	2	3.87152e-06	0.000149332	7947	0.611591	1	0.989536	1.63508	0.611591	1	1	7.64234e-05	1	unnamed,unnamed	Tapbp
GO Biological Process	GO:0002479	antigen processing and presentation of exogenous peptide antigen via MHC class I, TAP-dependent	438	0.00129861	1	0.0381222	38.5718	0.0518513	2	3.87152e-06	0.000149332	7947	0.611591	1	0.989536	1.63508	0.611591	1	1	7.64234e-05	1	unnamed,unnamed	Tapbp
GO Biological Process	GO:0032328	alanine transport	440	0.00129959	1	0.0379776	2.51883	5.95514	15	0.000444646	0.00111999	4767	0.186646	1	0.50344	1.30806	6.11592	8	10	0.000611387	0.8	unnamed,unnamed,unnamed,unnamed,unnamed,unnamed,unnamed,unnamed,unnamed,unnamed,unnamed,unnamed,unnamed,unnamed,unnamed	Slc1a4,Slc36a1,Slc36a4,Slc38a2,Slc38a3,Slc38a7,Slc6a17,Slc7a10
GO Biological Process	GO:0022402	cell cycle process	441	0.00134052	1	0.0390849	1.10908	745.667	827	0.0556758	0.0617487	10	9.99035e-49	1.28456e-44	1.28456e-45	1.4015	436.676	612	714	0.0467711	0.857143	unnamed,unnamed,unnamed,unnamed,unnamed,unnamed,unnamed,unnamed,unnamed,unnamed,unnamed,unnamed,unnamed,unnamed,unnamed,unnamed,unnamed,unnamed,unnamed,unnamed,unnamed,unnamed,unnamed,unnamed,unnamed,unnamed,unnamed,unnamed,unnamed,unnamed,unnamed,unnamed,unnamed,unnamed,unnamed,unnamed,unnamed,unnamed,unnamed,unnamed,unnamed,unnamed,unnamed,unnamed,unnamed,unnamed,unnamed,unnamed,unnamed,unnamed…	4930447C04Rik,AY074887,Abraxas2,Actr2,Actr3,Acvr1,Acvr1b,Ago4,Ahctf1,Akap8,Akap8l,Alkbh4,Ank3,Ankle1,Ankle2,Ankrd53,Anln,Anp32b,Anxa11,Apbb1,Apbb2,Apc,Apitd1,Arf1,Arhgef10,Arl2,Arl3,Arpp19,Aspm,Atf2,Atf6b,Atm,Aunip,Aurka,Aurkb,Bach1,Bag6,Bbs4,Bccip,Bcl2l1,Becn1,Bin3,Birc5,Blm,Bnip2,Brca1,Brca2,Brd4,Brdt,Brinp1,Brinp2,Brip1,Brsk1,Brsk2,Bub1,Bub3,C2cd3,Cables1,Cacul1,Calm1,Calm2,Calm3,Camk2a,Camk2b…
GO Biological Process	GO:0032648	regulation of interferon-beta production	442	0.00135035	1	0.0392825	1.50502	41.86	63	0.00312551	0.00470395	1899	0.00357492	1	0.0242055	1.30806	30.5796	40	50	0.00305694	0.8	unnamed,unnamed,unnamed,unnamed,unnamed,unnamed,unnamed,unnamed,unnamed,unnamed,unnamed,unnamed,unnamed,unnamed,unnamed,unnamed,unnamed,unnamed,unnamed,unnamed,unnamed,unnamed,unnamed,unnamed,unnamed,unnamed,unnamed,unnamed,unnamed,unnamed,unnamed,unnamed,unnamed,unnamed,unnamed,unnamed,unnamed,unnamed,unnamed,unnamed,unnamed,unnamed,unnamed,unnamed,unnamed,unnamed,unnamed,unnamed,unnamed,unnamed…	Atg9a,Cactin,Crebbp,Ddx58,Dhx9,Flot1,Hmgb1,Hmgb2,Ifnar1,Irf1,Irf3,Irf7,Mal,Mavs,Nlrx1,Polr3a,Polr3b,Polr3c,Polr3d,Polr3f,Polr3g,Ppm1b,Ptprs,Rel,Relb,Riok3,Rnf135,Rnf216,Tbk1,Ticam1,Tirap,Tlr2,Tlr9,Traf3,Traf3ip1,Traip,Yy1,Zbtb20,Zc3hav1,Zfp64
GO Biological Process	GO:0006621	protein retention in ER lumen	443	0.00135672	1	0.0393787	3.86519	2.06976	8	0.00015454	0.000597327	5525	0.251706	1	0.585781	1.36257	3.66955	5	6	0.000382117	0.833333	unnamed,unnamed,unnamed,unnamed,unnamed,unnamed,unnamed,unnamed	Ankrd13c,Grik5,Kdelr1,Kdelr2,Os9
GO Biological Process	GO:0034501	protein localization to kinetochore	444	0.00136109	1	0.0394164	2.22493	8.53958	19	0.000637615	0.00141865	2261	0.0101139	1	0.0575164	1.51829	8.56228	13	14	0.000993504	0.928571	unnamed,unnamed,unnamed,unnamed,unnamed,unnamed,unnamed,unnamed,unnamed,unnamed,unnamed,unnamed,unnamed,unnamed,unnamed,unnamed,unnamed,unnamed,unnamed	Aurkb,Cdk1,Cenpt,Champ1,Haspin,Ik,Knl1,Mis12,Mtbp,Rcc2,Spdl1,Ttk,Zw10
GO Biological Process	GO:1903313	positive regulation of mRNA metabolic process	445	0.00137285	1	0.0396676	1.442	53.3982	77	0.00398702	0.00574927	543	1.28158e-08	0.000164785	3.03471e-07	1.54589	33.6375	52	55	0.00397402	0.945454	unnamed,unnamed,unnamed,unnamed,unnamed,unnamed,unnamed,unnamed,unnamed,unnamed,unnamed,unnamed,unnamed,unnamed,unnamed,unnamed,unnamed,unnamed,unnamed,unnamed,unnamed,unnamed,unnamed,unnamed,unnamed,unnamed,unnamed,unnamed,unnamed,unnamed,unnamed,unnamed,unnamed,unnamed,unnamed,unnamed,unnamed,unnamed,unnamed,unnamed,unnamed,unnamed,unnamed,unnamed,unnamed,unnamed,unnamed,unnamed,unnamed,unnamed…	Ago2,Btg2,Ccnb1,Cdc73,Celf4,Cnot1,Cnot7,Cnot8,Cpeb3,Dazap1,Eif4a3,Gtpbp1,Hmx2,Hsf1,Hspa8,Khsrp,Leo1,Lmntd2,Nanos1,Nanos2,Nanos3,Ncbp1,Ncbp2,Nup98,Pabpc1,Paf1,Pnpt1,Polr2g,Prdx5,Prdx6,Prpf19,Prr5l,Rbmxl1,Rc3h1,Rnf219,Sf3b4,Snrnp70,Snw1,Thrap3,Tnrc6a,Tnrc6b,Tnrc6c,Tob1,Tra2a,Tra2b,Upf1,Zc3h12a,Zc3hav1,Zfp36,Zfp36l1,Zfp36l2,Zfp64
GO Biological Process	GO:0070389	chaperone cofactor-dependent protein refolding	446	0.00138455	1	0.0399162	3.49768	2.57313	9	0.000192125	0.000671993	2822	0.0319859	1	0.145739	1.63508	4.28114	7	7	0.000534964	1	unnamed,unnamed,unnamed,unnamed,unnamed,unnamed,unnamed,unnamed,unnamed	Bag1,Dnajb1,Dnajb12,Dnajb14,Dnajc7,Ptges3,St13
GO Biological Process	GO:0032480	negative regulation of type I interferon production	447	0.00139004	1	0.0399846	2.08118	10.5709	22	0.000789289	0.00164265	5746	0.273675	1	0.61241	1.13745	14.0666	16	23	0.00122277	0.695652	unnamed,unnamed,unnamed,unnamed,unnamed,unnamed,unnamed,unnamed,unnamed,unnamed,unnamed,unnamed,unnamed,unnamed,unnamed,unnamed,unnamed,unnamed,unnamed,unnamed,unnamed,unnamed	Atg9a,Cactin,Crebbp,Gpatch3,Nlrx1,Nploc4,Peli3,Ppm1b,Ptprs,Rel,Relb,Rnf125,Traf3ip1,Traip,Ufd1,Yy1
GO Biological Process	GO:0032310	prostaglandin secretion	448	0.00139769	1	0.0401149	2.59771	5.38936	14	0.000402401	0.00104532	4950	0.228742	1	0.594174	1.63508	1.83477	3	3	0.00022927	1	unnamed,unnamed,unnamed,unnamed,unnamed,unnamed,unnamed,unnamed,unnamed,unnamed,unnamed,unnamed,unnamed,unnamed	Abcc4,Lep,Nos2
GO Biological Process	GO:2001178	positive regulation of mediator complex assembly	449	0.00140915	1	0.0403539	13.9589	0.214917	3	1.6047e-05	0.000223998	6231	0.374033	1	0.771837	1.63508	1.22318	2	2	0.000152847	1	unnamed,unnamed,unnamed	Cdt1,Med25
[truncated: 2,561 more rows]

## Sheet: E14.5 epi LMR genes
# GREAT version 4.0.4	Species assembly: mm10	Association rule: Basal+extension: 5000 bp upstream, 1000 bp downstream, 1000000 bp max extension, curated regulatory domains included
[truncated: 503 more rows]

[truncated: 13 more sheets: E14.5 epi LMR, E14.5 fiber UMR genes, E14.5 fiber UMR, E14.5 fiber LMR genes, E14.5 fiber LMR, P0.5 epi UMR genes, P0.5 epi UMR, P0.5 epi LMR genes, P0.5 epi LMR, P0.5 fiber UMR genes, P0.5 fiber UMR, P0.5 fiber LMR genes, P0.5 fiber LMR]
