# Supplementary material for: Dynamic changes in whole genome DNA methylation, chromatin and gene expression during mouse lens differentiation
Source: Epigenetics Chromatin. 2023 Jan 25;16:4. doi: 10.1186/s13072-023-00478-7 (PMC9875507; doi:10.1186/s13072-023-00478-7)
Supplement: Supplementary file 3 — Additional file 3: Table S3. Complete GREAT gene ontology analysis output of DMRs. [file 13072_2023_478_MOESM3_ESM.xlsx]

## Sheet: path 1 hypo
# GREAT version 4.0.4	Species assembly: mm10	Association rule: Basal+extension: 5000 bp upstream, 1000 bp downstream, 1000000 bp max extension, curated regulatory domains included
# Ontology summary statistics are provided in the footer.
#
# Ontology	ID	Desc	BinomRank	BinomP	BinomBonfP	BinomFdrQ	RegionFoldEnrich	ExpRegions	ObsRegions	GenomeFrac	SetCov	HyperRank	HyperP	HyperBonfP	HyperFdrQ	GeneFoldEnrich	ExpGenes	ObsGenes	TotalGenes	GeneSetCov	TermCov	Regions	Genes
Ensembl Genes	3959	Lamb1	1	1.87045e-22	4.00182e-18	4.00182e-18	106.483	0.122086	13	4.1051e-05	0.00437122	1	0.128581	1	1	7.77717	0.128581	1	1	0.000363504	1	unnamed,unnamed,unnamed,unnamed,unnamed,unnamed,unnamed,unnamed,unnamed,unnamed,unnamed,unnamed,unnamed	Lamb1
Ensembl Genes	4151	Sptb	2	6.90136e-22	1.47655e-17	7.38273e-18	59.0446	0.254045	15	8.5422e-05	0.00504371	1	0.128581	1	1	7.77717	0.128581	1	1	0.000363504	1	unnamed,unnamed,unnamed,unnamed,unnamed,unnamed,unnamed,unnamed,unnamed,unnamed,unnamed,unnamed,unnamed,unnamed,unnamed	Sptb
Ensembl Genes	14606	Polr2b	3	9.29171e-21	1.98796e-16	6.62653e-17	104.842	0.114458	12	3.84863e-05	0.00403497	1	0.128581	1	1	7.77717	0.128581	1	1	0.000363504	1	unnamed,unnamed,unnamed,unnamed,unnamed,unnamed,unnamed,unnamed,unnamed,unnamed,unnamed,unnamed	Polr2b
Ensembl Genes	17149	Dpf1	4	1.93325e-20	4.13619e-16	1.03405e-16	58.1987	0.240555	14	8.08861e-05	0.00470747	1	0.128581	1	1	7.77717	0.128581	1	1	0.000363504	1	unnamed,unnamed,unnamed,unnamed,unnamed,unnamed,unnamed,unnamed,unnamed,unnamed,unnamed,unnamed,unnamed,unnamed	Dpf1
Ensembl Genes	4150	Plekhg3	5	2.83069e-20	6.05626e-16	1.21125e-16	45.8865	0.326894	15	0.000109917	0.00504371	1	0.128581	1	1	7.77717	0.128581	1	1	0.000363504	1	unnamed,unnamed,unnamed,unnamed,unnamed,unnamed,unnamed,unnamed,unnamed,unnamed,unnamed,unnamed,unnamed,unnamed,unnamed	Plekhg3
Ensembl Genes	3960	Dld	6	4.65966e-20	9.96934e-16	1.66156e-16	69.3299	0.187509	13	6.30495e-05	0.00437122	1	0.128581	1	1	7.77717	0.128581	1	1	0.000363504	1	unnamed,unnamed,unnamed,unnamed,unnamed,unnamed,unnamed,unnamed,unnamed,unnamed,unnamed,unnamed,unnamed	Dld
Ensembl Genes	15092	Rflna	7	7.37881e-20	1.5787e-15	2.25528e-16	42.9883	0.348932	15	0.000117328	0.00504371	1	0.128581	1	1	7.77717	0.128581	1	1	0.000363504	1	unnamed,unnamed,unnamed,unnamed,unnamed,unnamed,unnamed,unnamed,unnamed,unnamed,unnamed,unnamed,unnamed,unnamed,unnamed	Rflna
Ensembl Genes	14114	Morn1	8	4.0491e-19	8.66305e-15	1.08288e-15	76.2965	0.157281	12	5.28854e-05	0.00403497	1	0.128581	1	1	7.77717	0.128581	1	1	0.000363504	1	unnamed,unnamed,unnamed,unnamed,unnamed,unnamed,unnamed,unnamed,unnamed,unnamed,unnamed,unnamed	Morn1
Ensembl Genes	14115	Ski	9	1.21218e-18	2.59345e-14	2.88161e-15	69.5527	0.172531	12	5.80131e-05	0.00403497	1	0.128581	1	1	7.77717	0.128581	1	1	0.000363504	1	unnamed,unnamed,unnamed,unnamed,unnamed,unnamed,unnamed,unnamed,unnamed,unnamed,unnamed,unnamed	Ski
Ensembl Genes	2712	Map2k3	10	3.61349e-17	7.73107e-13	7.73107e-14	68.9657	0.1595	11	5.36313e-05	0.00369872	1	0.128581	1	1	7.77717	0.128581	1	1	0.000363504	1	unnamed,unnamed,unnamed,unnamed,unnamed,unnamed,unnamed,unnamed,unnamed,unnamed,unnamed	Map2k3
Ensembl Genes	8667	Fez2	11	4.37992e-17	9.37084e-13	8.51894e-14	40.5618	0.320499	13	0.000107767	0.00437122	1	0.128581	1	1	7.77717	0.128581	1	1	0.000363504	1	unnamed,unnamed,unnamed,unnamed,unnamed,unnamed,unnamed,unnamed,unnamed,unnamed,unnamed,unnamed,unnamed	Fez2
Ensembl Genes	17150	Sipa1l3	12	2.00984e-16	4.30006e-12	3.58338e-13	29.601	0.472958	14	0.000159031	0.00470747	1	0.128581	1	1	7.77717	0.128581	1	1	0.000363504	1	unnamed,unnamed,unnamed,unnamed,unnamed,unnamed,unnamed,unnamed,unnamed,unnamed,unnamed,unnamed,unnamed,unnamed	Sipa1l3
Ensembl Genes	15093	Ncor2	13	3.46524e-16	7.41388e-12	5.70299e-13	34.4563	0.37729	13	0.000126863	0.00437122	1	0.128581	1	1	7.77717	0.128581	1	1	0.000363504	1	unnamed,unnamed,unnamed,unnamed,unnamed,unnamed,unnamed,unnamed,unnamed,unnamed,unnamed,unnamed,unnamed	Ncor2
Ensembl Genes	2713	Kcnj12	14	7.87607e-16	1.68509e-11	1.20363e-12	51.8885	0.211993	11	7.12821e-05	0.00369872	1	0.128581	1	1	7.77717	0.128581	1	1	0.000363504	1	unnamed,unnamed,unnamed,unnamed,unnamed,unnamed,unnamed,unnamed,unnamed,unnamed,unnamed	Kcnj12
Ensembl Genes	13568	Zfp691	15	8.87714e-16	1.89926e-11	1.26618e-12	101.033	0.0890794	9	2.99527e-05	0.00302623	1	0.128581	1	1	7.77717	0.128581	1	1	0.000363504	1	unnamed,unnamed,unnamed,unnamed,unnamed,unnamed,unnamed,unnamed,unnamed	Zfp691
Ensembl Genes	15992	Antxr1	16	1.26674e-14	2.71019e-10	1.69387e-11	40.1012	0.274306	11	9.22348e-05	0.00369872	1	0.128581	1	1	7.77717	0.128581	1	1	0.000363504	1	unnamed,unnamed,unnamed,unnamed,unnamed,unnamed,unnamed,unnamed,unnamed,unnamed,unnamed	Antxr1
Ensembl Genes	1705	Arid3a	17	1.8915e-14	4.04687e-10	2.38051e-11	188.01	0.037232	7	1.25192e-05	0.00235373	1	0.128581	1	1	7.77717	0.128581	1	1	0.000363504	1	unnamed,unnamed,unnamed,unnamed,unnamed,unnamed,unnamed	Arid3a
Ensembl Genes	1706	Wdr18	18	4.61407e-14	9.87181e-10	5.48434e-11	165.417	0.0423173	7	1.42291e-05	0.00235373	1	0.128581	1	1	7.77717	0.128581	1	1	0.000363504	1	unnamed,unnamed,unnamed,unnamed,unnamed,unnamed,unnamed	Wdr18
Ensembl Genes	15991	D6Ertd527e	19	8.2851e-14	1.7726e-09	9.32946e-11	33.6606	0.326792	11	0.000109883	0.00369872	1	0.128581	1	1	7.77717	0.128581	1	1	0.000363504	1	unnamed,unnamed,unnamed,unnamed,unnamed,unnamed,unnamed,unnamed,unnamed,unnamed,unnamed	D6Ertd527e
Ensembl Genes	13567	Slc2a1	20	1.18506e-13	2.53544e-09	1.26772e-10	42.3356	0.236208	10	7.94244e-05	0.00336248	1	0.128581	1	1	7.77717	0.128581	1	1	0.000363504	1	unnamed,unnamed,unnamed,unnamed,unnamed,unnamed,unnamed,unnamed,unnamed,unnamed	Slc2a1
Ensembl Genes	6762	Wnt7b	21	2.06351e-13	4.41488e-09	2.10232e-10	40.0016	0.24999	10	8.40585e-05	0.00336248	1	0.128581	1	1	7.77717	0.128581	1	1	0.000363504	1	unnamed,unnamed,unnamed,unnamed,unnamed,unnamed,unnamed,unnamed,unnamed,unnamed	Wnt7b
Ensembl Genes	7703	Ldhal6b	22	2.99461e-13	6.40696e-09	2.91226e-10	24.1053	0.497816	12	0.00016739	0.00403497	1	0.128581	1	1	7.77717	0.128581	1	1	0.000363504	1	unnamed,unnamed,unnamed,unnamed,unnamed,unnamed,unnamed,unnamed,unnamed,unnamed,unnamed,unnamed	Ldhal6b
Ensembl Genes	6321	Fam105a	23	1.83861e-12	3.93371e-08	1.71031e-09	25.1635	0.437141	11	0.000146987	0.00369872	1	0.128581	1	1	7.77717	0.128581	1	1	0.000363504	1	unnamed,unnamed,unnamed,unnamed,unnamed,unnamed,unnamed,unnamed,unnamed,unnamed,unnamed	Fam105a
Ensembl Genes	20095	Hspb2	24	3.56772e-12	7.63314e-08	3.18048e-09	372.73	0.0134145	5	4.51061e-06	0.00168124	1	0.128581	1	1	7.77717	0.128581	1	1	0.000363504	1	unnamed,unnamed,unnamed,unnamed,unnamed	Hspb2
Ensembl Genes	18538	Osbpl5	25	5.57634e-12	1.19306e-07	4.77223e-09	82.9541	0.084384	7	2.83739e-05	0.00235373	1	0.128581	1	1	7.77717	0.128581	1	1	0.000363504	1	unnamed,unnamed,unnamed,unnamed,unnamed,unnamed,unnamed	Osbpl5
Ensembl Genes	18857	Mtnr1a	26	8.10318e-12	1.73368e-07	6.66798e-09	27.4266	0.364609	10	0.000122599	0.00336248	1	0.128581	1	1	7.77717	0.128581	1	1	0.000363504	1	unnamed,unnamed,unnamed,unnamed,unnamed,unnamed,unnamed,unnamed,unnamed,unnamed	Mtnr1a
Ensembl Genes	18537	Tnfrsf23	27	1.45683e-11	3.11689e-07	1.15441e-08	72.2069	0.0969437	7	3.25971e-05	0.00235373	1	0.128581	1	1	7.77717	0.128581	1	1	0.000363504	1	unnamed,unnamed,unnamed,unnamed,unnamed,unnamed,unnamed	Tnfrsf23
Ensembl Genes	18609	Col4a1	28	3.02793e-11	6.47825e-07	2.31366e-08	42.9325	0.186339	8	6.2656e-05	0.00268998	1	0.128581	1	1	7.77717	0.128581	1	1	0.000363504	1	unnamed,unnamed,unnamed,unnamed,unnamed,unnamed,unnamed,unnamed	Col4a1
Ensembl Genes	14031	Angptl7	29	5.16505e-11	1.10506e-06	3.81056e-08	60.1175	0.116439	7	3.91522e-05	0.00235373	1	0.128581	1	1	7.77717	0.128581	1	1	0.000363504	1	unnamed,unnamed,unnamed,unnamed,unnamed,unnamed,unnamed	Angptl7
Ensembl Genes	6598	Apol8	30	8.30817e-11	1.77753e-06	5.92511e-08	56.1127	0.124749	7	4.19465e-05	0.00235373	1	0.128581	1	1	7.77717	0.128581	1	1	0.000363504	1	unnamed,unnamed,unnamed,unnamed,unnamed,unnamed,unnamed	Apol8
Ensembl Genes	12201	Rxfp4	31	1.07321e-10	2.29613e-06	7.40686e-08	90.999	0.0659348	6	2.21704e-05	0.00201748	1	0.128581	1	1	7.77717	0.128581	1	1	0.000363504	1	unnamed,unnamed,unnamed,unnamed,unnamed,unnamed	Rxfp4
Ensembl Genes	12200	Arhgef2	32	3.45525e-10	7.3925e-06	2.31016e-07	74.7337	0.0802851	6	2.69956e-05	0.00201748	1	0.128581	1	1	7.77717	0.128581	1	1	0.000363504	1	unnamed,unnamed,unnamed,unnamed,unnamed,unnamed	Arhgef2
Ensembl Genes	1378	Traf3ip2	33	5.0157e-10	1.07311e-05	3.25184e-07	22.4855	0.400257	9	0.000134585	0.00302623	1	0.128581	1	1	7.77717	0.128581	1	1	0.000363504	1	unnamed,unnamed,unnamed,unnamed,unnamed,unnamed,unnamed,unnamed,unnamed	Traf3ip2
Ensembl Genes	4111	Gpr135	34	7.11722e-10	1.52273e-05	4.47861e-07	28.6369	0.27936	8	9.39341e-05	0.00268998	1	0.128581	1	1	7.77717	0.128581	1	1	0.000363504	1	unnamed,unnamed,unnamed,unnamed,unnamed,unnamed,unnamed,unnamed	Gpr135
Ensembl Genes	14607	Igfbp7	35	7.26263e-10	1.55384e-05	4.43954e-07	10.5887	1.22773	13	0.00041282	0.00437122	1	0.128581	1	1	7.77717	0.128581	1	1	0.000363504	1	unnamed,unnamed,unnamed,unnamed,unnamed,unnamed,unnamed,unnamed,unnamed,unnamed,unnamed,unnamed,unnamed	Igfbp7
Ensembl Genes	20323	Prtg	36	9.26367e-10	1.98196e-05	5.50545e-07	27.6792	0.289026	8	9.71843e-05	0.00268998	1	0.128581	1	1	7.77717	0.128581	1	1	0.000363504	1	unnamed,unnamed,unnamed,unnamed,unnamed,unnamed,unnamed,unnamed	Prtg
Ensembl Genes	18856	Fat1	37	1.06343e-09	2.27521e-05	6.14921e-07	10.2535	1.26787	13	0.000426317	0.00437122	1	0.128581	1	1	7.77717	0.128581	1	1	0.000363504	1	unnamed,unnamed,unnamed,unnamed,unnamed,unnamed,unnamed,unnamed,unnamed,unnamed,unnamed,unnamed,unnamed	Fat1
Ensembl Genes	20322	Nedd4	38	1.29324e-09	2.76689e-05	7.28129e-07	26.5113	0.301759	8	0.000101466	0.00268998	1	0.128581	1	1	7.77717	0.128581	1	1	0.000363504	1	unnamed,unnamed,unnamed,unnamed,unnamed,unnamed,unnamed,unnamed	Nedd4
Ensembl Genes	6599	Myh9	39	1.40958e-09	3.01579e-05	7.7328e-07	37.1505	0.188422	7	6.33566e-05	0.00235373	1	0.128581	1	1	7.77717	0.128581	1	1	0.000363504	1	unnamed,unnamed,unnamed,unnamed,unnamed,unnamed,unnamed	Myh9
Ensembl Genes	7343	Itgb5	40	1.60795e-09	3.44021e-05	8.60054e-07	36.4417	0.192088	7	6.45891e-05	0.00235373	1	0.128581	1	1	7.77717	0.128581	1	1	0.000363504	1	unnamed,unnamed,unnamed,unnamed,unnamed,unnamed,unnamed	Itgb5
Ensembl Genes	8045	Anks1	41	1.89863e-09	4.06212e-05	9.90762e-07	35.5658	0.196818	7	6.61796e-05	0.00235373	1	0.128581	1	1	7.77717	0.128581	1	1	0.000363504	1	unnamed,unnamed,unnamed,unnamed,unnamed,unnamed,unnamed	Anks1
Ensembl Genes	7049	Coro7	42	2.30821e-09	4.93841e-05	1.17581e-06	101.538	0.0492425	5	1.65576e-05	0.00168124	1	0.128581	1	1	7.77717	0.128581	1	1	0.000363504	1	unnamed,unnamed,unnamed,unnamed,unnamed	Coro7
Ensembl Genes	8666	Crim1	43	2.58197e-09	5.52412e-05	1.28468e-06	9.51032	1.36694	13	0.000459629	0.00437122	1	0.128581	1	1	7.77717	0.128581	1	1	0.000363504	1	unnamed,unnamed,unnamed,unnamed,unnamed,unnamed,unnamed,unnamed,unnamed,unnamed,unnamed,unnamed,unnamed	Crim1
Ensembl Genes	1377	Fyn	44	3.02748e-09	6.4773e-05	1.47211e-06	18.2449	0.493288	9	0.000165867	0.00302623	1	0.128581	1	1	7.77717	0.128581	1	1	0.000363504	1	unnamed,unnamed,unnamed,unnamed,unnamed,unnamed,unnamed,unnamed,unnamed	Fyn
Ensembl Genes	1266	Nhsl1	45	3.4514e-09	7.38428e-05	1.64095e-06	23.3441	0.342699	8	0.000115232	0.00268998	1	0.128581	1	1	7.77717	0.128581	1	1	0.000363504	1	unnamed,unnamed,unnamed,unnamed,unnamed,unnamed,unnamed,unnamed	Nhsl1
Ensembl Genes	7050	Vasn	46	3.92349e-09	8.39431e-05	1.82485e-06	91.2324	0.0548051	5	1.84281e-05	0.00168124	1	0.128581	1	1	7.77717	0.128581	1	1	0.000363504	1	unnamed,unnamed,unnamed,unnamed,unnamed	Vasn
Ensembl Genes	2056	Avil	47	4.48488e-09	9.5954e-05	2.04157e-06	88.8026	0.0563047	5	1.89323e-05	0.00168124	1	0.128581	1	1	7.77717	0.128581	1	1	0.000363504	1	unnamed,unnamed,unnamed,unnamed,unnamed	Avil
Ensembl Genes	10244	Sptan1	48	4.78221e-09	0.000102315	2.13157e-06	47.9235	0.125199	6	4.2098e-05	0.00201748	1	0.128581	1	1	7.77717	0.128581	1	1	0.000363504	1	unnamed,unnamed,unnamed,unnamed,unnamed,unnamed	Sptan1
Ensembl Genes	12448	Gja8	49	6.38738e-09	0.000136658	2.78894e-06	45.6258	0.131504	6	4.42181e-05	0.00201748	1	0.128581	1	1	7.77717	0.128581	1	1	0.000363504	1	unnamed,unnamed,unnamed,unnamed,unnamed,unnamed	Gja8
Ensembl Genes	14879	Ttc28	50	6.59104e-09	0.000141015	2.82031e-06	16.6561	0.540344	9	0.000181689	0.00302623	1	0.128581	1	1	7.77717	0.128581	1	1	0.000363504	1	unnamed,unnamed,unnamed,unnamed,unnamed,unnamed,unnamed,unnamed,unnamed	Ttc28
Ensembl Genes	13864	Hspg2	51	7.13321e-09	0.000152615	2.99245e-06	44.7778	0.133995	6	4.50554e-05	0.00201748	1	0.128581	1	1	7.77717	0.128581	1	1	0.000363504	1	unnamed,unnamed,unnamed,unnamed,unnamed,unnamed	Hspg2
Ensembl Genes	13865	Ldlrad2	52	7.17484e-09	0.000153506	2.95203e-06	44.7336	0.134128	6	4.51e-05	0.00201748	1	0.128581	1	1	7.77717	0.128581	1	1	0.000363504	1	unnamed,unnamed,unnamed,unnamed,unnamed,unnamed	Ldlrad2
Ensembl Genes	14030	Mtor	53	7.66156e-09	0.000163919	3.09281e-06	79.6981	0.0627367	5	2.10951e-05	0.00168124	1	0.128581	1	1	7.77717	0.128581	1	1	0.000363504	1	unnamed,unnamed,unnamed,unnamed,unnamed	Mtor
Ensembl Genes	18889	Dctd	54	8.97322e-09	0.000191982	3.55522e-06	13.1275	0.761759	10	0.00025614	0.00336248	1	0.128581	1	1	7.77717	0.128581	1	1	0.000363504	1	unnamed,unnamed,unnamed,unnamed,unnamed,unnamed,unnamed,unnamed,unnamed,unnamed	Dctd
Ensembl Genes	3739	Mxra7	55	9.05598e-09	0.000193753	3.52277e-06	77.0493	0.0648935	5	2.18203e-05	0.00168124	1	0.128581	1	1	7.77717	0.128581	1	1	0.000363504	1	unnamed,unnamed,unnamed,unnamed,unnamed	Mxra7
Ensembl Genes	8046	Tcp11	56	9.82396e-09	0.000210184	3.75328e-06	27.9352	0.25058	7	8.42568e-05	0.00235373	1	0.128581	1	1	7.77717	0.128581	1	1	0.000363504	1	unnamed,unnamed,unnamed,unnamed,unnamed,unnamed,unnamed	Tcp11
Ensembl Genes	3761	Dnah17	57	1.02429e-08	0.000219147	3.84469e-06	27.7637	0.252128	7	8.47773e-05	0.00235373	1	0.128581	1	1	7.77717	0.128581	1	1	0.000363504	1	unnamed,unnamed,unnamed,unnamed,unnamed,unnamed,unnamed	Dnah17
Ensembl Genes	8018	Ergic1	58	1.06275e-08	0.000227375	3.92026e-06	41.8432	0.143393	6	4.82154e-05	0.00201748	1	0.128581	1	1	7.77717	0.128581	1	1	0.000363504	1	unnamed,unnamed,unnamed,unnamed,unnamed,unnamed	Ergic1
Ensembl Genes	19806	Ncapd3	59	1.14175e-08	0.000244278	4.1403e-06	41.3358	0.145153	6	4.88072e-05	0.00201748	1	0.128581	1	1	7.77717	0.128581	1	1	0.000363504	1	unnamed,unnamed,unnamed,unnamed,unnamed,unnamed	Ncapd3
Ensembl Genes	10289	Nup214	60	1.27359e-08	0.000272485	4.54141e-06	40.574	0.147878	6	4.97236e-05	0.00201748	1	0.128581	1	1	7.77717	0.128581	1	1	0.000363504	1	unnamed,unnamed,unnamed,unnamed,unnamed,unnamed	Nup214
Ensembl Genes	15027	Ppp1cc	61	1.29159e-08	0.000276336	4.53009e-06	71.7104	0.0697248	5	2.34448e-05	0.00168124	1	0.128581	1	1	7.77717	0.128581	1	1	0.000363504	1	unnamed,unnamed,unnamed,unnamed,unnamed	Ppp1cc
Ensembl Genes	18339	Fgfr2	62	1.46715e-08	0.000313897	5.06286e-06	10.5783	1.03987	11	0.000349652	0.00369872	1	0.128581	1	1	7.77717	0.128581	1	1	0.000363504	1	unnamed,unnamed,unnamed,unnamed,unnamed,unnamed,unnamed,unnamed,unnamed,unnamed,unnamed	Fgfr2
Ensembl Genes	14880	Pitpnb	63	1.54144e-08	0.00032979	5.23477e-06	15.0705	0.597194	9	0.000200805	0.00302623	1	0.128581	1	1	7.77717	0.128581	1	1	0.000363504	1	unnamed,unnamed,unnamed,unnamed,unnamed,unnamed,unnamed,unnamed,unnamed	Pitpnb
Ensembl Genes	11570	R3hdml	64	1.56828e-08	0.000335533	5.24271e-06	68.9479	0.0725185	5	2.43842e-05	0.00168124	1	0.128581	1	1	7.77717	0.128581	1	1	0.000363504	1	unnamed,unnamed,unnamed,unnamed,unnamed	R3hdml
Ensembl Genes	6761	7530416G11Rik	65	1.59829e-08	0.000341954	5.26084e-06	25.9986	0.269246	7	9.05332e-05	0.00235373	1	0.128581	1	1	7.77717	0.128581	1	1	0.000363504	1	unnamed,unnamed,unnamed,unnamed,unnamed,unnamed,unnamed	7530416G11Rik
Ensembl Genes	13916	Mfap2	66	1.60363e-08	0.000343097	5.19844e-06	68.6375	0.0728465	5	2.44945e-05	0.00168124	1	0.128581	1	1	7.77717	0.128581	1	1	0.000363504	1	unnamed,unnamed,unnamed,unnamed,unnamed	Mfap2
Ensembl Genes	13917	Crocc	67	1.71196e-08	0.000366274	5.46678e-06	67.735	0.073817	5	2.48208e-05	0.00168124	1	0.128581	1	1	7.77717	0.128581	1	1	0.000363504	1	unnamed,unnamed,unnamed,unnamed,unnamed	Crocc
Ensembl Genes	7192	Arvcf	68	2.21296e-08	0.000473462	6.96268e-06	64.3033	0.0777565	5	2.61454e-05	0.00168124	1	0.128581	1	1	7.77717	0.128581	1	1	0.000363504	1	unnamed,unnamed,unnamed,unnamed,unnamed	Arvcf
Ensembl Genes	16151	Vgll4	69	2.38777e-08	0.000510862	7.4038e-06	18.1325	0.441196	8	0.000148351	0.00268998	1	0.128581	1	1	7.77717	0.128581	1	1	0.000363504	1	unnamed,unnamed,unnamed,unnamed,unnamed,unnamed,unnamed,unnamed	Vgll4
Ensembl Genes	6848	Slc48a1	70	2.41476e-08	0.000516637	7.38053e-06	63.1762	0.0791438	5	2.66119e-05	0.00168124	1	0.128581	1	1	7.77717	0.128581	1	1	0.000363504	1	unnamed,unnamed,unnamed,unnamed,unnamed	Slc48a1
Ensembl Genes	8019	Atp6v0e	71	2.54762e-08	0.000545062	7.67693e-06	36.0511	0.16643	6	5.59618e-05	0.00201748	1	0.128581	1	1	7.77717	0.128581	1	1	0.000363504	1	unnamed,unnamed,unnamed,unnamed,unnamed,unnamed	Atp6v0e
Ensembl Genes	11707	1700010B08Rik	72	2.64179e-08	0.000565211	7.85016e-06	62.0359	0.0805985	5	2.7101e-05	0.00168124	1	0.128581	1	1	7.77717	0.128581	1	1	0.000363504	1	unnamed,unnamed,unnamed,unnamed,unnamed	1700010B08Rik
Ensembl Genes	7193	Comt	73	2.71896e-08	0.000581721	7.96878e-06	61.6749	0.0810702	5	2.72597e-05	0.00168124	1	0.128581	1	1	7.77717	0.128581	1	1	0.000363504	1	unnamed,unnamed,unnamed,unnamed,unnamed	Comt
Ensembl Genes	3368	Rara	74	2.85057e-08	0.00060988	8.24162e-06	61.0866	0.081851	5	2.75222e-05	0.00168124	1	0.128581	1	1	7.77717	0.128581	1	1	0.000363504	1	unnamed,unnamed,unnamed,unnamed,unnamed	Rara
Ensembl Genes	17624	Idh2	75	3.44871e-08	0.000737851	9.83801e-06	34.2336	0.175266	6	5.89329e-05	0.00201748	1	0.128581	1	1	7.77717	0.128581	1	1	0.000363504	1	unnamed,unnamed,unnamed,unnamed,unnamed,unnamed	Idh2
Ensembl Genes	3745	Sec14l1	76	4.02078e-08	0.000860246	1.1319e-05	22.677	0.308683	7	0.000103794	0.00235373	1	0.128581	1	1	7.77717	0.128581	1	1	0.000363504	1	unnamed,unnamed,unnamed,unnamed,unnamed,unnamed,unnamed	Sec14l1
Ensembl Genes	18890	Tenm3	77	4.70519e-08	0.00100668	1.30737e-05	7.40086	1.75655	13	0.000590637	0.00437122	1	0.128581	1	1	7.77717	0.128581	1	1	0.000363504	1	unnamed,unnamed,unnamed,unnamed,unnamed,unnamed,unnamed,unnamed,unnamed,unnamed,unnamed,unnamed,unnamed	Tenm3
Ensembl Genes	10243	Gle1	78	5.27603e-08	0.00112881	1.44719e-05	53.912	0.0927437	5	3.11848e-05	0.00168124	1	0.128581	1	1	7.77717	0.128581	1	1	0.000363504	1	unnamed,unnamed,unnamed,unnamed,unnamed	Gle1
Ensembl Genes	4246	Nek9	79	5.83074e-08	0.00124749	1.5791e-05	52.8281	0.0946465	5	3.18247e-05	0.00168124	1	0.128581	1	1	7.77717	0.128581	1	1	0.000363504	1	unnamed,unnamed,unnamed,unnamed,unnamed	Nek9
Ensembl Genes	3369	Gjd3	80	5.90433e-08	0.00126323	1.57904e-05	52.6937	0.0948881	5	3.19059e-05	0.00168124	1	0.128581	1	1	7.77717	0.128581	1	1	0.000363504	1	unnamed,unnamed,unnamed,unnamed,unnamed	Gjd3
Ensembl Genes	17623	Zfp710	81	6.52767e-08	0.0013966	1.72419e-05	30.6917	0.195493	6	6.57339e-05	0.00201748	1	0.128581	1	1	7.77717	0.128581	1	1	0.000363504	1	unnamed,unnamed,unnamed,unnamed,unnamed,unnamed	Zfp710
Ensembl Genes	18611	Rab20	82	6.6841e-08	0.00143006	1.74398e-05	30.5673	0.196288	6	6.60013e-05	0.00201748	1	0.128581	1	1	7.77717	0.128581	1	1	0.000363504	1	unnamed,unnamed,unnamed,unnamed,unnamed,unnamed	Rab20
Ensembl Genes	18640	1700029H14Rik	83	7.23087e-08	0.00154704	1.86391e-05	30.158	0.198952	6	6.68972e-05	0.00201748	1	0.128581	1	1	7.77717	0.128581	1	1	0.000363504	1	unnamed,unnamed,unnamed,unnamed,unnamed,unnamed	1700029H14Rik
Ensembl Genes	8507	Daam2	84	8.14354e-08	0.00174231	2.07418e-05	29.5492	0.203051	6	6.82755e-05	0.00201748	1	0.128581	1	1	7.77717	0.128581	1	1	0.000363504	1	unnamed,unnamed,unnamed,unnamed,unnamed,unnamed	Daam2
Ensembl Genes	4461	Akt1	85	8.18605e-08	0.00175141	2.06048e-05	105.986	0.0377409	4	1.26903e-05	0.00134499	1	0.128581	1	1	7.77717	0.128581	1	1	0.000363504	1	unnamed,unnamed,unnamed,unnamed	Akt1
Ensembl Genes	15294	Ttyh3	86	8.86333e-08	0.00189631	2.20501e-05	48.5159	0.103059	5	3.46533e-05	0.00168124	1	0.128581	1	1	7.77717	0.128581	1	1	0.000363504	1	unnamed,unnamed,unnamed,unnamed,unnamed	Ttyh3
Ensembl Genes	2034	Hmga2	87	1.07654e-07	0.00230326	2.64742e-05	11.9577	0.752652	9	0.000253077	0.00302623	1	0.128581	1	1	7.77717	0.128581	1	1	0.000363504	1	unnamed,unnamed,unnamed,unnamed,unnamed,unnamed,unnamed,unnamed,unnamed	Hmga2
Ensembl Genes	18157	Gprc5b	88	1.17312e-07	0.0025099	2.85216e-05	19.3318	0.362097	7	0.000121754	0.00235373	1	0.128581	1	1	7.77717	0.128581	1	1	0.000363504	1	unnamed,unnamed,unnamed,unnamed,unnamed,unnamed,unnamed	Gprc5b
Ensembl Genes	1280	Bclaf1	89	1.18474e-07	0.00253476	2.84804e-05	27.7062	0.216558	6	7.28171e-05	0.00201748	1	0.128581	1	1	7.77717	0.128581	1	1	0.000363504	1	unnamed,unnamed,unnamed,unnamed,unnamed,unnamed	Bclaf1
Ensembl Genes	7701	Arid1b	90	1.3124e-07	0.00280787	3.11986e-05	7.50881	1.59812	12	0.000537365	0.00403497	1	0.128581	1	1	7.77717	0.128581	1	1	0.000363504	1	unnamed,unnamed,unnamed,unnamed,unnamed,unnamed,unnamed,unnamed,unnamed,unnamed,unnamed,unnamed	Arid1b
Ensembl Genes	15028	Hvcn1	91	1.65429e-07	0.00353935	3.8894e-05	42.7242	0.11703	5	3.93509e-05	0.00168124	1	0.128581	1	1	7.77717	0.128581	1	1	0.000363504	1	unnamed,unnamed,unnamed,unnamed,unnamed	Hvcn1
Ensembl Genes	6524	Zc3h3	92	1.67251e-07	0.00357833	3.88949e-05	42.6289	0.117291	5	3.94389e-05	0.00168124	1	0.128581	1	1	7.77717	0.128581	1	1	0.000363504	1	unnamed,unnamed,unnamed,unnamed,unnamed	Zc3h3
Ensembl Genes	6322	Trio	93	1.77478e-07	0.00379714	4.08295e-05	13.9041	0.575368	8	0.000193466	0.00268998	1	0.128581	1	1	7.77717	0.128581	1	1	0.000363504	1	unnamed,unnamed,unnamed,unnamed,unnamed,unnamed,unnamed,unnamed	Trio
Ensembl Genes	9442	Otub1	94	1.79123e-07	0.00383233	4.07695e-05	42.0367	0.118944	5	3.99945e-05	0.00168124	1	0.128581	1	1	7.77717	0.128581	1	1	0.000363504	1	unnamed,unnamed,unnamed,unnamed,unnamed	Otub1
Ensembl Genes	14923	Fam222a	95	1.86036e-07	0.00398024	4.18972e-05	25.6352	0.234054	6	7.86999e-05	0.00201748	1	0.128581	1	1	7.77717	0.128581	1	1	0.000363504	1	unnamed,unnamed,unnamed,unnamed,unnamed,unnamed	Fam222a
Ensembl Genes	19446	Syce1l	96	1.98921e-07	0.00425592	4.43325e-05	25.3408	0.236772	6	7.9614e-05	0.00201748	1	0.128581	1	1	7.77717	0.128581	1	1	0.000363504	1	unnamed,unnamed,unnamed,unnamed,unnamed,unnamed	Syce1l
Ensembl Genes	15191	Sh2b2	97	2.55553e-07	0.00546755	5.63665e-05	17.2009	0.406955	7	0.000136838	0.00235373	1	0.128581	1	1	7.77717	0.128581	1	1	0.000363504	1	unnamed,unnamed,unnamed,unnamed,unnamed,unnamed,unnamed	Sh2b2
Ensembl Genes	3746	2022-09-09	98	2.59864e-07	0.00555978	5.67325e-05	17.1577	0.407981	7	0.000137183	0.00235373	1	0.128581	1	1	7.77717	0.128581	1	1	0.000363504	1	unnamed,unnamed,unnamed,unnamed,unnamed,unnamed,unnamed	2022-09-09
Ensembl Genes	10290	Fam78a	99	2.69425e-07	0.00576435	5.82258e-05	38.6746	0.129284	5	4.34713e-05	0.00168124	1	0.128581	1	1	7.77717	0.128581	1	1	0.000363504	1	unnamed,unnamed,unnamed,unnamed,unnamed	Fam78a
Ensembl Genes	15273	Gpr146	100	3.01042e-07	0.00644079	6.44079e-05	76.3112	0.0524169	4	1.76251e-05	0.00134499	1	0.128581	1	1	7.77717	0.128581	1	1	0.000363504	1	unnamed,unnamed,unnamed,unnamed	Gpr146
Ensembl Genes	3741	Mettl23	101	3.31176e-07	0.0070855	7.01535e-05	237.796	0.0126159	3	4.24205e-06	0.00100874	1	0.128581	1	1	7.77717	0.128581	1	1	0.000363504	1	unnamed,unnamed,unnamed	Mettl23
Ensembl Genes	11628	Pcif1	102	3.42658e-07	0.00733117	7.18742e-05	73.8548	0.0541603	4	1.82113e-05	0.00134499	1	0.128581	1	1	7.77717	0.128581	1	1	0.000363504	1	unnamed,unnamed,unnamed,unnamed	Pcif1
Ensembl Genes	14924	Trpv4	103	3.4372e-07	0.0073539	7.1397e-05	36.7957	0.135885	5	4.56911e-05	0.00168124	1	0.128581	1	1	7.77717	0.128581	1	1	0.000363504	1	unnamed,unnamed,unnamed,unnamed,unnamed	Trpv4
Ensembl Genes	6724	Tcf20	104	3.55839e-07	0.00761318	7.32036e-05	22.9183	0.261799	6	8.80293e-05	0.00201748	1	0.128581	1	1	7.77717	0.128581	1	1	0.000363504	1	unnamed,unnamed,unnamed,unnamed,unnamed,unnamed	Tcf20
Ensembl Genes	6849	Hdac7	105	3.57644e-07	0.0076518	7.28743e-05	36.4979	0.136994	5	4.60639e-05	0.00168124	1	0.128581	1	1	7.77717	0.128581	1	1	0.000363504	1	unnamed,unnamed,unnamed,unnamed,unnamed	Hdac7
Ensembl Genes	3794	Actg1	106	3.66777e-07	0.0078472	7.40302e-05	36.31	0.137703	5	4.63023e-05	0.00168124	1	0.128581	1	1	7.77717	0.128581	1	1	0.000363504	1	unnamed,unnamed,unnamed,unnamed,unnamed	Actg1
Ensembl Genes	4247	Tmed10	107	3.96016e-07	0.00847277	7.91848e-05	35.7444	0.139882	5	4.7035e-05	0.00168124	1	0.128581	1	1	7.77717	0.128581	1	1	0.000363504	1	unnamed,unnamed,unnamed,unnamed,unnamed	Tmed10
Ensembl Genes	1696	Ptbp1	108	3.98072e-07	0.00851674	7.88587e-05	71.1087	0.0562519	4	1.89146e-05	0.00134499	1	0.128581	1	1	7.77717	0.128581	1	1	0.000363504	1	unnamed,unnamed,unnamed,unnamed	Ptbp1
Ensembl Genes	18639	Gas6	109	4.03259e-07	0.00862773	7.91535e-05	35.612	0.140402	5	4.72099e-05	0.00168124	1	0.128581	1	1	7.77717	0.128581	1	1	0.000363504	1	unnamed,unnamed,unnamed,unnamed,unnamed	Gas6
Ensembl Genes	4218	Elmsan1	110	4.31621e-07	0.00923453	8.39502e-05	35.1197	0.14237	5	4.78717e-05	0.00168124	1	0.128581	1	1	7.77717	0.128581	1	1	0.000363504	1	unnamed,unnamed,unnamed,unnamed,unnamed	Elmsan1
Ensembl Genes	3738	St6galnac1	111	4.38918e-07	0.00939064	8.46004e-05	34.9993	0.14286	5	4.80363e-05	0.00168124	1	0.128581	1	1	7.77717	0.128581	1	1	0.000363504	1	unnamed,unnamed,unnamed,unnamed,unnamed	St6galnac1
Ensembl Genes	2695	Srebf1	112	4.45538e-07	0.00953229	8.51097e-05	22.043	0.272195	6	9.1525e-05	0.00201748	1	0.128581	1	1	7.77717	0.128581	1	1	0.000363504	1	unnamed,unnamed,unnamed,unnamed,unnamed,unnamed	Srebf1
Ensembl Genes	3700	Caskin2	113	4.69028e-07	0.0100348	8.88039e-05	68.2193	0.0586344	4	1.97157e-05	0.00134499	1	0.128581	1	1	7.77717	0.128581	1	1	0.000363504	1	unnamed,unnamed,unnamed,unnamed	Caskin2
Ensembl Genes	4460	Siva1	114	4.70237e-07	0.0100607	8.82518e-05	68.1749	0.0586726	4	1.97285e-05	0.00134499	1	0.128581	1	1	7.77717	0.128581	1	1	0.000363504	1	unnamed,unnamed,unnamed,unnamed	Siva1
Ensembl Genes	3832	Slc16a3	115	4.78331e-07	0.0102339	8.89904e-05	67.8812	0.0589265	4	1.98139e-05	0.00134499	1	0.128581	1	1	7.77717	0.128581	1	1	0.000363504	1	unnamed,unnamed,unnamed,unnamed	Slc16a3
Ensembl Genes	15024	Cux2	116	4.85905e-07	0.0103959	8.96201e-05	21.7139	0.27632	6	9.2912e-05	0.00201748	1	0.128581	1	1	7.77717	0.128581	1	1	0.000363504	1	unnamed,unnamed,unnamed,unnamed,unnamed,unnamed	Cux2
Ensembl Genes	11706	Rab22a	117	5.08073e-07	0.0108702	9.29079e-05	33.9655	0.147208	5	4.94984e-05	0.00168124	1	0.128581	1	1	7.77717	0.128581	1	1	0.000363504	1	unnamed,unnamed,unnamed,unnamed,unnamed	Rab22a
Ensembl Genes	13937	Rsc1a1	118	5.09443e-07	0.0108995	9.23689e-05	66.8076	0.0598734	4	2.01323e-05	0.00134499	1	0.128581	1	1	7.77717	0.128581	1	1	0.000363504	1	unnamed,unnamed,unnamed,unnamed	Rsc1a1
Ensembl Genes	2696	Tom1l2	119	5.3219e-07	0.0113862	9.56824e-05	33.644	0.148615	5	4.99713e-05	0.00168124	1	0.128581	1	1	7.77717	0.128581	1	1	0.000363504	1	unnamed,unnamed,unnamed,unnamed,unnamed	Tom1l2
Ensembl Genes	7737	Pde10a	120	5.93805e-07	0.0127045	0.00010587	15.145	0.4622	7	0.000155414	0.00235373	1	0.128581	1	1	7.77717	0.128581	1	1	0.000363504	1	unnamed,unnamed,unnamed,unnamed,unnamed,unnamed,unnamed	Pde10a
Ensembl Genes	414	Col4a3	121	6.51663e-07	0.0139423	0.000115226	32.2747	0.15492	5	5.20914e-05	0.00168124	1	0.128581	1	1	7.77717	0.128581	1	1	0.000363504	1	unnamed,unnamed,unnamed,unnamed,unnamed	Col4a3
Ensembl Genes	19807	Jam3	122	6.56184e-07	0.0140391	0.000115074	20.6102	0.291119	6	9.78879e-05	0.00201748	1	0.128581	1	1	7.77717	0.128581	1	1	0.000363504	1	unnamed,unnamed,unnamed,unnamed,unnamed,unnamed	Jam3
Ensembl Genes	20754	Ulk4	123	7.65372e-07	0.0163751	0.000133131	14.5729	0.480344	7	0.000161515	0.00235373	1	0.128581	1	1	7.77717	0.128581	1	1	0.000363504	1	unnamed,unnamed,unnamed,unnamed,unnamed,unnamed,unnamed	Ulk4
Ensembl Genes	14250	Armc10	124	7.87538e-07	0.0168494	0.000135882	59.8312	0.0668548	4	2.24798e-05	0.00134499	1	0.128581	1	1	7.77717	0.128581	1	1	0.000363504	1	unnamed,unnamed,unnamed,unnamed	Armc10
Ensembl Genes	15192	Cux1	125	8.99927e-07	0.0192539	0.000154032	14.2185	0.492317	7	0.00016554	0.00235373	1	0.128581	1	1	7.77717	0.128581	1	1	0.000363504	1	unnamed,unnamed,unnamed,unnamed,unnamed,unnamed,unnamed	Cux1
Ensembl Genes	9441	Flrt1	126	9.05247e-07	0.0193678	0.000153712	30.1672	0.165743	5	5.57307e-05	0.00168124	1	0.128581	1	1	7.77717	0.128581	1	1	0.000363504	1	unnamed,unnamed,unnamed,unnamed,unnamed	Flrt1
Ensembl Genes	1160	Smyd2	127	9.2966e-07	0.0198901	0.000156615	14.1483	0.494758	7	0.000166361	0.00235373	1	0.128581	1	1	7.77717	0.128581	1	1	0.000363504	1	unnamed,unnamed,unnamed,unnamed,unnamed,unnamed,unnamed	Smyd2
Ensembl Genes	2431	Wwc1	128	1.02265e-06	0.0218795	0.000170934	7.80203	1.28172	10	0.000430974	0.00336248	1	0.128581	1	1	7.77717	0.128581	1	1	0.000363504	1	unnamed,unnamed,unnamed,unnamed,unnamed,unnamed,unnamed,unnamed,unnamed,unnamed	Wwc1
Ensembl Genes	20194	Stoml1	129	1.05034e-06	0.0224719	0.000174201	55.6193	0.0719175	4	2.41821e-05	0.00134499	1	0.128581	1	1	7.77717	0.128581	1	1	0.000363504	1	unnamed,unnamed,unnamed,unnamed	Stoml1
Ensembl Genes	6444	Ndufb9	130	1.05321e-06	0.0225334	0.000173334	29.2421	0.170987	5	5.74938e-05	0.00168124	1	0.128581	1	1	7.77717	0.128581	1	1	0.000363504	1	unnamed,unnamed,unnamed,unnamed,unnamed	Ndufb9
Ensembl Genes	17397	Pnkp	131	1.07031e-06	0.0228992	0.000174803	160.594	0.0186806	3	6.28131e-06	0.00100874	1	0.128581	1	1	7.77717	0.128581	1	1	0.000363504	1	unnamed,unnamed,unnamed	Pnkp
Ensembl Genes	19760	Kank2	132	1.12895e-06	0.0241539	0.000182984	54.6102	0.0732464	4	2.46289e-05	0.00134499	1	0.128581	1	1	7.77717	0.128581	1	1	0.000363504	1	unnamed,unnamed,unnamed,unnamed	Kank2
Ensembl Genes	6081	Rhobtb2	133	1.25256e-06	0.0267984	0.000201492	53.1892	0.0752032	4	2.52869e-05	0.00134499	1	0.128581	1	1	7.77717	0.128581	1	1	0.000363504	1	unnamed,unnamed,unnamed,unnamed	Rhobtb2
Ensembl Genes	5576	Stab1	134	1.29065e-06	0.0276134	0.00020607	52.7863	0.0757772	4	2.54799e-05	0.00134499	1	0.128581	1	1	7.77717	0.128581	1	1	0.000363504	1	unnamed,unnamed,unnamed,unnamed	Stab1
Ensembl Genes	7952	Ift140	135	1.39398e-06	0.0298242	0.00022092	51.7642	0.0772735	4	2.5983e-05	0.00134499	1	0.128581	1	1	7.77717	0.128581	1	1	0.000363504	1	unnamed,unnamed,unnamed,unnamed	Ift140
Ensembl Genes	3267	Kat7	136	1.45052e-06	0.0310338	0.00022819	51.2443	0.0780575	4	2.62467e-05	0.00134499	1	0.128581	1	1	7.77717	0.128581	1	1	0.000363504	1	unnamed,unnamed,unnamed,unnamed	Kat7
Ensembl Genes	2592	Csf2	137	1.5265e-06	0.0326594	0.00023839	27.0891	0.184576	5	6.20633e-05	0.00168124	1	0.128581	1	1	7.77717	0.128581	1	1	0.000363504	1	unnamed,unnamed,unnamed,unnamed,unnamed	Csf2
Ensembl Genes	18610	Col4a2	138	1.52841e-06	0.0327003	0.000236959	17.7841	0.337381	6	0.000113443	0.00201748	1	0.128581	1	1	7.77717	0.128581	1	1	0.000363504	1	unnamed,unnamed,unnamed,unnamed,unnamed,unnamed	Col4a2
Ensembl Genes	14154	Agrn	139	1.57662e-06	0.0337318	0.000242675	50.1706	0.0797279	4	2.68083e-05	0.00134499	1	0.128581	1	1	7.77717	0.128581	1	1	0.000363504	1	unnamed,unnamed,unnamed,unnamed	Agrn
Ensembl Genes	11522	Soga1	140	1.6772e-06	0.0358837	0.000256312	49.3885	0.0809905	4	2.72329e-05	0.00134499	1	0.128581	1	1	7.77717	0.128581	1	1	0.000363504	1	unnamed,unnamed,unnamed,unnamed	Soga1
Ensembl Genes	4971	Isca1	141	1.68913e-06	0.036139	0.000256305	49.2996	0.0811365	4	2.7282e-05	0.00134499	1	0.128581	1	1	7.77717	0.128581	1	1	0.000363504	1	unnamed,unnamed,unnamed,unnamed	Isca1
Ensembl Genes	5523	Ppif	142	1.75856e-06	0.0376244	0.000264961	17.3525	0.345772	6	0.000116265	0.00201748	1	0.128581	1	1	7.77717	0.128581	1	1	0.000363504	1	unnamed,unnamed,unnamed,unnamed,unnamed,unnamed	Ppif
Ensembl Genes	19759	Spc24	143	1.78611e-06	0.0382138	0.000267229	48.6052	0.0822958	4	2.76718e-05	0.00134499	1	0.128581	1	1	7.77717	0.128581	1	1	0.000363504	1	unnamed,unnamed,unnamed,unnamed	Spc24
Ensembl Genes	2591	P4ha2	144	2.05122e-06	0.043886	0.000304764	25.4856	0.196189	5	6.59681e-05	0.00168124	1	0.128581	1	1	7.77717	0.128581	1	1	0.000363504	1	unnamed,unnamed,unnamed,unnamed,unnamed	P4ha2
Ensembl Genes	415	Mff	145	2.10628e-06	0.0450639	0.000310786	25.3464	0.197266	5	6.63303e-05	0.00168124	1	0.128581	1	1	7.77717	0.128581	1	1	0.000363504	1	unnamed,unnamed,unnamed,unnamed,unnamed	Mff
Ensembl Genes	8037	Nudt3	146	2.13442e-06	0.0456659	0.00031278	46.4525	0.0861094	4	2.89541e-05	0.00134499	1	0.128581	1	1	7.77717	0.128581	1	1	0.000363504	1	unnamed,unnamed,unnamed,unnamed	Nudt3
Ensembl Genes	3625	Axin2	147	2.13947e-06	0.045774	0.000311388	9.93137	0.805529	8	0.000270857	0.00268998	1	0.128581	1	1	7.77717	0.128581	1	1	0.000363504	1	unnamed,unnamed,unnamed,unnamed,unnamed,unnamed,unnamed,unnamed	Axin2
Ensembl Genes	4217	Pnma1	148	2.24519e-06	0.0480358	0.000324566	45.8585	0.0872249	4	2.93291e-05	0.00134499	1	0.128581	1	1	7.77717	0.128581	1	1	0.000363504	1	unnamed,unnamed,unnamed,unnamed	Pnma1
Ensembl Genes	6725	Nfam1	149	2.25265e-06	0.0481955	0.00032346	24.9967	0.200026	5	6.72583e-05	0.00168124	1	0.128581	1	1	7.77717	0.128581	1	1	0.000363504	1	unnamed,unnamed,unnamed,unnamed,unnamed	Nfam1
Ensembl Genes	15293	Lfng	150	2.28062e-06	0.048794	0.000325293	45.6761	0.0875731	4	2.94462e-05	0.00134499	1	0.128581	1	1	7.77717	0.128581	1	1	0.000363504	1	unnamed,unnamed,unnamed,unnamed	Lfng
Ensembl Genes	11521	Dsn1	151	2.6777e-06	0.0572895	0.000379401	43.8477	0.091225	4	3.06742e-05	0.00134499	1	0.128581	1	1	7.77717	0.128581	1	1	0.000363504	1	unnamed,unnamed,unnamed,unnamed	Dsn1
Ensembl Genes	14251	Napepld	152	2.7199e-06	0.0581923	0.000382844	43.6734	0.0915889	4	3.07965e-05	0.00134499	1	0.128581	1	1	7.77717	0.128581	1	1	0.000363504	1	unnamed,unnamed,unnamed,unnamed	Napepld
Ensembl Genes	1265	Ccdc28a	153	2.83747e-06	0.0607078	0.000396783	23.8304	0.209816	5	7.05501e-05	0.00168124	1	0.128581	1	1	7.77717	0.128581	1	1	0.000363504	1	unnamed,unnamed,unnamed,unnamed,unnamed	Ccdc28a
Ensembl Genes	11323	Rbbp9	154	2.9857e-06	0.063879	0.000414799	113.864	0.0263472	3	8.85917e-06	0.00100874	1	0.128581	1	1	7.77717	0.128581	1	1	0.000363504	1	unnamed,unnamed,unnamed	Rbbp9
Ensembl Genes	3793	Bahcc1	155	3.17575e-06	0.0679451	0.000438355	23.2805	0.214772	5	7.22165e-05	0.00168124	1	0.128581	1	1	7.77717	0.128581	1	1	0.000363504	1	unnamed,unnamed,unnamed,unnamed,unnamed	Bahcc1
Ensembl Genes	4110	Daam1	156	3.23762e-06	0.0692689	0.000444031	9.38141	0.85275	8	0.000286735	0.00268998	1	0.128581	1	1	7.77717	0.128581	1	1	0.000363504	1	unnamed,unnamed,unnamed,unnamed,unnamed,unnamed,unnamed,unnamed	Daam1
Ensembl Genes	14153	Rnf223	157	3.27583e-06	0.0700865	0.000446411	41.6525	0.0960327	4	3.22908e-05	0.00134499	1	0.128581	1	1	7.77717	0.128581	1	1	0.000363504	1	unnamed,unnamed,unnamed,unnamed	Rnf223
Ensembl Genes	1697	Plppr3	158	3.28051e-06	0.0701865	0.000444218	110.322	0.027193	3	9.14359e-06	0.00100874	1	0.128581	1	1	7.77717	0.128581	1	1	0.000363504	1	unnamed,unnamed,unnamed	Plppr3
Ensembl Genes	5953	Gja3	159	3.59944e-06	0.0770099	0.000484339	40.6641	0.0983669	4	3.30756e-05	0.00134499	1	0.128581	1	1	7.77717	0.128581	1	1	0.000363504	1	unnamed,unnamed,unnamed,unnamed	Gja3
Ensembl Genes	3833	Csnk1d	160	3.72499e-06	0.0796961	0.0004981	40.3101	0.0992308	4	3.33661e-05	0.00134499	1	0.128581	1	1	7.77717	0.128581	1	1	0.000363504	1	unnamed,unnamed,unnamed,unnamed	Csnk1d
Ensembl Genes	16766	Kptn	161	3.77138e-06	0.0806886	0.000501171	105.278	0.0284961	3	9.58173e-06	0.00100874	1	0.128581	1	1	7.77717	0.128581	1	1	0.000363504	1	unnamed,unnamed,unnamed	Kptn
Ensembl Genes	12789	Gng5	162	3.84805e-06	0.0823291	0.000508204	104.569	0.0286893	3	9.6467e-06	0.00100874	1	0.128581	1	1	7.77717	0.128581	1	1	0.000363504	1	unnamed,unnamed,unnamed	Gng5
Ensembl Genes	2055	Ctdsp2	163	3.89682e-06	0.0833724	0.000511487	39.849	0.100379	4	3.37521e-05	0.00134499	1	0.128581	1	1	7.77717	0.128581	1	1	0.000363504	1	unnamed,unnamed,unnamed,unnamed	Ctdsp2
Ensembl Genes	12447	Gpr89	164	4.12538e-06	0.0882625	0.000538186	39.2737	0.101849	4	3.42465e-05	0.00134499	1	0.128581	1	1	7.77717	0.128581	1	1	0.000363504	1	unnamed,unnamed,unnamed,unnamed	Gpr89
Ensembl Genes	12460	Adam30	165	4.19982e-06	0.0898552	0.000544577	21.9681	0.227602	5	7.65307e-05	0.00168124	1	0.128581	1	1	7.77717	0.128581	1	1	0.000363504	1	unnamed,unnamed,unnamed,unnamed,unnamed	Adam30
Ensembl Genes	11322	Polr3f	166	4.61738e-06	0.0987888	0.000595113	98.3605	0.0305001	3	1.02556e-05	0.00100874	1	0.128581	1	1	7.77717	0.128581	1	1	0.000363504	1	unnamed,unnamed,unnamed	Polr3f
Ensembl Genes	15023	Fam109a	167	4.65418e-06	0.0995762	0.000596265	21.5039	0.232516	5	7.81828e-05	0.00168124	1	0.128581	1	1	7.77717	0.128581	1	1	0.000363504	1	unnamed,unnamed,unnamed,unnamed,unnamed	Fam109a
Ensembl Genes	7953	Tmem204	168	4.89922e-06	0.104819	0.000623922	37.5873	0.106419	4	3.57831e-05	0.00134499	1	0.128581	1	1	7.77717	0.128581	1	1	0.000363504	1	unnamed,unnamed,unnamed,unnamed	Tmem204
Ensembl Genes	1279	Map7	169	5.15404e-06	0.110271	0.000652489	14.3581	0.417884	6	0.000140512	0.00201748	1	0.128581	1	1	7.77717	0.128581	1	1	0.000363504	1	unnamed,unnamed,unnamed,unnamed,unnamed,unnamed	Map7
Ensembl Genes	19272	Mmp15	170	5.35596e-06	0.114591	0.000674063	36.7411	0.10887	4	3.66072e-05	0.00134499	1	0.128581	1	1	7.77717	0.128581	1	1	0.000363504	1	unnamed,unnamed,unnamed,unnamed	Mmp15
Ensembl Genes	3626	E030025P04Rik	171	5.45574e-06	0.116726	0.000682606	14.214	0.422118	6	0.000141936	0.00201748	1	0.128581	1	1	7.77717	0.128581	1	1	0.000363504	1	unnamed,unnamed,unnamed,unnamed,unnamed,unnamed	E030025P04Rik
Ensembl Genes	15514	Snd1	172	5.50614e-06	0.117804	0.000684906	14.1909	0.422806	6	0.000142168	0.00201748	1	0.128581	1	1	7.77717	0.128581	1	1	0.000363504	1	unnamed,unnamed,unnamed,unnamed,unnamed,unnamed	Snd1
Ensembl Genes	11574	Pkig	173	5.84502e-06	0.125054	0.000722857	35.9296	0.111329	4	3.7434e-05	0.00134499	1	0.128581	1	1	7.77717	0.128581	1	1	0.000363504	1	unnamed,unnamed,unnamed,unnamed	Pkig
Ensembl Genes	20454	Atp1b3	174	5.88961e-06	0.126008	0.000724185	20.4753	0.244197	5	8.21106e-05	0.00168124	1	0.128581	1	1	7.77717	0.128581	1	1	0.000363504	1	unnamed,unnamed,unnamed,unnamed,unnamed	Atp1b3
Ensembl Genes	15070	Hip1r	175	5.95746e-06	0.12746	0.000728342	35.755	0.111872	4	3.76168e-05	0.00134499	1	0.128581	1	1	7.77717	0.128581	1	1	0.000363504	1	unnamed,unnamed,unnamed,unnamed	Hip1r
Ensembl Genes	10444	Acvr1	176	6.444e-06	0.13787	0.000783349	13.8003	0.434772	6	0.000146191	0.00201748	1	0.128581	1	1	7.77717	0.128581	1	1	0.000363504	1	unnamed,unnamed,unnamed,unnamed,unnamed,unnamed	Acvr1
Ensembl Genes	7890	Elob	177	6.54096e-06	0.139944	0.000790643	87.4974	0.0342867	3	1.15288e-05	0.00100874	1	0.128581	1	1	7.77717	0.128581	1	1	0.000363504	1	unnamed,unnamed,unnamed	Elob
Ensembl Genes	8035	Hmga1	178	7.08936e-06	0.151677	0.000852117	34.1988	0.116963	4	3.93286e-05	0.00134499	1	0.128581	1	1	7.77717	0.128581	1	1	0.000363504	1	unnamed,unnamed,unnamed,unnamed	Hmga1
Ensembl Genes	4970	1700014D04Rik	179	7.56849e-06	0.161928	0.000904624	83.3079	0.036011	3	1.21086e-05	0.00100874	1	0.128581	1	1	7.77717	0.128581	1	1	0.000363504	1	unnamed,unnamed,unnamed	1700014D04Rik
Ensembl Genes	10293	Pomt1	180	7.88883e-06	0.168782	0.000937675	33.2758	0.120207	4	4.04194e-05	0.00134499	1	0.128581	1	1	7.77717	0.128581	1	1	0.000363504	1	unnamed,unnamed,unnamed,unnamed	Pomt1
Ensembl Genes	17398	Ptov1	181	8.18964e-06	0.175217	0.000968051	81.1265	0.0369793	3	1.24342e-05	0.00100874	1	0.128581	1	1	7.77717	0.128581	1	1	0.000363504	1	unnamed,unnamed,unnamed	Ptov1
Ensembl Genes	20195	Loxl1	182	1.03299e-05	0.221008	0.00121433	31.0538	0.128809	4	4.33116e-05	0.00134499	1	0.128581	1	1	7.77717	0.128581	1	1	0.000363504	1	unnamed,unnamed,unnamed,unnamed	Loxl1
Ensembl Genes	13199	Wdr31	183	1.03639e-05	0.221737	0.00121167	74.9455	0.0400291	3	1.34597e-05	0.00100874	1	0.128581	1	1	7.77717	0.128581	1	1	0.000363504	1	unnamed,unnamed,unnamed	Wdr31
Ensembl Genes	11627	Pltp	184	1.06015e-05	0.22682	0.00123272	74.3757	0.0403357	3	1.35628e-05	0.00100874	1	0.128581	1	1	7.77717	0.128581	1	1	0.000363504	1	unnamed,unnamed,unnamed	Pltp
Ensembl Genes	16796	Hif3a	185	1.07912e-05	0.230877	0.00124798	73.933	0.0405773	3	1.3644e-05	0.00100874	1	0.128581	1	1	7.77717	0.128581	1	1	0.000363504	1	unnamed,unnamed,unnamed	Hif3a
Ensembl Genes	17813	Inppl1	186	1.14785e-05	0.245581	0.00132033	72.4116	0.0414298	3	1.39307e-05	0.00100874	1	0.128581	1	1	7.77717	0.128581	1	1	0.000363504	1	unnamed,unnamed,unnamed	Inppl1
Ensembl Genes	7889	Srrm2	187	1.16139e-05	0.248479	0.00132876	72.1261	0.0415938	3	1.39858e-05	0.00100874	1	0.128581	1	1	7.77717	0.128581	1	1	0.000363504	1	unnamed,unnamed,unnamed	Srrm2
Ensembl Genes	12459	Notch2	188	1.22733e-05	0.262588	0.00139674	17.5608	0.284725	5	9.5738e-05	0.00168124	1	0.128581	1	1	7.77717	0.128581	1	1	0.000363504	1	unnamed,unnamed,unnamed,unnamed,unnamed	Notch2
Ensembl Genes	5575	Nt5dc2	189	1.23369e-05	0.263948	0.00139655	70.6736	0.0424487	3	1.42733e-05	0.00100874	1	0.128581	1	1	7.77717	0.128581	1	1	0.000363504	1	unnamed,unnamed,unnamed	Nt5dc2
Ensembl Genes	15071	Vps37b	190	1.23987e-05	0.265269	0.00139615	29.632	0.134989	4	4.53897e-05	0.00134499	1	0.128581	1	1	7.77717	0.128581	1	1	0.000363504	1	unnamed,unnamed,unnamed,unnamed	Vps37b
Ensembl Genes	7715	Sytl3	191	1.26715e-05	0.271107	0.00141941	29.4668	0.135746	4	4.56443e-05	0.00134499	1	0.128581	1	1	7.77717	0.128581	1	1	0.000363504	1	unnamed,unnamed,unnamed,unnamed	Sytl3
Ensembl Genes	11575	Ada	192	1.2674e-05	0.27116	0.00141229	29.4653	0.135753	4	4.56466e-05	0.00134499	1	0.128581	1	1	7.77717	0.128581	1	1	0.000363504	1	unnamed,unnamed,unnamed,unnamed	Ada
Ensembl Genes	11377	Abhd12	193	1.31523e-05	0.281394	0.001458	29.1861	0.137051	4	4.60832e-05	0.00134499	1	0.128581	1	1	7.77717	0.128581	1	1	0.000363504	1	unnamed,unnamed,unnamed,unnamed	Abhd12
Ensembl Genes	2033	Llph	194	1.53643e-05	0.32872	0.00169443	16.7512	0.298485	5	0.000100365	0.00168124	1	0.128581	1	1	7.77717	0.128581	1	1	0.000363504	1	unnamed,unnamed,unnamed,unnamed,unnamed	Llph
Ensembl Genes	7344	Umps	195	1.57441e-05	0.336844	0.0017274	9.13226	0.766514	7	0.000257738	0.00235373	1	0.128581	1	1	7.77717	0.128581	1	1	0.000363504	1	unnamed,unnamed,unnamed,unnamed,unnamed,unnamed,unnamed	Umps
Ensembl Genes	11646	Ncoa3	196	1.69368e-05	0.362362	0.00184879	16.4112	0.30467	5	0.000102445	0.00168124	1	0.128581	1	1	7.77717	0.128581	1	1	0.000363504	1	unnamed,unnamed,unnamed,unnamed,unnamed	Ncoa3
Ensembl Genes	6221	Farp1	197	1.82375e-05	0.390191	0.00198067	11.4587	0.52362	6	0.000176066	0.00201748	1	0.128581	1	1	7.77717	0.128581	1	1	0.000363504	1	unnamed,unnamed,unnamed,unnamed,unnamed,unnamed	Farp1
Ensembl Genes	20753	Ctnnb1	198	1.91386e-05	0.409471	0.00206803	8.85479	0.790532	7	0.000265815	0.00235373	1	0.128581	1	1	7.77717	0.128581	1	1	0.000363504	1	unnamed,unnamed,unnamed,unnamed,unnamed,unnamed,unnamed	Ctnnb1
Ensembl Genes	19273	Cfap20	199	1.92163e-05	0.411133	0.00206599	26.4726	0.151099	4	5.08068e-05	0.00134499	1	0.128581	1	1	7.77717	0.128581	1	1	0.000363504	1	unnamed,unnamed,unnamed,unnamed	Cfap20
Ensembl Genes	10292	Prrc2b	200	1.95224e-05	0.417681	0.0020884	26.365	0.151716	4	5.10142e-05	0.00134499	1	0.128581	1	1	7.77717	0.128581	1	1	0.000363504	1	unnamed,unnamed,unnamed,unnamed	Prrc2b
Ensembl Genes	6523	Mafa	201	1.98462e-05	0.424609	0.00211248	26.2534	0.152361	4	5.1231e-05	0.00134499	1	0.128581	1	1	7.77717	0.128581	1	1	0.000363504	1	unnamed,unnamed,unnamed,unnamed	Mafa
Ensembl Genes	7975	Lmf1	202	2.1218e-05	0.453958	0.00224732	25.8048	0.15501	4	5.21216e-05	0.00134499	1	0.128581	1	1	7.77717	0.128581	1	1	0.000363504	1	unnamed,unnamed,unnamed,unnamed	Lmf1
Ensembl Genes	11647	Sulf2	203	2.1948e-05	0.469577	0.00231319	8.66467	0.807879	7	0.000271647	0.00235373	1	0.128581	1	1	7.77717	0.128581	1	1	0.000363504	1	unnamed,unnamed,unnamed,unnamed,unnamed,unnamed,unnamed	Sulf2
Ensembl Genes	7976	Gng13	204	2.40796e-05	0.515182	0.0025254	24.9759	0.160155	4	5.38516e-05	0.00134499	1	0.128581	1	1	7.77717	0.128581	1	1	0.000363504	1	unnamed,unnamed,unnamed,unnamed	Gng13
Ensembl Genes	18338	Wdr11	205	2.43448e-05	0.520857	0.00254077	7.07119	1.13135	8	0.000380414	0.00268998	1	0.128581	1	1	7.77717	0.128581	1	1	0.000363504	1	unnamed,unnamed,unnamed,unnamed,unnamed,unnamed,unnamed,unnamed	Wdr11
Ensembl Genes	13541	Kdm4a	206	2.96981e-05	0.63539	0.00308442	23.6582	0.169075	4	5.68509e-05	0.00134499	1	0.128581	1	1	7.77717	0.128581	1	1	0.000363504	1	unnamed,unnamed,unnamed,unnamed	Kdm4a
Ensembl Genes	13936	Ddi2	207	3.01172e-05	0.644358	0.00311284	52.2925	0.0573696	3	1.92904e-05	0.00100874	1	0.128581	1	1	7.77717	0.128581	1	1	0.000363504	1	unnamed,unnamed,unnamed	Ddi2
Ensembl Genes	13931	Spen	208	3.05116e-05	0.652795	0.00313844	23.4934	0.170261	4	5.72498e-05	0.00134499	1	0.128581	1	1	7.77717	0.128581	1	1	0.000363504	1	unnamed,unnamed,unnamed,unnamed	Spen
Ensembl Genes	3210	Ccdc182	209	3.05632e-05	0.653899	0.00312871	10.4382	0.574812	6	0.000193279	0.00201748	1	0.128581	1	1	7.77717	0.128581	1	1	0.000363504	1	unnamed,unnamed,unnamed,unnamed,unnamed,unnamed	Ccdc182
Ensembl Genes	15082	Snrnp35	210	3.16452e-05	0.677048	0.00322404	51.4246	0.0583379	3	1.9616e-05	0.00100874	1	0.128581	1	1	7.77717	0.128581	1	1	0.000363504	1	unnamed,unnamed,unnamed	Snrnp35
Ensembl Genes	15083	Rilpl1	210	3.16452e-05	0.677048	0.00322404	51.4246	0.0583379	3	1.9616e-05	0.00100874	1	0.128581	1	1	7.77717	0.128581	1	1	0.000363504	1	unnamed,unnamed,unnamed	Rilpl1
Ensembl Genes	16765	Napa	212	3.19107e-05	0.682729	0.00322042	51.2794	0.058503	3	1.96715e-05	0.00100874	1	0.128581	1	1	7.77717	0.128581	1	1	0.000363504	1	unnamed,unnamed,unnamed	Napa
Ensembl Genes	11376	Pygb	213	3.22011e-05	0.688942	0.00323447	23.1679	0.172652	4	5.80539e-05	0.00134499	1	0.128581	1	1	7.77717	0.128581	1	1	0.000363504	1	unnamed,unnamed,unnamed,unnamed	Pygb
Ensembl Genes	3760	Pgs1	214	3.24714e-05	0.694726	0.00324638	23.1179	0.173026	4	5.81797e-05	0.00134499	1	0.128581	1	1	7.77717	0.128581	1	1	0.000363504	1	unnamed,unnamed,unnamed,unnamed	Pgs1
Ensembl Genes	14956	Rplp0	215	3.2969e-05	0.705371	0.0032808	50.7166	0.0591523	3	1.98898e-05	0.00100874	1	0.128581	1	1	7.77717	0.128581	1	1	0.000363504	1	unnamed,unnamed,unnamed	Rplp0
Ensembl Genes	10212	Fcnb	216	3.3466e-05	0.716006	0.00331484	14.2103	0.351858	5	0.000118311	0.00168124	1	0.128581	1	1	7.77717	0.128581	1	1	0.000363504	1	unnamed,unnamed,unnamed,unnamed,unnamed	Fcnb
Ensembl Genes	6137	Tsc22d1	217	3.35164e-05	0.717083	0.00330453	14.2057	0.351971	5	0.000118349	0.00168124	1	0.128581	1	1	7.77717	0.128581	1	1	0.000363504	1	unnamed,unnamed,unnamed,unnamed,unnamed	Tsc22d1
Ensembl Genes	16150	Atg7	218	3.40635e-05	0.728788	0.00334307	10.2347	0.586239	6	0.000197121	0.00201748	1	0.128581	1	1	7.77717	0.128581	1	1	0.000363504	1	unnamed,unnamed,unnamed,unnamed,unnamed,unnamed	Atg7
Ensembl Genes	12788	Spata1	219	3.4139e-05	0.730403	0.00333517	50.1217	0.0598543	3	2.01259e-05	0.00100874	1	0.128581	1	1	7.77717	0.128581	1	1	0.000363504	1	unnamed,unnamed,unnamed	Spata1
Ensembl Genes	2263	Emid1	220	3.43493e-05	0.734903	0.00334047	22.7837	0.175564	4	5.9033e-05	0.00134499	1	0.128581	1	1	7.77717	0.128581	1	1	0.000363504	1	unnamed,unnamed,unnamed,unnamed	Emid1
Ensembl Genes	18872	Cfap97	221	3.47005e-05	0.742418	0.00335936	49.8457	0.0601857	3	2.02373e-05	0.00100874	1	0.128581	1	1	7.77717	0.128581	1	1	0.000363504	1	unnamed,unnamed,unnamed	Cfap97
Ensembl Genes	3266	Tac4	222	3.58061e-05	0.766071	0.00345077	22.5398	0.177463	4	5.96717e-05	0.00134499	1	0.128581	1	1	7.77717	0.128581	1	1	0.000363504	1	unnamed,unnamed,unnamed,unnamed	Tac4
Ensembl Genes	7729	Rnaset2a	223	3.60435e-05	0.771151	0.00345808	49.2092	0.0609642	3	2.04991e-05	0.00100874	1	0.128581	1	1	7.77717	0.128581	1	1	0.000363504	1	unnamed,unnamed,unnamed	Rnaset2a
Ensembl Genes	7646	Atp5o	224	3.66248e-05	0.783588	0.00349816	13.9406	0.358666	5	0.0001206	0.00168124	1	0.128581	1	1	7.77717	0.128581	1	1	0.000363504	1	unnamed,unnamed,unnamed,unnamed,unnamed	Atp5o
Ensembl Genes	16426	Bcl2l14	225	3.67789e-05	0.786884	0.00349726	10.093	0.59447	6	0.000199889	0.00201748	1	0.128581	1	1	7.77717	0.128581	1	1	0.000363504	1	unnamed,unnamed,unnamed,unnamed,unnamed,unnamed	Bcl2l14
Ensembl Genes	20510	Bfsp2	226	3.75362e-05	0.803087	0.00355348	13.8679	0.360545	5	0.000121232	0.00168124	1	0.128581	1	1	7.77717	0.128581	1	1	0.000363504	1	unnamed,unnamed,unnamed,unnamed,unnamed	Bfsp2
Ensembl Genes	16425	Etv6	227	3.80731e-05	0.814574	0.00358843	10.0297	0.598223	6	0.000201151	0.00201748	1	0.128581	1	1	7.77717	0.128581	1	1	0.000363504	1	unnamed,unnamed,unnamed,unnamed,unnamed,unnamed	Etv6
Ensembl Genes	12509	Gm10964	228	3.9954e-05	0.854816	0.00374919	47.5228	0.0631277	3	2.12265e-05	0.00100874	1	0.128581	1	1	7.77717	0.128581	1	1	0.000363504	1	unnamed,unnamed,unnamed	Gm10964
Ensembl Genes	13198	Rnf183	229	4.00528e-05	0.856929	0.00374205	47.483	0.0631804	3	2.12443e-05	0.00100874	1	0.128581	1	1	7.77717	0.128581	1	1	0.000363504	1	unnamed,unnamed,unnamed	Rnf183
Ensembl Genes	10105	Ehmt1	230	4.35418e-05	0.931578	0.00405034	21.4248	0.186699	4	6.27772e-05	0.00134499	1	0.128581	1	1	7.77717	0.128581	1	1	0.000363504	1	unnamed,unnamed,unnamed,unnamed	Ehmt1
Ensembl Genes	9897	Trim8	231	4.49962e-05	0.962693	0.0041675	21.2428	0.188299	4	6.33151e-05	0.00134499	1	0.128581	1	1	7.77717	0.128581	1	1	0.000363504	1	unnamed,unnamed,unnamed,unnamed	Trim8
Ensembl Genes	3765	Cep295nl	232	4.67619e-05	1	0.00431237	45.0558	0.0665841	3	2.23887e-05	0.00100874	1	0.128581	1	1	7.77717	0.128581	1	1	0.000363504	1	unnamed,unnamed,unnamed	Cep295nl
Ensembl Genes	12399	Mcl1	233	5.06622e-05	1	0.00465201	43.8486	0.0684173	3	2.30052e-05	0.00100874	1	0.128581	1	1	7.77717	0.128581	1	1	0.000363504	1	unnamed,unnamed,unnamed	Mcl1
Ensembl Genes	4383	Gsc	234	5.14145e-05	1	0.00470091	12.9686	0.385546	5	0.000129639	0.00168124	1	0.128581	1	1	7.77717	0.128581	1	1	0.000363504	1	unnamed,unnamed,unnamed,unnamed,unnamed	Gsc
Ensembl Genes	1163	Angel2	235	5.14635e-05	1	0.00468537	43.6158	0.0687824	3	2.31279e-05	0.00100874	1	0.128581	1	1	7.77717	0.128581	1	1	0.000363504	1	unnamed,unnamed,unnamed	Angel2
Ensembl Genes	3211	Msi2	236	5.44636e-05	1	0.00493749	9.39507	0.638633	6	0.000214739	0.00201748	1	0.128581	1	1	7.77717	0.128581	1	1	0.000363504	1	unnamed,unnamed,unnamed,unnamed,unnamed,unnamed	Msi2
Ensembl Genes	3701	Tsen54	237	5.45663e-05	1	0.00492594	190.75	0.010485	2	3.52554e-06	0.000672495	1	0.128581	1	1	7.77717	0.128581	1	1	0.000363504	1	unnamed,unnamed	Tsen54
Ensembl Genes	8104	Ndufv3	238	5.70061e-05	1	0.00512456	42.1283	0.071211	3	2.39445e-05	0.00100874	1	0.128581	1	1	7.77717	0.128581	1	1	0.000363504	1	unnamed,unnamed,unnamed	Ndufv3
Ensembl Genes	15515	Lrrc4	239	5.73162e-05	1	0.00513088	9.30759	0.644635	6	0.000216757	0.00201748	1	0.128581	1	1	7.77717	0.128581	1	1	0.000363504	1	unnamed,unnamed,unnamed,unnamed,unnamed,unnamed	Lrrc4
Ensembl Genes	5558	Cacna1d	240	5.73379e-05	1	0.00511144	42.0454	0.0713514	3	2.39917e-05	0.00100874	1	0.128581	1	1	7.77717	0.128581	1	1	0.000363504	1	unnamed,unnamed,unnamed	Cacna1d
Ensembl Genes	14955	Pxn	241	6.06491e-05	1	0.00538418	41.2518	0.0727241	3	2.44533e-05	0.00100874	1	0.128581	1	1	7.77717	0.128581	1	1	0.000363504	1	unnamed,unnamed,unnamed	Pxn
Ensembl Genes	18608	Irs2	242	6.21813e-05	1	0.00549739	6.17765	1.29499	8	0.000435437	0.00268998	1	0.128581	1	1	7.77717	0.128581	1	1	0.000363504	1	unnamed,unnamed,unnamed,unnamed,unnamed,unnamed,unnamed,unnamed	Irs2
Ensembl Genes	502	Agap1	243	6.6361e-05	1	0.00584278	7.25646	0.964657	7	0.000324364	0.00235373	1	0.128581	1	1	7.77717	0.128581	1	1	0.000363504	1	unnamed,unnamed,unnamed,unnamed,unnamed,unnamed,unnamed	Agap1
Ensembl Genes	12983	Cntfr	244	6.77156e-05	1	0.0059376	39.7364	0.0754975	3	2.53859e-05	0.00100874	1	0.128581	1	1	7.77717	0.128581	1	1	0.000363504	1	unnamed,unnamed,unnamed	Cntfr
Ensembl Genes	9842	Cox15	245	6.80691e-05	1	0.00594424	39.6662	0.0756312	3	2.54308e-05	0.00100874	1	0.128581	1	1	7.77717	0.128581	1	1	0.000363504	1	unnamed,unnamed,unnamed	Cox15
Ensembl Genes	16795	Ppp5c	246	6.92392e-05	1	0.00602184	39.4372	0.0760704	3	2.55785e-05	0.00100874	1	0.128581	1	1	7.77717	0.128581	1	1	0.000363504	1	unnamed,unnamed,unnamed	Ppp5c
Ensembl Genes	7738	1700010I14Rik	247	6.98641e-05	1	0.00605159	7.19618	0.972739	7	0.000327081	0.00235373	1	0.128581	1	1	7.77717	0.128581	1	1	0.000363504	1	unnamed,unnamed,unnamed,unnamed,unnamed,unnamed,unnamed	1700010I14Rik
Ensembl Genes	8429	Vegfa	248	7.04285e-05	1	0.00607588	12.1238	0.412412	5	0.000138673	0.00168124	1	0.128581	1	1	7.77717	0.128581	1	1	0.000363504	1	unnamed,unnamed,unnamed,unnamed,unnamed	Vegfa
Ensembl Genes	9841	Entpd7	249	7.07423e-05	1	0.00607844	39.1504	0.0766276	3	2.57658e-05	0.00100874	1	0.128581	1	1	7.77717	0.128581	1	1	0.000363504	1	unnamed,unnamed,unnamed	Entpd7
Ensembl Genes	6445	Mtss1	250	7.42695e-05	1	0.00635598	11.9864	0.41714	5	0.000140262	0.00168124	1	0.128581	1	1	7.77717	0.128581	1	1	0.000363504	1	unnamed,unnamed,unnamed,unnamed,unnamed	Mtss1
Ensembl Genes	8108	Cryaa	251	7.43355e-05	1	0.00633628	18.6398	0.214594	4	7.21569e-05	0.00134499	1	0.128581	1	1	7.77717	0.128581	1	1	0.000363504	1	unnamed,unnamed,unnamed,unnamed	Cryaa
Ensembl Genes	19653	Ankrd49	252	8.07449e-05	1	0.00685531	37.4292	0.0801514	3	2.69507e-05	0.00100874	1	0.128581	1	1	7.77717	0.128581	1	1	0.000363504	1	unnamed,unnamed,unnamed	Ankrd49
Ensembl Genes	9580	Mpeg1	253	8.32282e-05	1	0.00703821	37.0455	0.0809815	3	2.72298e-05	0.00100874	1	0.128581	1	1	7.77717	0.128581	1	1	0.000363504	1	unnamed,unnamed,unnamed	Mpeg1
Ensembl Genes	17673	Mesd	254	8.6079e-05	1	0.00725063	17.9388	0.22298	4	7.49765e-05	0.00134499	1	0.128581	1	1	7.77717	0.128581	1	1	0.000363504	1	unnamed,unnamed,unnamed,unnamed	Mesd
Ensembl Genes	8400	Tnfrsf21	255	8.6689e-05	1	0.00727338	11.5944	0.431242	5	0.000145004	0.00168124	1	0.128581	1	1	7.77717	0.128581	1	1	0.000363504	1	unnamed,unnamed,unnamed,unnamed,unnamed	Tnfrsf21
Ensembl Genes	4384	Dicer1	256	8.85662e-05	1	0.00740185	11.5411	0.433236	5	0.000145675	0.00168124	1	0.128581	1	1	7.77717	0.128581	1	1	0.000363504	1	unnamed,unnamed,unnamed,unnamed,unnamed	Dicer1
Ensembl Genes	11175	Atp8b4	257	9.37134e-05	1	0.00780155	11.4014	0.438542	5	0.000147459	0.00168124	1	0.128581	1	1	7.77717	0.128581	1	1	0.000363504	1	unnamed,unnamed,unnamed,unnamed,unnamed	Atp8b4
Ensembl Genes	9898	Arl3	258	9.50959e-05	1	0.00788596	35.4024	0.0847401	3	2.84936e-05	0.00100874	1	0.128581	1	1	7.77717	0.128581	1	1	0.000363504	1	unnamed,unnamed,unnamed	Arl3
Ensembl Genes	8506	Mocs1	259	9.50979e-05	1	0.00785567	8.47883	0.707645	6	0.000237944	0.00201748	1	0.128581	1	1	7.77717	0.128581	1	1	0.000363504	1	unnamed,unnamed,unnamed,unnamed,unnamed,unnamed	Mocs1
Ensembl Genes	7645	Itsn1	260	9.9791e-05	1	0.00821165	17.2579	0.231778	4	7.79347e-05	0.00134499	1	0.128581	1	1	7.77717	0.128581	1	1	0.000363504	1	unnamed,unnamed,unnamed,unnamed	Itsn1
Ensembl Genes	18364	Lhpp	261	0.000102693	1	0.00841807	17.1287	0.233526	4	7.85224e-05	0.00134499	1	0.128581	1	1	7.77717	0.128581	1	1	0.000363504	1	unnamed,unnamed,unnamed,unnamed	Lhpp
Ensembl Genes	12400	Adamtsl4	262	0.000108004	1	0.00881963	33.9001	0.0884953	3	2.97563e-05	0.00100874	1	0.128581	1	1	7.77717	0.128581	1	1	0.000363504	1	unnamed,unnamed,unnamed	Adamtsl4
Ensembl Genes	14052	Slc25a33	263	0.000108672	1	0.00884046	16.8764	0.237017	4	7.96963e-05	0.00134499	1	0.128581	1	1	7.77717	0.128581	1	1	0.000363504	1	unnamed,unnamed,unnamed,unnamed	Slc25a33
Ensembl Genes	19491	Gse1	264	0.000112152	1	0.00908902	10.9678	0.455881	5	0.000153289	0.00168124	1	0.128581	1	1	7.77717	0.128581	1	1	0.000363504	1	unnamed,unnamed,unnamed,unnamed,unnamed	Gse1
Ensembl Genes	838	Stx6	265	0.000112802	1	0.00910716	33.4015	0.0898163	3	3.02005e-05	0.00100874	1	0.128581	1	1	7.77717	0.128581	1	1	0.000363504	1	unnamed,unnamed,unnamed	Stx6
Ensembl Genes	1917	Dcn	266	0.000117104	1	0.00941894	6.61442	1.05829	7	0.000355848	0.00235373	1	0.128581	1	1	7.77717	0.128581	1	1	0.000363504	1	unnamed,unnamed,unnamed,unnamed,unnamed,unnamed,unnamed	Dcn
Ensembl Genes	17086	Ttc9b	267	0.000117354	1	0.00940371	32.9539	0.0910362	3	3.06107e-05	0.00100874	1	0.128581	1	1	7.77717	0.128581	1	1	0.000363504	1	unnamed,unnamed,unnamed	Ttc9b
Ensembl Genes	14060	Rere	268	0.0001219	1	0.00973153	10.7718	0.464177	5	0.000156078	0.00168124	1	0.128581	1	1	7.77717	0.128581	1	1	0.000363504	1	unnamed,unnamed,unnamed,unnamed,unnamed	Rere
Ensembl Genes	20237	Smad3	269	0.000122368	1	0.00973258	10.7628	0.464562	5	0.000156208	0.00168124	1	0.128581	1	1	7.77717	0.128581	1	1	0.000363504	1	unnamed,unnamed,unnamed,unnamed,unnamed	Smad3
Ensembl Genes	13542	Ptprf	270	0.000125924	1	0.00997829	16.236	0.246366	4	8.284e-05	0.00134499	1	0.128581	1	1	7.77717	0.128581	1	1	0.000363504	1	unnamed,unnamed,unnamed,unnamed	Ptprf
Ensembl Genes	15141	Gtf2i	271	0.000129778	1	0.0102457	16.1078	0.248326	4	8.34991e-05	0.00134499	1	0.128581	1	1	7.77717	0.128581	1	1	0.000363504	1	unnamed,unnamed,unnamed,unnamed	Gtf2i
Ensembl Genes	20210	Pkm	272	0.000132545	1	0.0104257	31.6132	0.094897	3	3.19089e-05	0.00100874	1	0.128581	1	1	7.77717	0.128581	1	1	0.000363504	1	unnamed,unnamed,unnamed	Pkm
Ensembl Genes	6763	Ppara	273	0.00014503	1	0.011366	15.6437	0.255694	4	8.59765e-05	0.00134499	1	0.128581	1	1	7.77717	0.128581	1	1	0.000363504	1	unnamed,unnamed,unnamed,unnamed	Ppara
Ensembl Genes	20211	Gramd2	274	0.00015201	1	0.0118695	30.1677	0.0994442	3	3.34379e-05	0.00100874	1	0.128581	1	1	7.77717	0.128581	1	1	0.000363504	1	unnamed,unnamed,unnamed	Gramd2
Ensembl Genes	693	Nuak2	275	0.000162946	1	0.0126772	29.4595	0.101835	3	3.42416e-05	0.00100874	1	0.128581	1	1	7.77717	0.128581	1	1	0.000363504	1	unnamed,unnamed,unnamed	Nuak2
Ensembl Genes	17085	Akt2	276	0.000163157	1	0.0126476	29.4465	0.101879	3	3.42567e-05	0.00100874	1	0.128581	1	1	7.77717	0.128581	1	1	0.000363504	1	unnamed,unnamed,unnamed	Akt2
Ensembl Genes	1916	Btg1	277	0.000169929	1	0.013125	5.32669	1.50187	8	0.000505	0.00268998	1	0.128581	1	1	7.77717	0.128581	1	1	0.000363504	1	unnamed,unnamed,unnamed,unnamed,unnamed,unnamed,unnamed,unnamed	Btg1
Ensembl Genes	6053	Dpysl2	278	0.000169964	1	0.0130805	15.0029	0.266615	4	8.96486e-05	0.00134499	1	0.128581	1	1	7.77717	0.128581	1	1	0.000363504	1	unnamed,unnamed,unnamed,unnamed	Dpysl2
Ensembl Genes	6643	Tmem184b	279	0.000172603	1	0.0132359	28.8851	0.10386	3	3.49226e-05	0.00100874	1	0.128581	1	1	7.77717	0.128581	1	1	0.000363504	1	unnamed,unnamed,unnamed	Tmem184b
Ensembl Genes	3152	Tada2a	280	0.000173784	1	0.0132789	28.8177	0.104103	3	3.50042e-05	0.00100874	1	0.128581	1	1	7.77717	0.128581	1	1	0.000363504	1	unnamed,unnamed,unnamed	Tada2a
Ensembl Genes	18365	Fam53b	281	0.000177368	1	0.0135046	14.835	0.269633	4	9.06635e-05	0.00134499	1	0.128581	1	1	7.77717	0.128581	1	1	0.000363504	1	unnamed,unnamed,unnamed,unnamed	Fam53b
Ensembl Genes	8694	Cdkl4	282	0.0001819	1	0.0138005	14.7364	0.271436	4	9.12697e-05	0.00134499	1	0.128581	1	1	7.77717	0.128581	1	1	0.000363504	1	unnamed,unnamed,unnamed,unnamed	Cdkl4
Ensembl Genes	20453	Tfdp2	283	0.000186001	1	0.0140618	14.6499	0.27304	4	9.18091e-05	0.00134499	1	0.128581	1	1	7.77717	0.128581	1	1	0.000363504	1	unnamed,unnamed,unnamed,unnamed	Tfdp2
Ensembl Genes	694	Tmcc2	284	0.000189304	1	0.0142612	27.9861	0.107196	3	3.60444e-05	0.00100874	1	0.128581	1	1	7.77717	0.128581	1	1	0.000363504	1	unnamed,unnamed,unnamed	Tmcc2
Ensembl Genes	1164	Vash2	285	0.000190686	1	0.0143149	27.9165	0.107464	3	3.61343e-05	0.00100874	1	0.128581	1	1	7.77717	0.128581	1	1	0.000363504	1	unnamed,unnamed,unnamed	Vash2
Ensembl Genes	12463	Phgdh	286	0.0001929	1	0.0144304	27.8063	0.107889	3	3.62775e-05	0.00100874	1	0.128581	1	1	7.77717	0.128581	1	1	0.000363504	1	unnamed,unnamed,unnamed	Phgdh
Ensembl Genes	13930	Zbtb17	287	0.000204239	1	0.0152254	27.2675	0.110021	3	3.69944e-05	0.00100874	1	0.128581	1	1	7.77717	0.128581	1	1	0.000363504	1	unnamed,unnamed,unnamed	Zbtb17
Ensembl Genes	12224	Slc50a1	288	0.000208073	1	0.0154573	97.3565	0.0205431	2	6.90755e-06	0.000672495	1	0.128581	1	1	7.77717	0.128581	1	1	0.000363504	1	unnamed,unnamed	Slc50a1
Ensembl Genes	6459	Fam49b	289	0.000208916	1	0.0154663	9.58013	0.521914	5	0.000175492	0.00168124	1	0.128581	1	1	7.77717	0.128581	1	1	0.000363504	1	unnamed,unnamed,unnamed,unnamed,unnamed	Fam49b
Ensembl Genes	4406	Ccnk	290	0.000216032	1	0.015938	26.7478	0.112159	3	3.77131e-05	0.00100874	1	0.128581	1	1	7.77717	0.128581	1	1	0.000363504	1	unnamed,unnamed,unnamed	Ccnk
Ensembl Genes	14043	Kif1b	291	0.000219781	1	0.0161588	14.017	0.285367	4	9.59541e-05	0.00134499	1	0.128581	1	1	7.77717	0.128581	1	1	0.000363504	1	unnamed,unnamed,unnamed,unnamed	Kif1b
Ensembl Genes	9581	Dtx4	292	0.0002261	1	0.0165665	26.3332	0.113925	3	3.83069e-05	0.00100874	1	0.128581	1	1	7.77717	0.128581	1	1	0.000363504	1	unnamed,unnamed,unnamed	Dtx4
Ensembl Genes	15128	Kctd7	293	0.000228526	1	0.0166871	26.2369	0.114343	3	3.84474e-05	0.00100874	1	0.128581	1	1	7.77717	0.128581	1	1	0.000363504	1	unnamed,unnamed,unnamed	Kctd7
Ensembl Genes	17674	Cemip	294	0.00023262	1	0.0169282	13.8077	0.289694	4	9.7409e-05	0.00134499	1	0.128581	1	1	7.77717	0.128581	1	1	0.000363504	1	unnamed,unnamed,unnamed,unnamed	Cemip
Ensembl Genes	17025	Erf	295	0.000244897	1	0.0177613	89.6865	0.0222999	2	7.49829e-06	0.000672495	1	0.128581	1	1	7.77717	0.128581	1	1	0.000363504	1	unnamed,unnamed	Erf
Ensembl Genes	19447	Adamts18	296	0.000252692	1	0.0182647	9.18888	0.544136	5	0.000182964	0.00168124	1	0.128581	1	1	7.77717	0.128581	1	1	0.000363504	1	unnamed,unnamed,unnamed,unnamed,unnamed	Adamts18
Ensembl Genes	7186	Ccdc188	297	0.000253569	1	0.0182664	25.3169	0.118498	3	3.98446e-05	0.00100874	1	0.128581	1	1	7.77717	0.128581	1	1	0.000363504	1	unnamed,unnamed,unnamed	Ccdc188
Ensembl Genes	9095	2022-03-03	298	0.000259746	1	0.0186486	13.4093	0.298301	4	0.000100303	0.00134499	1	0.128581	1	1	7.77717	0.128581	1	1	0.000363504	1	unnamed,unnamed,unnamed,unnamed	2022-03-03
Ensembl Genes	14884	Crybb1	299	0.000270606	1	0.0193633	85.2872	0.0234502	2	7.88506e-06	0.000672495	1	0.128581	1	1	7.77717	0.128581	1	1	0.000363504	1	unnamed,unnamed	Crybb1
Ensembl Genes	625	Tmem37	300	0.000273741	1	0.0195223	24.6598	0.121655	3	4.09063e-05	0.00100874	1	0.128581	1	1	7.77717	0.128581	1	1	0.000363504	1	unnamed,unnamed,unnamed	Tmem37
Ensembl Genes	3467	Stat3	301	0.000274499	1	0.0195113	24.6364	0.121771	3	4.09452e-05	0.00100874	1	0.128581	1	1	7.77717	0.128581	1	1	0.000363504	1	unnamed,unnamed,unnamed	Stat3
Ensembl Genes	15127	Tpst1	302	0.000283183	1	0.0200619	24.374	0.123082	3	4.1386e-05	0.00100874	1	0.128581	1	1	7.77717	0.128581	1	1	0.000363504	1	unnamed,unnamed,unnamed	Tpst1
Ensembl Genes	15411	Fry	303	0.000285254	1	0.020142	8.94719	0.558834	5	0.000187907	0.00168124	1	0.128581	1	1	7.77717	0.128581	1	1	0.000363504	1	unnamed,unnamed,unnamed,unnamed,unnamed	Fry
Ensembl Genes	9015	Nr3c1	304	0.000286113	1	0.0201361	6.89785	0.869836	6	0.00029248	0.00201748	1	0.128581	1	1	7.77717	0.128581	1	1	0.000363504	1	unnamed,unnamed,unnamed,unnamed,unnamed,unnamed	Nr3c1
Ensembl Genes	13324	Tek	305	0.000286931	1	0.0201275	13.059	0.306301	4	0.000102993	0.00134499	1	0.128581	1	1	7.77717	0.128581	1	1	0.000363504	1	unnamed,unnamed,unnamed,unnamed	Tek
Ensembl Genes	7716	Ezr	306	0.000287204	1	0.0200808	13.0557	0.306379	4	0.000103019	0.00134499	1	0.128581	1	1	7.77717	0.128581	1	1	0.000363504	1	unnamed,unnamed,unnamed,unnamed	Ezr
Ensembl Genes	6542	Plec	307	0.000288423	1	0.0201004	24.2208	0.12386	3	4.16478e-05	0.00100874	1	0.128581	1	1	7.77717	0.128581	1	1	0.000363504	1	unnamed,unnamed,unnamed	Plec
Ensembl Genes	6541	BC024139	308	0.000288758	1	0.0200583	24.2111	0.12391	3	4.16644e-05	0.00100874	1	0.128581	1	1	7.77717	0.128581	1	1	0.000363504	1	unnamed,unnamed,unnamed	BC024139
Ensembl Genes	3466	Stat5a	309	0.000294148	1	0.0203667	24.0576	0.124701	3	4.19303e-05	0.00100874	1	0.128581	1	1	7.77717	0.128581	1	1	0.000363504	1	unnamed,unnamed,unnamed	Stat5a
Ensembl Genes	14568	Slc10a4	310	0.000299945	1	0.0207011	12.9057	0.30994	4	0.000104217	0.00134499	1	0.128581	1	1	7.77717	0.128581	1	1	0.000363504	1	unnamed,unnamed,unnamed,unnamed	Slc10a4
Ensembl Genes	6490	Gm6569	311	0.00030767	1	0.0211659	23.6884	0.126644	3	4.25837e-05	0.00100874	1	0.128581	1	1	7.77717	0.128581	1	1	0.000363504	1	unnamed,unnamed,unnamed	Gm6569
Ensembl Genes	15386	Lnx2	312	0.000308139	1	0.0211302	23.6761	0.12671	3	4.2606e-05	0.00100874	1	0.128581	1	1	7.77717	0.128581	1	1	0.000363504	1	unnamed,unnamed,unnamed	Lnx2
Ensembl Genes	2111	Timeless	313	0.000308784	1	0.0211068	79.7981	0.0250632	2	8.42745e-06	0.000672495	1	0.128581	1	1	7.77717	0.128581	1	1	0.000363504	1	unnamed,unnamed	Timeless
Ensembl Genes	19655	Gpr83	314	0.000310326	1	0.0211447	23.6185	0.127019	3	4.27099e-05	0.00100874	1	0.128581	1	1	7.77717	0.128581	1	1	0.000363504	1	unnamed,unnamed,unnamed	Gpr83
Ensembl Genes	10420	Lypd6	315	0.000310929	1	0.0211185	8.77885	0.569551	5	0.00019151	0.00168124	1	0.128581	1	1	7.77717	0.128581	1	1	0.000363504	1	unnamed,unnamed,unnamed,unnamed,unnamed	Lypd6
Ensembl Genes	14569	Fryl	316	0.00031656	1	0.0214329	12.7217	0.314424	4	0.000105724	0.00134499	1	0.128581	1	1	7.77717	0.128581	1	1	0.000363504	1	unnamed,unnamed,unnamed,unnamed	Fryl
Ensembl Genes	13784	Pigv	317	0.000318902	1	0.0215233	23.3979	0.128217	3	4.31125e-05	0.00100874	1	0.128581	1	1	7.77717	0.128581	1	1	0.000363504	1	unnamed,unnamed,unnamed	Pigv
Ensembl Genes	8105	Pknox1	318	0.000326259	1	0.0219507	23.2149	0.129228	3	4.34525e-05	0.00100874	1	0.128581	1	1	7.77717	0.128581	1	1	0.000363504	1	unnamed,unnamed,unnamed	Pknox1
Ensembl Genes	12462	Hmgcs2	319	0.000332832	1	0.0223227	23.0559	0.130118	3	4.3752e-05	0.00100874	1	0.128581	1	1	7.77717	0.128581	1	1	0.000363504	1	unnamed,unnamed,unnamed	Hmgcs2
Ensembl Genes	14113	Rer1	320	0.00033815	1	0.0226085	76.2247	0.0262382	2	8.82254e-06	0.000672495	1	0.128581	1	1	7.77717	0.128581	1	1	0.000363504	1	unnamed,unnamed	Rer1
Ensembl Genes	811	Edem3	321	0.000338858	1	0.0225852	8.61367	0.580473	5	0.000195182	0.00168124	1	0.128581	1	1	7.77717	0.128581	1	1	0.000363504	1	unnamed,unnamed,unnamed,unnamed,unnamed	Edem3
Ensembl Genes	4407	Ccdc85c	322	0.000342259	1	0.0227411	22.8351	0.131377	3	4.4175e-05	0.00100874	1	0.128581	1	1	7.77717	0.128581	1	1	0.000363504	1	unnamed,unnamed,unnamed	Ccdc85c
Ensembl Genes	6488	Ptp4a3	323	0.000343109	1	0.022727	22.8156	0.131489	3	4.42128e-05	0.00100874	1	0.128581	1	1	7.77717	0.128581	1	1	0.000363504	1	unnamed,unnamed,unnamed	Ptp4a3
Ensembl Genes	19189	4921524J17Rik	324	0.000344779	1	0.0227671	22.7775	0.131709	3	4.42868e-05	0.00100874	1	0.128581	1	1	7.77717	0.128581	1	1	0.000363504	1	unnamed,unnamed,unnamed	4921524J17Rik
Ensembl Genes	11163	Fbn1	325	0.000351425	1	0.0231346	22.6281	0.132578	3	4.45792e-05	0.00100874	1	0.128581	1	1	7.77717	0.128581	1	1	0.000363504	1	unnamed,unnamed,unnamed	Fbn1
Ensembl Genes	1834	Nuak1	326	0.000360527	1	0.023661	6.60082	0.908979	6	0.000305642	0.00201748	1	0.128581	1	1	7.77717	0.128581	1	1	0.000363504	1	unnamed,unnamed,unnamed,unnamed,unnamed,unnamed	Nuak1
Ensembl Genes	17024	Gsk3a	327	0.000361138	1	0.0236286	73.7371	0.0271234	2	9.12017e-06	0.000672495	1	0.128581	1	1	7.77717	0.128581	1	1	0.000363504	1	unnamed,unnamed	Gsk3a
Ensembl Genes	12982	Enho	328	0.000367908	1	0.0239982	22.2733	0.13469	3	4.52892e-05	0.00100874	1	0.128581	1	1	7.77717	0.128581	1	1	0.000363504	1	unnamed,unnamed,unnamed	Enho
Ensembl Genes	3748	Tnrc6c	329	0.000372282	1	0.0242096	12.1828	0.328332	4	0.000110401	0.00134499	1	0.128581	1	1	7.77717	0.128581	1	1	0.000363504	1	unnamed,unnamed,unnamed,unnamed	Tnrc6c
Ensembl Genes	5522	Zmiz1	330	0.00037717	1	0.0244532	5.44251	1.28617	7	0.000432472	0.00235373	1	0.128581	1	1	7.77717	0.128581	1	1	0.000363504	1	unnamed,unnamed,unnamed,unnamed,unnamed,unnamed,unnamed	Zmiz1
Ensembl Genes	11703	Pmepa1	331	0.00037886	1	0.0244885	12.1259	0.329873	4	0.000110919	0.00134499	1	0.128581	1	1	7.77717	0.128581	1	1	0.000363504	1	unnamed,unnamed,unnamed,unnamed	Pmepa1
Ensembl Genes	12258	Gatad2b	332	0.000381492	1	0.0245844	21.9965	0.136385	3	4.58592e-05	0.00100874	1	0.128581	1	1	7.77717	0.128581	1	1	0.000363504	1	unnamed,unnamed,unnamed	Gatad2b
Ensembl Genes	11182	Sppl2a	333	0.000391456	1	0.0251508	21.8017	0.137604	3	4.6269e-05	0.00100874	1	0.128581	1	1	7.77717	0.128581	1	1	0.000363504	1	unnamed,unnamed,unnamed	Sppl2a
Ensembl Genes	1579	Cabin1	334	0.000400054	1	0.0256262	21.6388	0.13864	3	4.66173e-05	0.00100874	1	0.128581	1	1	7.77717	0.128581	1	1	0.000363504	1	unnamed,unnamed,unnamed	Cabin1
Ensembl Genes	14038	Pex14	335	0.000407515	1	0.0260262	11.8916	0.336372	4	0.000113104	0.00134499	1	0.128581	1	1	7.77717	0.128581	1	1	0.000363504	1	unnamed,unnamed,unnamed,unnamed	Pex14
Ensembl Genes	19188	Mylk3	336	0.000434881	1	0.0276913	21.0239	0.142695	3	4.79808e-05	0.00100874	1	0.128581	1	1	7.77717	0.128581	1	1	0.000363504	1	unnamed,unnamed,unnamed	Mylk3
Ensembl Genes	15934	Bola3	337	0.000448347	1	0.0284641	20.8034	0.144207	3	4.84892e-05	0.00100874	1	0.128581	1	1	7.77717	0.128581	1	1	0.000363504	1	unnamed,unnamed,unnamed	Bola3
Ensembl Genes	18873	Slc25a4	338	0.000454883	1	0.0287936	20.6996	0.14493	3	4.87324e-05	0.00100874	1	0.128581	1	1	7.77717	0.128581	1	1	0.000363504	1	unnamed,unnamed,unnamed	Slc25a4
Ensembl Genes	5560	Tkt	339	0.0004552	1	0.0287286	20.6946	0.144965	3	4.87442e-05	0.00100874	1	0.128581	1	1	7.77717	0.128581	1	1	0.000363504	1	unnamed,unnamed,unnamed	Tkt
Ensembl Genes	12963	Smu1	340	0.000455526	1	0.0286646	20.6895	0.145001	3	4.87563e-05	0.00100874	1	0.128581	1	1	7.77717	0.128581	1	1	0.000363504	1	unnamed,unnamed,unnamed	Smu1
Ensembl Genes	10168	Kcnt1	341	0.000465288	1	0.0291931	20.5384	0.146068	3	4.91151e-05	0.00100874	1	0.128581	1	1	7.77717	0.128581	1	1	0.000363504	1	unnamed,unnamed,unnamed	Kcnt1
Ensembl Genes	19574	Disc1	342	0.000466783	1	0.0292012	8.02279	0.623225	5	0.000209558	0.00168124	1	0.128581	1	1	7.77717	0.128581	1	1	0.000363504	1	unnamed,unnamed,unnamed,unnamed,unnamed	Disc1
Ensembl Genes	20710	Gpd1l	343	0.000492184	1	0.0307006	20.1429	0.148936	3	5.00794e-05	0.00100874	1	0.128581	1	1	7.77717	0.128581	1	1	0.000363504	1	unnamed,unnamed,unnamed	Gpd1l
Ensembl Genes	17584	Pgpep1l	344	0.000494534	1	0.0307574	11.2899	0.354299	4	0.000119132	0.00134499	1	0.128581	1	1	7.77717	0.128581	1	1	0.000363504	1	unnamed,unnamed,unnamed,unnamed	Pgpep1l
Ensembl Genes	6055	Pnma2	345	0.000509559	1	0.0316001	19.9024	0.150736	3	5.06845e-05	0.00100874	1	0.128581	1	1	7.77717	0.128581	1	1	0.000363504	1	unnamed,unnamed,unnamed	Pnma2
Ensembl Genes	9014	Arhgap26	346	0.000510111	1	0.0315428	7.86555	0.635683	5	0.000213747	0.00168124	1	0.128581	1	1	7.77717	0.128581	1	1	0.000363504	1	unnamed,unnamed,unnamed,unnamed,unnamed	Arhgap26
Ensembl Genes	14061	Slc45a1	347	0.000516292	1	0.0318331	7.84443	0.637395	5	0.000214323	0.00168124	1	0.128581	1	1	7.77717	0.128581	1	1	0.000363504	1	unnamed,unnamed,unnamed,unnamed,unnamed	Slc45a1
Ensembl Genes	10396	Dennd1a	348	0.000520719	1	0.0320138	7.82948	0.638612	5	0.000214732	0.00168124	1	0.128581	1	1	7.77717	0.128581	1	1	0.000363504	1	unnamed,unnamed,unnamed,unnamed,unnamed	Dennd1a
Ensembl Genes	3135	Mmp28	349	0.000533841	1	0.0327265	60.5288	0.0330421	2	1.11103e-05	0.000672495	1	0.128581	1	1	7.77717	0.128581	1	1	0.000363504	1	unnamed,unnamed	Mmp28
Ensembl Genes	2432	Tenm2	350	0.000540584	1	0.0330451	4.00603	2.24662	9	0.000755419	0.00302623	1	0.128581	1	1	7.77717	0.128581	1	1	0.000363504	1	unnamed,unnamed,unnamed,unnamed,unnamed,unnamed,unnamed,unnamed,unnamed	Tenm2
Ensembl Genes	12259	Slc27a3	351	0.000556532	1	0.0339231	19.3035	0.155412	3	5.22569e-05	0.00100874	1	0.128581	1	1	7.77717	0.128581	1	1	0.000363504	1	unnamed,unnamed,unnamed	Slc27a3
Ensembl Genes	7348	Mylk	352	0.000557877	1	0.0339085	10.9296	0.365979	4	0.00012306	0.00134499	1	0.128581	1	1	7.77717	0.128581	1	1	0.000363504	1	unnamed,unnamed,unnamed,unnamed	Mylk
Ensembl Genes	12477	Wdr3	353	0.000564976	1	0.0342426	10.8924	0.367228	4	0.00012348	0.00134499	1	0.128581	1	1	7.77717	0.128581	1	1	0.000363504	1	unnamed,unnamed,unnamed,unnamed	Wdr3
Ensembl Genes	3557	Arhgap27	354	0.000566603	1	0.0342443	19.1839	0.156381	3	5.25828e-05	0.00100874	1	0.128581	1	1	7.77717	0.128581	1	1	0.000363504	1	unnamed,unnamed,unnamed	Arhgap27
Ensembl Genes	18319	Pycard	355	0.000573188	1	0.0345447	58.3909	0.0342519	2	1.15171e-05	0.000672495	1	0.128581	1	1	7.77717	0.128581	1	1	0.000363504	1	unnamed,unnamed	Pycard
Ensembl Genes	3336	Rpl19	356	0.000574936	1	0.0345527	58.301	0.0343047	2	1.15349e-05	0.000672495	1	0.128581	1	1	7.77717	0.128581	1	1	0.000363504	1	unnamed,unnamed	Rpl19
Ensembl Genes	13133	Rad23b	357	0.000580465	1	0.0347872	7.64156	0.654317	5	0.000220012	0.00168124	1	0.128581	1	1	7.77717	0.128581	1	1	0.000363504	1	unnamed,unnamed,unnamed,unnamed,unnamed	Rad23b
Ensembl Genes	15091	Zfp664	358	0.000582172	1	0.0347921	19.0044	0.157859	3	5.30795e-05	0.00100874	1	0.128581	1	1	7.77717	0.128581	1	1	0.000363504	1	unnamed,unnamed,unnamed	Zfp664
Ensembl Genes	9651	Aldh1a1	359	0.000589062	1	0.0351058	10.7705	0.371386	4	0.000124877	0.00134499	1	0.128581	1	1	7.77717	0.128581	1	1	0.000363504	1	unnamed,unnamed,unnamed,unnamed	Aldh1a1
Ensembl Genes	14044	Ube4b	360	0.000591245	1	0.035138	18.9027	0.158708	3	5.33651e-05	0.00100874	1	0.128581	1	1	7.77717	0.128581	1	1	0.000363504	1	unnamed,unnamed,unnamed	Ube4b
Ensembl Genes	14338	Dpysl5	361	0.000598242	1	0.0354554	18.8257	0.159357	3	5.35834e-05	0.00100874	1	0.128581	1	1	7.77717	0.128581	1	1	0.000363504	1	unnamed,unnamed,unnamed	Dpysl5
Ensembl Genes	10169	Camsap1	362	0.000598376	1	0.0353653	18.8242	0.159369	3	5.35875e-05	0.00100874	1	0.128581	1	1	7.77717	0.128581	1	1	0.000363504	1	unnamed,unnamed,unnamed	Camsap1
Ensembl Genes	3775	Tbc1d16	363	0.000603287	1	0.0355574	18.7709	0.159822	3	5.37397e-05	0.00100874	1	0.128581	1	1	7.77717	0.128581	1	1	0.000363504	1	unnamed,unnamed,unnamed	Tbc1d16
Ensembl Genes	19526	Cbfa2t3	364	0.000609255	1	0.0358105	18.7068	0.160369	3	5.39237e-05	0.00100874	1	0.128581	1	1	7.77717	0.128581	1	1	0.000363504	1	unnamed,unnamed,unnamed	Cbfa2t3
Ensembl Genes	12572	Gstm6	365	0.000609948	1	0.035753	56.5835	0.035346	2	1.1885e-05	0.000672495	1	0.128581	1	1	7.77717	0.128581	1	1	0.000363504	1	unnamed,unnamed	Gstm6
Ensembl Genes	739	Ptpn7	366	0.000613055	1	0.0358369	56.4382	0.035437	2	1.19156e-05	0.000672495	1	0.128581	1	1	7.77717	0.128581	1	1	0.000363504	1	unnamed,unnamed	Ptpn7
Ensembl Genes	4103	Actr10	367	0.000613469	1	0.0357634	18.6622	0.160753	3	5.40529e-05	0.00100874	1	0.128581	1	1	7.77717	0.128581	1	1	0.000363504	1	unnamed,unnamed,unnamed	Actr10
Ensembl Genes	9094	Lmnb1	368	0.000619874	1	0.0360386	10.6233	0.376532	4	0.000126608	0.00134499	1	0.128581	1	1	7.77717	0.128581	1	1	0.000363504	1	unnamed,unnamed,unnamed,unnamed	Lmnb1
Ensembl Genes	17476	Kcnj11	369	0.000621006	1	0.0360066	18.5832	0.161436	3	5.42825e-05	0.00100874	1	0.128581	1	1	7.77717	0.128581	1	1	0.000363504	1	unnamed,unnamed,unnamed	Kcnj11
Ensembl Genes	15761	Chn2	370	0.000640808	1	0.0370543	10.5284	0.379925	4	0.000127749	0.00134499	1	0.128581	1	1	7.77717	0.128581	1	1	0.000363504	1	unnamed,unnamed,unnamed,unnamed	Chn2
Ensembl Genes	20532	Ppm1m	371	0.000644197	1	0.0371499	55.0407	0.0363368	2	1.22181e-05	0.000672495	1	0.128581	1	1	7.77717	0.128581	1	1	0.000363504	1	unnamed,unnamed	Ppm1m
Ensembl Genes	20709	Cmtm8	372	0.000651629	1	0.0374774	18.2751	0.164158	3	5.51977e-05	0.00100874	1	0.128581	1	1	7.77717	0.128581	1	1	0.000363504	1	unnamed,unnamed,unnamed	Cmtm8
Ensembl Genes	16300	Iffo1	373	0.000652526	1	0.0374284	54.684	0.0365738	2	1.22978e-05	0.000672495	1	0.128581	1	1	7.77717	0.128581	1	1	0.000363504	1	unnamed,unnamed	Iffo1
Ensembl Genes	11609	Wfdc16	374	0.000656491	1	0.0375552	54.5165	0.0366861	2	1.23356e-05	0.000672495	1	0.128581	1	1	7.77717	0.128581	1	1	0.000363504	1	unnamed,unnamed	Wfdc16
Ensembl Genes	9394	Syvn1	375	0.000658876	1	0.0375911	54.4166	0.0367535	2	1.23583e-05	0.000672495	1	0.128581	1	1	7.77717	0.128581	1	1	0.000363504	1	unnamed,unnamed	Syvn1
Ensembl Genes	14941	Unc119b	376	0.000663419	1	0.0377496	54.2276	0.0368816	2	1.24013e-05	0.000672495	1	0.128581	1	1	7.77717	0.128581	1	1	0.000363504	1	unnamed,unnamed	Unc119b
Ensembl Genes	4975	Dapk1	377	0.000679336	1	0.0385527	7.37648	0.67783	5	0.000227919	0.00168124	1	0.128581	1	1	7.77717	0.128581	1	1	0.000363504	1	unnamed,unnamed,unnamed,unnamed,unnamed	Dapk1
Ensembl Genes	7623	Mis18a	378	0.000696472	1	0.0394207	10.2938	0.388582	4	0.00013066	0.00134499	1	0.128581	1	1	7.77717	0.128581	1	1	0.000363504	1	unnamed,unnamed,unnamed,unnamed	Mis18a
Ensembl Genes	14339	Mapre3	379	0.000708448	1	0.0399928	17.7515	0.168999	3	5.68256e-05	0.00100874	1	0.128581	1	1	7.77717	0.128581	1	1	0.000363504	1	unnamed,unnamed,unnamed	Mapre3
Ensembl Genes	3323	Cisd3	380	0.000709602	1	0.0399525	52.4111	0.0381599	2	1.28312e-05	0.000672495	1	0.128581	1	1	7.77717	0.128581	1	1	0.000363504	1	unnamed,unnamed	Cisd3
Ensembl Genes	19575	Sipa1l2	381	0.000710899	1	0.0399205	7.30146	0.684794	5	0.00023026	0.00168124	1	0.128581	1	1	7.77717	0.128581	1	1	0.000363504	1	unnamed,unnamed,unnamed,unnamed,unnamed	Sipa1l2
Ensembl Genes	9652	Aldh1a7	382	0.000729087	1	0.0408346	10.167	0.39343	4	0.00013229	0.00134499	1	0.128581	1	1	7.77717	0.128581	1	1	0.000363504	1	unnamed,unnamed,unnamed,unnamed	Aldh1a7
Ensembl Genes	12964	B4galt1	383	0.000731421	1	0.0408584	17.5555	0.170887	3	5.74602e-05	0.00100874	1	0.128581	1	1	7.77717	0.128581	1	1	0.000363504	1	unnamed,unnamed,unnamed	B4galt1
Ensembl Genes	14802	Lrrc8d	384	0.000736317	1	0.0410248	10.1398	0.394483	4	0.000132644	0.00134499	1	0.128581	1	1	7.77717	0.128581	1	1	0.000363504	1	unnamed,unnamed,unnamed,unnamed	Lrrc8d
Ensembl Genes	6138	Serp2	385	0.000740136	1	0.0411304	7.23545	0.691042	5	0.000232361	0.00168124	1	0.128581	1	1	7.77717	0.128581	1	1	0.000363504	1	unnamed,unnamed,unnamed,unnamed,unnamed	Serp2
Ensembl Genes	8109	Sik1	386	0.00074398	1	0.0412369	10.1114	0.395592	4	0.000133017	0.00134499	1	0.128581	1	1	7.77717	0.128581	1	1	0.000363504	1	unnamed,unnamed,unnamed,unnamed	Sik1
Ensembl Genes	20531	Wdr82	387	0.000752197	1	0.0415846	50.8862	0.0393034	2	1.32157e-05	0.000672495	1	0.128581	1	1	7.77717	0.128581	1	1	0.000363504	1	unnamed,unnamed	Wdr82
Ensembl Genes	2496	Olfr1393	388	0.000756659	1	0.0417235	50.7339	0.0394214	2	1.32553e-05	0.000672495	1	0.128581	1	1	7.77717	0.128581	1	1	0.000363504	1	unnamed,unnamed	Olfr1393
Ensembl Genes	3762	Cyth1	389	0.000771953	1	0.0424574	17.2289	0.174126	3	5.85495e-05	0.00100874	1	0.128581	1	1	7.77717	0.128581	1	1	0.000363504	1	unnamed,unnamed,unnamed	Cyth1
Ensembl Genes	11165	Cep152	390	0.000773226	1	0.0424184	17.219	0.174226	3	5.85831e-05	0.00100874	1	0.128581	1	1	7.77717	0.128581	1	1	0.000363504	1	unnamed,unnamed,unnamed	Cep152
Ensembl Genes	3016	Glod4	391	0.000777728	1	0.0425563	17.1842	0.174579	3	5.87017e-05	0.00100874	1	0.128581	1	1	7.77717	0.128581	1	1	0.000363504	1	unnamed,unnamed,unnamed	Glod4
Ensembl Genes	3018	Nxn	391	0.000777728	1	0.0425563	17.1842	0.174579	3	5.87017e-05	0.00100874	1	0.128581	1	1	7.77717	0.128581	1	1	0.000363504	1	unnamed,unnamed,unnamed	Nxn
Ensembl Genes	15935	Tet3	393	0.000779295	1	0.042425	17.1722	0.174701	3	5.87429e-05	0.00100874	1	0.128581	1	1	7.77717	0.128581	1	1	0.000363504	1	unnamed,unnamed,unnamed	Tet3
Ensembl Genes	1772	Pias4	394	0.00078063	1	0.0423898	49.9385	0.0400493	2	1.34665e-05	0.000672495	1	0.128581	1	1	7.77717	0.128581	1	1	0.000363504	1	unnamed,unnamed	Pias4
Ensembl Genes	2039	Gns	395	0.000832681	1	0.0451018	16.7801	0.178783	3	6.01155e-05	0.00100874	1	0.128581	1	1	7.77717	0.128581	1	1	0.000363504	1	unnamed,unnamed,unnamed	Gns
Ensembl Genes	6056	Bnip3l	396	0.000834437	1	0.0450828	16.7677	0.178915	3	6.01597e-05	0.00100874	1	0.128581	1	1	7.77717	0.128581	1	1	0.000363504	1	unnamed,unnamed,unnamed	Bnip3l
Ensembl Genes	6983	Zfp740	397	0.000835057	1	0.0450026	48.2613	0.0414411	2	1.39345e-05	0.000672495	1	0.128581	1	1	7.77717	0.128581	1	1	0.000363504	1	unnamed,unnamed	Zfp740
Ensembl Genes	15764	Scrn1	398	0.000837942	1	0.0450446	16.7433	0.179177	3	6.02477e-05	0.00100874	1	0.128581	1	1	7.77717	0.128581	1	1	0.000363504	1	unnamed,unnamed,unnamed	Scrn1
Ensembl Genes	7349	Hacd2	399	0.000839906	1	0.045037	9.78391	0.408835	4	0.00013747	0.00134499	1	0.128581	1	1	7.77717	0.128581	1	1	0.000363504	1	unnamed,unnamed,unnamed,unnamed	Hacd2
Ensembl Genes	10395	Crb2	400	0.00084625	1	0.0452638	7.01973	0.712278	5	0.000239502	0.00168124	1	0.128581	1	1	7.77717	0.128581	1	1	0.000363504	1	unnamed,unnamed,unnamed,unnamed,unnamed	Crb2
Ensembl Genes	15271	Cyp2w1	401	0.000847424	1	0.0452136	47.9029	0.0417511	2	1.40387e-05	0.000672495	1	0.128581	1	1	7.77717	0.128581	1	1	0.000363504	1	unnamed,unnamed	Cyp2w1
Ensembl Genes	9834	Pyroxd2	402	0.000863104	1	0.0459356	16.5713	0.181036	3	6.08728e-05	0.00100874	1	0.128581	1	1	7.77717	0.128581	1	1	0.000363504	1	unnamed,unnamed,unnamed	Pyroxd2
Ensembl Genes	19490	Fam92b	403	0.000877306	1	0.0465756	9.66864	0.413709	4	0.000139108	0.00134499	1	0.128581	1	1	7.77717	0.128581	1	1	0.000363504	1	unnamed,unnamed,unnamed,unnamed	Fam92b
Ensembl Genes	1794	Smim24	404	0.000890897	1	0.04718	46.7029	0.0428239	2	1.43994e-05	0.000672495	1	0.128581	1	1	7.77717	0.128581	1	1	0.000363504	1	unnamed,unnamed	Smim24
Ensembl Genes	15169	Hip1	405	0.000891949	1	0.0471191	16.3822	0.183125	3	6.15753e-05	0.00100874	1	0.128581	1	1	7.77717	0.128581	1	1	0.000363504	1	unnamed,unnamed,unnamed	Hip1
Ensembl Genes	3151	Dusp14	406	0.000894301	1	0.047127	16.3672	0.183293	3	6.1632e-05	0.00100874	1	0.128581	1	1	7.77717	0.128581	1	1	0.000363504	1	unnamed,unnamed,unnamed	Dusp14
Ensembl Genes	8695	Map4k3	407	0.000899396	1	0.0472791	9.6034	0.416519	4	0.000140053	0.00134499	1	0.128581	1	1	7.77717	0.128581	1	1	0.000363504	1	unnamed,unnamed,unnamed,unnamed	Map4k3
Ensembl Genes	2540	Olfr54	408	0.000908953	1	0.0476644	46.23	0.043262	2	1.45467e-05	0.000672495	1	0.128581	1	1	7.77717	0.128581	1	1	0.000363504	1	unnamed,unnamed	Olfr54
Ensembl Genes	10014	Ccdc3	409	0.000909118	1	0.0475565	6.90667	0.723938	5	0.000243422	0.00168124	1	0.128581	1	1	7.77717	0.128581	1	1	0.000363504	1	unnamed,unnamed,unnamed,unnamed,unnamed	Ccdc3
Ensembl Genes	20723	Vill	410	0.000924072	1	0.0482208	16.1811	0.185402	3	6.23409e-05	0.00100874	1	0.128581	1	1	7.77717	0.128581	1	1	0.000363504	1	unnamed,unnamed,unnamed	Vill
Ensembl Genes	8612	Ralbp1	411	0.000936675	1	0.0487595	16.1047	0.186281	3	6.26367e-05	0.00100874	1	0.128581	1	1	7.77717	0.128581	1	1	0.000363504	1	unnamed,unnamed,unnamed	Ralbp1
Ensembl Genes	3361	Thra	412	0.000974497	1	0.0506053	44.6252	0.0448177	2	1.50698e-05	0.000672495	1	0.128581	1	1	7.77717	0.128581	1	1	0.000363504	1	unnamed,unnamed	Thra
Ensembl Genes	18527	Tssc4	413	0.000974786	1	0.0504977	44.6185	0.0448245	2	1.50721e-05	0.000672495	1	0.128581	1	1	7.77717	0.128581	1	1	0.000363504	1	unnamed,unnamed	Tssc4
Ensembl Genes	14386	Spon2	414	0.000985014	1	0.0509043	15.8238	0.189587	3	6.37483e-05	0.00100874	1	0.128581	1	1	7.77717	0.128581	1	1	0.000363504	1	unnamed,unnamed,unnamed	Spon2
Ensembl Genes	2568	Zcchc10	415	0.000997583	1	0.0514296	44.098	0.0453536	2	1.525e-05	0.000672495	1	0.128581	1	1	7.77717	0.128581	1	1	0.000363504	1	unnamed,unnamed	Zcchc10
Ensembl Genes	12577	Ampd2	416	0.00100392	1	0.0516319	43.9564	0.0454996	2	1.52991e-05	0.000672495	1	0.128581	1	1	7.77717	0.128581	1	1	0.000363504	1	unnamed,unnamed	Ampd2
Ensembl Genes	15762	Prr15	417	0.00102279	1	0.052476	9.27248	0.431384	4	0.000145052	0.00134499	1	0.128581	1	1	7.77717	0.128581	1	1	0.000363504	1	unnamed,unnamed,unnamed,unnamed	Prr15
Ensembl Genes	16301	Gapdh	418	0.00102398	1	0.0524118	43.517	0.045959	2	1.54536e-05	0.000672495	1	0.128581	1	1	7.77717	0.128581	1	1	0.000363504	1	unnamed,unnamed	Gapdh
Ensembl Genes	14945	Rnf10	419	0.00103134	1	0.0526624	43.3591	0.0461264	2	1.55099e-05	0.000672495	1	0.128581	1	1	7.77717	0.128581	1	1	0.000363504	1	unnamed,unnamed	Rnf10
Ensembl Genes	18318	Fus	420	0.00103525	1	0.0527363	43.2759	0.0462151	2	1.55397e-05	0.000672495	1	0.128581	1	1	7.77717	0.128581	1	1	0.000363504	1	unnamed,unnamed	Fus
Ensembl Genes	1554	Ccdc6	421	0.00104288	1	0.0529987	6.6945	0.746882	5	0.000251137	0.00168124	1	0.128581	1	1	7.77717	0.128581	1	1	0.000363504	1	unnamed,unnamed,unnamed,unnamed,unnamed	Ccdc6
Ensembl Genes	6972	Krt4	422	0.00104827	1	0.0531466	43.002	0.0465094	2	1.56387e-05	0.000672495	1	0.128581	1	1	7.77717	0.128581	1	1	0.000363504	1	unnamed,unnamed	Krt4
Ensembl Genes	17812	Phox2a	423	0.00105009	1	0.0531128	15.4735	0.19388	3	6.51915e-05	0.00100874	1	0.128581	1	1	7.77717	0.128581	1	1	0.000363504	1	unnamed,unnamed,unnamed	Phox2a
Ensembl Genes	1578	Susd2	424	0.00105671	1	0.0533213	15.4395	0.194306	3	6.53351e-05	0.00100874	1	0.128581	1	1	7.77717	0.128581	1	1	0.000363504	1	unnamed,unnamed,unnamed	Susd2
Ensembl Genes	15168	Pom121	425	0.00105996	1	0.0533594	15.423	0.194515	3	6.54053e-05	0.00100874	1	0.128581	1	1	7.77717	0.128581	1	1	0.000363504	1	unnamed,unnamed,unnamed	Pom121
Ensembl Genes	20509	Cdv3	426	0.00106071	1	0.0532719	15.4191	0.194564	3	6.54215e-05	0.00100874	1	0.128581	1	1	7.77717	0.128581	1	1	0.000363504	1	unnamed,unnamed,unnamed	Cdv3
Ensembl Genes	12249	Tpm3	427	0.00106087	1	0.0531556	42.7419	0.0467925	2	1.57339e-05	0.000672495	1	0.128581	1	1	7.77717	0.128581	1	1	0.000363504	1	unnamed,unnamed	Tpm3
Ensembl Genes	19331	Kctd19	428	0.00108437	1	0.0542057	42.269	0.047316	2	1.59099e-05	0.000672495	1	0.128581	1	1	7.77717	0.128581	1	1	0.000363504	1	unnamed,unnamed	Kctd19
Ensembl Genes	340	Gpbar1	429	0.00110606	1	0.0551612	41.8458	0.0477945	2	1.60708e-05	0.000672495	1	0.128581	1	1	7.77717	0.128581	1	1	0.000363504	1	unnamed,unnamed	Gpbar1
Ensembl Genes	15723	Malsu1	430	0.00111647	1	0.0555508	15.1448	0.198087	3	6.66064e-05	0.00100874	1	0.128581	1	1	7.77717	0.128581	1	1	0.000363504	1	unnamed,unnamed,unnamed	Malsu1
Ensembl Genes	3774	Cbx4	431	0.00113936	1	0.056558	15.0375	0.199502	3	6.7082e-05	0.00100874	1	0.128581	1	1	7.77717	0.128581	1	1	0.000363504	1	unnamed,unnamed,unnamed	Cbx4
Ensembl Genes	16299	Nop2	432	0.0011433	1	0.0566225	41.1476	0.0486055	2	1.63435e-05	0.000672495	1	0.128581	1	1	7.77717	0.128581	1	1	0.000363504	1	unnamed,unnamed	Nop2
Ensembl Genes	8110	Hsf2bp	433	0.00115985	1	0.0573096	14.9437	0.200753	3	6.75027e-05	0.00100874	1	0.128581	1	1	7.77717	0.128581	1	1	0.000363504	1	unnamed,unnamed,unnamed	Hsf2bp
Ensembl Genes	10443	Acvr1c	434	0.00119054	1	0.0586902	8.89492	0.449695	4	0.000151209	0.00134499	1	0.128581	1	1	7.77717	0.128581	1	1	0.000363504	1	unnamed,unnamed,unnamed,unnamed	Acvr1c
Ensembl Genes	20575	Gnai2	435	0.001199	1	0.0589716	40.1646	0.0497951	2	1.67435e-05	0.000672495	1	0.128581	1	1	7.77717	0.128581	1	1	0.000363504	1	unnamed,unnamed	Gnai2
Ensembl Genes	18750	Sfrp1	436	0.00121572	1	0.0596565	8.844	0.452284	4	0.000152079	0.00134499	1	0.128581	1	1	7.77717	0.128581	1	1	0.000363504	1	unnamed,unnamed,unnamed,unnamed	Sfrp1
Ensembl Genes	10211	Col5a1	437	0.00124959	1	0.0611784	8.77753	0.455709	4	0.000153231	0.00134499	1	0.128581	1	1	7.77717	0.128581	1	1	0.000363504	1	unnamed,unnamed,unnamed,unnamed	Col5a1
Ensembl Genes	20574	Sema3b	438	0.00127444	1	0.0622525	38.9375	0.0513644	2	1.72711e-05	0.000672495	1	0.128581	1	1	7.77717	0.128581	1	1	0.000363504	1	unnamed,unnamed	Sema3b
Ensembl Genes	9882	Hps6	439	0.00127487	1	0.062132	38.9307	0.0513734	2	1.72742e-05	0.000672495	1	0.128581	1	1	7.77717	0.128581	1	1	0.000363504	1	unnamed,unnamed	Hps6
Ensembl Genes	3322	Mllt6	440	0.0013033	1	0.0633732	38.4963	0.051953	2	1.74691e-05	0.000672495	1	0.128581	1	1	7.77717	0.128581	1	1	0.000363504	1	unnamed,unnamed	Mllt6
Ensembl Genes	16072	Slc25a26	441	0.00130806	1	0.0634604	8.66792	0.461472	4	0.000155169	0.00134499	1	0.128581	1	1	7.77717	0.128581	1	1	0.000363504	1	unnamed,unnamed,unnamed,unnamed	Slc25a26
Ensembl Genes	10015	Camk1d	442	0.00131627	1	0.0637139	6.3475	0.787712	5	0.000264866	0.00168124	1	0.128581	1	1	7.77717	0.128581	1	1	0.000363504	1	unnamed,unnamed,unnamed,unnamed,unnamed	Camk1d
Ensembl Genes	626	Dbi	443	0.00133747	1	0.0645941	37.9928	0.0526416	2	1.77006e-05	0.000672495	1	0.128581	1	1	7.77717	0.128581	1	1	0.000363504	1	unnamed,unnamed	Dbi
Ensembl Genes	16059	Grip2	444	0.00133976	1	0.0645591	14.2058	0.211182	3	7.10094e-05	0.00100874	1	0.128581	1	1	7.77717	0.128581	1	1	0.000363504	1	unnamed,unnamed,unnamed	Grip2
Ensembl Genes	15724	Igf2bp3	445	0.00134455	1	0.0646443	14.188	0.211447	3	7.10985e-05	0.00100874	1	0.128581	1	1	7.77717	0.128581	1	1	0.000363504	1	unnamed,unnamed,unnamed	Igf2bp3
Ensembl Genes	20721	Itga9	446	0.00134751	1	0.0646413	8.59737	0.465258	4	0.000156442	0.00134499	1	0.128581	1	1	7.77717	0.128581	1	1	0.000363504	1	unnamed,unnamed,unnamed,unnamed	Itga9
Ensembl Genes	9883	Ldb1	447	0.0013486	1	0.0645486	37.8329	0.052864	2	1.77754e-05	0.000672495	1	0.128581	1	1	7.77717	0.128581	1	1	0.000363504	1	unnamed,unnamed	Ldb1
Ensembl Genes	17158	Zfp383	448	0.00136645	1	0.065257	37.5806	0.053219	2	1.78947e-05	0.000672495	1	0.128581	1	1	7.77717	0.128581	1	1	0.000363504	1	unnamed,unnamed	Zfp383
Ensembl Genes	8564	Vmac	449	0.00138464	1	0.0659785	37.3285	0.0535784	2	1.80156e-05	0.000672495	1	0.128581	1	1	7.77717	0.128581	1	1	0.000363504	1	unnamed,unnamed	Vmac
Ensembl Genes	3362	Nr1d1	450	0.00138509	1	0.0658535	37.3222	0.0535874	2	1.80186e-05	0.000672495	1	0.128581	1	1	7.77717	0.128581	1	1	0.000363504	1	unnamed,unnamed	Nr1d1
Ensembl Genes	17579	Mef2a	451	0.00140287	1	0.0665505	8.50261	0.470444	4	0.000158186	0.00134499	1	0.128581	1	1	7.77717	0.128581	1	1	0.000363504	1	unnamed,unnamed,unnamed,unnamed	Mef2a
Ensembl Genes	11696	Bmp7	452	0.00141357	1	0.06691	8.48483	0.47143	4	0.000158517	0.00134499	1	0.128581	1	1	7.77717	0.128581	1	1	0.000363504	1	unnamed,unnamed,unnamed,unnamed	Bmp7
Ensembl Genes	14538	Limch1	453	0.00143237	1	0.0676503	8.45398	0.47315	4	0.000159095	0.00134499	1	0.128581	1	1	7.77717	0.128581	1	1	0.000363504	1	unnamed,unnamed,unnamed,unnamed	Limch1
Ensembl Genes	1745	Csnk1g2	454	0.00146289	1	0.0689395	36.2981	0.0550994	2	1.8527e-05	0.000672495	1	0.128581	1	1	7.77717	0.128581	1	1	0.000363504	1	unnamed,unnamed	Csnk1g2
Ensembl Genes	10892	Mapk8ip1	455	0.00146729	1	0.0689946	36.2426	0.0551836	2	1.85553e-05	0.000672495	1	0.128581	1	1	7.77717	0.128581	1	1	0.000363504	1	unnamed,unnamed	Mapk8ip1
Ensembl Genes	16853	Nkpd1	456	0.00147392	1	0.0691546	36.1595	0.0553106	2	1.8598e-05	0.000672495	1	0.128581	1	1	7.77717	0.128581	1	1	0.000363504	1	unnamed,unnamed	Nkpd1
Ensembl Genes	14385	Slc5a1	457	0.00154417	1	0.072292	13.5129	0.222011	3	7.46505e-05	0.00100874	1	0.128581	1	1	7.77717	0.128581	1	1	0.000363504	1	unnamed,unnamed,unnamed	Slc5a1
Ensembl Genes	12858	Chd7	458	0.00154587	1	0.0722136	6.11695	0.817401	5	0.000274849	0.00168124	1	0.128581	1	1	7.77717	0.128581	1	1	0.000363504	1	unnamed,unnamed,unnamed,unnamed,unnamed	Chd7
Ensembl Genes	714	Zbed6	459	0.00155459	1	0.0724627	35.191	0.0568326	2	1.91098e-05	0.000672495	1	0.128581	1	1	7.77717	0.128581	1	1	0.000363504	1	unnamed,unnamed	Zbed6
Ensembl Genes	4976	BC051665	460	0.00157208	1	0.073119	13.4277	0.223418	3	7.51238e-05	0.00100874	1	0.128581	1	1	7.77717	0.128581	1	1	0.000363504	1	unnamed,unnamed,unnamed	BC051665
Ensembl Genes	1553	Ank3	461	0.00160666	1	0.0745648	6.06272	0.824712	5	0.000277307	0.00168124	1	0.128581	1	1	7.77717	0.128581	1	1	0.000363504	1	unnamed,unnamed,unnamed,unnamed,unnamed	Ank3
Ensembl Genes	1746	Btbd2	462	0.00160698	1	0.0744184	34.6015	0.0578009	2	1.94354e-05	0.000672495	1	0.128581	1	1	7.77717	0.128581	1	1	0.000363504	1	unnamed,unnamed	Btbd2
Ensembl Genes	7728	Gm1604a	463	0.0016071	1	0.0742631	13.3238	0.225161	3	7.571e-05	0.00100874	1	0.128581	1	1	7.77717	0.128581	1	1	0.000363504	1	unnamed,unnamed,unnamed	Gm1604a
Ensembl Genes	12108	Fnip2	464	0.00161619	1	0.0745225	8.17681	0.489188	4	0.000164488	0.00134499	1	0.128581	1	1	7.77717	0.128581	1	1	0.000363504	1	unnamed,unnamed,unnamed,unnamed	Fnip2
Ensembl Genes	7622	Hunk	465	0.00163627	1	0.0752861	8.14893	0.490862	4	0.000165051	0.00134499	1	0.128581	1	1	7.77717	0.128581	1	1	0.000363504	1	unnamed,unnamed,unnamed,unnamed	Hunk
Ensembl Genes	10104	Cacna1b	466	0.00165034	1	0.0757702	8.12966	0.492026	4	0.000165442	0.00134499	1	0.128581	1	1	7.77717	0.128581	1	1	0.000363504	1	unnamed,unnamed,unnamed,unnamed	Cacna1b
Ensembl Genes	15182	Dtx2	467	0.00166512	1	0.0762855	33.9801	0.058858	2	1.97908e-05	0.000672495	1	0.128581	1	1	7.77717	0.128581	1	1	0.000363504	1	unnamed,unnamed	Dtx2
Ensembl Genes	10893	Cry2	468	0.00167348	1	0.0765047	33.8934	0.0590085	2	1.98414e-05	0.000672495	1	0.128581	1	1	7.77717	0.128581	1	1	0.000363504	1	unnamed,unnamed	Cry2
Ensembl Genes	20722	Ctdspl	469	0.00167873	1	0.0765808	8.09136	0.494354	4	0.000166225	0.00134499	1	0.128581	1	1	7.77717	0.128581	1	1	0.000363504	1	unnamed,unnamed,unnamed,unnamed	Ctdspl
Ensembl Genes	9050	Mcc	470	0.00169436	1	0.0771295	8.07062	0.495625	4	0.000166653	0.00134499	1	0.128581	1	1	7.77717	0.128581	1	1	0.000363504	1	unnamed,unnamed,unnamed,unnamed	Mcc
Ensembl Genes	2261	Ewsr1	471	0.00170234	1	0.0773281	33.5992	0.0595252	2	2.00152e-05	0.000672495	1	0.128581	1	1	7.77717	0.128581	1	1	0.000363504	1	unnamed,unnamed	Ewsr1
Ensembl Genes	14942	Mlec	472	0.00172857	1	0.0783534	33.3381	0.0599914	2	2.01719e-05	0.000672495	1	0.128581	1	1	7.77717	0.128581	1	1	0.000363504	1	unnamed,unnamed	Mlec
Ensembl Genes	16854	Ppp1r37	473	0.0017313	1	0.0783112	33.3113	0.0600397	2	2.01882e-05	0.000672495	1	0.128581	1	1	7.77717	0.128581	1	1	0.000363504	1	unnamed,unnamed	Ppp1r37
Ensembl Genes	4249	Jdp2	474	0.00175504	1	0.0792175	12.9156	0.232276	3	7.81024e-05	0.00100874	1	0.128581	1	1	7.77717	0.128581	1	1	0.000363504	1	unnamed,unnamed,unnamed	Jdp2
Ensembl Genes	18346	Dmbt1	475	0.00178719	1	0.080499	12.833	0.233773	3	7.86055e-05	0.00100874	1	0.128581	1	1	7.77717	0.128581	1	1	0.000363504	1	unnamed,unnamed,unnamed	Dmbt1
Ensembl Genes	10303	Naif1	476	0.0018026	1	0.0810222	32.6324	0.0612888	2	2.06082e-05	0.000672495	1	0.128581	1	1	7.77717	0.128581	1	1	0.000363504	1	unnamed,unnamed	Naif1
Ensembl Genes	16298	Chd4	477	0.00180719	1	0.0810586	32.59	0.0613686	2	2.0635e-05	0.000672495	1	0.128581	1	1	7.77717	0.128581	1	1	0.000363504	1	unnamed,unnamed	Chd4
Ensembl Genes	13785	Arid1a	478	0.00181253	1	0.0811277	12.7692	0.23494	3	7.89979e-05	0.00100874	1	0.128581	1	1	7.77717	0.128581	1	1	0.000363504	1	unnamed,unnamed,unnamed	Arid1a
Ensembl Genes	10219	Ralgds	479	0.00184864	1	0.0825714	32.215	0.062083	2	2.08752e-05	0.000672495	1	0.128581	1	1	7.77717	0.128581	1	1	0.000363504	1	unnamed,unnamed	Ralgds
Ensembl Genes	19330	Plekhg4	480	0.00187494	1	0.0835715	31.9835	0.0625323	2	2.10263e-05	0.000672495	1	0.128581	1	1	7.77717	0.128581	1	1	0.000363504	1	unnamed,unnamed	Plekhg4
Ensembl Genes	14037	Casz1	481	0.00188645	1	0.0839096	7.83376	0.510611	4	0.000171692	0.00134499	1	0.128581	1	1	7.77717	0.128581	1	1	0.000363504	1	unnamed,unnamed,unnamed,unnamed	Casz1
Ensembl Genes	13899	Ubr4	482	0.00188676	1	0.0837494	12.5891	0.238302	3	8.01284e-05	0.00100874	1	0.128581	1	1	7.77717	0.128581	1	1	0.000363504	1	unnamed,unnamed,unnamed	Ubr4
Ensembl Genes	304	Idh1	483	0.0018961	1	0.08399	31.8007	0.0628918	2	2.11472e-05	0.000672495	1	0.128581	1	1	7.77717	0.128581	1	1	0.000363504	1	unnamed,unnamed	Idh1
Ensembl Genes	10023	Echdc3	484	0.00189627	1	0.0838236	12.5667	0.238727	3	8.02712e-05	0.00100874	1	0.128581	1	1	7.77717	0.128581	1	1	0.000363504	1	unnamed,unnamed,unnamed	Echdc3
Ensembl Genes	6320	Otulin	485	0.00190497	1	0.0840348	12.5463	0.239114	3	8.04015e-05	0.00100874	1	0.128581	1	1	7.77717	0.128581	1	1	0.000363504	1	unnamed,unnamed,unnamed	Otulin
Ensembl Genes	3040	Myo18a	486	0.0019278	1	0.0848668	31.5326	0.0634265	2	2.1327e-05	0.000672495	1	0.128581	1	1	7.77717	0.128581	1	1	0.000363504	1	unnamed,unnamed	Myo18a
Ensembl Genes	15183	Upk3b	487	0.001928	1	0.0847014	31.5309	0.0634298	2	2.13281e-05	0.000672495	1	0.128581	1	1	7.77717	0.128581	1	1	0.000363504	1	unnamed,unnamed	Upk3b
Ensembl Genes	4248	Fos	488	0.00193832	1	0.0849803	12.4694	0.240589	3	8.08974e-05	0.00100874	1	0.128581	1	1	7.77717	0.128581	1	1	0.000363504	1	unnamed,unnamed,unnamed	Fos
Ensembl Genes	4952	Klhl3	489	0.00194093	1	0.0849206	12.4635	0.240703	3	8.0936e-05	0.00100874	1	0.128581	1	1	7.77717	0.128581	1	1	0.000363504	1	unnamed,unnamed,unnamed	Klhl3
Ensembl Genes	9162	Oacyl	490	0.0019419	1	0.0847897	12.4612	0.240746	3	8.09503e-05	0.00100874	1	0.128581	1	1	7.77717	0.128581	1	1	0.000363504	1	unnamed,unnamed,unnamed	Oacyl
Ensembl Genes	16512	Tm7sf3	491	0.00194777	1	0.0848728	31.367	0.0637612	2	2.14395e-05	0.000672495	1	0.128581	1	1	7.77717	0.128581	1	1	0.000363504	1	unnamed,unnamed	Tm7sf3
Ensembl Genes	17597	Klhl25	492	0.00195495	1	0.0850123	5.79309	0.863097	5	0.000290214	0.00168124	1	0.128581	1	1	7.77717	0.128581	1	1	0.000363504	1	unnamed,unnamed,unnamed,unnamed,unnamed	Klhl25
Ensembl Genes	3049	Traf4	493	0.00196912	1	0.0854551	31.1928	0.0641173	2	2.15593e-05	0.000672495	1	0.128581	1	1	7.77717	0.128581	1	1	0.000363504	1	unnamed,unnamed	Traf4
Ensembl Genes	1406	Armc2	494	0.0019865	1	0.0860347	7.72199	0.518001	4	0.000174177	0.00134499	1	0.128581	1	1	7.77717	0.128581	1	1	0.000363504	1	unnamed,unnamed,unnamed,unnamed	Armc2
Ensembl Genes	10900	Cd82	495	0.00198725	1	0.0858934	12.3597	0.242724	3	8.16155e-05	0.00100874	1	0.128581	1	1	7.77717	0.128581	1	1	0.000363504	1	unnamed,unnamed,unnamed	Cd82
Ensembl Genes	14076	Nol9	496	0.00199031	1	0.0858523	31.0227	0.0644689	2	2.16775e-05	0.000672495	1	0.128581	1	1	7.77717	0.128581	1	1	0.000363504	1	unnamed,unnamed	Nol9
Ensembl Genes	13900	Iffo2	497	0.00199887	1	0.0860478	12.3342	0.243227	3	8.17843e-05	0.00100874	1	0.128581	1	1	7.77717	0.128581	1	1	0.000363504	1	unnamed,unnamed,unnamed	Iffo2
Ensembl Genes	11695	Tfap2c	498	0.00200958	1	0.0863352	7.69721	0.519669	4	0.000174738	0.00134499	1	0.128581	1	1	7.77717	0.128581	1	1	0.000363504	1	unnamed,unnamed,unnamed,unnamed	Tfap2c
Ensembl Genes	6210	Gm9376	499	0.00201841	1	0.0865408	7.68781	0.520304	4	0.000174951	0.00134499	1	0.128581	1	1	7.77717	0.128581	1	1	0.000363504	1	unnamed,unnamed,unnamed,unnamed	Gm9376
Ensembl Genes	18526	Cd81	500	0.00204572	1	0.0875365	30.5905	0.0653799	2	2.19838e-05	0.000672495	1	0.128581	1	1	7.77717	0.128581	1	1	0.000363504	1	unnamed,unnamed	Cd81
GO Biological Process	GO:0007010	cytoskeleton organization	1	5.9482e-49	7.64819e-45	7.64819e-45	2.05956	226.262	466	0.0760801	0.156691	77	2.39073e-08	0.000307401	3.99221e-06	1.48255	120.738	179	939	0.0650672	0.190628	unnamed,unnamed,unnamed,unnamed,unnamed,unnamed,unnamed,unnamed,unnamed,unnamed,unnamed,unnamed,unnamed,unnamed,unnamed,unnamed,unnamed,unnamed,unnamed,unnamed,unnamed,unnamed,unnamed,unnamed,unnamed,unnamed,unnamed,unnamed,unnamed,unnamed,unnamed,unnamed,unnamed,unnamed,unnamed,unnamed,unnamed,unnamed,unnamed,unnamed,unnamed,unnamed,unnamed,unnamed,unnamed,unnamed,unnamed,unnamed,unnamed,unnamed…	Actb,Actg1,Actn1,Actr2,Akt1,Ank3,Antxr1,Arfip2,Arhgap10,Arhgap26,Arhgef10,Arhgef2,Arpc2,Aspm,Aurka,Auts2,Avil,Bcar1,Bcl6,Bfsp2,Bicd2,Camsap1,Camsap3,Capzb,Casq2,Ccdc13,Ccdc63,Ccdc68,Ccdc88c,Cd2ap,Cdc42bpb,Cdc42ep2,Cep152,Cep68,Cfap100,Cfap73,Cfl2,Ckap5,Clrn1,Cluap1,Cnn3,Cnp,Coro1c,Coro7,Crocc,Cryaa,Csnk1d,Ctnnb1,Cttn,Daam1,Daam2,Dbn1,Dicer1,Disc1,Dlg1,Dnaic2,Dock2,Dock7,Dpysl2,Dsp,Dst,Dtnbp1,Dync…
GO Biological Process	GO:0030036	actin cytoskeleton organization	2	7.94271e-41	1.02127e-36	5.10637e-37	2.44123	114.287	279	0.0384286	0.093813	35	2.49875e-11	3.21289e-07	9.17969e-09	1.92098	53.6185	103	417	0.0374409	0.247002	unnamed,unnamed,unnamed,unnamed,unnamed,unnamed,unnamed,unnamed,unnamed,unnamed,unnamed,unnamed,unnamed,unnamed,unnamed,unnamed,unnamed,unnamed,unnamed,unnamed,unnamed,unnamed,unnamed,unnamed,unnamed,unnamed,unnamed,unnamed,unnamed,unnamed,unnamed,unnamed,unnamed,unnamed,unnamed,unnamed,unnamed,unnamed,unnamed,unnamed,unnamed,unnamed,unnamed,unnamed,unnamed,unnamed,unnamed,unnamed,unnamed,unnamed…	Actb,Actg1,Actn1,Actr2,Antxr1,Arfip2,Arhgap26,Arhgef2,Arpc2,Auts2,Avil,Bcar1,Bcl6,Capzb,Casq2,Cd2ap,Cdc42bpb,Cdc42ep2,Cfl2,Clrn1,Cnn3,Coro1c,Coro7,Cryaa,Cttn,Daam1,Daam2,Dbn1,Dlg1,Dock2,Dtnbp1,Enah,Epb41l3,Epb41l4a,Evl,Ezr,Fat1,Fgd1,Flnb,Foxp1,Frmd6,Fry,Fryl,Gas2l3,Gas7,Ghsr,Inppl1,Iqgap2,Itgb5,Kif23,Kit,Kptn,Lima1,Limch1,Lmod2,Lmod3,Mapkap1,Mef2a,Mical2,Micall2,Mkl1,Mkln1,Mtss1,Myh9,Myl2,Mylk3,M…
GO Biological Process	GO:0030029	actin filament-based process	3	4.5892e-39	5.90079e-35	1.96693e-35	2.28723	132.037	302	0.0443972	0.101547	23	2.28177e-12	2.9339e-08	1.27561e-09	1.9073	60.819	116	473	0.0421665	0.245243	unnamed,unnamed,unnamed,unnamed,unnamed,unnamed,unnamed,unnamed,unnamed,unnamed,unnamed,unnamed,unnamed,unnamed,unnamed,unnamed,unnamed,unnamed,unnamed,unnamed,unnamed,unnamed,unnamed,unnamed,unnamed,unnamed,unnamed,unnamed,unnamed,unnamed,unnamed,unnamed,unnamed,unnamed,unnamed,unnamed,unnamed,unnamed,unnamed,unnamed,unnamed,unnamed,unnamed,unnamed,unnamed,unnamed,unnamed,unnamed,unnamed,unnamed…	Actb,Actg1,Actn1,Actr2,Ank2,Antxr1,Arfip2,Arhgap26,Arhgef2,Arpc2,Auts2,Avil,Bcar1,Bcl6,Cacna1c,Cacna1d,Camk2d,Capzb,Casq2,Cd2ap,Cdc42bpb,Cdc42ep2,Cfl2,Clrn1,Cnn3,Coro1c,Coro7,Cryaa,Cttn,Daam1,Daam2,Dbn1,Dlg1,Dock2,Dtnbp1,Enah,Epb41l3,Epb41l4a,Evl,Ezr,Fat1,Fgd1,Flnb,Foxp1,Frmd6,Fry,Fryl,Gas2l3,Gas7,Ghsr,Gpd1l,Inppl1,Iqgap2,Itgb5,Kcnd3,Kcnh2,Kif23,Kit,Kptn,Lima1,Limch1,Lmod2,Lmod3,Mapkap1,Mef2a,Mic…
GO Biological Process	GO:0016192	vesicle-mediated transport	4	1.55544e-25	1.99998e-21	4.99995e-22	1.72994	224.864	389	0.0756098	0.1308	135	9.52738e-07	0.0122503	9.0743e-05	1.40828	126.396	178	983	0.0647037	0.181078	unnamed,unnamed,unnamed,unnamed,unnamed,unnamed,unnamed,unnamed,unnamed,unnamed,unnamed,unnamed,unnamed,unnamed,unnamed,unnamed,unnamed,unnamed,unnamed,unnamed,unnamed,unnamed,unnamed,unnamed,unnamed,unnamed,unnamed,unnamed,unnamed,unnamed,unnamed,unnamed,unnamed,unnamed,unnamed,unnamed,unnamed,unnamed,unnamed,unnamed,unnamed,unnamed,unnamed,unnamed,unnamed,unnamed,unnamed,unnamed,unnamed,unnamed…	1190002N15Rik,Abca1,Ackr3,Aktip,Amn,Amph,Ank1,Ank2,Ank3,Ankrd50,Anxa11,Anxa2,Ap1g1,Ap3b1,Ap4e1,App,Arf4,Arfgap2,Arhgap27,Arl3,Atp8a1,Bcap31,Bicd2,Cacna1a,Cacna1c,Cadps2,Cbl,Ccz1,Cd300a,Cd81,Cdc7,Cebpe,Chic2,Chmp2a,Chmp4b,Clint1,Clta,Cog6,Coro1c,Coro7,Cplx2,Csnk1d,Csnk1e,Csnk1g2,Csnk1g3,Ctnnb1,Cttn,Cux1,Cux2,Dab2,Dennd1a,Dennd5a,Dll1,Dmbt1,Dock2,Dopey2,Dpysl2,Drd3,Dtnbp1,Elmo2,Elmo3,Endou,Enpp1,Ep…
GO Biological Process	GO:0051129	negative regulation of cellular component organization	5	7.89586e-24	1.01525e-19	2.0305e-20	1.80356	178.536	322	0.0600321	0.108272	139	1.3703e-06	0.0176194	0.000126758	1.50918	82.1635	124	639	0.0450745	0.194053	unnamed,unnamed,unnamed,unnamed,unnamed,unnamed,unnamed,unnamed,unnamed,unnamed,unnamed,unnamed,unnamed,unnamed,unnamed,unnamed,unnamed,unnamed,unnamed,unnamed,unnamed,unnamed,unnamed,unnamed,unnamed,unnamed,unnamed,unnamed,unnamed,unnamed,unnamed,unnamed,unnamed,unnamed,unnamed,unnamed,unnamed,unnamed,unnamed,unnamed,unnamed,unnamed,unnamed,unnamed,unnamed,unnamed,unnamed,unnamed,unnamed,unnamed…	Acaa2,Adcy6,Akain1,Akt1,Antxr1,Arhgap24,Arhgef2,Asap1,Atad2b,Atg7,Atxn2,Avil,B2m,Birc2,Bmp7,Capzb,Cd300a,Chmp2a,Chmp4b,Cit,Coro1c,Dab2,Dcp2,Ddx3x,Dennd5a,Dnajb8,Efna5,Efnb2,Efnb3,Eml2,Eml4,Evl,Exosc10,Fat3,Fez2,Fgfr2,Fgfr3,Flcn,Fyn,Gsk3a,H2-D1,H2afy,Hectd1,Hip1r,Ifrd1,Itga3,Itgb1bp1,Itm2c,Jarid2,Kank2,Kcne1,Kdm4a,Kdm4b,Ldlrad4,Lima1,Lmo4,Lmod2,Lmod3,Lrig2,Lrp4,Lrpap1,Lrrtm2,Lyplal1,Mad1l1,Malsu1,…
GO Biological Process	GO:0007015	actin filament organization	6	2.99402e-23	3.84971e-19	6.41618e-20	2.63445	52.0033	137	0.017486	0.0460659	224	2.36653e-05	0.304289	0.00135843	1.84407	24.9448	46	194	0.0167212	0.237113	unnamed,unnamed,unnamed,unnamed,unnamed,unnamed,unnamed,unnamed,unnamed,unnamed,unnamed,unnamed,unnamed,unnamed,unnamed,unnamed,unnamed,unnamed,unnamed,unnamed,unnamed,unnamed,unnamed,unnamed,unnamed,unnamed,unnamed,unnamed,unnamed,unnamed,unnamed,unnamed,unnamed,unnamed,unnamed,unnamed,unnamed,unnamed,unnamed,unnamed,unnamed,unnamed,unnamed,unnamed,unnamed,unnamed,unnamed,unnamed,unnamed,unnamed…	Actn1,Actr2,Arhgef2,Arpc2,Avil,Bcar1,Cd2ap,Cfl2,Clrn1,Coro7,Cryaa,Cttn,Dbn1,Dlg1,Enah,Evl,Ezr,Fat1,Fry,Fryl,Gas7,Ghsr,Inppl1,Iqgap2,Itgb5,Kptn,Lima1,Lmod2,Lmod3,Mical2,Micall2,Mtss1,Myo1b,Pacsin1,Phactr1,Ppargc1b,Ppp1r9b,Prox1,Rflna,Rhof,Src,Tmod1,Tpm3,Trpv4,Wasl,Wdr1
GO Biological Process	GO:0032989	cellular component morphogenesis	7	4.09468e-23	5.26494e-19	7.52134e-20	1.59199	289.574	461	0.0973686	0.15501	10	7.477e-15	9.61393e-11	9.61393e-12	1.79555	94.1216	169	732	0.0614322	0.230874	unnamed,unnamed,unnamed,unnamed,unnamed,unnamed,unnamed,unnamed,unnamed,unnamed,unnamed,unnamed,unnamed,unnamed,unnamed,unnamed,unnamed,unnamed,unnamed,unnamed,unnamed,unnamed,unnamed,unnamed,unnamed,unnamed,unnamed,unnamed,unnamed,unnamed,unnamed,unnamed,unnamed,unnamed,unnamed,unnamed,unnamed,unnamed,unnamed,unnamed,unnamed,unnamed,unnamed,unnamed,unnamed,unnamed,unnamed,unnamed,unnamed,unnamed…	1110004E09Rik,Actg1,Actn1,Adarb1,Ank3,Antxr1,App,Arhgef2,Atg7,Atxn2,Aurka,Auts2,Bcl11b,Bcl6,Bmp7,Cacna1a,Cadm1,Camk2a,Capzb,Casq2,Cdh4,Cfl2,Chn1,Clrn1,Cnp,Col25a1,Cryaa,Csf1r,Ctnnb1,Cttn,Dab2,Dab2ip,Dicer1,Dock7,Dpysl2,Dpysl5,Dst,Dtnbp1,Efna5,Efnb2,Efnb3,Egr2,Enah,Epb41l3,Epha8,Ephb3,Eqtn,Esrrb,Evl,Farp1,Fat3,Fermt2,Fez2,Fezf1,Fgfr2,Fgfr3,Flnb,Flrt1,Fndc3b,Foxb1,Foxp1,Frmd6,Fry,Fryl,Fyn,Gas1,Gas7…
GO Biological Process	GO:0000902	cell morphogenesis	8	2.85331e-22	3.66878e-18	4.58598e-19	1.60548	269.078	432	0.0904768	0.145259	8	2.37063e-15	3.04815e-11	3.81019e-12	1.88538	80.6206	152	627	0.0552526	0.242424	unnamed,unnamed,unnamed,unnamed,unnamed,unnamed,unnamed,unnamed,unnamed,unnamed,unnamed,unnamed,unnamed,unnamed,unnamed,unnamed,unnamed,unnamed,unnamed,unnamed,unnamed,unnamed,unnamed,unnamed,unnamed,unnamed,unnamed,unnamed,unnamed,unnamed,unnamed,unnamed,unnamed,unnamed,unnamed,unnamed,unnamed,unnamed,unnamed,unnamed,unnamed,unnamed,unnamed,unnamed,unnamed,unnamed,unnamed,unnamed,unnamed,unnamed…	1110004E09Rik,Actn1,Adarb1,Ank3,Antxr1,App,Arhgef2,Atg7,Atxn2,Aurka,Auts2,Bcl11b,Bcl6,Bmp7,Cacna1a,Cadm1,Camk2a,Capzb,Cdh4,Chn1,Clrn1,Cnp,Col25a1,Cryaa,Csf1r,Ctnnb1,Cttn,Dab2,Dab2ip,Dicer1,Dock7,Dpysl2,Dpysl5,Dst,Dtnbp1,Efna5,Efnb2,Efnb3,Egr2,Enah,Epb41l3,Epha8,Ephb3,Esrrb,Evl,Farp1,Fat3,Fermt2,Fez2,Fezf1,Fgfr2,Fgfr3,Flnb,Flrt1,Fndc3b,Foxb1,Foxp1,Frmd6,Fry,Fryl,Fyn,Gas1,Gas7,Gbx2,Gja1,Gli2,Hrh2,I…
GO Biological Process	GO:1901652	response to peptide	9	3.71965e-21	4.78273e-17	5.31414e-18	2.02162	104.867	212	0.0352611	0.0712845	183	7.92408e-06	0.101888	0.000556764	1.61113	50.2753	81	391	0.0294438	0.207161	unnamed,unnamed,unnamed,unnamed,unnamed,unnamed,unnamed,unnamed,unnamed,unnamed,unnamed,unnamed,unnamed,unnamed,unnamed,unnamed,unnamed,unnamed,unnamed,unnamed,unnamed,unnamed,unnamed,unnamed,unnamed,unnamed,unnamed,unnamed,unnamed,unnamed,unnamed,unnamed,unnamed,unnamed,unnamed,unnamed,unnamed,unnamed,unnamed,unnamed,unnamed,unnamed,unnamed,unnamed,unnamed,unnamed,unnamed,unnamed,unnamed,unnamed…	Abcc8,Acvr1c,Adcy6,Akt1,Akt2,Akt3,App,Arhgef2,Arid1b,Bcar1,Bmp7,Cacna1a,Camk2a,Cry2,Ctgf,Ddx11,Edn1,Eef2k,Egr1,Egr2,Enpp1,Erbin,Fads1,Fbn1,Foxo1,Foxo3,Fyn,Ghsr,Gja1,Gnrh1,Gper1,Grb2,Gsk3a,Hcrtr1,Igf1r,Igfbp5,Il10,Inppl1,Ins1,Irs2,Kat7,Klf11,Klf3,Klf4,Mgarp,Mtor,Nkx6-1,Notch1,Npffr1,Pck1,Pik3r1,Pik3r3,Pkm,Ppara,Ppp1r9b,Prkcd,Ptgs2,Ptpn1,Ptpra,Pxn,Rab10,Ripk2,Sesn3,Sh2b2,Slc25a33,Slc2a1,Slc30a10,So…
GO Biological Process	GO:0098602	single organism cell adhesion	10	4.93387e-21	6.34397e-17	6.34397e-18	1.96457	115.038	226	0.0386811	0.0759919	300	0.000109456	1	0.00469127	1.49988	54.0042	81	420	0.0294438	0.192857	unnamed,unnamed,unnamed,unnamed,unnamed,unnamed,unnamed,unnamed,unnamed,unnamed,unnamed,unnamed,unnamed,unnamed,unnamed,unnamed,unnamed,unnamed,unnamed,unnamed,unnamed,unnamed,unnamed,unnamed,unnamed,unnamed,unnamed,unnamed,unnamed,unnamed,unnamed,unnamed,unnamed,unnamed,unnamed,unnamed,unnamed,unnamed,unnamed,unnamed,unnamed,unnamed,unnamed,unnamed,unnamed,unnamed,unnamed,unnamed,unnamed,unnamed…	Actb,Actg1,Acvr1,Ada,Antxr1,B2m,Bcl11b,Bmp7,Camsap3,Cd1d1,Cdh2,Cdk6,Chd7,Ctnna3,Ctnnb1,Ctps,Cyld,Dlg1,Dock2,Dsp,Egr1,Ephb3,Erf,Ezr,Fermt2,Fibp,Fndc3b,Foxp1,Fyn,Gadd45g,Gnas,Hspb1,Ifng,Irf1,Itgav,Itgb5,Itgb7,Jam3,Kit,Lama5,Lamb1,Lamc1,Lfng,Mafb,Micall2,Myh9,Myl12b,Myl9,Nedd4,P2rx7,Parva,Pdgfra,Pecam1,Pik3cg,Pknox1,Plpp3,Prex1,Ptger4,Ptpru,Pxn,Ripk2,Rora,Selplg,Sfrp1,Smad3,Src,Srgap2,Stat3,Stat5a,S…
GO Biological Process	GO:0032868	response to insulin	11	5.45411e-21	7.0129e-17	6.37536e-18	2.63337	46.7082	123	0.0157055	0.0413584	493	0.00115827	1	0.0302089	1.62873	24.5591	40	191	0.0145402	0.209424	unnamed,unnamed,unnamed,unnamed,unnamed,unnamed,unnamed,unnamed,unnamed,unnamed,unnamed,unnamed,unnamed,unnamed,unnamed,unnamed,unnamed,unnamed,unnamed,unnamed,unnamed,unnamed,unnamed,unnamed,unnamed,unnamed,unnamed,unnamed,unnamed,unnamed,unnamed,unnamed,unnamed,unnamed,unnamed,unnamed,unnamed,unnamed,unnamed,unnamed,unnamed,unnamed,unnamed,unnamed,unnamed,unnamed,unnamed,unnamed,unnamed,unnamed…	Abcc8,Acvr1c,Akt1,Akt2,Akt3,Bcar1,Cry2,Eef2k,Egr1,Egr2,Enpp1,Fads1,Foxo1,Ghsr,Grb2,Gsk3a,Igf1r,Il10,Inppl1,Irs2,Mtor,Pck1,Pik3r1,Pik3r3,Pkm,Ppara,Ptpn1,Ptpra,Rab10,Sesn3,Sh2b2,Slc25a33,Slc2a1,Soga1,Src,Srebf1,Trpv4,Tsc2,Ucp3,Wdr11
GO Biological Process	GO:0043434	response to peptide hormone	12	9.07642e-21	1.16705e-16	9.72538e-18	2.16371	82.2662	178	0.0276618	0.059852	331	0.000174488	1	0.00677815	1.55543	41.789	65	325	0.0236278	0.2	unnamed,unnamed,unnamed,unnamed,unnamed,unnamed,unnamed,unnamed,unnamed,unnamed,unnamed,unnamed,unnamed,unnamed,unnamed,unnamed,unnamed,unnamed,unnamed,unnamed,unnamed,unnamed,unnamed,unnamed,unnamed,unnamed,unnamed,unnamed,unnamed,unnamed,unnamed,unnamed,unnamed,unnamed,unnamed,unnamed,unnamed,unnamed,unnamed,unnamed,unnamed,unnamed,unnamed,unnamed,unnamed,unnamed,unnamed,unnamed,unnamed,unnamed…	Abcc8,Acvr1c,Adcy6,Akt1,Akt2,Akt3,Arid1b,Bcar1,Bmp7,Camk2a,Cry2,Ctgf,Edn1,Eef2k,Egr1,Egr2,Enpp1,Fads1,Fbn1,Foxo1,Fyn,Ghsr,Gja1,Gnrh1,Gper1,Grb2,Gsk3a,Igf1r,Igfbp5,Il10,Inppl1,Ins1,Irs2,Mgarp,Mtor,Nkx6-1,Pck1,Pik3r1,Pik3r3,Pkm,Ppara,Prkcd,Ptgs2,Ptpn1,Ptpra,Pxn,Rab10,Sesn3,Sh2b2,Slc25a33,Slc2a1,Slc30a10,Soga1,Sparc,Src,Srd5a2,Srebf1,Stat3,Stat5a,Stat5b,Trpv4,Tsc2,Tshr,Ucp3,Wdr11
GO Biological Process	GO:0006839	mitochondrial transport	13	9.57881e-21	1.23164e-16	9.47418e-18	3.11925	29.8148	93	0.0100252	0.031271	252	4.69702e-05	0.603943	0.0023966	1.83746	23.4018	43	182	0.0156307	0.236264	unnamed,unnamed,unnamed,unnamed,unnamed,unnamed,unnamed,unnamed,unnamed,unnamed,unnamed,unnamed,unnamed,unnamed,unnamed,unnamed,unnamed,unnamed,unnamed,unnamed,unnamed,unnamed,unnamed,unnamed,unnamed,unnamed,unnamed,unnamed,unnamed,unnamed,unnamed,unnamed,unnamed,unnamed,unnamed,unnamed,unnamed,unnamed,unnamed,unnamed,unnamed,unnamed,unnamed,unnamed,unnamed,unnamed,unnamed,unnamed,unnamed,unnamed…	Acaa2,Atf2,Atp5o,Bcl2l11,Bhlha15,Bnip3l,Camk2a,Cnp,Eya2,Gsk3a,Hebp2,Hip1r,Hk2,Hspa4,Kif1bp,Mcub,Mff,Mgarp,Micu1,Mtx2,Mtx3,Naif1,Ndufa13,Pam16,Ppif,Siva1,Slc25a13,Slc25a19,Slc25a26,Slc25a29,Slc25a31,Slc25a33,Slc25a4,Slc25a5,Slc25a51,Stat3,Timm44,Tmem14a,Tomm20,Tomm20l,Tomm7,Ucp1,Ucp3
GO Biological Process	GO:0061181	regulation of chondrocyte development	14	1.04672e-20	1.34587e-16	9.61339e-18	16.9853	1.35411	23	0.000455317	0.00773369	1739	0.0453362	1	0.335211	5.18478	0.385744	2	3	0.000727008	0.666667	unnamed,unnamed,unnamed,unnamed,unnamed,unnamed,unnamed,unnamed,unnamed,unnamed,unnamed,unnamed,unnamed,unnamed,unnamed,unnamed,unnamed,unnamed,unnamed,unnamed,unnamed,unnamed,unnamed	Axin2,Rflna
GO Biological Process	GO:0006897	endocytosis	15	2.51992e-20	3.24012e-16	2.16008e-17	1.98709	106.688	212	0.0358737	0.0712845	80	2.98072e-08	0.000383261	4.79076e-06	1.74893	53.747	94	418	0.0341694	0.22488	unnamed,unnamed,unnamed,unnamed,unnamed,unnamed,unnamed,unnamed,unnamed,unnamed,unnamed,unnamed,unnamed,unnamed,unnamed,unnamed,unnamed,unnamed,unnamed,unnamed,unnamed,unnamed,unnamed,unnamed,unnamed,unnamed,unnamed,unnamed,unnamed,unnamed,unnamed,unnamed,unnamed,unnamed,unnamed,unnamed,unnamed,unnamed,unnamed,unnamed,unnamed,unnamed,unnamed,unnamed,unnamed,unnamed,unnamed,unnamed,unnamed,unnamed…	Abca1,Ackr3,Amn,Amph,Ank2,Anxa11,App,Arhgap27,Cd300a,Cd81,Cdc7,Cebpe,Clint1,Clta,Coro1c,Csnk1d,Csnk1e,Csnk1g2,Csnk1g3,Cttn,Dab2,Dennd1a,Dll1,Dmbt1,Dock2,Dpysl2,Drd3,Elmo2,Elmo3,Endou,Enpp1,Epn1,Eqtn,Ezr,Fcnb,Fnbp1,Gapvd1,Gas6,Gata2,Grb2,Gria1,Hip1,Hip1r,Hspg2,Inppl1,Irf8,Itgav,Itsn1,Lbp,Ldlr,Loxl4,Lrp1,Lrp4,Mapkapk2,March3,Mesd,Micall1,Myh9,Myo7a,Nedd4,Neurl1b,P2rx7,Pacsin1,Pacsin3,Pecam1,Pik3cb,…
GO Biological Process	GO:0051068	dihydrolipoamide metabolic process	16	4.65966e-20	5.99139e-16	3.74462e-17	69.3299	0.187509	13	6.30495e-05	0.00437122	2866	0.128581	1	0.576867	7.77717	0.128581	1	1	0.000363504	1	unnamed,unnamed,unnamed,unnamed,unnamed,unnamed,unnamed,unnamed,unnamed,unnamed,unnamed,unnamed,unnamed	Dld
GO Biological Process	GO:0090311	regulation of protein deacetylation	17	1.78762e-19	2.29853e-15	1.35207e-16	4.44817	12.5895	56	0.00423317	0.0188299	931	0.00799	1	0.11035	2.12105	5.65758	12	44	0.00436205	0.272727	unnamed,unnamed,unnamed,unnamed,unnamed,unnamed,unnamed,unnamed,unnamed,unnamed,unnamed,unnamed,unnamed,unnamed,unnamed,unnamed,unnamed,unnamed,unnamed,unnamed,unnamed,unnamed,unnamed,unnamed,unnamed,unnamed,unnamed,unnamed,unnamed,unnamed,unnamed,unnamed,unnamed,unnamed,unnamed,unnamed,unnamed,unnamed,unnamed,unnamed,unnamed,unnamed,unnamed,unnamed,unnamed,unnamed,unnamed,unnamed,unnamed,unnamed…	BC004004,Bcl6,Dyrk1a,Fry,Ifng,Jdp2,Ncor2,Ski,Spred2,Srebf1,Tada2a,Vegfa
GO Biological Process	GO:0043585	nose morphogenesis	18	2.13699e-19	2.74774e-15	1.52652e-16	61.5616	0.211171	13	7.10056e-05	0.00437122	1156	0.0165279	1	0.183838	7.77717	0.257163	2	2	0.000727008	1	unnamed,unnamed,unnamed,unnamed,unnamed,unnamed,unnamed,unnamed,unnamed,unnamed,unnamed,unnamed,unnamed	Ski,Stra6
GO Biological Process	GO:0002064	epithelial cell development	19	3.9412e-19	5.0676e-15	2.66716e-16	2.1132	81.393	172	0.0273682	0.0578346	38	5.54212e-11	7.12606e-07	1.87528e-08	2.30435	27.7736	64	216	0.0232643	0.296296	unnamed,unnamed,unnamed,unnamed,unnamed,unnamed,unnamed,unnamed,unnamed,unnamed,unnamed,unnamed,unnamed,unnamed,unnamed,unnamed,unnamed,unnamed,unnamed,unnamed,unnamed,unnamed,unnamed,unnamed,unnamed,unnamed,unnamed,unnamed,unnamed,unnamed,unnamed,unnamed,unnamed,unnamed,unnamed,unnamed,unnamed,unnamed,unnamed,unnamed,unnamed,unnamed,unnamed,unnamed,unnamed,unnamed,unnamed,unnamed,unnamed,unnamed…	Adamtsl4,Adrm1,Afdn,Ampd2,B4galt1,Bcl11b,Bfsp2,Cdk6,Cldn1,Clrn1,Cryaa,Ctnnb1,Dicer1,Dll1,Ezr,Fgfr2,Fgfr3,Flnb,Fosl2,Frmd6,Frs2,Gja1,Gpat4,Gpr4,Hif1a,Hrh2,Kcne1,Krt10,Map3k1,Map7,Myo7a,Nkx3-2,Nkx6-1,Notch1,Notch2,Nup210l,Palld,Pard3,Pde4d,Pdgfb,Pecam1,Podxl,Prox1,Ptprs,Rapgef2,Rapgef3,Rara,Rarb,Rilpl1,Sec24b,Shroom3,Sidt2,Sipa1l3,Smarca4,Sox9,Spdef,Tfap2c,Tfcp2l1,Tjp1,Tmod1,Vezf1,Vim,Wdpcp,Wnt7b
GO Biological Process	GO:0010626	negative regulation of Schwann cell proliferation	20	4.3078e-19	5.53898e-15	2.76949e-16	21.1584	0.897989	19	0.000301947	0.0063887	1523	0.0314159	1	0.26523	3.88859	0.771489	3	6	0.00109051	0.5	unnamed,unnamed,unnamed,unnamed,unnamed,unnamed,unnamed,unnamed,unnamed,unnamed,unnamed,unnamed,unnamed,unnamed,unnamed,unnamed,unnamed,unnamed,unnamed	Dicer1,Rnf10,Ski
GO Biological Process	GO:0034446	substrate adhesion-dependent cell spreading	21	5.97461e-19	7.68215e-15	3.65817e-16	4.73055	10.781	51	0.00362508	0.0171486	219	2.28678e-05	0.294034	0.00134262	3.03499	5.27184	16	41	0.00581607	0.390244	unnamed,unnamed,unnamed,unnamed,unnamed,unnamed,unnamed,unnamed,unnamed,unnamed,unnamed,unnamed,unnamed,unnamed,unnamed,unnamed,unnamed,unnamed,unnamed,unnamed,unnamed,unnamed,unnamed,unnamed,unnamed,unnamed,unnamed,unnamed,unnamed,unnamed,unnamed,unnamed,unnamed,unnamed,unnamed,unnamed,unnamed,unnamed,unnamed,unnamed,unnamed,unnamed,unnamed,unnamed,unnamed,unnamed,unnamed,unnamed,unnamed,unnamed…	Antxr1,Ephb3,Fermt2,Fndc3b,Itgav,Itgb7,Lama5,Lamb1,Lamc1,Micall2,Parva,Pxn,Sfrp1,Src,Srgap2,Tek
GO Biological Process	GO:0072364	regulation of cellular ketone metabolic process by regulation of transcription from RNA polymerase II promoter	22	6.23422e-19	8.01596e-15	3.64362e-16	26.8569	0.632984	17	0.000212839	0.00571621	1156	0.0165279	1	0.183838	7.77717	0.257163	2	2	0.000727008	1	unnamed,unnamed,unnamed,unnamed,unnamed,unnamed,unnamed,unnamed,unnamed,unnamed,unnamed,unnamed,unnamed,unnamed,unnamed,unnamed,unnamed	Ncor2,Ppara
GO Biological Process	GO:0010624	regulation of Schwann cell proliferation	23	9.9903e-19	1.28455e-14	5.58501e-16	20.1993	0.940625	19	0.000316283	0.0063887	1863	0.049796	1	0.34368	3.33307	0.90007	3	7	0.00109051	0.428571	unnamed,unnamed,unnamed,unnamed,unnamed,unnamed,unnamed,unnamed,unnamed,unnamed,unnamed,unnamed,unnamed,unnamed,unnamed,unnamed,unnamed,unnamed,unnamed	Dicer1,Rnf10,Ski
GO Biological Process	GO:0009106	lipoate metabolic process	24	1.21718e-18	1.56505e-14	6.52103e-16	53.733	0.241937	13	8.13507e-05	0.00437122	4052	0.240635	1	0.763594	3.88859	0.257163	1	2	0.000363504	0.5	unnamed,unnamed,unnamed,unnamed,unnamed,unnamed,unnamed,unnamed,unnamed,unnamed,unnamed,unnamed,unnamed	Dld
GO Biological Process	GO:0051093	negative regulation of developmental process	25	1.5355e-18	1.97435e-14	7.8974e-16	1.48473	325.986	484	0.109612	0.162744	17	1.373e-13	1.7654e-09	1.03847e-10	1.64798	123.181	203	958	0.0737914	0.2119	unnamed,unnamed,unnamed,unnamed,unnamed,unnamed,unnamed,unnamed,unnamed,unnamed,unnamed,unnamed,unnamed,unnamed,unnamed,unnamed,unnamed,unnamed,unnamed,unnamed,unnamed,unnamed,unnamed,unnamed,unnamed,unnamed,unnamed,unnamed,unnamed,unnamed,unnamed,unnamed,unnamed,unnamed,unnamed,unnamed,unnamed,unnamed,unnamed,unnamed,unnamed,unnamed,unnamed,unnamed,unnamed,unnamed,unnamed,unnamed,unnamed,unnamed…	Abcc8,Acvr1c,Adamts7,Adcy6,Adgrb2,Adgrv1,Adipor1,Ankrd26,Anxa2,App,Arhgef2,Asap1,Aspm,Atxn2,Axin2,B2m,Bcl6,Bhlha15,Bhlhe41,Bmp7,Casz1,Ccdc85b,Ccnk,Cdh3,Cdk6,Cit,Clec2d,Cntf,Col4a2,Col4a3,Col5a1,Coro1c,Ctdp1,Ctnnb1,Cxcr3,Cyld,Dab2ip,Dcn,Dennd5a,Dicer1,Dixdc1,Dll1,Drd3,Ednrb,Efna5,Efnb2,Efnb3,Enpp1,Esrrb,Fat3,Fbn1,Fgfr3,Flcn,Fndc3b,Foxo1,Foxo3,Foxp1,Frs2,Gas6,Gata2,Gdf10,Gja1,Gli2,Gnrh1,Gper1,Gpr16…
GO Biological Process	GO:0000122	negative regulation of transcription from RNA polymerase II promoter	26	1.85783e-18	2.3888e-14	9.18769e-16	1.53279	277.272	425	0.0932322	0.142905	5	1.75509e-16	2.2567e-12	4.51339e-13	1.78615	107.494	192	836	0.0697928	0.229665	unnamed,unnamed,unnamed,unnamed,unnamed,unnamed,unnamed,unnamed,unnamed,unnamed,unnamed,unnamed,unnamed,unnamed,unnamed,unnamed,unnamed,unnamed,unnamed,unnamed,unnamed,unnamed,unnamed,unnamed,unnamed,unnamed,unnamed,unnamed,unnamed,unnamed,unnamed,unnamed,unnamed,unnamed,unnamed,unnamed,unnamed,unnamed,unnamed,unnamed,unnamed,unnamed,unnamed,unnamed,unnamed,unnamed,unnamed,unnamed,unnamed,unnamed…	Aebp2,Akirin2,Arid1a,Arid5b,Atf2,Atxn1,Bach1,Bach2,Bcl6,Bend3,Bhlhe40,Bhlhe41,Bptf,Cbfa2t3,Cbx4,Cbx7,Cdk6,Chd4,Cic,Cnot2,Crebbp,Cry2,Ctnnb1,Cux1,Cux2,Cxxc5,Dab2ip,Dach1,Dicer1,Dlg1,Dnmt3a,Drd3,Edn1,Ednrb,Egr1,Ehmt1,Erf,Esrrb,Etv3,Etv6,Ezr,Fbp1,Fezf1,Fgfr2,Fgfr3,Fhl2,Flcn,Fnip2,Foxo1,Foxo3,Foxp1,Foxq1,Gata2,Gata6,Gli2,Glis1,Glis2,Glis3,Gsc,H2afy,H2afy2,Hcfc2,Hdac7,Hes6,Hey1,Hic1,Hipk1,Hmbox1,Hmg20…
GO Biological Process	GO:0031589	cell-substrate adhesion	27	1.8721e-18	2.40714e-14	8.91534e-16	2.67921	38.8174	104	0.0130523	0.0349697	355	0.000233361	1	0.00845228	1.81804	19.8015	36	154	0.0130861	0.233766	unnamed,unnamed,unnamed,unnamed,unnamed,unnamed,unnamed,unnamed,unnamed,unnamed,unnamed,unnamed,unnamed,unnamed,unnamed,unnamed,unnamed,unnamed,unnamed,unnamed,unnamed,unnamed,unnamed,unnamed,unnamed,unnamed,unnamed,unnamed,unnamed,unnamed,unnamed,unnamed,unnamed,unnamed,unnamed,unnamed,unnamed,unnamed,unnamed,unnamed,unnamed,unnamed,unnamed,unnamed,unnamed,unnamed,unnamed,unnamed,unnamed,unnamed…	Actn1,Angptl3,Antxr1,Arhgef7,Bcl2l11,Cd34,Ctgf,Ctnnb1,Cttn,Ephb3,Fermt2,Fndc3b,Gas6,Itgav,Itgb1bp1,Itgb5,Itgb7,Jam3,Lama5,Lamb1,Lamc1,Micall2,Mkln1,Nid1,Nid2,Parva,Pecam1,Pxn,Rcc2,Sfrp1,Smad6,Sned1,Src,Srgap2,Tek,Tnxb
GO Biological Process	GO:0032970	regulation of actin filament-based process	28	2.62062e-18	3.3696e-14	1.20343e-15	1.98671	95.6355	190	0.0321572	0.063887	61	3.87249e-09	4.97924e-05	8.1627e-07	1.91474	42.3033	81	329	0.0294438	0.246201	unnamed,unnamed,unnamed,unnamed,unnamed,unnamed,unnamed,unnamed,unnamed,unnamed,unnamed,unnamed,unnamed,unnamed,unnamed,unnamed,unnamed,unnamed,unnamed,unnamed,unnamed,unnamed,unnamed,unnamed,unnamed,unnamed,unnamed,unnamed,unnamed,unnamed,unnamed,unnamed,unnamed,unnamed,unnamed,unnamed,unnamed,unnamed,unnamed,unnamed,unnamed,unnamed,unnamed,unnamed,unnamed,unnamed,unnamed,unnamed,unnamed,unnamed…	Actr2,Akap13,Ank2,Arfip1,Arfip2,Arhgef10,Arhgef10l,Arpc2,Atp1a1,Avil,Cacna1c,Capzb,Cd2ap,Cdc42ep2,Cdc42ep4,Cfl2,Csf1r,Ctgf,Ctnna3,Ctsl,Cttn,Dixdc1,Dlg1,Dsp,Edn1,Efna5,Evl,Fgr,Frmd6,Grb2,Hip1r,Iqgap2,Itgb1bp1,Jam3,Kank2,Kirrel,Lats1,Lima1,Limk1,Lmod2,Lmod3,Lrp1,Map3k1,Mtor,Mtpn,Mtss1,Myh9,Mylk3,Pard3,Pde4d,Pdgfrb,Pdpn,Pfn2,Pik3r1,Ppfia1,Prex1,Prkcd,Prox1,Ptger4,Pxn,Pycard,Rapgef3,S1pr1,Sema5a,Shro…
GO Biological Process	GO:0010608	posttranscriptional regulation of gene expression	29	2.80904e-18	3.61187e-14	1.24547e-15	2.11804	76.9578	163	0.0258769	0.0548083	216	1.92111e-05	0.247017	0.0011436	1.57912	50.6611	80	394	0.0290803	0.203046	unnamed,unnamed,unnamed,unnamed,unnamed,unnamed,unnamed,unnamed,unnamed,unnamed,unnamed,unnamed,unnamed,unnamed,unnamed,unnamed,unnamed,unnamed,unnamed,unnamed,unnamed,unnamed,unnamed,unnamed,unnamed,unnamed,unnamed,unnamed,unnamed,unnamed,unnamed,unnamed,unnamed,unnamed,unnamed,unnamed,unnamed,unnamed,unnamed,unnamed,unnamed,unnamed,unnamed,unnamed,unnamed,unnamed,unnamed,unnamed,unnamed,unnamed…	Adar,Ago1,Ago2,Ago3,Akt1,Akt2,Angel2,App,Axin2,Barhl2,Carhsp1,Cdc123,Cdk5rap1,Cnot2,Cnot8,Cpeb4,Ctif,Dapk1,Ddx39b,Ddx3x,Dhfr,Dicer1,Eefsec,Eif4e3,Eif4g3,Elavl1,Fam129a,Foxo3,Gapdh,Gemin5,Gle1,Igf2bp3,Igfbp5,Kbtbd8,Khsrp,Klhl25,Limd1,Lrpprc,Malsu1,Mapkapk2,Mrps27,Mtor,Nacc2,Nanos3,Ncor2,Neurl1a,Padi6,Pde12,Per2,Piwil4,Poldip3,Ppp1r15b,Qk,Rara,Rbm4,Rbm4b,Rbms3,Rpl38,Rplp1,Rps14,Scgb1a1,Secisbp2,Smg…
GO Biological Process	GO:0030835	negative regulation of actin filament depolymerization	30	4.82919e-18	6.20937e-14	2.06979e-15	5.62352	7.2908	41	0.00245152	0.0137862	507	0.00126126	1	0.0319869	2.59239	4.62893	12	36	0.00436205	0.333333	unnamed,unnamed,unnamed,unnamed,unnamed,unnamed,unnamed,unnamed,unnamed,unnamed,unnamed,unnamed,unnamed,unnamed,unnamed,unnamed,unnamed,unnamed,unnamed,unnamed,unnamed,unnamed,unnamed,unnamed,unnamed,unnamed,unnamed,unnamed,unnamed,unnamed,unnamed,unnamed,unnamed,unnamed,unnamed,unnamed,unnamed,unnamed,unnamed,unnamed,unnamed	Avil,Capzb,Evl,Lima1,Lmod2,Lmod3,Shroom2,Sptan1,Sptb,Sptbn2,Tmod1,Vill
GO Biological Process	GO:0018193	peptidyl-amino acid modification	31	5.15005e-18	6.62193e-14	2.13611e-15	1.63882	198.923	326	0.0668874	0.109617	146	1.63871e-06	0.0210705	0.000144318	1.452	100.551	146	782	0.0530716	0.186701	unnamed,unnamed,unnamed,unnamed,unnamed,unnamed,unnamed,unnamed,unnamed,unnamed,unnamed,unnamed,unnamed,unnamed,unnamed,unnamed,unnamed,unnamed,unnamed,unnamed,unnamed,unnamed,unnamed,unnamed,unnamed,unnamed,unnamed,unnamed,unnamed,unnamed,unnamed,unnamed,unnamed,unnamed,unnamed,unnamed,unnamed,unnamed,unnamed,unnamed,unnamed,unnamed,unnamed,unnamed,unnamed,unnamed,unnamed,unnamed,unnamed,unnamed…	Acvr1,Agbl1,Agbl3,Akt1,Akt2,Akt3,Alk,Atf2,Aurka,Bag6,Baz2a,Bend3,Brd1,Camk1,Camk1d,Camk2a,Camk2d,Camk4,Camkk2,Camkv,Cbx4,Cdc7,Cfap20,Chd5,Crebbp,Csf1r,Csnk1d,Csnk1e,Csnk1g2,Csnk1g3,Dcn,Dot1l,Dph5,Dph6,Dpy19l1,Dyrk1a,Dyrk2,Egr2,Ehmt1,Epha8,Ephb3,Fgfr2,Fgfr3,Fgfr4,Fgr,Fkbp3,Fkbp5,Fyn,Galnt2,Gapdh,Gas6,Ggcx,Gm12728,Gm20388,Gm5407,Grb2,Gsk3a,Hmga2,Hnf1a,Igf1r,Ikbke,Jade1,Jade2,Jak1,Kansl2,Kansl3,Kat6…
GO Biological Process	GO:0051693	actin filament capping	32	5.949e-18	7.64922e-14	2.39038e-15	6.29416	5.87846	37	0.00197662	0.0124412	737	0.00413989	1	0.0722261	2.50876	3.98603	10	31	0.00363504	0.322581	unnamed,unnamed,unnamed,unnamed,unnamed,unnamed,unnamed,unnamed,unnamed,unnamed,unnamed,unnamed,unnamed,unnamed,unnamed,unnamed,unnamed,unnamed,unnamed,unnamed,unnamed,unnamed,unnamed,unnamed,unnamed,unnamed,unnamed,unnamed,unnamed,unnamed,unnamed,unnamed,unnamed,unnamed,unnamed,unnamed,unnamed	Avil,Capzb,Evl,Lmod2,Lmod3,Sptan1,Sptb,Sptbn2,Tmod1,Vill
GO Biological Process	GO:0030030	cell projection organization	33	1.23365e-17	1.58623e-13	4.80675e-15	1.44942	351.865	510	0.118314	0.171486	25	2.41638e-12	3.10698e-08	1.24279e-09	1.60118	126.781	203	986	0.0737914	0.205882	unnamed,unnamed,unnamed,unnamed,unnamed,unnamed,unnamed,unnamed,unnamed,unnamed,unnamed,unnamed,unnamed,unnamed,unnamed,unnamed,unnamed,unnamed,unnamed,unnamed,unnamed,unnamed,unnamed,unnamed,unnamed,unnamed,unnamed,unnamed,unnamed,unnamed,unnamed,unnamed,unnamed,unnamed,unnamed,unnamed,unnamed,unnamed,unnamed,unnamed,unnamed,unnamed,unnamed,unnamed,unnamed,unnamed,unnamed,unnamed,unnamed,unnamed…	1110004E09Rik,Abcc4,Actr2,Adarb1,Adgrf1,Adgrv1,Akt1,Ank3,App,Arf4,Arfip2,Arhgef4,Arhgef7,Arid1b,Arl3,Asap1,Atg7,Atxn2,Aurka,Auts2,Avil,B9d2,Bbip1,Bcl11b,Bmp7,Cacna1a,Camk2a,Camsap1,Camsap3,Capzb,Ccdc13,Ccdc63,Cdh4,Cep152,Cep162,Cep164,Cep78,Cfap100,Cfap20,Cfap73,Chn1,Cit,Clrn1,Cluap1,Cnp,Cnr1,Col25a1,Crocc,Csf1r,Csnk1d,Ctnnb1,Cttn,Dab2ip,Dhfr,Dicer1,Disc1,Dnaic2,Dock7,Dpysl2,Dpysl5,Dst,Dtnbp1,Efn…
GO Biological Process	GO:0061061	muscle structure development	34	1.27604e-17	1.64074e-13	4.8257e-15	1.67911	175.092	294	0.0588743	0.0988568	23	2.28177e-12	2.9339e-08	1.27561e-09	1.9073	60.819	116	473	0.0421665	0.245243	unnamed,unnamed,unnamed,unnamed,unnamed,unnamed,unnamed,unnamed,unnamed,unnamed,unnamed,unnamed,unnamed,unnamed,unnamed,unnamed,unnamed,unnamed,unnamed,unnamed,unnamed,unnamed,unnamed,unnamed,unnamed,unnamed,unnamed,unnamed,unnamed,unnamed,unnamed,unnamed,unnamed,unnamed,unnamed,unnamed,unnamed,unnamed,unnamed,unnamed,unnamed,unnamed,unnamed,unnamed,unnamed,unnamed,unnamed,unnamed,unnamed,unnamed…	Actg1,Acvr1,Adarb1,Akap13,Akt1,Alx4,Ank2,Arid1a,Arid5b,Asf1a,Atg7,Capn2,Capzb,Casq2,Cdh2,Cfl2,Chd2,Chd7,Cntf,Cntfr,Ctnnb1,Dcn,Dicer1,Disp1,Dll1,Dsp,Dtnbp1,Ednrb,Egr1,Egr2,Epas1,Fer1l5,Fgfr2,Fhl2,Flnb,Fos,Foxp1,Fzd1,Gata6,Gsc,Hey1,Hoxd10,Hspb2,Ifrd1,Igfbp5,Kdm6b,Klhl40,Lama5,Lemd2,Lmod2,Lmod3,Maff,Map2k4,Mbnl1,Mef2a,Mkl1,Mtor,Mtpn,Mtss1,Myh9,Myl2,Myl6,Mylk,Mylk3,Myo18b,Myocd,Neurl1a,Notch1,Pdgfb,P…
GO Biological Process	GO:0034248	regulation of cellular amide metabolic process	35	1.64206e-17	2.11136e-13	6.03246e-15	2.11023	74.3995	157	0.0250166	0.0527909	191	1.00718e-05	0.129503	0.000678025	1.62828	46.6751	76	363	0.0276263	0.209366	unnamed,unnamed,unnamed,unnamed,unnamed,unnamed,unnamed,unnamed,unnamed,unnamed,unnamed,unnamed,unnamed,unnamed,unnamed,unnamed,unnamed,unnamed,unnamed,unnamed,unnamed,unnamed,unnamed,unnamed,unnamed,unnamed,unnamed,unnamed,unnamed,unnamed,unnamed,unnamed,unnamed,unnamed,unnamed,unnamed,unnamed,unnamed,unnamed,unnamed,unnamed,unnamed,unnamed,unnamed,unnamed,unnamed,unnamed,unnamed,unnamed,unnamed…	Adar,Ago1,Ago2,Ago3,Akt1,Akt2,App,Barhl2,Cdc123,Cdk5rap1,Cnot2,Cnot8,Cpeb4,Csnk1e,Ctif,Dapk1,Ddx39b,Ddx3x,Dhfr,Dicer1,Eefsec,Eif4e3,Eif4g3,Elavl1,Fam129a,Foxo3,Gapdh,Gemin5,Gle1,Gsk3a,Igf2bp3,Igfbp5,Kbtbd8,Khsrp,Klhl25,Limd1,Lrpprc,Lrrtm3,Malsu1,Mrps27,Mtor,Nanos3,Ncor2,Neurl1a,Olfm1,Padi6,Per2,Piwil4,Poldip3,Ppp1r15b,Prkcd,Qk,Rara,Rbm4,Rbm4b,Rbms3,Rpl38,Rplp1,Rps14,Secisbp2,Sorl1,Srp9,Stat3,Tars…
GO Biological Process	GO:0030834	regulation of actin filament depolymerization	36	1.68449e-17	2.16592e-13	6.01644e-15	4.51989	10.841	49	0.00364525	0.0164761	347	0.000206722	1	0.00766003	2.59239	6.17191	16	48	0.00581607	0.333333	unnamed,unnamed,unnamed,unnamed,unnamed,unnamed,unnamed,unnamed,unnamed,unnamed,unnamed,unnamed,unnamed,unnamed,unnamed,unnamed,unnamed,unnamed,unnamed,unnamed,unnamed,unnamed,unnamed,unnamed,unnamed,unnamed,unnamed,unnamed,unnamed,unnamed,unnamed,unnamed,unnamed,unnamed,unnamed,unnamed,unnamed,unnamed,unnamed,unnamed,unnamed,unnamed,unnamed,unnamed,unnamed,unnamed,unnamed,unnamed,unnamed	Avil,Capzb,Cfl2,Evl,Lima1,Lmod2,Lmod3,Mtpn,Sema5a,Shroom2,Sptan1,Sptb,Sptbn2,Tmod1,Vill,Wdr1
GO Biological Process	GO:0090559	regulation of membrane permeability	37	1.91298e-17	2.4597e-13	6.64785e-15	4.505	10.8768	49	0.0036573	0.0164761	308	0.000118729	1	0.00495654	2.46277	7.71489	19	60	0.00690658	0.316667	unnamed,unnamed,unnamed,unnamed,unnamed,unnamed,unnamed,unnamed,unnamed,unnamed,unnamed,unnamed,unnamed,unnamed,unnamed,unnamed,unnamed,unnamed,unnamed,unnamed,unnamed,unnamed,unnamed,unnamed,unnamed,unnamed,unnamed,unnamed,unnamed,unnamed,unnamed,unnamed,unnamed,unnamed,unnamed,unnamed,unnamed,unnamed,unnamed,unnamed,unnamed,unnamed,unnamed,unnamed,unnamed,unnamed,unnamed,unnamed,unnamed	Acaa2,Atf2,Bcl2l11,Bnip3l,Camk2a,Cnp,Eya2,Gsk3a,Hebp2,Hip1r,Hk2,Mtor,Naif1,Ppif,Siva1,Slc25a4,Slc25a5,Stat3,Tmem14a
GO Biological Process	GO:0097435	supramolecular fiber organization	38	2.09724e-17	2.69663e-13	7.0964e-15	1.94877	96.9842	189	0.0326107	0.0635508	419	0.000594017	1	0.0182288	1.45822	49.3753	72	384	0.0261723	0.1875	unnamed,unnamed,unnamed,unnamed,unnamed,unnamed,unnamed,unnamed,unnamed,unnamed,unnamed,unnamed,unnamed,unnamed,unnamed,unnamed,unnamed,unnamed,unnamed,unnamed,unnamed,unnamed,unnamed,unnamed,unnamed,unnamed,unnamed,unnamed,unnamed,unnamed,unnamed,unnamed,unnamed,unnamed,unnamed,unnamed,unnamed,unnamed,unnamed,unnamed,unnamed,unnamed,unnamed,unnamed,unnamed,unnamed,unnamed,unnamed,unnamed,unnamed…	Actg1,Actn1,Actr2,Anxa2,App,Arhgef2,Arpc2,Avil,Bcar1,Casq2,Ccdc13,Ccdc88c,Cd2ap,Cfl2,Ckap5,Clrn1,Col5a1,Coro7,Cryaa,Csnk1d,Cttn,Dbn1,Dlg1,Dsp,Enah,Evl,Ezr,Fat1,Foxp1,Fry,Fryl,Gas7,Ghsr,Inppl1,Iqgap2,Itgb5,Katna1,Kptn,Krt10,Lima1,Lmod2,Lmod3,Mef2a,Mical2,Micall2,Mtss1,Myl2,Mylk3,Myo1b,P4ha1,Pacsin1,Pdgfra,Pdgfrb,Phactr1,Ppargc1b,Ppp1r9b,Prkar1a,Prox1,Rflna,Rhof,Src,Stmn1,Tacc2,Tgfb2,Tmod1,Tnxb,Tpm…
GO Biological Process	GO:0001701	in utero embryonic development	39	2.26017e-17	2.90613e-13	7.45161e-15	1.78208	135.236	241	0.0454726	0.0810356	66	9.78494e-09	0.000125815	1.90629e-06	1.75785	56.3187	99	438	0.0359869	0.226027	unnamed,unnamed,unnamed,unnamed,unnamed,unnamed,unnamed,unnamed,unnamed,unnamed,unnamed,unnamed,unnamed,unnamed,unnamed,unnamed,unnamed,unnamed,unnamed,unnamed,unnamed,unnamed,unnamed,unnamed,unnamed,unnamed,unnamed,unnamed,unnamed,unnamed,unnamed,unnamed,unnamed,unnamed,unnamed,unnamed,unnamed,unnamed,unnamed,unnamed,unnamed,unnamed,unnamed,unnamed,unnamed,unnamed,unnamed,unnamed,unnamed,unnamed…	Acvr1,Acvr1c,Ada,Adar,Akt1,Apba1,Bcl2l11,Bmp7,Bptf,Capn2,Ccnk,Cebpb,Chd7,Cnot2,Csf2,Ctnnb1,Dab2,Dll1,Dmbt1,Edn1,Ednra,Elf3,Endog,Epas1,Epn1,Erf,Esrrb,Fbxw8,Fgfr2,Flcn,Foxp1,Gab1,Gata2,Gata6,Gatad2a,Gins4,Gja1,Gli2,Gna13,Grb2,Hectd1,Hey1,Hif1a,Hnf1a,Hs6st1,Il10,Itgav,Kidins220,Lats1,Maff,Mbnl1,Mgat1,Mib1,Mtss1,Myh9,Myo18b,Ncoa3,Ncor2,Notch1,Notch2,Pdgfb,Pdgfra,Pdgfrb,Pitpnb,Pitx2,Pkd1,Plcd1,Plcd3,…
GO Biological Process	GO:0046902	regulation of mitochondrial membrane permeability	40	2.43111e-17	3.12592e-13	7.81481e-15	4.97733	8.84008	44	0.00297246	0.0147949	266	6.40074e-05	0.823008	0.00309401	2.6413	6.81482	18	53	0.00654307	0.339623	unnamed,unnamed,unnamed,unnamed,unnamed,unnamed,unnamed,unnamed,unnamed,unnamed,unnamed,unnamed,unnamed,unnamed,unnamed,unnamed,unnamed,unnamed,unnamed,unnamed,unnamed,unnamed,unnamed,unnamed,unnamed,unnamed,unnamed,unnamed,unnamed,unnamed,unnamed,unnamed,unnamed,unnamed,unnamed,unnamed,unnamed,unnamed,unnamed,unnamed,unnamed,unnamed,unnamed,unnamed	Acaa2,Atf2,Bcl2l11,Bnip3l,Camk2a,Cnp,Eya2,Gsk3a,Hebp2,Hip1r,Hk2,Naif1,Ppif,Siva1,Slc25a4,Slc25a5,Stat3,Tmem14a
GO Biological Process	GO:0048646	anatomical structure formation involved in morphogenesis	41	3.81579e-17	4.90635e-13	1.19667e-14	1.48185	305.024	452	0.102564	0.151984	1	2.0461e-20	2.63088e-16	2.63088e-16	1.86511	113.666	212	884	0.0770629	0.239819	unnamed,unnamed,unnamed,unnamed,unnamed,unnamed,unnamed,unnamed,unnamed,unnamed,unnamed,unnamed,unnamed,unnamed,unnamed,unnamed,unnamed,unnamed,unnamed,unnamed,unnamed,unnamed,unnamed,unnamed,unnamed,unnamed,unnamed,unnamed,unnamed,unnamed,unnamed,unnamed,unnamed,unnamed,unnamed,unnamed,unnamed,unnamed,unnamed,unnamed,unnamed,unnamed,unnamed,unnamed,unnamed,unnamed,unnamed,unnamed,unnamed,unnamed…	Ackr3,Actg1,Actn1,Acvr1,Ada,Aldh1a1,Angptl3,Anpep,Anxa2,Arhgap24,Arid1a,Atf2,Atxn2,Axin2,B4galt1,Bcl10,Bcl2l11,Bcl6,Bmp7,Cacna1a,Capn2,Casq2,Cd34,Cfl2,Cluap1,Cnot2,Col4a1,Col4a2,Col6a1,Crb2,Csf3r,Ctgf,Ctnnb1,Cx3cl1,Cxcr3,Dab2ip,Dicer1,Dll1,Dusp1,Dusp4,Edn1,Ednra,Efnb2,Egr2,Enah,Epas1,Epb41l3,Ephb3,Eqtn,Esrrb,Ext2,Fam20a,Fam20c,Fat3,Fbn2,Fer1l5,Fgfr2,Fhl2,Foxb1,Foxo1,Foxp1,Frs2,Fzd1,Gata6,Gatad2a,…
GO Biological Process	GO:0061182	negative regulation of chondrocyte development	42	5.42963e-17	6.98141e-13	1.66224e-14	27.3431	0.548584	15	0.00018446	0.00504371	4052	0.240635	1	0.763594	3.88859	0.257163	1	2	0.000363504	0.5	unnamed,unnamed,unnamed,unnamed,unnamed,unnamed,unnamed,unnamed,unnamed,unnamed,unnamed,unnamed,unnamed,unnamed,unnamed	Rflna
GO Biological Process	GO:0006120	mitochondrial electron transport, NADH to ubiquinone	43	5.95302e-17	7.65439e-13	1.78009e-14	17.9711	1.00161	18	0.000336789	0.00605245	6191	0.468786	1	0.973615	1.29619	1.54298	2	12	0.000727008	0.166667	unnamed,unnamed,unnamed,unnamed,unnamed,unnamed,unnamed,unnamed,unnamed,unnamed,unnamed,unnamed,unnamed,unnamed,unnamed,unnamed,unnamed,unnamed	Dld,Ndufb9
GO Biological Process	GO:0051188	cofactor biosynthetic process	44	1.09959e-16	1.41385e-12	3.21331e-14	2.94477	27.1668	80	0.00913478	0.0268998	1418	0.0248307	1	0.225157	1.49561	16.7156	25	130	0.00908761	0.192308	unnamed,unnamed,unnamed,unnamed,unnamed,unnamed,unnamed,unnamed,unnamed,unnamed,unnamed,unnamed,unnamed,unnamed,unnamed,unnamed,unnamed,unnamed,unnamed,unnamed,unnamed,unnamed,unnamed,unnamed,unnamed,unnamed,unnamed,unnamed,unnamed,unnamed,unnamed,unnamed,unnamed,unnamed,unnamed,unnamed,unnamed,unnamed,unnamed,unnamed,unnamed,unnamed,unnamed,unnamed,unnamed,unnamed,unnamed,unnamed,unnamed,unnamed…	Acly,Ank1,Cox15,Dhfr,Dlat,Dld,Gart,Haao,Hnf1a,Idh2,Isca1,Mat2a,Mmadhc,Mocs1,Mthfd1l,Nadk2,Nmnat2,Nmnat3,Pank1,Pank3,Pdha2,Pdss2,Pnpo,Rfk,Sptb
GO Biological Process	GO:0010638	positive regulation of organelle organization	45	1.4386e-16	1.84975e-12	4.11055e-14	1.81319	120.23	218	0.040427	0.073302	466	0.000884701	1	0.0244109	1.37689	66.0909	91	514	0.0330789	0.177043	unnamed,unnamed,unnamed,unnamed,unnamed,unnamed,unnamed,unnamed,unnamed,unnamed,unnamed,unnamed,unnamed,unnamed,unnamed,unnamed,unnamed,unnamed,unnamed,unnamed,unnamed,unnamed,unnamed,unnamed,unnamed,unnamed,unnamed,unnamed,unnamed,unnamed,unnamed,unnamed,unnamed,unnamed,unnamed,unnamed,unnamed,unnamed,unnamed,unnamed,unnamed,unnamed,unnamed,unnamed,unnamed,unnamed,unnamed,unnamed,unnamed,unnamed…	Actr2,Akt2,Anxa2,Arhgef10,Arhgef10l,Arpc2,Asap1,Bcl2l11,Cct2,Cdc42ep2,Cdc42ep4,Cdk5rap1,Cfl2,Cnot2,Crocc,Csf2,Ctgf,Ctnnb1,Cttn,Dcn,Ddhd1,Ddx11,Dlg1,Dph6,Drd3,Edn1,Eif4g3,Evl,Fbxw7,Gper1,Grb2,Gsk3a,H2afy,Hhat,Hif1a,Hip1r,Hk2,Hmbox1,Igf1r,Il5,Iqgap2,Itgb1bp1,Kcnn3,Kirrel,Limk1,Lmod2,Lmod3,Lnpk,Map3k1,Map3k4,Mapk9,Mff,Mgarp,Micall2,Mis18a,Mns1,Mrps27,Mtor,Mtss1,Mylk3,Pdgfb,Pdgfrb,Pebp1,Pfn2,Pnkp,Ppi…
GO Biological Process	GO:0043009	chordate embryonic development	46	1.51768e-16	1.95143e-12	4.24224e-14	1.5467	237.925	368	0.0800018	0.123739	34	2.21787e-11	2.85173e-07	8.38745e-09	1.68361	92.0643	155	716	0.0563432	0.21648	unnamed,unnamed,unnamed,unnamed,unnamed,unnamed,unnamed,unnamed,unnamed,unnamed,unnamed,unnamed,unnamed,unnamed,unnamed,unnamed,unnamed,unnamed,unnamed,unnamed,unnamed,unnamed,unnamed,unnamed,unnamed,unnamed,unnamed,unnamed,unnamed,unnamed,unnamed,unnamed,unnamed,unnamed,unnamed,unnamed,unnamed,unnamed,unnamed,unnamed,unnamed,unnamed,unnamed,unnamed,unnamed,unnamed,unnamed,unnamed,unnamed,unnamed…	Acvr1,Acvr1c,Ada,Adar,Akt1,Alx4,Apba1,Arid1a,Axin2,Bcl10,Bcl2l11,Bmp7,Bptf,Capn2,Ccnk,Cebpb,Chd7,Cluap1,Cnot2,Crb2,Csf2,Ctnnb1,Dab2,Dlg1,Dll1,Dmbt1,Dmrt2,Dscaml1,Edn1,Ednra,Elf3,Enah,Endog,Epas1,Epn1,Erf,Esrrb,Etl4,Fbxw8,Fgfr2,Flcn,Foxb1,Foxp1,Fzd1,Gab1,Gas1,Gata2,Gata6,Gatad2a,Gbx2,Gins4,Gja1,Gli2,Gna13,Gnas,Grb2,Gsc,Hectd1,Hey1,Hif1a,Hnf1a,Hoxd10,Hoxd11,Hs6st1,Hspg2,Ift140,Ift57,Il10,Intu,Itgav…
GO Biological Process	GO:0070307	lens fiber cell development	47	1.63911e-16	2.10757e-12	4.48419e-14	6.99727	4.4303	31	0.00148968	0.0104237	193	1.03181e-05	0.13267	0.000687409	4.99961	1.80014	9	14	0.00327154	0.642857	unnamed,unnamed,unnamed,unnamed,unnamed,unnamed,unnamed,unnamed,unnamed,unnamed,unnamed,unnamed,unnamed,unnamed,unnamed,unnamed,unnamed,unnamed,unnamed,unnamed,unnamed,unnamed,unnamed,unnamed,unnamed,unnamed,unnamed,unnamed,unnamed,unnamed,unnamed	Bfsp2,Cryaa,Fgfr2,Fgfr3,Frs2,Prox1,Smarca4,Tmod1,Vim
GO Biological Process	GO:0030855	epithelial cell differentiation	48	1.69774e-16	2.18295e-12	4.54782e-14	1.62588	188.206	306	0.0632838	0.102892	33	1.51572e-11	1.94891e-07	5.90579e-09	1.80465	69.8197	126	543	0.0458015	0.232044	unnamed,unnamed,unnamed,unnamed,unnamed,unnamed,unnamed,unnamed,unnamed,unnamed,unnamed,unnamed,unnamed,unnamed,unnamed,unnamed,unnamed,unnamed,unnamed,unnamed,unnamed,unnamed,unnamed,unnamed,unnamed,unnamed,unnamed,unnamed,unnamed,unnamed,unnamed,unnamed,unnamed,unnamed,unnamed,unnamed,unnamed,unnamed,unnamed,unnamed,unnamed,unnamed,unnamed,unnamed,unnamed,unnamed,unnamed,unnamed,unnamed,unnamed…	Acvr1,Adamtsl4,Adrm1,Afdn,Ampd2,B4galt1,Bcl11b,Bfsp2,Bmp7,Camsap3,Cd34,Cdh2,Cdh3,Cdk6,Cebpb,Cep152,Cers3,Cldn1,Clrn1,Cnn3,Col4a1,Cryaa,Ctnnb1,Ctsl,Cux1,Dab2,Dicer1,Dll1,Dlx3,Dsp,Elf3,Evpl,Ezr,Fam20c,Fgfr2,Fgfr3,Flnb,Fndc3b,Fosl2,Foxb1,Foxp1,Frmd6,Frs2,Fzd1,Gata6,Gja1,Gli2,Gpat4,Gpr4,Hey1,Hif1a,Hnrnph3,Hrh2,Il31ra,Intu,Jun,Kazn,Kcne1,Kdm6b,Klf4,Krt10,Krt4,Lats1,Maf,Map3k1,Map7,Mgmt,Mtss1,Myo7a,Nco…
GO Biological Process	GO:0043254	regulation of protein complex assembly	49	2.60353e-16	3.34762e-12	6.83187e-14	1.9332	93.1101	180	0.031308	0.0605246	265	6.35199e-05	0.816739	0.00308203	1.5513	48.3466	75	376	0.0272628	0.199468	unnamed,unnamed,unnamed,unnamed,unnamed,unnamed,unnamed,unnamed,unnamed,unnamed,unnamed,unnamed,unnamed,unnamed,unnamed,unnamed,unnamed,unnamed,unnamed,unnamed,unnamed,unnamed,unnamed,unnamed,unnamed,unnamed,unnamed,unnamed,unnamed,unnamed,unnamed,unnamed,unnamed,unnamed,unnamed,unnamed,unnamed,unnamed,unnamed,unnamed,unnamed,unnamed,unnamed,unnamed,unnamed,unnamed,unnamed,unnamed,unnamed,unnamed…	Actr2,Akain1,Arfip1,Arfip2,Arhgef2,Arpc2,Asap1,Avil,Bcl2l11,Bclaf1,Birc2,Camsap1,Camsap3,Cand1,Capzb,Cdc42ep2,Cdc42ep4,Cdh17,Csf2,Ctnnb1,Cttn,Dab2ip,Ddx3x,Dlg1,Eml2,Evl,Fblim1,Fnip2,Grb2,Hip1r,Hnf1a,Ifng,Il5,Iqgap2,Irf8,Jun,Kirrel,Lats1,Ldlrad4,Lmo4,Lmod2,Lmod3,Map3k1,Map3k7,Mapk9,Mtor,Mtpn,Napa,Paxip1,Pex14,Pfn2,Piezo1,Pmepa1,Prex1,Prkcd,Ptger4,Pycard,Smad6,Snx9,Sorl1,Spidr,Sptan1,Sptb,Sptbn2,Sr…
GO Biological Process	GO:0048534	hematopoietic or lymphoid organ development	50	3.15741e-16	4.0598e-12	8.1196e-14	1.63189	181.997	297	0.0611961	0.0998655	275	7.52988e-05	0.968192	0.0035207	1.39242	88.3354	123	687	0.044711	0.179039	unnamed,unnamed,unnamed,unnamed,unnamed,unnamed,unnamed,unnamed,unnamed,unnamed,unnamed,unnamed,unnamed,unnamed,unnamed,unnamed,unnamed,unnamed,unnamed,unnamed,unnamed,unnamed,unnamed,unnamed,unnamed,unnamed,unnamed,unnamed,unnamed,unnamed,unnamed,unnamed,unnamed,unnamed,unnamed,unnamed,unnamed,unnamed,unnamed,unnamed,unnamed,unnamed,unnamed,unnamed,unnamed,unnamed,unnamed,unnamed,unnamed,unnamed…	Actn1,Ada,Adar,Adrm1,Ank1,Anxa2,App,Arhgef7,B2m,Bcl11b,Bcl2l11,Bcl6,Camk4,Cbfa2t3,Cd1d1,Cd34,Cdh17,Cdk6,Cebpd,Cebpe,Chd2,Chd7,Cmtm7,Csf1r,Csf2,Ctnnb1,Cyld,Dab2,Dicer1,Dll1,Dock2,Dock7,Egr1,Epas1,Ephb3,Etv6,Fam20c,Fam210b,Fgfr2,Flcn,Foxp1,Gadd45g,Gas6,Gata2,Hdac7,Hectd1,Hells,Hif1a,Hnf1a,Ifng,Il31ra,Irf1,Irf8,Jam3,Jarid2,Jun,Kcnab2,Kit,Klf4,Kmt2e,Ldb1,Lfng,Lmo4,Mad1l1,Mafb,Mfap2,Mmp21,Myh9,Nfam1,N…
GO Biological Process	GO:1902580	single-organism cellular localization	51	3.21975e-16	4.13996e-12	8.11757e-14	1.6088	193.933	312	0.0652096	0.104909	91	6.17818e-08	0.000794391	8.72957e-06	1.52473	97.7219	149	760	0.0541621	0.196053	unnamed,unnamed,unnamed,unnamed,unnamed,unnamed,unnamed,unnamed,unnamed,unnamed,unnamed,unnamed,unnamed,unnamed,unnamed,unnamed,unnamed,unnamed,unnamed,unnamed,unnamed,unnamed,unnamed,unnamed,unnamed,unnamed,unnamed,unnamed,unnamed,unnamed,unnamed,unnamed,unnamed,unnamed,unnamed,unnamed,unnamed,unnamed,unnamed,unnamed,unnamed,unnamed,unnamed,unnamed,unnamed,unnamed,unnamed,unnamed,unnamed,unnamed…	Abca1,Abhd17a,Actr2,Adar,Agrn,Akt1,Akt2,Amn,Amph,Ank1,Ank2,Ank3,Anxa2,Ap3b1,App,Arhgap10,Arhgap21,Arhgef2,Arl3,Aspm,Atp1b3,Atp5o,Bag6,Bbip1,Bcl6,Bicd2,Cacna1a,Cacnb3,Cadps2,Camsap3,Cbl,Cd300a,Cdh2,Chmp4b,Cluap1,Cmtm8,Colq,Cplx2,Cry2,Ctnnb1,Dennd1a,Dlg1,Dlg3,Dock2,Dok7,Dpysl2,Dst,Dtnbp1,Dync1i1,Epb41l3,Ezr,Fam126a,Fam53b,Fermt2,Fgfr2,Gas6,Golga4,Grin3b,Hgs,Hif1a,Hps6,Hspa4,Hspb1,Ifng,Ift140,Ift43,…
GO Biological Process	GO:0072358	cardiovascular system development	52	3.3339e-16	4.28673e-12	8.24371e-14	1.58745	205.99	327	0.0692638	0.109953	16	9.40527e-14	1.20933e-09	7.55831e-11	1.89444	70.2055	133	546	0.0483461	0.24359	unnamed,unnamed,unnamed,unnamed,unnamed,unnamed,unnamed,unnamed,unnamed,unnamed,unnamed,unnamed,unnamed,unnamed,unnamed,unnamed,unnamed,unnamed,unnamed,unnamed,unnamed,unnamed,unnamed,unnamed,unnamed,unnamed,unnamed,unnamed,unnamed,unnamed,unnamed,unnamed,unnamed,unnamed,unnamed,unnamed,unnamed,unnamed,unnamed,unnamed,unnamed,unnamed,unnamed,unnamed,unnamed,unnamed,unnamed,unnamed,unnamed,unnamed…	Ackr3,Acvr1,Akt1,Angptl3,Anpep,Antxr1,Anxa2,Arhgap24,Arid1a,B4galt1,Cd34,Cdh2,Chd7,Col4a1,Col4a2,Col5a1,Crb2,Ctgf,Ctnnb1,Cx3cl1,Cxcr3,Dab2ip,Dicer1,Dll1,Dlx3,Edn1,Ednra,Efnb2,Egr1,Epas1,Ephb3,Fbxw7,Fbxw8,Fgfr2,Foxo1,Foxp1,Gata6,Gatad2a,Gbx2,Gdf2,Gja1,Gna13,Gpr4,Hdac7,Hectd1,Hey1,Hif1a,Hif3a,Hs6st1,Hspg2,Itgav,Itgb1bp1,Jam3,Jun,Lrp1,Ltbp1,Map3k7,Mcam,Mib1,Mmp14,Mmp21,Myh9,Mylk,Myo18b,Myocd,Ndst1,N…
GO Biological Process	GO:1901653	cellular response to peptide	53	3.39052e-16	4.35953e-12	8.22553e-14	2.09957	69.5379	146	0.023382	0.0490921	271	6.87998e-05	0.884628	0.00326431	1.69626	31.2453	53	243	0.0192657	0.218107	unnamed,unnamed,unnamed,unnamed,unnamed,unnamed,unnamed,unnamed,unnamed,unnamed,unnamed,unnamed,unnamed,unnamed,unnamed,unnamed,unnamed,unnamed,unnamed,unnamed,unnamed,unnamed,unnamed,unnamed,unnamed,unnamed,unnamed,unnamed,unnamed,unnamed,unnamed,unnamed,unnamed,unnamed,unnamed,unnamed,unnamed,unnamed,unnamed,unnamed,unnamed,unnamed,unnamed,unnamed,unnamed,unnamed,unnamed,unnamed,unnamed,unnamed…	Adcy6,Akt1,Akt2,Akt3,App,Arhgef2,Arid1b,Bcar1,Cacna1a,Camk2a,Ddx11,Edn1,Eef2k,Enpp1,Fbn1,Foxo1,Foxo3,Fyn,Ghsr,Gper1,Grb2,Gsk3a,Igf1r,Irs2,Klf11,Klf3,Klf4,Mgarp,Nkx6-1,Pck1,Pik3r1,Pik3r3,Pkm,Ppp1r9b,Prkcd,Ptpn1,Ptpra,Pxn,Rab10,Ripk2,Sh2b2,Slc25a33,Slc30a10,Soga1,Src,Srebf1,Stat3,Stat5a,Stat5b,Timeless,Tsc2,Tshr,Wdr11
GO Biological Process	GO:0009792	embryo development ending in birth or egg hatching	54	3.40217e-16	4.37451e-12	8.10094e-14	1.53796	239.278	368	0.0804567	0.123739	32	1.42876e-11	1.8371e-07	5.74095e-09	1.68649	93.093	157	724	0.0570702	0.216851	unnamed,unnamed,unnamed,unnamed,unnamed,unnamed,unnamed,unnamed,unnamed,unnamed,unnamed,unnamed,unnamed,unnamed,unnamed,unnamed,unnamed,unnamed,unnamed,unnamed,unnamed,unnamed,unnamed,unnamed,unnamed,unnamed,unnamed,unnamed,unnamed,unnamed,unnamed,unnamed,unnamed,unnamed,unnamed,unnamed,unnamed,unnamed,unnamed,unnamed,unnamed,unnamed,unnamed,unnamed,unnamed,unnamed,unnamed,unnamed,unnamed,unnamed…	Acvr1,Acvr1c,Ada,Adar,Akt1,Alx4,Apba1,Arid1a,Axin2,Bcl10,Bcl2l11,Bmp7,Bptf,Camsap3,Capn2,Ccnk,Cebpb,Chd7,Cluap1,Cnot2,Crb2,Csf2,Ctnnb1,Dab2,Dlg1,Dll1,Dmbt1,Dmrt2,Dscaml1,Edn1,Ednra,Elf3,Enah,Endog,Epas1,Epn1,Erf,Esrrb,Etl4,Fbxw8,Fgfr2,Flcn,Foxb1,Foxp1,Fzd1,Gab1,Gas1,Gata2,Gata6,Gatad2a,Gbx2,Gins4,Gja1,Gli2,Gna13,Gnas,Grb2,Gsc,Hectd1,Hey1,Hif1a,Hnf1a,Hoxd10,Hoxd11,Hs6st1,Hspg2,Ift140,Ift57,Il10,In…
GO Biological Process	GO:0072365	regulation of cellular ketone metabolic process by negative regulation of transcription from RNA polymerase II promoter	55	3.46524e-16	4.45561e-12	8.1011e-14	34.4563	0.37729	13	0.000126863	0.00437122	2866	0.128581	1	0.576867	7.77717	0.128581	1	1	0.000363504	1	unnamed,unnamed,unnamed,unnamed,unnamed,unnamed,unnamed,unnamed,unnamed,unnamed,unnamed,unnamed,unnamed	Ncor2
GO Biological Process	GO:0030097	hemopoiesis	56	3.95467e-16	5.08491e-12	9.0802e-14	1.66631	165.035	275	0.0554925	0.0924681	312	0.000126134	1	0.00519818	1.39717	80.8777	113	629	0.041076	0.17965	unnamed,unnamed,unnamed,unnamed,unnamed,unnamed,unnamed,unnamed,unnamed,unnamed,unnamed,unnamed,unnamed,unnamed,unnamed,unnamed,unnamed,unnamed,unnamed,unnamed,unnamed,unnamed,unnamed,unnamed,unnamed,unnamed,unnamed,unnamed,unnamed,unnamed,unnamed,unnamed,unnamed,unnamed,unnamed,unnamed,unnamed,unnamed,unnamed,unnamed,unnamed,unnamed,unnamed,unnamed,unnamed,unnamed,unnamed,unnamed,unnamed,unnamed…	Actn1,Ada,Adar,Ank1,Anxa2,App,Arhgef7,B2m,Bcl11b,Bcl6,Camk4,Cbfa2t3,Cd1d1,Cd34,Cdh17,Cdk6,Cebpd,Cebpe,Chd2,Chd7,Cmtm7,Csf1r,Csf2,Ctnnb1,Cyld,Dab2,Dll1,Dock2,Dock7,Egr1,Epas1,Etv6,Fam20c,Fam210b,Fgfr2,Flcn,Foxp1,Gadd45g,Gas6,Gata2,Hdac7,Hectd1,Hells,Hif1a,Hnf1a,Ifng,Il31ra,Irf1,Irf8,Jam3,Jun,Kcnab2,Kit,Klf4,Kmt2e,Ldb1,Lfng,Mafb,Mfap2,Mmp21,Myh9,Nfam1,Nfatc1,Nfe2l1,Notch2,Papd4,Pdgfra,Pik3r1,Pknox1…
GO Biological Process	GO:0002520	immune system development	57	4.15299e-16	5.33991e-12	9.36827e-14	1.61896	187.157	303	0.0629311	0.101883	332	0.00017687	1	0.00685	1.36155	91.8071	125	714	0.045438	0.17507	unnamed,unnamed,unnamed,unnamed,unnamed,unnamed,unnamed,unnamed,unnamed,unnamed,unnamed,unnamed,unnamed,unnamed,unnamed,unnamed,unnamed,unnamed,unnamed,unnamed,unnamed,unnamed,unnamed,unnamed,unnamed,unnamed,unnamed,unnamed,unnamed,unnamed,unnamed,unnamed,unnamed,unnamed,unnamed,unnamed,unnamed,unnamed,unnamed,unnamed,unnamed,unnamed,unnamed,unnamed,unnamed,unnamed,unnamed,unnamed,unnamed,unnamed…	Actn1,Ada,Adar,Adrm1,Ank1,Anxa2,App,Arhgef7,B2m,Bcl11b,Bcl2l11,Bcl6,Cacna1c,Camk4,Cbfa2t3,Cd1d1,Cd34,Cdh17,Cdk6,Cebpd,Cebpe,Chd2,Chd7,Cmtm7,Csf1r,Csf2,Ctnnb1,Cyld,Dab2,Dicer1,Dll1,Dock2,Dock7,Egr1,Epas1,Ephb3,Etv6,Fam20c,Fam210b,Fgfr2,Flcn,Foxp1,Gadd45g,Gas6,Gata2,Hdac7,Hectd1,Hells,Hif1a,Hnf1a,Ifng,Il31ra,Irf1,Irf8,Jam3,Jarid2,Jun,Kcnab2,Kit,Klf4,Kmt2e,Ldb1,Lfng,Lmo4,Mad1l1,Mafb,Mfap2,Mmp21,Myh9…
GO Biological Process	GO:0060541	respiratory system development	58	5.43102e-16	6.9832e-12	1.204e-13	1.90557	96.0343	183	0.0322913	0.0615333	83	3.86751e-08	0.000497285	5.99138e-06	2.0091	30.8595	62	240	0.0225373	0.258333	unnamed,unnamed,unnamed,unnamed,unnamed,unnamed,unnamed,unnamed,unnamed,unnamed,unnamed,unnamed,unnamed,unnamed,unnamed,unnamed,unnamed,unnamed,unnamed,unnamed,unnamed,unnamed,unnamed,unnamed,unnamed,unnamed,unnamed,unnamed,unnamed,unnamed,unnamed,unnamed,unnamed,unnamed,unnamed,unnamed,unnamed,unnamed,unnamed,unnamed,unnamed,unnamed,unnamed,unnamed,unnamed,unnamed,unnamed,unnamed,unnamed,unnamed…	Ada,Atxn1,Bag6,Chd7,Cic,Crispld2,Ctgf,Ctnnb1,Cux1,Dicer1,Disp1,Epas1,Fbxw7,Fgfr2,Fgfr3,Fgfr4,Fndc3b,Foxp1,Gata6,Gli2,Hmga2,Hs6st1,Igfbp5,Itga3,Lama5,Mmp14,Myocd,Ncor2,Nfib,Notch1,Pdgfra,Pdpn,Phox2b,Pitx2,Pkd1,Prox1,Ptn,Rara,Rpgrip1l,Sec24b,Selenon,Sim2,Ski,Smad2,Sox11,Sox2,Sox9,Sparc,Spdef,Speg,Srebf1,Stra6,Tgfbr2,Thra,Timeless,Tns3,Tshz3,Tulp3,Vegfa,Wdpcp,Wnt11,Wnt7b
GO Biological Process	GO:0000904	cell morphogenesis involved in differentiation	59	6.02231e-16	7.74348e-12	1.31245e-13	1.56134	219.042	342	0.0736525	0.114997	28	7.09551e-12	9.12341e-08	3.25836e-09	1.86526	63.2621	118	492	0.0428935	0.239837	unnamed,unnamed,unnamed,unnamed,unnamed,unnamed,unnamed,unnamed,unnamed,unnamed,unnamed,unnamed,unnamed,unnamed,unnamed,unnamed,unnamed,unnamed,unnamed,unnamed,unnamed,unnamed,unnamed,unnamed,unnamed,unnamed,unnamed,unnamed,unnamed,unnamed,unnamed,unnamed,unnamed,unnamed,unnamed,unnamed,unnamed,unnamed,unnamed,unnamed,unnamed,unnamed,unnamed,unnamed,unnamed,unnamed,unnamed,unnamed,unnamed,unnamed…	Actn1,Adarb1,Ank3,Antxr1,App,Atg7,Auts2,Bcl11b,Bmp7,Cacna1a,Camk2a,Cdh4,Chn1,Clrn1,Cnp,Col25a1,Cryaa,Csf1r,Ctnnb1,Dab2,Dock7,Dpysl2,Dpysl5,Dst,Dtnbp1,Efna5,Efnb2,Efnb3,Egr2,Enah,Epha8,Ephb3,Esrrb,Evl,Farp1,Fat3,Fermt2,Fez2,Fezf1,Fgfr2,Fgfr3,Flnb,Fndc3b,Foxb1,Foxp1,Frmd6,Fyn,Gas1,Gbx2,Gli2,Hrh2,Itgav,Itgb7,Kidins220,Lama5,Lamb1,Lamc1,Lats1,Lingo1,Lrfn3,Lrp4,Map1b,Map3k1,Matn1,Mfap2,Micall2,Mycbp2,…
GO Biological Process	GO:0060284	regulation of cell development	60	6.96204e-16	8.95179e-12	1.49197e-13	1.42357	350.526	499	0.117863	0.167788	2	4.24387e-19	5.45676e-15	2.72838e-15	1.85434	108.394	201	843	0.0730643	0.238434	unnamed,unnamed,unnamed,unnamed,unnamed,unnamed,unnamed,unnamed,unnamed,unnamed,unnamed,unnamed,unnamed,unnamed,unnamed,unnamed,unnamed,unnamed,unnamed,unnamed,unnamed,unnamed,unnamed,unnamed,unnamed,unnamed,unnamed,unnamed,unnamed,unnamed,unnamed,unnamed,unnamed,unnamed,unnamed,unnamed,unnamed,unnamed,unnamed,unnamed,unnamed,unnamed,unnamed,unnamed,unnamed,unnamed,unnamed,unnamed,unnamed,unnamed…	Abcc8,Actr2,Adcy6,Adnp,Afdn,Akap13,Akt1,App,Arhgef2,Arhgef7,Arpc2,Asap1,Aspm,Atf1,Atg7,Atxn1,Aurka,Avil,Axin2,B2m,Barhl2,Bcl11b,Bcl6,Bmp7,Cacna1a,Camk1,Camk1d,Casz1,Cdh2,Cdh4,Chd7,Chn1,Cit,Cnr1,Cntf,Coro1c,Csnk1d,Ctdp1,Ctnnb1,Cttn,Cux1,Cux2,Dab2,Dab2ip,Dct,Ddx39b,Dennd5a,Dicer1,Disc1,Dixdc1,Dll1,Dock5,Dock7,Dpysl2,Drd3,Edn1,Ednrb,Eef2k,Efna5,Efnb2,Efnb3,Ephb3,Fat3,Fbn1,Fbxw8,Fezf1,Fgfr3,Foxo3,Fox…
GO Biological Process	GO:0044087	regulation of cellular component biogenesis	61	8.90492e-16	1.145e-11	1.87704e-13	1.50257	261.552	393	0.0879463	0.132145	36	3.2182e-11	4.13797e-07	1.14943e-08	1.62734	105.694	172	822	0.0625227	0.209246	unnamed,unnamed,unnamed,unnamed,unnamed,unnamed,unnamed,unnamed,unnamed,unnamed,unnamed,unnamed,unnamed,unnamed,unnamed,unnamed,unnamed,unnamed,unnamed,unnamed,unnamed,unnamed,unnamed,unnamed,unnamed,unnamed,unnamed,unnamed,unnamed,unnamed,unnamed,unnamed,unnamed,unnamed,unnamed,unnamed,unnamed,unnamed,unnamed,unnamed,unnamed,unnamed,unnamed,unnamed,unnamed,unnamed,unnamed,unnamed,unnamed,unnamed…	Actr2,Adgrb2,Adgrl2,Adnp,Agrn,Akain1,Akap13,Amigo2,Antxr1,Arfip1,Arfip2,Arhgap24,Arhgef10,Arhgef10l,Arhgef2,Arpc2,Asap1,Atg7,Atxn2,Auts2,Avil,Bcl2l11,Bclaf1,Birc2,Bmp7,Camsap1,Camsap3,Cand1,Capzb,Cdc42ep2,Cdc42ep4,Cdh17,Chmp2a,Chmp4b,Cldn1,Clrn1,Clstn1,Cnot2,Col16a1,Colq,Coro1c,Crocc,Csf2,Ctgf,Ctnnb1,Cttn,Cux2,Cyld,Dab2ip,Ddx3x,Dlg1,Dnajb8,Edn1,Eef2k,Efna5,Eml2,Ephb3,Evl,Ezr,Fam98a,Fblim1,Fez2,Fl…
GO Biological Process	GO:0051056	regulation of small GTPase mediated signal transduction	62	1.35409e-15	1.74109e-11	2.80821e-13	1.98656	80.5412	160	0.0270818	0.0537996	126	6.40317e-07	0.0082332	6.53428e-05	1.91134	30.3452	58	236	0.0210832	0.245763	unnamed,unnamed,unnamed,unnamed,unnamed,unnamed,unnamed,unnamed,unnamed,unnamed,unnamed,unnamed,unnamed,unnamed,unnamed,unnamed,unnamed,unnamed,unnamed,unnamed,unnamed,unnamed,unnamed,unnamed,unnamed,unnamed,unnamed,unnamed,unnamed,unnamed,unnamed,unnamed,unnamed,unnamed,unnamed,unnamed,unnamed,unnamed,unnamed,unnamed,unnamed,unnamed,unnamed,unnamed,unnamed,unnamed,unnamed,unnamed,unnamed,unnamed…	Abca1,Adra1a,Adra1b,Akap13,Arhgap24,Arhgap26,Arhgef10,Arhgef10l,Arhgef11,Arhgef12,Arhgef2,Arhgef37,Arhgef4,Arhgef7,Auts2,Bcl6,Cd2ap,Chn1,Cyth1,Dab2ip,Dennd1a,Dgki,Dock2,F2rl2,Farp1,Fbp1,Fgd1,Flcn,Gpr4,Itga3,Itsn1,Mapkap1,Notch1,Notch2,Plekhg3,Plekhg4,Plekhg5,Prex1,Psd2,Rasa3,Robo1,Rtn4r,Sgsm3,Sh2b2,Sipa1l1,Sipa1l2,Sipa1l3,Sos2,Spata13,Src,Ssx2ip,Stmn1,Tgfb2,Tiam2,Trio,Tsc2,Vav1,Vav2
GO Biological Process	GO:0021846	cell proliferation in forebrain	63	1.89375e-15	2.43499e-11	3.86506e-13	3.52675	16.1622	57	0.0054345	0.0191661	857	0.00679317	1	0.101921	2.35672	4.24319	10	33	0.00363504	0.30303	unnamed,unnamed,unnamed,unnamed,unnamed,unnamed,unnamed,unnamed,unnamed,unnamed,unnamed,unnamed,unnamed,unnamed,unnamed,unnamed,unnamed,unnamed,unnamed,unnamed,unnamed,unnamed,unnamed,unnamed,unnamed,unnamed,unnamed,unnamed,unnamed,unnamed,unnamed,unnamed,unnamed,unnamed,unnamed,unnamed,unnamed,unnamed,unnamed,unnamed,unnamed,unnamed,unnamed,unnamed,unnamed,unnamed,unnamed,unnamed,unnamed,unnamed…	Dct,Disc1,Dixdc1,Dock7,Fgfr2,Hmga2,Ncor2,Tacc2,Wnt7b,Zeb2
GO Biological Process	GO:0006417	regulation of translation	64	1.90054e-15	2.44372e-11	3.81831e-13	2.09742	66.2719	139	0.0222838	0.0467384	235	2.92091e-05	0.37557	0.00159817	1.62122	42.5605	69	331	0.0250818	0.208459	unnamed,unnamed,unnamed,unnamed,unnamed,unnamed,unnamed,unnamed,unnamed,unnamed,unnamed,unnamed,unnamed,unnamed,unnamed,unnamed,unnamed,unnamed,unnamed,unnamed,unnamed,unnamed,unnamed,unnamed,unnamed,unnamed,unnamed,unnamed,unnamed,unnamed,unnamed,unnamed,unnamed,unnamed,unnamed,unnamed,unnamed,unnamed,unnamed,unnamed,unnamed,unnamed,unnamed,unnamed,unnamed,unnamed,unnamed,unnamed,unnamed,unnamed…	Adar,Ago1,Ago2,Ago3,Akt1,Akt2,App,Barhl2,Cdc123,Cdk5rap1,Cnot2,Cnot8,Cpeb4,Ctif,Dapk1,Ddx39b,Ddx3x,Dhfr,Dicer1,Eefsec,Eif4e3,Eif4g3,Elavl1,Fam129a,Foxo3,Gapdh,Gemin5,Gle1,Igf2bp3,Igfbp5,Kbtbd8,Khsrp,Klhl25,Limd1,Lrpprc,Malsu1,Mrps27,Mtor,Nanos3,Ncor2,Neurl1a,Padi6,Per2,Piwil4,Poldip3,Ppp1r15b,Qk,Rara,Rbm4,Rbm4b,Rbms3,Rpl38,Rplp1,Rps14,Secisbp2,Srp9,Stat3,Tars2,Tnrc6c,Tob1,Trap1,Tsfm,Uqcc1,Uqcc2,W…
GO Biological Process	GO:0031507	heterochromatin assembly	65	1.97151e-15	2.53497e-11	3.89995e-13	10.2908	2.13783	22	0.00071884	0.00739744	581	0.00207544	1	0.0459312	3.88859	1.54298	6	12	0.00218103	0.5	unnamed,unnamed,unnamed,unnamed,unnamed,unnamed,unnamed,unnamed,unnamed,unnamed,unnamed,unnamed,unnamed,unnamed,unnamed,unnamed,unnamed,unnamed,unnamed,unnamed,unnamed,unnamed	Bahcc1,Baz2a,Cenpv,Hells,Hmga1,Hmga2
GO Biological Process	GO:0072054	renal outer medulla development	66	1.98862e-15	2.55697e-11	3.8742e-13	16.3379	1.04052	17	0.000349873	0.00571621	1156	0.0165279	1	0.183838	7.77717	0.257163	2	2	0.000727008	1	unnamed,unnamed,unnamed,unnamed,unnamed,unnamed,unnamed,unnamed,unnamed,unnamed,unnamed,unnamed,unnamed,unnamed,unnamed,unnamed,unnamed	Ctnnb1,Wnt7b
GO Biological Process	GO:0071375	cellular response to peptide hormone stimulus	67	2.26065e-15	2.90675e-11	4.33843e-13	2.22743	54.3227	121	0.0182659	0.0406859	490	0.00114011	1	0.0299175	1.60907	26.102	42	203	0.0152672	0.206897	unnamed,unnamed,unnamed,unnamed,unnamed,unnamed,unnamed,unnamed,unnamed,unnamed,unnamed,unnamed,unnamed,unnamed,unnamed,unnamed,unnamed,unnamed,unnamed,unnamed,unnamed,unnamed,unnamed,unnamed,unnamed,unnamed,unnamed,unnamed,unnamed,unnamed,unnamed,unnamed,unnamed,unnamed,unnamed,unnamed,unnamed,unnamed,unnamed,unnamed,unnamed,unnamed,unnamed,unnamed,unnamed,unnamed,unnamed,unnamed,unnamed,unnamed…	Adcy6,Akt1,Akt2,Akt3,Arid1b,Bcar1,Camk2a,Edn1,Eef2k,Enpp1,Fbn1,Foxo1,Fyn,Ghsr,Gper1,Grb2,Gsk3a,Igf1r,Irs2,Mgarp,Nkx6-1,Pck1,Pik3r1,Pik3r3,Pkm,Prkcd,Ptpn1,Ptpra,Pxn,Rab10,Sh2b2,Slc25a33,Slc30a10,Soga1,Src,Srebf1,Stat3,Stat5a,Stat5b,Tsc2,Tshr,Wdr11
GO Biological Process	GO:0031333	negative regulation of protein complex assembly	68	2.31102e-15	2.97151e-11	4.36986e-13	2.66288	32.2959	86	0.0108594	0.0289173	342	0.000186929	1	0.00702787	1.96063	15.3012	30	119	0.0109051	0.252101	unnamed,unnamed,unnamed,unnamed,unnamed,unnamed,unnamed,unnamed,unnamed,unnamed,unnamed,unnamed,unnamed,unnamed,unnamed,unnamed,unnamed,unnamed,unnamed,unnamed,unnamed,unnamed,unnamed,unnamed,unnamed,unnamed,unnamed,unnamed,unnamed,unnamed,unnamed,unnamed,unnamed,unnamed,unnamed,unnamed,unnamed,unnamed,unnamed,unnamed,unnamed,unnamed,unnamed,unnamed,unnamed,unnamed,unnamed,unnamed,unnamed,unnamed…	Akain1,Arhgef2,Avil,Birc2,Capzb,Ddx3x,Eml2,Evl,Hip1r,Ldlrad4,Lmo4,Lmod2,Lmod3,Map3k7,Pex14,Pfn2,Pmepa1,Prkcd,Ptger4,Smad6,Sorl1,Sptan1,Sptb,Sptbn2,Src,Stmn1,Tfip11,Thra,Tmod1,Vill
GO Biological Process	GO:0032956	regulation of actin cytoskeleton organization	69	2.53194e-15	3.25556e-11	4.71821e-13	1.97151	81.1559	160	0.0272884	0.0537996	96	6.85444e-08	0.000881344	9.18067e-06	1.88457	37.6744	71	293	0.0258088	0.242321	unnamed,unnamed,unnamed,unnamed,unnamed,unnamed,unnamed,unnamed,unnamed,unnamed,unnamed,unnamed,unnamed,unnamed,unnamed,unnamed,unnamed,unnamed,unnamed,unnamed,unnamed,unnamed,unnamed,unnamed,unnamed,unnamed,unnamed,unnamed,unnamed,unnamed,unnamed,unnamed,unnamed,unnamed,unnamed,unnamed,unnamed,unnamed,unnamed,unnamed,unnamed,unnamed,unnamed,unnamed,unnamed,unnamed,unnamed,unnamed,unnamed,unnamed…	Actr2,Akap13,Arfip1,Arfip2,Arhgef10,Arhgef10l,Arpc2,Avil,Capzb,Cd2ap,Cdc42ep2,Cdc42ep4,Cfl2,Csf1r,Ctgf,Ctsl,Cttn,Dixdc1,Dlg1,Edn1,Efna5,Evl,Fgr,Grb2,Hip1r,Iqgap2,Itgb1bp1,Jam3,Kank2,Kirrel,Lats1,Lima1,Limk1,Lmod2,Lmod3,Lrp1,Map3k1,Mtor,Mtpn,Mtss1,Mylk3,Pdgfrb,Pfn2,Pik3r1,Ppfia1,Prex1,Prkcd,Prox1,Ptger4,Pxn,Pycard,Rapgef3,S1pr1,Sema5a,Shroom2,Smad3,Smad4,Sptan1,Sptb,Sptbn2,Stmn1,Synpo,Tacr1,Tek,Tg…
GO Biological Process	GO:0032386	regulation of intracellular transport	70	3.06348e-15	3.93902e-11	5.62718e-13	1.74621	127.705	223	0.0429406	0.0749832	964	0.00884102	1	0.117923	1.28843	64.4193	83	501	0.0301708	0.165669	unnamed,unnamed,unnamed,unnamed,unnamed,unnamed,unnamed,unnamed,unnamed,unnamed,unnamed,unnamed,unnamed,unnamed,unnamed,unnamed,unnamed,unnamed,unnamed,unnamed,unnamed,unnamed,unnamed,unnamed,unnamed,unnamed,unnamed,unnamed,unnamed,unnamed,unnamed,unnamed,unnamed,unnamed,unnamed,unnamed,unnamed,unnamed,unnamed,unnamed,unnamed,unnamed,unnamed,unnamed,unnamed,unnamed,unnamed,unnamed,unnamed,unnamed…	Abca2,Akt2,Ank3,Anxa2,App,Axin2,Bcap31,Bnip3l,Btbd9,Camk1,Camk4,Cd300a,Cdh3,Cemip,Chrm1,Cyld,Dab2,Dab2ip,Dnajc27,Dph6,Dyrk2,Ezr,Fbxw7,Fgr,Fyn,Fzd1,Gas1,Gas6,Gata2,Gnaq,Gsk3a,Hhat,Ifng,Ipo5,Itgb1bp1,Kcne1,Kcnn3,Map1b,Mff,Micall2,Mis18a,Mtor,Napa,Nedd4,Nup153,Nup214,Oaz2,Ogg1,Pfn2,Pik3r1,Pkd1,Pkig,Ppm1b,Ppp1cc,Prkcd,Ptgs2,Ptpn1,Ptpn14,Rapgef3,Rbm4,Rbpms,Reep1,Sec24b,Sema5a,Smad3,Smad4,Sorl1,Sppl3,S…
GO Biological Process	GO:0007163	establishment or maintenance of cell polarity	71	3.15738e-15	4.05976e-11	5.71797e-13	2.20813	55.2504	122	0.0185778	0.0410222	301	0.000111162	1	0.00474858	1.80149	22.7589	41	177	0.0149037	0.231638	unnamed,unnamed,unnamed,unnamed,unnamed,unnamed,unnamed,unnamed,unnamed,unnamed,unnamed,unnamed,unnamed,unnamed,unnamed,unnamed,unnamed,unnamed,unnamed,unnamed,unnamed,unnamed,unnamed,unnamed,unnamed,unnamed,unnamed,unnamed,unnamed,unnamed,unnamed,unnamed,unnamed,unnamed,unnamed,unnamed,unnamed,unnamed,unnamed,unnamed,unnamed,unnamed,unnamed,unnamed,unnamed,unnamed,unnamed,unnamed,unnamed,unnamed…	Actr2,Amotl1,Arf4,Arhgef2,Camsap3,Ckap5,Coro7,Crb2,Cyth1,Dlg1,Dlg3,Dock2,Dock7,Ezr,Fat1,Fbf1,Frmd4a,Frmd4b,Gja1,Gm20605,Hey1,Jam3,Macf1,Map1b,Mapkap1,Mark1,Myh9,Myo18a,Pard3,Pard6b,Parva,Parvb,Pkd1,Rab10,Rpgrip1l,Sdccag8,Sipa1l3,Ust,Wdr1,Wnt11,Wnt7b
GO Biological Process	GO:0061351	neural precursor cell proliferation	72	3.63767e-15	4.67731e-11	6.49627e-13	2.6409	32.5647	86	0.0109498	0.0289173	471	0.000932472	1	0.0254559	2.04151	10.2865	21	80	0.00763359	0.2625	unnamed,unnamed,unnamed,unnamed,unnamed,unnamed,unnamed,unnamed,unnamed,unnamed,unnamed,unnamed,unnamed,unnamed,unnamed,unnamed,unnamed,unnamed,unnamed,unnamed,unnamed,unnamed,unnamed,unnamed,unnamed,unnamed,unnamed,unnamed,unnamed,unnamed,unnamed,unnamed,unnamed,unnamed,unnamed,unnamed,unnamed,unnamed,unnamed,unnamed,unnamed,unnamed,unnamed,unnamed,unnamed,unnamed,unnamed,unnamed,unnamed,unnamed…	Arhgef2,Aspm,Dbn1,Dct,Disc1,Dixdc1,Dock7,Fgfr2,Frs2,Gbx2,Hmga2,Id4,Ncor2,Rab10,Racgap1,Rere,Rora,Tacc2,Tead3,Wnt7b,Zeb2
GO Biological Process	GO:0072053	renal inner medulla development	73	4.30431e-15	5.53448e-11	7.58148e-13	15.5683	1.09196	17	0.00036717	0.00571621	1739	0.0453362	1	0.335211	5.18478	0.385744	2	3	0.000727008	0.666667	unnamed,unnamed,unnamed,unnamed,unnamed,unnamed,unnamed,unnamed,unnamed,unnamed,unnamed,unnamed,unnamed,unnamed,unnamed,unnamed,unnamed	Ctnnb1,Wnt7b
GO Biological Process	GO:0010639	negative regulation of organelle organization	74	7.53914e-15	9.69383e-11	1.30998e-12	2.02895	70.9726	144	0.0238643	0.0484196	1133	0.0152679	1	0.17327	1.35491	36.9029	50	287	0.0181752	0.174216	unnamed,unnamed,unnamed,unnamed,unnamed,unnamed,unnamed,unnamed,unnamed,unnamed,unnamed,unnamed,unnamed,unnamed,unnamed,unnamed,unnamed,unnamed,unnamed,unnamed,unnamed,unnamed,unnamed,unnamed,unnamed,unnamed,unnamed,unnamed,unnamed,unnamed,unnamed,unnamed,unnamed,unnamed,unnamed,unnamed,unnamed,unnamed,unnamed,unnamed,unnamed,unnamed,unnamed,unnamed,unnamed,unnamed,unnamed,unnamed,unnamed,unnamed…	Acaa2,Akt1,Arhgef2,Avil,Bmp7,Capzb,Chmp2a,Chmp4b,Dcp2,Eml2,Eml4,Evl,Exosc10,Fez2,Fgfr2,Fgfr3,Flcn,Hip1r,Kank2,Lima1,Lmod2,Lmod3,Mad1l1,Malsu1,Pfn2,Ppfia1,Ppif,Prkar1a,Prkcd,Rbm14,Rnf41,Rps6ka2,S1pr1,Shroom2,Slc25a5,Smad4,Smg6,Sptan1,Sptb,Sptbn2,Src,Stmn1,Tbc1d30,Ten1,Terf2ip,Tmem14a,Tmod1,Tom1l2,Vill,Xrcc4
GO Biological Process	GO:1902903	regulation of supramolecular fiber organization	75	8.23169e-15	1.05843e-10	1.41124e-12	1.97244	78.0759	154	0.0262528	0.0517821	182	7.8503e-06	0.100939	0.000554611	1.71361	37.9315	65	295	0.0236278	0.220339	unnamed,unnamed,unnamed,unnamed,unnamed,unnamed,unnamed,unnamed,unnamed,unnamed,unnamed,unnamed,unnamed,unnamed,unnamed,unnamed,unnamed,unnamed,unnamed,unnamed,unnamed,unnamed,unnamed,unnamed,unnamed,unnamed,unnamed,unnamed,unnamed,unnamed,unnamed,unnamed,unnamed,unnamed,unnamed,unnamed,unnamed,unnamed,unnamed,unnamed,unnamed,unnamed,unnamed,unnamed,unnamed,unnamed,unnamed,unnamed,unnamed,unnamed…	Actr2,Akap13,Arfip1,Arfip2,Arhgef10,Arhgef10l,Arhgef2,Arpc2,Avil,Camsap1,Camsap3,Capzb,Cdc42ep2,Cdc42ep4,Cfl2,Ctgf,Cttn,Dlg1,Edn1,Eml2,Eml4,Evl,Grb2,Hip1r,Iqgap2,Itgb1bp1,Kank2,Kirrel,Lats1,Lima1,Limk1,Lmod2,Lmod3,Map3k1,Mtor,Mtpn,Mtss1,Mylk3,Pfn2,Pik3r1,Ppfia1,Prex1,Prkcd,Prox1,Ptger4,Pxn,Pycard,Rapgef3,S1pr1,Sema5a,Shroom2,Smad3,Smad4,Sptan1,Sptb,Sptbn2,Stmn1,Synpo,Tacr1,Tmod1,Trpv4,Vill,Wasl,W…
GO Biological Process	GO:0090314	positive regulation of protein targeting to membrane	76	9.55649e-15	1.22877e-10	1.61681e-12	6.78911	4.12425	28	0.00138677	0.00941493	2719	0.124297	1	0.587794	1.72826	3.4717	6	27	0.00218103	0.222222	unnamed,unnamed,unnamed,unnamed,unnamed,unnamed,unnamed,unnamed,unnamed,unnamed,unnamed,unnamed,unnamed,unnamed,unnamed,unnamed,unnamed,unnamed,unnamed,unnamed,unnamed,unnamed,unnamed,unnamed,unnamed,unnamed,unnamed,unnamed	Akt2,Ank3,Cemip,Fyn,Itgb1bp1,Mff
GO Biological Process	GO:1901202	negative regulation of extracellular matrix assembly	77	1.26674e-14	1.62878e-10	2.11529e-12	40.1012	0.274306	11	9.22348e-05	0.00369872	2866	0.128581	1	0.576867	7.77717	0.128581	1	1	0.000363504	1	unnamed,unnamed,unnamed,unnamed,unnamed,unnamed,unnamed,unnamed,unnamed,unnamed,unnamed	Antxr1
GO Biological Process	GO:0010256	endomembrane system organization	78	1.33188e-14	1.71254e-10	2.19556e-12	1.79204	109.93	197	0.0369638	0.0662408	320	0.000145034	1	0.00582763	1.47229	57.7331	85	449	0.0308979	0.18931	unnamed,unnamed,unnamed,unnamed,unnamed,unnamed,unnamed,unnamed,unnamed,unnamed,unnamed,unnamed,unnamed,unnamed,unnamed,unnamed,unnamed,unnamed,unnamed,unnamed,unnamed,unnamed,unnamed,unnamed,unnamed,unnamed,unnamed,unnamed,unnamed,unnamed,unnamed,unnamed,unnamed,unnamed,unnamed,unnamed,unnamed,unnamed,unnamed,unnamed,unnamed,unnamed,unnamed,unnamed,unnamed,unnamed,unnamed,unnamed,unnamed,unnamed…	Abca1,Agrn,Akt1,Akt2,Aktip,Amn,Ank1,Ank2,Ank3,Ano4,Anxa2,Arhgap10,Arhgap21,Arhgef7,Atp1b3,Atp8b4,Bag6,Bhlha15,Cacnb3,Cavin2,Cdh2,Chmp2a,Chmp4b,Col5a1,Coro7,Csnk1d,Dlg1,Dtnbp1,Epb41l3,Eqtn,Ezr,Fam109a,Fam126a,Fat4,Fbxw8,Gas6,Golga4,Gper1,Kif13a,Lama5,Lemd2,Lnpk,Lyst,Macf1,Map7,Micall1,Mtss1,Myo18a,P2rx7,P2ry1,Pacs2,Pacsin1,Pacsin3,Plekhm2,Rab10,Rab22a,Rap2a,Rapgef2,Reep1,Reep3,Rilpl1,Rtn3,Sec16a,S…
GO Biological Process	GO:0031032	actomyosin structure organization	79	1.38492e-14	1.78073e-10	2.25409e-12	2.91591	24.0062	70	0.00807203	0.0235373	222	2.28723e-05	0.294092	0.00132474	2.24496	12.4724	28	97	0.0101781	0.28866	unnamed,unnamed,unnamed,unnamed,unnamed,unnamed,unnamed,unnamed,unnamed,unnamed,unnamed,unnamed,unnamed,unnamed,unnamed,unnamed,unnamed,unnamed,unnamed,unnamed,unnamed,unnamed,unnamed,unnamed,unnamed,unnamed,unnamed,unnamed,unnamed,unnamed,unnamed,unnamed,unnamed,unnamed,unnamed,unnamed,unnamed,unnamed,unnamed,unnamed,unnamed,unnamed,unnamed,unnamed,unnamed,unnamed,unnamed,unnamed,unnamed,unnamed…	Actg1,Casq2,Cdc42bpb,Cfl2,Cnn3,Epb41l3,Epb41l4a,Foxp1,Frmd6,Itgb5,Kif23,Limch1,Lmod2,Lmod3,Mef2a,Myh9,Myl2,Mylk3,Myo18a,Pdgfra,Pdgfrb,Phactr1,Prkar1a,Prox1,Racgap1,Src,Tmod1,Wdr1
GO Biological Process	GO:0045596	negative regulation of cell differentiation	80	1.48798e-14	1.91324e-10	2.39155e-12	1.48693	254.215	378	0.0854793	0.127102	26	4.17699e-12	5.37077e-08	2.06568e-09	1.70225	93.993	160	731	0.0581607	0.218878	unnamed,unnamed,unnamed,unnamed,unnamed,unnamed,unnamed,unnamed,unnamed,unnamed,unnamed,unnamed,unnamed,unnamed,unnamed,unnamed,unnamed,unnamed,unnamed,unnamed,unnamed,unnamed,unnamed,unnamed,unnamed,unnamed,unnamed,unnamed,unnamed,unnamed,unnamed,unnamed,unnamed,unnamed,unnamed,unnamed,unnamed,unnamed,unnamed,unnamed,unnamed,unnamed,unnamed,unnamed,unnamed,unnamed,unnamed,unnamed,unnamed,unnamed…	Abcc8,Adamts7,Adcy6,Adgrv1,Adipor1,Ankrd26,App,Arhgef2,Asap1,Aspm,Axin2,B2m,Bcl6,Bhlha15,Bhlhe41,Bmp7,Casz1,Ccdc85b,Ccnk,Cdk6,Cit,Clec2d,Cntf,Col5a1,Coro1c,Ctdp1,Ctnnb1,Cyld,Dab2ip,Dennd5a,Dicer1,Dixdc1,Dll1,Drd3,Ednrb,Efna5,Efnb2,Efnb3,Enpp1,Esrrb,Fat3,Fbn1,Fgfr3,Fndc3b,Foxo1,Foxo3,Foxp1,Frs2,Gata2,Gdf10,Gli2,Gnrh1,Gper1,Gpr68,Gsk3a,H1foo,H2-D1,Hdac7,Hey1,Hmg20a,Hmga2,Id4,Idh2,Ifng,Ifrd1,Igfbp5,…
GO Biological Process	GO:0090313	regulation of protein targeting to membrane	81	1.57145e-14	2.02057e-10	2.49453e-12	6.36893	4.55335	29	0.00153105	0.00975118	2616	0.108141	1	0.531526	1.70126	4.11461	7	32	0.00254453	0.21875	unnamed,unnamed,unnamed,unnamed,unnamed,unnamed,unnamed,unnamed,unnamed,unnamed,unnamed,unnamed,unnamed,unnamed,unnamed,unnamed,unnamed,unnamed,unnamed,unnamed,unnamed,unnamed,unnamed,unnamed,unnamed,unnamed,unnamed,unnamed,unnamed	Akt2,Ank3,Cemip,Fyn,Itgb1bp1,Kcne1,Mff
GO Biological Process	GO:0006468	protein phosphorylation	82	1.8945e-14	2.43595e-10	2.97068e-12	1.52314	223.223	340	0.0750581	0.114324	111	2.30889e-07	0.00296877	2.67457e-05	1.48696	102.222	152	795	0.0552526	0.191195	unnamed,unnamed,unnamed,unnamed,unnamed,unnamed,unnamed,unnamed,unnamed,unnamed,unnamed,unnamed,unnamed,unnamed,unnamed,unnamed,unnamed,unnamed,unnamed,unnamed,unnamed,unnamed,unnamed,unnamed,unnamed,unnamed,unnamed,unnamed,unnamed,unnamed,unnamed,unnamed,unnamed,unnamed,unnamed,unnamed,unnamed,unnamed,unnamed,unnamed,unnamed,unnamed,unnamed,unnamed,unnamed,unnamed,unnamed,unnamed,unnamed,unnamed…	Acvr1,Acvr1c,Akap13,Akt1,Akt2,Akt3,Alk,Alpk2,App,Aurka,Camk1,Camk1d,Camk2a,Camk2d,Camk4,Camkk2,Camkv,Cbl,Ccnh,Ccnk,Cdc42bpb,Cdc7,Cdk14,Cdk6,Cdk8,Cdkl4,Cit,Csf1r,Csnk1d,Csnk1e,Csnk1g2,Csnk1g3,Dab2,Dab2ip,Dapk1,Dok2,Dyrk1a,Dyrk2,Eef2k,Epha8,Ephb3,Fam20c,Fgf12,Fgfr2,Fgfr3,Fgfr4,Fgr,Fnip2,Fyn,Gab1,Gas6,Gdf2,Grb2,Gsk3a,Gucy2d,Hipk1,Hmga2,Hunk,Igf1r,Igfbp3,Ikbke,Itgav,Jak1,Kars,Kcnh1,Kcnh2,Kcnh3,Kit,Ks…
GO Biological Process	GO:0009725	response to hormone	83	2.07964e-14	2.674e-10	3.22169e-12	1.54942	204.593	317	0.0687939	0.106591	110	2.19852e-07	0.00282686	2.56987e-05	1.52626	89.1069	136	693	0.0494366	0.196248	unnamed,unnamed,unnamed,unnamed,unnamed,unnamed,unnamed,unnamed,unnamed,unnamed,unnamed,unnamed,unnamed,unnamed,unnamed,unnamed,unnamed,unnamed,unnamed,unnamed,unnamed,unnamed,unnamed,unnamed,unnamed,unnamed,unnamed,unnamed,unnamed,unnamed,unnamed,unnamed,unnamed,unnamed,unnamed,unnamed,unnamed,unnamed,unnamed,unnamed,unnamed,unnamed,unnamed,unnamed,unnamed,unnamed,unnamed,unnamed,unnamed,unnamed…	Abca2,Abcc8,Abhd2,Acvr1c,Adcy6,Adipor1,Adra1a,Akt1,Akt2,Akt3,Angptl3,Anxa2,Arid1a,Arid1b,Atp1a1,Bcar1,Bmp7,Camk2a,Casp9,Cldn1,Cry2,Cryaa,Ctgf,Ctsl,Dusp1,Edn1,Eef2k,Efna5,Egr1,Egr2,Enpp1,Epha8,Esrrb,Fads1,Fbn1,Fhl2,Fos,Foxo1,Foxo3,Fyn,Gata6,Gclm,Ghsr,Gja1,Gnas,Gnrh1,Gper1,Gpr83,Grb2,Gsk3a,Hcrtr1,Hnf4a,Hnf4g,Idh1,Igf1r,Igfbp2,Igfbp5,Il10,Inppl1,Ins1,Irs2,Itga3,Jun,Kit,Klf9,Lats1,Mgarp,Mmp14,Mtor,Nc…
GO Biological Process	GO:0009887	animal organ morphogenesis	84	2.14901e-14	2.76319e-10	3.28952e-12	1.38778	368.214	511	0.123811	0.171822	3	1.45294e-17	1.86819e-13	6.22731e-14	1.75431	123.695	217	962	0.0788804	0.225572	unnamed,unnamed,unnamed,unnamed,unnamed,unnamed,unnamed,unnamed,unnamed,unnamed,unnamed,unnamed,unnamed,unnamed,unnamed,unnamed,unnamed,unnamed,unnamed,unnamed,unnamed,unnamed,unnamed,unnamed,unnamed,unnamed,unnamed,unnamed,unnamed,unnamed,unnamed,unnamed,unnamed,unnamed,unnamed,unnamed,unnamed,unnamed,unnamed,unnamed,unnamed,unnamed,unnamed,unnamed,unnamed,unnamed,unnamed,unnamed,unnamed,unnamed…	Acvr1,Adamts5,Adarb1,Afdn,Akt3,Aldh1a1,Alx4,Aqp6,Arid1a,Arid5b,Atf2,Axin2,Bcl11b,Bcl2l11,Bmp7,Btrc,Capn1,Casz1,Cdh2,Cebpb,Chd7,Clrn1,Cluap1,Cntf,Col27a1,Col5a1,Crb2,Cryaa,Csf3r,Ctgf,Ctnnb1,Dicer1,Dlg1,Dll1,Dlx3,Dscaml1,Dsp,Edn1,Efnb2,Elf3,Fam20a,Fam20c,Fancc,Fancd2,Fat3,Fat4,Fbn1,Fbn2,Fgfr2,Fgfr3,Fhl2,Foxf2,Foxn3,Foxo1,Foxo3,Frs2,Fzd1,Gas1,Gata2,Gata6,Gbx2,Gja1,Gli2,Gnas,Gsc,Gsk3a,Hey1,Hif1a,Hipk…
GO Biological Process	GO:0072359	circulatory system development	85	3.51768e-14	4.52303e-10	5.32122e-12	1.41418	325.277	460	0.109374	0.154674	7	5.49472e-16	7.06511e-12	1.0093e-12	1.74986	113.152	198	880	0.0719738	0.225	unnamed,unnamed,unnamed,unnamed,unnamed,unnamed,unnamed,unnamed,unnamed,unnamed,unnamed,unnamed,unnamed,unnamed,unnamed,unnamed,unnamed,unnamed,unnamed,unnamed,unnamed,unnamed,unnamed,unnamed,unnamed,unnamed,unnamed,unnamed,unnamed,unnamed,unnamed,unnamed,unnamed,unnamed,unnamed,unnamed,unnamed,unnamed,unnamed,unnamed,unnamed,unnamed,unnamed,unnamed,unnamed,unnamed,unnamed,unnamed,unnamed,unnamed…	1190002N15Rik,Ackr3,Acvr1,Adra1a,Adra1b,Akap13,Akt1,Angptl3,Anpep,Antxr1,Anxa2,Arhgap24,Arid1a,Atf2,Atg7,Axin2,B4galt1,Bicc1,Bmp7,Cacna1c,Cd34,Cdh2,Chd7,Cluap1,Col4a1,Col4a2,Col5a1,Crb2,Ctgf,Ctnnb1,Cx3cl1,Cxcr3,Dab2ip,Dicer1,Dll1,Dlx3,Dsp,Edn1,Ednra,Efnb2,Egr1,Epas1,Ephb3,Fat4,Fbn1,Fbxw7,Fbxw8,Fgfr2,Fhl2,Foxo1,Foxp1,Frs2,Fzd1,Gab1,Gata6,Gatad2a,Gbx2,Gdf2,Gja1,Gli2,Gna13,Gnaq,Gpr4,Gsk3a,Hdac7,Hect…
GO Biological Process	GO:0032880	regulation of protein localization	86	3.56602e-14	4.58519e-10	5.33161e-12	1.48395	250.009	371	0.0840648	0.124748	348	0.000210133	1	0.00776405	1.29882	127.038	165	988	0.0599782	0.167004	unnamed,unnamed,unnamed,unnamed,unnamed,unnamed,unnamed,unnamed,unnamed,unnamed,unnamed,unnamed,unnamed,unnamed,unnamed,unnamed,unnamed,unnamed,unnamed,unnamed,unnamed,unnamed,unnamed,unnamed,unnamed,unnamed,unnamed,unnamed,unnamed,unnamed,unnamed,unnamed,unnamed,unnamed,unnamed,unnamed,unnamed,unnamed,unnamed,unnamed,unnamed,unnamed,unnamed,unnamed,unnamed,unnamed,unnamed,unnamed,unnamed,unnamed…	Abcc8,Abhd17a,Acvr1c,Afdn,Akt1,Akt2,Ank3,App,Arfip1,Atg7,Axin2,Bcap31,Bmp8a,Bnip3l,Cadm1,Camk1,Camk4,Cct2,Cd2ap,Cd34,Cdh2,Cemip,Chrm1,Cnr1,Crocc,Csf1r,Csnk1e,Ctnnb1,Cyld,Dab2,Dab2ip,Dlg1,Dnajc27,Dph6,Drd3,Dyrk2,Efna5,Ezr,Fbxw7,Fcnb,Fgr,Flcn,Fyn,Fzd1,G6pc2,Gapdh,Gapvd1,Gas6,Ghsr,Gja1,Glis2,Gnaq,Gpd1l,Gper1,Gpr68,Gsdmd,Gsk3a,H2afy,Hectd1,Hhat,Hif1a,Hnf1a,Hnf4a,Ica1,Idh2,Ifng,Il10,Il5,Ipo5,Irs2,Itga…
GO Biological Process	GO:1901879	regulation of protein depolymerization	87	3.59407e-14	4.62126e-10	5.31179e-12	3.09339	20.0428	62	0.00673932	0.0208473	559	0.001781	1	0.0409661	2.0242	9.38645	19	73	0.00690658	0.260274	unnamed,unnamed,unnamed,unnamed,unnamed,unnamed,unnamed,unnamed,unnamed,unnamed,unnamed,unnamed,unnamed,unnamed,unnamed,unnamed,unnamed,unnamed,unnamed,unnamed,unnamed,unnamed,unnamed,unnamed,unnamed,unnamed,unnamed,unnamed,unnamed,unnamed,unnamed,unnamed,unnamed,unnamed,unnamed,unnamed,unnamed,unnamed,unnamed,unnamed,unnamed,unnamed,unnamed,unnamed,unnamed,unnamed,unnamed,unnamed,unnamed,unnamed…	Arhgef2,Avil,Capzb,Cfl2,Eml4,Evl,Lima1,Lmod2,Lmod3,Mtpn,Sema5a,Shroom2,Sptan1,Sptb,Sptbn2,Tmod1,Trpv4,Vill,Wdr1
GO Biological Process	GO:0070828	heterochromatin organization	88	3.78094e-14	4.86153e-10	5.52446e-12	8.31099	2.76742	23	0.000930539	0.00773369	611	0.00228269	1	0.0480374	3.40251	2.0573	7	16	0.00254453	0.4375	unnamed,unnamed,unnamed,unnamed,unnamed,unnamed,unnamed,unnamed,unnamed,unnamed,unnamed,unnamed,unnamed,unnamed,unnamed,unnamed,unnamed,unnamed,unnamed,unnamed,unnamed,unnamed,unnamed	Bahcc1,Baz2a,Cenpv,Hells,Hmga1,Hmga2,Hp1bp3
GO Biological Process	GO:0001944	vasculature development	89	4.40476e-14	5.66364e-10	6.36364e-12	1.55005	199.348	309	0.0670304	0.103901	22	1.36898e-12	1.76023e-08	8.00104e-10	1.86008	68.2768	127	531	0.046165	0.239171	unnamed,unnamed,unnamed,unnamed,unnamed,unnamed,unnamed,unnamed,unnamed,unnamed,unnamed,unnamed,unnamed,unnamed,unnamed,unnamed,unnamed,unnamed,unnamed,unnamed,unnamed,unnamed,unnamed,unnamed,unnamed,unnamed,unnamed,unnamed,unnamed,unnamed,unnamed,unnamed,unnamed,unnamed,unnamed,unnamed,unnamed,unnamed,unnamed,unnamed,unnamed,unnamed,unnamed,unnamed,unnamed,unnamed,unnamed,unnamed,unnamed,unnamed…	Ackr3,Acvr1,Akt1,Angptl3,Anpep,Antxr1,Anxa2,Arhgap24,Arid1a,B4galt1,Cd34,Cdh2,Chd7,Col4a1,Col4a2,Col5a1,Ctgf,Ctnnb1,Cx3cl1,Cxcr3,Dab2ip,Dicer1,Dll1,Dlx3,Edn1,Ednra,Efnb2,Egr1,Epas1,Ephb3,Fbxw7,Fbxw8,Fgfr2,Foxo1,Gata6,Gatad2a,Gbx2,Gdf2,Gja1,Gna13,Gpr4,Hdac7,Hectd1,Hey1,Hif1a,Hif3a,Hs6st1,Hspg2,Itgav,Itgb1bp1,Jam3,Jun,Lrp1,Ltbp1,Map3k7,Mcam,Mib1,Mmp14,Mmp21,Myh9,Mylk,Myo18b,Myocd,Ndst1,Nedd4,Nfatc1…
GO Biological Process	GO:0051345	positive regulation of hydrolase activity	90	4.67288e-14	6.00839e-10	6.67599e-12	1.55189	197.823	307	0.0665176	0.103228	64	6.41239e-09	8.24505e-05	1.28829e-06	1.61191	84.9923	137	661	0.0498001	0.207262	unnamed,unnamed,unnamed,unnamed,unnamed,unnamed,unnamed,unnamed,unnamed,unnamed,unnamed,unnamed,unnamed,unnamed,unnamed,unnamed,unnamed,unnamed,unnamed,unnamed,unnamed,unnamed,unnamed,unnamed,unnamed,unnamed,unnamed,unnamed,unnamed,unnamed,unnamed,unnamed,unnamed,unnamed,unnamed,unnamed,unnamed,unnamed,unnamed,unnamed,unnamed,unnamed,unnamed,unnamed,unnamed,unnamed,unnamed,unnamed,unnamed,unnamed…	Acvr1c,Adra1a,Adrm1,Afdn,Agap1,Agrn,Akirin2,Akt1,Akt2,Antxr1,App,Arap2,Arf4,Arfgap2,Arhgap1,Arhgap10,Arhgap15,Arhgap21,Arhgap24,Arhgap26,Arhgap27,Arhgap31,Arhgap8,Arhgef10,Arhgef10l,Arhgef12,Arhgef37,Arhgef7,Asap1,Asap2,Atp1b3,Axin2,BC004004,Bcap31,Bcl10,Bcl2l11,Calm1,Calm2,Casp9,Ccl20,Cd300a,Cdc42ep2,Cdc42ep4,Chn1,Chn2,Col4a3,Coro1c,Cradd,Ctgf,Cx3cl1,Dab2ip,Dapk1,Ddx11,Ddx3x,Dennd1a,Depdc5,Dnajb…
GO Biological Process	GO:0038063	collagen-activated tyrosine kinase receptor signaling pathway	91	5.29003e-14	6.80193e-10	7.47464e-12	6.93104	3.75124	26	0.00126135	0.00874243	940	0.00826119	1	0.113003	3.53508	1.4144	5	11	0.00181752	0.454545	unnamed,unnamed,unnamed,unnamed,unnamed,unnamed,unnamed,unnamed,unnamed,unnamed,unnamed,unnamed,unnamed,unnamed,unnamed,unnamed,unnamed,unnamed,unnamed,unnamed,unnamed,unnamed,unnamed,unnamed,unnamed,unnamed	Col4a1,Col4a2,Col4a3,Syk,Ubash3b
GO Biological Process	GO:0043244	regulation of protein complex disassembly	92	6.41824e-14	8.25257e-10	8.97018e-12	3.01901	20.8678	63	0.00701674	0.0211836	562	0.00181839	1	0.041603	1.94429	10.8008	21	84	0.00763359	0.25	unnamed,unnamed,unnamed,unnamed,unnamed,unnamed,unnamed,unnamed,unnamed,unnamed,unnamed,unnamed,unnamed,unnamed,unnamed,unnamed,unnamed,unnamed,unnamed,unnamed,unnamed,unnamed,unnamed,unnamed,unnamed,unnamed,unnamed,unnamed,unnamed,unnamed,unnamed,unnamed,unnamed,unnamed,unnamed,unnamed,unnamed,unnamed,unnamed,unnamed,unnamed,unnamed,unnamed,unnamed,unnamed,unnamed,unnamed,unnamed,unnamed,unnamed…	Arhgef2,Avil,Capzb,Cfl2,Eml4,Evl,Gle1,Lima1,Lmod2,Lmod3,Mtpn,Per2,Sema5a,Shroom2,Sptan1,Sptb,Sptbn2,Tmod1,Trpv4,Vill,Wdr1
GO Biological Process	GO:1905050	positive regulation of metallopeptidase activity	93	6.85707e-14	8.81682e-10	9.48045e-12	16.6169	0.902694	15	0.000303528	0.00504371	1863	0.049796	1	0.34368	3.33307	0.90007	3	7	0.00109051	0.428571	unnamed,unnamed,unnamed,unnamed,unnamed,unnamed,unnamed,unnamed,unnamed,unnamed,unnamed,unnamed,unnamed,unnamed,unnamed	Antxr1,Kars,Stat3
GO Biological Process	GO:0016337	single organismal cell-cell adhesion	94	7.15037e-14	9.19394e-10	9.78079e-12	1.77719	107.473	191	0.0361376	0.0642233	730	0.00398722	1	0.0702297	1.36894	50.4039	69	392	0.0250818	0.17602	unnamed,unnamed,unnamed,unnamed,unnamed,unnamed,unnamed,unnamed,unnamed,unnamed,unnamed,unnamed,unnamed,unnamed,unnamed,unnamed,unnamed,unnamed,unnamed,unnamed,unnamed,unnamed,unnamed,unnamed,unnamed,unnamed,unnamed,unnamed,unnamed,unnamed,unnamed,unnamed,unnamed,unnamed,unnamed,unnamed,unnamed,unnamed,unnamed,unnamed,unnamed,unnamed,unnamed,unnamed,unnamed,unnamed,unnamed,unnamed,unnamed,unnamed…	Actb,Actg1,Acvr1,Ada,B2m,Bcl11b,Bmp7,Camsap3,Cd1d1,Cdh2,Cdk6,Chd7,Ctnna3,Ctnnb1,Ctps,Cyld,Dlg1,Dock2,Dsp,Egr1,Erf,Ezr,Fibp,Foxp1,Fyn,Gadd45g,Gnas,Hspb1,Ifng,Irf1,Itgav,Itgb5,Itgb7,Jam3,Kit,Lamb1,Lfng,Mafb,Myh9,Myl12b,Myl9,Nedd4,P2rx7,Parva,Pdgfra,Pecam1,Pik3cg,Pknox1,Plpp3,Prex1,Ptger4,Ptpru,Ripk2,Rora,Selplg,Smad3,Stat3,Stat5a,Stat5b,Syk,Tcf3,Tgfb2,Tgfbr2,Tnr,Ubash3b,Vav1,Wnt7b,Xrcc4,Zfp36l2
GO Biological Process	GO:0030837	negative regulation of actin filament polymerization	95	7.51734e-14	9.66579e-10	1.01745e-11	3.94128	11.1639	44	0.00375383	0.0147949	795	0.00516782	1	0.0835822	2.15113	6.04333	13	47	0.00472555	0.276596	unnamed,unnamed,unnamed,unnamed,unnamed,unnamed,unnamed,unnamed,unnamed,unnamed,unnamed,unnamed,unnamed,unnamed,unnamed,unnamed,unnamed,unnamed,unnamed,unnamed,unnamed,unnamed,unnamed,unnamed,unnamed,unnamed,unnamed,unnamed,unnamed,unnamed,unnamed,unnamed,unnamed,unnamed,unnamed,unnamed,unnamed,unnamed,unnamed,unnamed,unnamed,unnamed,unnamed,unnamed	Avil,Capzb,Evl,Hip1r,Lmod2,Lmod3,Pfn2,Prkcd,Sptan1,Sptb,Sptbn2,Tmod1,Vill
GO Biological Process	GO:0001568	blood vessel development	96	8.05693e-14	1.03596e-09	1.07913e-11	1.55668	191.433	298	0.0643688	0.100202	21	1.19406e-12	1.53533e-08	7.31108e-10	1.89007	64.5479	122	502	0.0443475	0.243028	unnamed,unnamed,unnamed,unnamed,unnamed,unnamed,unnamed,unnamed,unnamed,unnamed,unnamed,unnamed,unnamed,unnamed,unnamed,unnamed,unnamed,unnamed,unnamed,unnamed,unnamed,unnamed,unnamed,unnamed,unnamed,unnamed,unnamed,unnamed,unnamed,unnamed,unnamed,unnamed,unnamed,unnamed,unnamed,unnamed,unnamed,unnamed,unnamed,unnamed,unnamed,unnamed,unnamed,unnamed,unnamed,unnamed,unnamed,unnamed,unnamed,unnamed…	Ackr3,Acvr1,Akt1,Angptl3,Anpep,Antxr1,Anxa2,Arhgap24,Arid1a,B4galt1,Cd34,Cdh2,Chd7,Col4a1,Col4a2,Col5a1,Ctgf,Ctnnb1,Cx3cl1,Cxcr3,Dab2ip,Dicer1,Dll1,Dlx3,Edn1,Ednra,Efnb2,Egr1,Epas1,Ephb3,Fbxw7,Fbxw8,Fgfr2,Foxo1,Gata6,Gatad2a,Gbx2,Gdf2,Gja1,Gna13,Gpr4,Hdac7,Hectd1,Hey1,Hif1a,Hif3a,Hs6st1,Hspg2,Itgav,Itgb1bp1,Jam3,Jun,Lrp1,Ltbp1,Map3k7,Mcam,Mib1,Mmp14,Mmp21,Myh9,Mylk,Myo18b,Myocd,Ndst1,Nedd4,Notch1…
GO Biological Process	GO:1903827	regulation of cellular protein localization	97	8.37003e-14	1.07622e-09	1.1095e-11	1.64019	149.983	246	0.0504313	0.0827169	454	0.000835979	1	0.0236762	1.35727	73.6772	100	573	0.0363504	0.17452	unnamed,unnamed,unnamed,unnamed,unnamed,unnamed,unnamed,unnamed,unnamed,unnamed,unnamed,unnamed,unnamed,unnamed,unnamed,unnamed,unnamed,unnamed,unnamed,unnamed,unnamed,unnamed,unnamed,unnamed,unnamed,unnamed,unnamed,unnamed,unnamed,unnamed,unnamed,unnamed,unnamed,unnamed,unnamed,unnamed,unnamed,unnamed,unnamed,unnamed,unnamed,unnamed,unnamed,unnamed,unnamed,unnamed,unnamed,unnamed,unnamed,unnamed…	Abhd17a,Akt1,Akt2,Ank3,App,Axin2,Bcap31,Bnip3l,Camk1,Camk4,Cct2,Cd2ap,Cdh2,Cemip,Chrm1,Crocc,Csnk1e,Ctnnb1,Cyld,Dab2,Dab2ip,Dlg1,Dnajc27,Dph6,Dyrk2,Ezr,Fbxw7,Flcn,Fyn,Fzd1,Gas6,Glis2,Gnaq,Gpd1l,Gper1,Gsk3a,H2afy,Hectd1,Hhat,Ifng,Ipo5,Itga3,Itgb1bp1,Kat7,Kcnab2,Kcne1,Kcnj11,Kcnn3,Lrig2,Lrp1,Lrp4,Lyplal1,Mesd,Mff,Micall2,Mis18a,Mtor,Nedd4l,Oaz2,Ogg1,Pik3r1,Pkd1,Pkig,Polr1a,Ppfia1,Ppm1b,Ppp1r9b,Prkc…
GO Biological Process	GO:0043467	regulation of generation of precursor metabolites and energy	98	1.10695e-13	1.42331e-09	1.45236e-11	2.95024	21.6931	64	0.00729426	0.0215198	334	0.00017858	1	0.00687482	2.11336	11.8295	25	92	0.00908761	0.271739	unnamed,unnamed,unnamed,unnamed,unnamed,unnamed,unnamed,unnamed,unnamed,unnamed,unnamed,unnamed,unnamed,unnamed,unnamed,unnamed,unnamed,unnamed,unnamed,unnamed,unnamed,unnamed,unnamed,unnamed,unnamed,unnamed,unnamed,unnamed,unnamed,unnamed,unnamed,unnamed,unnamed,unnamed,unnamed,unnamed,unnamed,unnamed,unnamed,unnamed,unnamed,unnamed,unnamed,unnamed,unnamed,unnamed,unnamed,unnamed,unnamed,unnamed…	Adra1b,Akt1,Akt2,Cbfa2t3,Cox7a2l,Dyrk2,Enpp1,Esrrb,Fbp1,Flcn,Gpd1,Hif1a,Irs2,Mtor,P2rx7,Pde12,Pomc,Ppara,Ppif,Slc25a33,Stat3,Trap1,Trpv4,Uqcc2,Vcp
GO Biological Process	GO:0022603	regulation of anatomical structure morphogenesis	99	1.27743e-13	1.64252e-09	1.65911e-11	1.40999	317.732	448	0.106837	0.150639	11	8.67685e-15	1.11567e-10	1.01425e-11	1.69993	117.652	200	915	0.0727008	0.218579	unnamed,unnamed,unnamed,unnamed,unnamed,unnamed,unnamed,unnamed,unnamed,unnamed,unnamed,unnamed,unnamed,unnamed,unnamed,unnamed,unnamed,unnamed,unnamed,unnamed,unnamed,unnamed,unnamed,unnamed,unnamed,unnamed,unnamed,unnamed,unnamed,unnamed,unnamed,unnamed,unnamed,unnamed,unnamed,unnamed,unnamed,unnamed,unnamed,unnamed,unnamed,unnamed,unnamed,unnamed,unnamed,unnamed,unnamed,unnamed,unnamed,unnamed…	Abcc8,Actr2,Acvr1,Ada,Adgrb2,Adnp,Ajap1,Akap13,Angptl3,Arhgap15,Arhgef7,Arpc2,B4galt1,Barhl2,Bmp7,Btg1,Cacna1a,Camk1,Camsap1,Capzb,Casz1,Cd34,Cdc42ep2,Cdc42ep4,Cdc7,Cdh4,Chn1,Cit,Cntf,Col4a2,Col4a3,Col5a1,Coro1c,Crb2,Csf1r,Csnk1d,Csnk1e,Csnk1g2,Csnk1g3,Ctnnb1,Cttn,Cux1,Cux2,Cx3cl1,Cxcr3,Dab2,Dab2ip,Dcn,Ddah1,Ddhd1,Dicer1,Disc1,Dlg1,Dll1,Dmrt2,Dock5,Dpysl2,Edn1,Eef2k,Efna5,Efnb2,Efnb3,Epb41l3,Ephb…
GO Biological Process	GO:0071417	cellular response to organonitrogen compound	100	1.3136e-13	1.68903e-09	1.68903e-11	1.68075	132.679	223	0.0446128	0.0749832	153	2.22323e-06	0.0285863	0.000186838	1.621	54.9043	89	427	0.0323519	0.208431	unnamed,unnamed,unnamed,unnamed,unnamed,unnamed,unnamed,unnamed,unnamed,unnamed,unnamed,unnamed,unnamed,unnamed,unnamed,unnamed,unnamed,unnamed,unnamed,unnamed,unnamed,unnamed,unnamed,unnamed,unnamed,unnamed,unnamed,unnamed,unnamed,unnamed,unnamed,unnamed,unnamed,unnamed,unnamed,unnamed,unnamed,unnamed,unnamed,unnamed,unnamed,unnamed,unnamed,unnamed,unnamed,unnamed,unnamed,unnamed,unnamed,unnamed…	Actr2,Adcy6,Akt1,Akt2,Akt3,App,Arhgef2,Arid1b,Bcar1,Cacna1a,Camk2a,Capn2,Casq2,Cebpb,Col16a1,Col4a1,Col6a1,Cpeb4,Ctnnb1,Ddx11,Dnmt3a,Edn1,Eef2k,Egr1,Enpp1,Ezr,Fbn1,Foxo1,Foxo3,Fyn,Gabrb2,Gclm,Ghsr,Gpd1,Gper1,Grb2,Gsk3a,Igf1r,Igfbp5,Ipo5,Irs2,Itpr2,Kcnj11,Klf11,Klf3,Klf4,Mgarp,Mtor,Neurl1a,Nkx6-1,P2rx4,Pck1,Pde4d,Pdgfra,Pik3cg,Pik3r1,Pik3r3,Pkm,Ppp1r9b,Prkcd,Ptgs2,Ptpn1,Ptpra,Pxn,Rab10,Rapgef2,Rap…
GO Biological Process	GO:0042692	muscle cell differentiation	101	1.43065e-13	1.83953e-09	1.82131e-11	1.7787	104.57	186	0.0351616	0.062542	71	1.11441e-08	0.000143291	2.01818e-06	1.96505	36.1314	71	281	0.0258088	0.252669	unnamed,unnamed,unnamed,unnamed,unnamed,unnamed,unnamed,unnamed,unnamed,unnamed,unnamed,unnamed,unnamed,unnamed,unnamed,unnamed,unnamed,unnamed,unnamed,unnamed,unnamed,unnamed,unnamed,unnamed,unnamed,unnamed,unnamed,unnamed,unnamed,unnamed,unnamed,unnamed,unnamed,unnamed,unnamed,unnamed,unnamed,unnamed,unnamed,unnamed,unnamed,unnamed,unnamed,unnamed,unnamed,unnamed,unnamed,unnamed,unnamed,unnamed…	Actg1,Acvr1,Akap13,Akt1,Ank2,Arid1a,Asf1a,Atg7,Capn2,Capzb,Casq2,Cdh2,Cfl2,Ctnnb1,Dicer1,Ednrb,Epas1,Fer1l5,Fhl2,Foxp1,Gata6,Hey1,Ifrd1,Igfbp5,Kdm6b,Klhl40,Lmod2,Lmod3,Map2k4,Mbnl1,Mef2a,Mkl1,Mtor,Mtpn,Myh9,Myl2,Mylk3,Myo18b,Myocd,Notch1,Pdgfb,Pdgfra,Pdgfrb,Pitx1,Pitx2,Prkar1a,Prox1,Qk,Rara,Rarb,Rora,Selenon,Sema4c,Sik1,Ski,Smad6,Smarca2,Smarca4,Sox9,Speg,Stac3,Tanc1,Tbx18,Tbx3,Tmem204,Tmod1,Tshz…
GO Biological Process	GO:0060341	regulation of cellular localization	102	1.54748e-13	1.98975e-09	1.95073e-11	1.49174	231.944	346	0.0779906	0.116342	305	0.000116748	1	0.00492181	1.33502	111.609	149	868	0.0541621	0.171659	unnamed,unnamed,unnamed,unnamed,unnamed,unnamed,unnamed,unnamed,unnamed,unnamed,unnamed,unnamed,unnamed,unnamed,unnamed,unnamed,unnamed,unnamed,unnamed,unnamed,unnamed,unnamed,unnamed,unnamed,unnamed,unnamed,unnamed,unnamed,unnamed,unnamed,unnamed,unnamed,unnamed,unnamed,unnamed,unnamed,unnamed,unnamed,unnamed,unnamed,unnamed,unnamed,unnamed,unnamed,unnamed,unnamed,unnamed,unnamed,unnamed,unnamed…	Abca2,Abhd17a,Akt1,Akt2,Ank2,Ank3,Anxa2,App,Atg7,Axin2,Bcap31,Bnip3l,Btbd9,Cacna1a,Calm1,Calm2,Camk1,Camk2a,Camk2d,Camk4,Casq2,Cct2,Cd2ap,Cd300a,Cdh2,Cdh3,Cemip,Chd7,Chrm1,Crocc,Csnk1e,Ctnnb1,Cxcr3,Cyld,Dab2,Dab2ip,Dlg1,Dnajc27,Dph6,Dtnbp1,Dyrk2,Efna5,Ezr,Fbxw7,Fgr,Flcn,Fyn,Fzd1,Gas1,Gas6,Gata2,Glis2,Gnaq,Gpd1l,Gper1,Gpr68,Gsk3a,H2afy,Hectd1,Hhat,Hif1a,Ica1,Ifng,Ipo5,Itga3,Itgb1bp1,Jph2,Kat7,Kcna…
GO Biological Process	GO:0072060	outer medullary collecting duct development	103	2.06351e-13	2.65326e-09	2.57598e-11	40.0016	0.24999	10	8.40585e-05	0.00336248	2866	0.128581	1	0.576867	7.77717	0.128581	1	1	0.000363504	1	unnamed,unnamed,unnamed,unnamed,unnamed,unnamed,unnamed,unnamed,unnamed,unnamed	Wnt7b
GO Biological Process	GO:0036516	chemoattraction of dopaminergic neuron axon	103	2.06351e-13	2.65326e-09	2.57598e-11	40.0016	0.24999	10	8.40585e-05	0.00336248	2866	0.128581	1	0.576867	7.77717	0.128581	1	1	0.000363504	1	unnamed,unnamed,unnamed,unnamed,unnamed,unnamed,unnamed,unnamed,unnamed,unnamed	Wnt7b
GO Biological Process	GO:0022009	central nervous system vasculogenesis	105	2.14745e-13	2.7612e-09	2.62971e-11	12.1632	1.39766	17	0.000469958	0.00571621	2309	0.0829954	1	0.462172	3.88859	0.514326	2	4	0.000727008	0.5	unnamed,unnamed,unnamed,unnamed,unnamed,unnamed,unnamed,unnamed,unnamed,unnamed,unnamed,unnamed,unnamed,unnamed,unnamed,unnamed,unnamed	Ctnnb1,Wnt7b
GO Biological Process	GO:0051223	regulation of protein transport	106	2.21485e-13	2.84786e-09	2.68666e-11	1.54973	189.066	293	0.0635728	0.0985205	550	0.00168641	1	0.0394253	1.28921	95.4074	123	742	0.044711	0.165768	unnamed,unnamed,unnamed,unnamed,unnamed,unnamed,unnamed,unnamed,unnamed,unnamed,unnamed,unnamed,unnamed,unnamed,unnamed,unnamed,unnamed,unnamed,unnamed,unnamed,unnamed,unnamed,unnamed,unnamed,unnamed,unnamed,unnamed,unnamed,unnamed,unnamed,unnamed,unnamed,unnamed,unnamed,unnamed,unnamed,unnamed,unnamed,unnamed,unnamed,unnamed,unnamed,unnamed,unnamed,unnamed,unnamed,unnamed,unnamed,unnamed,unnamed…	Abcc8,Acvr1c,Akt2,Ank3,App,Arfip1,Atg7,Axin2,Bcap31,Bmp8a,Bnip3l,Cadm1,Camk1,Camk4,Cd34,Cemip,Chrm1,Cnr1,Csf1r,Cyld,Dab2,Dab2ip,Dnajc27,Dph6,Drd3,Dyrk2,Efna5,Ezr,Fbxw7,Fcnb,Fgr,Fyn,Fzd1,G6pc2,Gapdh,Gapvd1,Gas6,Ghsr,Gja1,Gnaq,Gper1,Gpr68,Gsdmd,Gsk3a,Hhat,Hif1a,Hnf1a,Hnf4a,Ica1,Idh2,Ifng,Il10,Il5,Ipo5,Irs2,Itgb1bp1,Kars,Kcne1,Kcnj11,Kcnn3,Lgals9,Lgr4,Lrrc32,Lyplal1,Mff,Micall2,Mis18a,Mtnr1b,Mtor,My…
GO Biological Process	GO:0031532	actin cytoskeleton reorganization	107	2.39898e-13	3.08461e-09	2.88281e-11	2.89755	22.0877	64	0.00742692	0.0215198	161	3.72116e-06	0.0478467	0.000297184	2.86527	7.32914	21	57	0.00763359	0.368421	unnamed,unnamed,unnamed,unnamed,unnamed,unnamed,unnamed,unnamed,unnamed,unnamed,unnamed,unnamed,unnamed,unnamed,unnamed,unnamed,unnamed,unnamed,unnamed,unnamed,unnamed,unnamed,unnamed,unnamed,unnamed,unnamed,unnamed,unnamed,unnamed,unnamed,unnamed,unnamed,unnamed,unnamed,unnamed,unnamed,unnamed,unnamed,unnamed,unnamed,unnamed,unnamed,unnamed,unnamed,unnamed,unnamed,unnamed,unnamed,unnamed,unnamed…	Antxr1,Auts2,Cdc42bpb,Cttn,Dtnbp1,Ezr,Fry,Fryl,Kit,Micall2,Mkln1,Myh9,Parva,Parvb,Parvg,Phactr1,Ptpn1,Rap2a,S1pr1,Sipa1l1,Trpv4
GO Biological Process	GO:0003006	developmental process involved in reproduction	108	2.41411e-13	3.10407e-09	2.87413e-11	1.52173	206.345	314	0.0693828	0.105582	232	2.81264e-05	0.36165	0.00155883	1.41203	90.6499	128	705	0.0465285	0.18156	unnamed,unnamed,unnamed,unnamed,unnamed,unnamed,unnamed,unnamed,unnamed,unnamed,unnamed,unnamed,unnamed,unnamed,unnamed,unnamed,unnamed,unnamed,unnamed,unnamed,unnamed,unnamed,unnamed,unnamed,unnamed,unnamed,unnamed,unnamed,unnamed,unnamed,unnamed,unnamed,unnamed,unnamed,unnamed,unnamed,unnamed,unnamed,unnamed,unnamed,unnamed,unnamed,unnamed,unnamed,unnamed,unnamed,unnamed,unnamed,unnamed,unnamed…	Abhd2,Acvr1,Ada,Adrm1,Akt1,Arid1a,Arid5b,Aspm,B4galt1,Bcl2l11,Birc2,Bmp7,Bmp8a,Bmp8b,Bptf,Cbl,Cbx7,Ccdc182,Ccdc63,Cebpb,Chd5,Chd7,Cntfr,Csf2,Ctnnb1,Ctsl,Dach1,Dcn,Dicer1,Dld,Dlg1,Dlx3,Dnajc19,Epas1,Eqtn,Erf,Esrrb,Fancc,Fancf,Fbxw8,Fgfr2,Foxf2,Foxo3,Frs2,Gab1,Gata2,Gata6,Ghsr,Gja1,Gli2,Gnrh1,Grb2,Hectd1,Hey1,Hif1a,Hmga2,Hnf1a,Hnf4a,Hoxd13,Hs6st1,Htra1,Ica1l,Id4,Idh1,Igf1r,Il10,Itgav,Jam3,Kcne1,Kit…
GO Biological Process	GO:0010942	positive regulation of cell death	109	2.55709e-13	3.28791e-09	3.01643e-11	1.57056	176.37	277	0.0593041	0.0931406	155	2.72096e-06	0.0349861	0.000225717	1.509	77.5346	117	603	0.04253	0.19403	unnamed,unnamed,unnamed,unnamed,unnamed,unnamed,unnamed,unnamed,unnamed,unnamed,unnamed,unnamed,unnamed,unnamed,unnamed,unnamed,unnamed,unnamed,unnamed,unnamed,unnamed,unnamed,unnamed,unnamed,unnamed,unnamed,unnamed,unnamed,unnamed,unnamed,unnamed,unnamed,unnamed,unnamed,unnamed,unnamed,unnamed,unnamed,unnamed,unnamed,unnamed,unnamed,unnamed,unnamed,unnamed,unnamed,unnamed,unnamed,unnamed,unnamed…	Acox2,Acvr1c,Adamtsl4,Agrn,Aifm2,Akt1,Aldh1a1,Arhgef7,Atf2,Atg7,Axin2,B4galt1,Bcap31,Bcl10,Bcl2l11,Bcl2l14,Bcl6,Bclaf1,Bmp7,Bnip3l,Btg1,Camk1d,Camk2a,Casp9,Ccar1,Cnr1,Col4a3,Cradd,Ctgf,Ctnnb1,Cxcr3,Cyld,Dab2ip,Dapk1,Ddx3x,Dnmt3a,Dusp1,Efhc1,Efnb2,Egr1,Endog,Fbxw7,Fgfr3,Flcn,Fos,Foxo1,Foxo3,Foxp1,Fyn,Gadd45b,Gadd45g,Gapdh,Gper1,Gsk3a,Hebp2,Hip1,Hip1r,Hmga2,Ifng,Ift57,Igfbp3,Il10,Ip6k2,Itm2c,Jun,Kl…
GO Biological Process	GO:0008064	regulation of actin polymerization or depolymerization	110	2.59041e-13	3.33074e-09	3.02795e-11	2.45289	34.653	85	0.011652	0.028581	383	0.000395007	1	0.0132611	1.77201	20.3159	36	158	0.0130861	0.227848	unnamed,unnamed,unnamed,unnamed,unnamed,unnamed,unnamed,unnamed,unnamed,unnamed,unnamed,unnamed,unnamed,unnamed,unnamed,unnamed,unnamed,unnamed,unnamed,unnamed,unnamed,unnamed,unnamed,unnamed,unnamed,unnamed,unnamed,unnamed,unnamed,unnamed,unnamed,unnamed,unnamed,unnamed,unnamed,unnamed,unnamed,unnamed,unnamed,unnamed,unnamed,unnamed,unnamed,unnamed,unnamed,unnamed,unnamed,unnamed,unnamed,unnamed…	Actr2,Arfip1,Arfip2,Arpc2,Avil,Capzb,Cdc42ep2,Cdc42ep4,Cfl2,Cttn,Dlg1,Evl,Grb2,Hip1r,Iqgap2,Kirrel,Lats1,Lima1,Lmod2,Lmod3,Map3k1,Mtor,Mtpn,Pfn2,Prex1,Prkcd,Pycard,Sema5a,Shroom2,Sptan1,Sptb,Sptbn2,Tmod1,Vill,Wasl,Wdr1
GO Biological Process	GO:0031641	regulation of myelination	111	2.83126e-13	3.64044e-09	3.27967e-11	3.42386	14.6034	50	0.00491036	0.0168124	208	1.62208e-05	0.208568	0.00100273	3.24049	4.62893	15	36	0.00545256	0.416667	unnamed,unnamed,unnamed,unnamed,unnamed,unnamed,unnamed,unnamed,unnamed,unnamed,unnamed,unnamed,unnamed,unnamed,unnamed,unnamed,unnamed,unnamed,unnamed,unnamed,unnamed,unnamed,unnamed,unnamed,unnamed,unnamed,unnamed,unnamed,unnamed,unnamed,unnamed,unnamed,unnamed,unnamed,unnamed,unnamed,unnamed,unnamed,unnamed,unnamed,unnamed,unnamed,unnamed,unnamed,unnamed,unnamed,unnamed,unnamed,unnamed,unnamed	Akt1,Ctnnb1,Dicer1,Dlg1,Ifng,Mtor,Ncmap,Nkx6-2,Pard3,Rara,Rarb,Rnf10,Tenm4,Tnfrsf21,Wasf3
GO Biological Process	GO:0070201	regulation of establishment of protein localization	112	2.92932e-13	3.76652e-09	3.36297e-11	1.53792	194.418	299	0.0653726	0.100538	565	0.00188958	1	0.0430021	1.28095	98.3648	126	765	0.0458015	0.164706	unnamed,unnamed,unnamed,unnamed,unnamed,unnamed,unnamed,unnamed,unnamed,unnamed,unnamed,unnamed,unnamed,unnamed,unnamed,unnamed,unnamed,unnamed,unnamed,unnamed,unnamed,unnamed,unnamed,unnamed,unnamed,unnamed,unnamed,unnamed,unnamed,unnamed,unnamed,unnamed,unnamed,unnamed,unnamed,unnamed,unnamed,unnamed,unnamed,unnamed,unnamed,unnamed,unnamed,unnamed,unnamed,unnamed,unnamed,unnamed,unnamed,unnamed…	Abcc8,Acvr1c,Akt2,Ank3,App,Arfip1,Atg7,Axin2,Bcap31,Bmp8a,Bnip3l,Cadm1,Camk1,Camk4,Cct2,Cd34,Cemip,Chrm1,Cnr1,Csf1r,Cyld,Dab2,Dab2ip,Dnajc27,Dph6,Drd3,Dyrk2,Efna5,Ezr,Fbxw7,Fcnb,Fgr,Fyn,Fzd1,G6pc2,Gapdh,Gapvd1,Gas6,Ghsr,Gja1,Gnaq,Gper1,Gpr68,Gsdmd,Gsk3a,Hhat,Hif1a,Hnf1a,Hnf4a,Ica1,Idh2,Ifng,Il10,Il5,Ipo5,Irs2,Itgb1bp1,Kars,Kcne1,Kcnj11,Kcnn3,Lgals9,Lgr4,Lrrc32,Lyplal1,Mff,Micall2,Mis18a,Mtnr1b,Mt…
GO Biological Process	GO:0051493	regulation of cytoskeleton organization	113	2.9774e-13	3.82834e-09	3.38791e-11	1.71212	119.151	204	0.0400641	0.0685945	166	5.15329e-06	0.066261	0.000399163	1.57599	58.376	92	454	0.0334424	0.202643	unnamed,unnamed,unnamed,unnamed,unnamed,unnamed,unnamed,unnamed,unnamed,unnamed,unnamed,unnamed,unnamed,unnamed,unnamed,unnamed,unnamed,unnamed,unnamed,unnamed,unnamed,unnamed,unnamed,unnamed,unnamed,unnamed,unnamed,unnamed,unnamed,unnamed,unnamed,unnamed,unnamed,unnamed,unnamed,unnamed,unnamed,unnamed,unnamed,unnamed,unnamed,unnamed,unnamed,unnamed,unnamed,unnamed,unnamed,unnamed,unnamed,unnamed…	Actr2,Akap13,Arfip1,Arfip2,Arhgef10,Arhgef10l,Arhgef2,Arpc2,Avil,Bicd2,Camsap1,Camsap3,Capn2,Capzb,Cd2ap,Cdc42ep2,Cdc42ep4,Cfl2,Chmp2a,Chmp4b,Chordc1,Csf1r,Ctgf,Ctnnb1,Ctsl,Cttn,Cyld,Dixdc1,Dlg1,Edn1,Efna5,Eml2,Eml4,Evl,Fgr,Grb2,Hip1r,Iqgap2,Itgb1bp1,Jam3,Kank2,Kirrel,Lats1,Lima1,Limk1,Lmod2,Lmod3,Lrp1,Map3k1,Mtor,Mtpn,Mtss1,Mycbp2,Mylk3,Pdgfrb,Pfn2,Phldb1,Pik3r1,Pkd1,Plxnb1,Ppfia1,Prex1,Prkcd,Pr…
GO Biological Process	GO:0044802	single-organism membrane organization	114	3.00623e-13	3.86541e-09	3.39071e-11	1.59174	164.599	262	0.0553461	0.0880968	158	3.50379e-06	0.0450517	0.000285137	1.47968	84.478	125	657	0.045438	0.190259	unnamed,unnamed,unnamed,unnamed,unnamed,unnamed,unnamed,unnamed,unnamed,unnamed,unnamed,unnamed,unnamed,unnamed,unnamed,unnamed,unnamed,unnamed,unnamed,unnamed,unnamed,unnamed,unnamed,unnamed,unnamed,unnamed,unnamed,unnamed,unnamed,unnamed,unnamed,unnamed,unnamed,unnamed,unnamed,unnamed,unnamed,unnamed,unnamed,unnamed,unnamed,unnamed,unnamed,unnamed,unnamed,unnamed,unnamed,unnamed,unnamed,unnamed…	Abca1,Abca4,Abhd17a,Acaa2,Agrn,Akt1,Akt2,Amn,Ank1,Ank2,Ank3,Ano4,Anxa2,Atf2,Atp1b3,Atp8a1,Atp8b4,Bag6,Bbip1,Bcl2l11,Bnip3l,Cacna1a,Cacnb3,Camk2a,Cavin2,Cdh2,Chmp2a,Chmp4b,Cmtm8,Cnp,Col5a1,Colq,Dlg1,Dlg3,Dock2,Dok7,Epb41l3,Eqtn,Eya2,Ezr,Fam126a,Fat4,Fermt2,Gas6,Golga4,Gosr2,Gper1,Grin3b,Gsk3a,Hebp2,Hgs,Hip1r,Hk2,Hps6,Hspa4,Itgb1bp1,Itgb7,Kif13a,Lama5,Lemd2,Lrp4,Lrrc4,Lrrtm4,Macf1,Map7,Mff,Micall1,…
GO Biological Process	GO:0051146	striated muscle cell differentiation	115	3.84948e-13	4.94966e-09	4.30406e-11	2.00835	64.2318	129	0.0215978	0.0433759	199	1.30307e-05	0.167548	0.000841952	1.85723	25.8449	48	201	0.0174482	0.238806	unnamed,unnamed,unnamed,unnamed,unnamed,unnamed,unnamed,unnamed,unnamed,unnamed,unnamed,unnamed,unnamed,unnamed,unnamed,unnamed,unnamed,unnamed,unnamed,unnamed,unnamed,unnamed,unnamed,unnamed,unnamed,unnamed,unnamed,unnamed,unnamed,unnamed,unnamed,unnamed,unnamed,unnamed,unnamed,unnamed,unnamed,unnamed,unnamed,unnamed,unnamed,unnamed,unnamed,unnamed,unnamed,unnamed,unnamed,unnamed,unnamed,unnamed…	Actg1,Acvr1,Akap13,Akt1,Arid1a,Atg7,Capn2,Capzb,Casq2,Cdh2,Cfl2,Dicer1,Fer1l5,Fhl2,Foxp1,Gata6,Igfbp5,Kdm6b,Klhl40,Lmod2,Lmod3,Map2k4,Mef2a,Mtor,Mtpn,Myh9,Myl2,Mylk3,Myo18b,Myocd,Pdgfra,Pdgfrb,Pitx2,Prkar1a,Prox1,Rara,Rarb,Selenon,Sik1,Ski,Speg,Stac3,Tanc1,Tbx3,Tmod1,Vegfa,Wdr1,Wfikkn2
GO Biological Process	GO:0090312	positive regulation of protein deacetylation	116	3.96856e-13	5.10278e-09	4.39895e-11	4.59133	7.62306	35	0.00256324	0.0117687	1102	0.0135545	1	0.158153	2.39298	3.34312	8	26	0.00290803	0.307692	unnamed,unnamed,unnamed,unnamed,unnamed,unnamed,unnamed,unnamed,unnamed,unnamed,unnamed,unnamed,unnamed,unnamed,unnamed,unnamed,unnamed,unnamed,unnamed,unnamed,unnamed,unnamed,unnamed,unnamed,unnamed,unnamed,unnamed,unnamed,unnamed,unnamed,unnamed,unnamed,unnamed,unnamed,unnamed	BC004004,Bcl6,Dyrk1a,Ifng,Jdp2,Ncor2,Srebf1,Vegfa
GO Biological Process	GO:0042552	myelination	117	4.36458e-13	5.61197e-09	4.79656e-11	2.72833	25.2902	69	0.00850377	0.0232011	1101	0.0135503	1	0.158247	1.67251	11.9581	20	93	0.00727008	0.215054	unnamed,unnamed,unnamed,unnamed,unnamed,unnamed,unnamed,unnamed,unnamed,unnamed,unnamed,unnamed,unnamed,unnamed,unnamed,unnamed,unnamed,unnamed,unnamed,unnamed,unnamed,unnamed,unnamed,unnamed,unnamed,unnamed,unnamed,unnamed,unnamed,unnamed,unnamed,unnamed,unnamed,unnamed,unnamed,unnamed,unnamed,unnamed,unnamed,unnamed,unnamed,unnamed,unnamed,unnamed,unnamed,unnamed,unnamed,unnamed,unnamed,unnamed…	Akt1,Akt2,Arhgef10,Cmtm8,Dicer1,Egr2,Epb41l3,Fam126a,Fgfr3,Fyn,Id4,Jam3,Ncmap,Nkx6-2,Pard3,Pmp22,Qk,Ski,Tenm4,Tnfrsf21
GO Biological Process	GO:0006103	2-oxoglutarate metabolic process	118	4.41599e-13	5.67808e-09	4.81193e-11	6.96118	3.44769	24	0.00115928	0.00806994	1591	0.0346019	1	0.279642	2.59239	1.92872	5	15	0.00181752	0.333333	unnamed,unnamed,unnamed,unnamed,unnamed,unnamed,unnamed,unnamed,unnamed,unnamed,unnamed,unnamed,unnamed,unnamed,unnamed,unnamed,unnamed,unnamed,unnamed,unnamed,unnamed,unnamed,unnamed,unnamed	Dld,Idh1,Idh2,Stat5a,Stat5b
GO Biological Process	GO:0030832	regulation of actin filament length	119	4.62645e-13	5.94869e-09	4.9989e-11	2.42537	35.0462	85	0.0117842	0.028581	390	0.00044848	1	0.0147861	1.76087	20.4444	36	159	0.0130861	0.226415	unnamed,unnamed,unnamed,unnamed,unnamed,unnamed,unnamed,unnamed,unnamed,unnamed,unnamed,unnamed,unnamed,unnamed,unnamed,unnamed,unnamed,unnamed,unnamed,unnamed,unnamed,unnamed,unnamed,unnamed,unnamed,unnamed,unnamed,unnamed,unnamed,unnamed,unnamed,unnamed,unnamed,unnamed,unnamed,unnamed,unnamed,unnamed,unnamed,unnamed,unnamed,unnamed,unnamed,unnamed,unnamed,unnamed,unnamed,unnamed,unnamed,unnamed…	Actr2,Arfip1,Arfip2,Arpc2,Avil,Capzb,Cdc42ep2,Cdc42ep4,Cfl2,Cttn,Dlg1,Evl,Grb2,Hip1r,Iqgap2,Kirrel,Lats1,Lima1,Lmod2,Lmod3,Map3k1,Mtor,Mtpn,Pfn2,Prex1,Prkcd,Pycard,Sema5a,Shroom2,Sptan1,Sptb,Sptbn2,Tmod1,Vill,Wasl,Wdr1
GO Biological Process	GO:0031064	negative regulation of histone deacetylation	120	5.84843e-13	7.51992e-09	6.2666e-11	22.7457	0.527572	12	0.000177395	0.00403497	6318	0.497537	1	1	1.55543	0.642907	1	5	0.000363504	0.2	unnamed,unnamed,unnamed,unnamed,unnamed,unnamed,unnamed,unnamed,unnamed,unnamed,unnamed,unnamed	Ski
GO Biological Process	GO:2001233	regulation of apoptotic signaling pathway	121	7.38107e-13	9.49058e-09	7.84345e-11	1.77969	98.3316	175	0.0330638	0.0588433	534	0.00151592	1	0.0365013	1.41047	51.0468	72	397	0.0261723	0.18136	unnamed,unnamed,unnamed,unnamed,unnamed,unnamed,unnamed,unnamed,unnamed,unnamed,unnamed,unnamed,unnamed,unnamed,unnamed,unnamed,unnamed,unnamed,unnamed,unnamed,unnamed,unnamed,unnamed,unnamed,unnamed,unnamed,unnamed,unnamed,unnamed,unnamed,unnamed,unnamed,unnamed,unnamed,unnamed,unnamed,unnamed,unnamed,unnamed,unnamed,unnamed,unnamed,unnamed,unnamed,unnamed,unnamed,unnamed,unnamed,unnamed,unnamed…	Acaa2,Ackr3,Acvr1,Akt1,Armc10,Bcap31,Bcl10,Bcl2l11,Bcl2l14,Bclaf1,Cradd,Csf2,Ctnnb1,Cttn,Cx3cl1,Cyld,Dab2,Dab2ip,Dapk1,Dbh,Ddx3x,Eya2,Eya3,Fbxw7,Flcn,Fyn,Gas1,Gclm,Gper1,Gsk3a,Hells,Hif1a,Hip1r,Hspb1,Itgav,Itm2c,Ivns1abp,Map3k7,Mapk8ip1,Mapk9,Mcl1,Mff,Mkl1,Mnt,Nacc2,Nanos3,Ndufa13,Pam16,Pias4,Ppif,Prkcd,Ptgs2,Ptpn1,Pycard,Sfrp1,Sh3rf1,Siah2,Siva1,Slc25a5,Smad3,Snai1,Src,Syvn1,Tgfb2,Tmem14a,Tnfrsf…
GO Biological Process	GO:0055002	striated muscle cell development	122	7.56916e-13	9.73243e-09	7.9774e-11	2.3737	36.6517	87	0.012324	0.0292535	402	0.000489407	1	0.0156537	1.8404	16.8442	31	131	0.0112686	0.236641	unnamed,unnamed,unnamed,unnamed,unnamed,unnamed,unnamed,unnamed,unnamed,unnamed,unnamed,unnamed,unnamed,unnamed,unnamed,unnamed,unnamed,unnamed,unnamed,unnamed,unnamed,unnamed,unnamed,unnamed,unnamed,unnamed,unnamed,unnamed,unnamed,unnamed,unnamed,unnamed,unnamed,unnamed,unnamed,unnamed,unnamed,unnamed,unnamed,unnamed,unnamed,unnamed,unnamed,unnamed,unnamed,unnamed,unnamed,unnamed,unnamed,unnamed…	Actg1,Atg7,Capzb,Casq2,Cfl2,Dicer1,Fhl2,Foxp1,Klhl40,Lmod2,Lmod3,Map2k4,Mef2a,Mtor,Myl2,Mylk3,Myo18b,Pdgfra,Pdgfrb,Pitx2,Prkar1a,Prox1,Selenon,Ski,Speg,Stac3,Tbx3,Tmod1,Vegfa,Wdr1,Wfikkn2
GO Biological Process	GO:0006886	intracellular protein transport	123	8.16405e-13	1.04973e-08	8.53442e-11	1.66635	129.024	215	0.0433842	0.0722932	170	5.55141e-06	0.07138	0.000419882	1.5018	74.5772	112	580	0.0407125	0.193103	unnamed,unnamed,unnamed,unnamed,unnamed,unnamed,unnamed,unnamed,unnamed,unnamed,unnamed,unnamed,unnamed,unnamed,unnamed,unnamed,unnamed,unnamed,unnamed,unnamed,unnamed,unnamed,unnamed,unnamed,unnamed,unnamed,unnamed,unnamed,unnamed,unnamed,unnamed,unnamed,unnamed,unnamed,unnamed,unnamed,unnamed,unnamed,unnamed,unnamed,unnamed,unnamed,unnamed,unnamed,unnamed,unnamed,unnamed,unnamed,unnamed,unnamed…	Adar,Akap12,Akt1,Akt2,Ap1g1,Ap3b1,Ap4e1,Apba1,Arfip1,Arl3,Bcap31,Bcl6,Bicd2,Cacng3,Camsap3,Chmp4b,Clta,Cluap1,Cry2,Cttn,Egr2,Erbin,Fam53b,Gosr2,H13,Hgs,Hspa4,Hspb1,Ifng,Ift140,Ift43,Ift57,Ing1,Ipo5,Jun,Kif13a,Kpna2,Kpna4,Macf1,Mff,Mgarp,Micall1,Mtx2,Mtx3,Myo7a,Napa,Ncf1,Ndufa13,Nedd4,Nup153,Nup214,Nup35,Nupl2,Pam16,Pard3,Pex10,Pex14,Pik3r1,Pkd1,Pola2,Pom121,Rab10,Ranbp3,Rftn2,Rilpl1,Rtp2,Sec24b,S…
GO Biological Process	GO:1903533	regulation of protein targeting	124	8.16885e-13	1.05035e-08	8.47057e-11	1.90361	75.6459	144	0.0254357	0.0484196	1492	0.0298708	1	0.257426	1.30984	36.6457	48	285	0.0174482	0.168421	unnamed,unnamed,unnamed,unnamed,unnamed,unnamed,unnamed,unnamed,unnamed,unnamed,unnamed,unnamed,unnamed,unnamed,unnamed,unnamed,unnamed,unnamed,unnamed,unnamed,unnamed,unnamed,unnamed,unnamed,unnamed,unnamed,unnamed,unnamed,unnamed,unnamed,unnamed,unnamed,unnamed,unnamed,unnamed,unnamed,unnamed,unnamed,unnamed,unnamed,unnamed,unnamed,unnamed,unnamed,unnamed,unnamed,unnamed,unnamed,unnamed,unnamed…	Akt2,Ank3,App,Axin2,Bnip3l,Cemip,Cyld,Dab2,Dab2ip,Dph6,Dyrk2,Fbxw7,Fyn,Fzd1,Gas6,Gnaq,Gsk3a,Hhat,Ifng,Ipo5,Itgb1bp1,Kcne1,Kcnn3,Mff,Micall2,Mis18a,Mtor,Ogg1,Pik3r1,Pkd1,Pkig,Ppm1b,Prkcd,Ptgs2,Rbpms,Sema5a,Smad3,Smad4,Sppl3,Srebf1,Sufu,Sulf2,Tek,Thra,Tomm7,Usp36,Zbtb17,Zdhhc8
GO Biological Process	GO:0016332	establishment or maintenance of polarity of embryonic epithelium	125	8.50776e-13	1.09393e-08	8.75142e-11	34.5957	0.289053	10	9.71933e-05	0.00336248	4052	0.240635	1	0.763594	3.88859	0.257163	1	2	0.000363504	0.5	unnamed,unnamed,unnamed,unnamed,unnamed,unnamed,unnamed,unnamed,unnamed,unnamed	Wnt7b
GO Biological Process	GO:0051272	positive regulation of cellular component movement	126	1.00001e-12	1.28581e-08	1.02048e-10	1.62459	143.421	233	0.048225	0.0783457	84	4.10339e-08	0.000527614	6.28112e-06	1.71098	57.8616	99	450	0.0359869	0.22	unnamed,unnamed,unnamed,unnamed,unnamed,unnamed,unnamed,unnamed,unnamed,unnamed,unnamed,unnamed,unnamed,unnamed,unnamed,unnamed,unnamed,unnamed,unnamed,unnamed,unnamed,unnamed,unnamed,unnamed,unnamed,unnamed,unnamed,unnamed,unnamed,unnamed,unnamed,unnamed,unnamed,unnamed,unnamed,unnamed,unnamed,unnamed,unnamed,unnamed,unnamed,unnamed,unnamed,unnamed,unnamed,unnamed,unnamed,unnamed,unnamed,unnamed…	Ackr3,Acvr1,Akt1,Akt2,Amotl1,Angptl3,App,Arhgef2,Arhgef7,Atp8a1,Bcar1,Bcl6,Bmp7,Camk1d,Capn7,Cavin1,Ccar1,Ccl20,Cemip,Cfap20,Csf1r,Dab2,Dab2ip,Dock5,Dock7,Edn1,Epcam,Fgr,Foxp1,Gab1,Gas6,Gper1,Hdac7,Hif1a,Hspb1,Ifng,Igf1r,Irs2,Itga3,Itgav,Itgb1bp1,Jcad,Jun,Kars,Kit,Lamb1,Lamc2,Lbp,Lgals9,Lgr6,Mcam,Mmp14,Mtor,Mylk,Notch1,P2rx4,Pdgfb,Pdgfra,Pdgfrb,Pdpn,Pgf,Pik3cd,Pik3r1,Plpp3,Podxl,Prex1,Prox1,Prr5,…
GO Biological Process	GO:2000147	positive regulation of cell motility	127	1.21931e-12	1.56779e-08	1.23448e-10	1.62714	141.352	230	0.0475294	0.0773369	86	5.04851e-08	0.000649138	7.54811e-06	1.71451	56.5758	97	440	0.0352599	0.220454	unnamed,unnamed,unnamed,unnamed,unnamed,unnamed,unnamed,unnamed,unnamed,unnamed,unnamed,unnamed,unnamed,unnamed,unnamed,unnamed,unnamed,unnamed,unnamed,unnamed,unnamed,unnamed,unnamed,unnamed,unnamed,unnamed,unnamed,unnamed,unnamed,unnamed,unnamed,unnamed,unnamed,unnamed,unnamed,unnamed,unnamed,unnamed,unnamed,unnamed,unnamed,unnamed,unnamed,unnamed,unnamed,unnamed,unnamed,unnamed,unnamed,unnamed…	Ackr3,Acvr1,Akt1,Akt2,Amotl1,Angptl3,App,Arhgef2,Arhgef7,Atp8a1,Bcar1,Bmp7,Camk1d,Capn7,Cavin1,Ccar1,Ccl20,Cemip,Cfap20,Csf1r,Dab2,Dab2ip,Dock5,Dock7,Edn1,Epcam,Fgr,Foxp1,Gab1,Gas6,Gper1,Hdac7,Hif1a,Hspb1,Ifng,Igf1r,Irs2,Itga3,Itgav,Itgb1bp1,Jcad,Jun,Kars,Kit,Lamb1,Lamc2,Lbp,Lgals9,Lgr6,Mcam,Mmp14,Mtor,Mylk,Notch1,P2rx4,Pdgfb,Pdgfra,Pdgfrb,Pdpn,Pgf,Pik3cd,Pik3r1,Plpp3,Podxl,Prex1,Prox1,Prr5,Ptgs2…
GO Biological Process	GO:0061024	membrane organization	128	1.32864e-12	1.70837e-08	1.33466e-10	1.52754	190.503	291	0.0640561	0.097848	225	2.37332e-05	0.305162	0.00135628	1.40092	97.079	136	755	0.0494366	0.180133	unnamed,unnamed,unnamed,unnamed,unnamed,unnamed,unnamed,unnamed,unnamed,unnamed,unnamed,unnamed,unnamed,unnamed,unnamed,unnamed,unnamed,unnamed,unnamed,unnamed,unnamed,unnamed,unnamed,unnamed,unnamed,unnamed,unnamed,unnamed,unnamed,unnamed,unnamed,unnamed,unnamed,unnamed,unnamed,unnamed,unnamed,unnamed,unnamed,unnamed,unnamed,unnamed,unnamed,unnamed,unnamed,unnamed,unnamed,unnamed,unnamed,unnamed…	Abca1,Abca4,Abhd17a,Acaa2,Agrn,Akt1,Akt2,Amn,Ank1,Ank2,Ank3,Ano4,Anxa2,Atf2,Atg7,Atp1b3,Atp8a1,Atp8b4,Bag6,Bbip1,Bcl2l11,Bnip3l,Cacna1a,Cacnb3,Camk2a,Cavin2,Cdh2,Chmp2a,Chmp4b,Cmtm8,Cnp,Col5a1,Colq,Dlg1,Dlg3,Dock2,Dok7,Epb41l3,Eqtn,Eya2,Ezr,Fam126a,Fat4,Fermt2,Gas6,Golga4,Gosr2,Gper1,Grin3b,Gsk3a,Hebp2,Hgs,Hip1r,Hk2,Hps6,Hspa4,Itgb1bp1,Itgb7,Kif13a,Klhl12,Lama5,Lemd2,Lrp4,Lrrc4,Lrrtm4,Macf1,Map7,…
GO Biological Process	GO:0014014	negative regulation of gliogenesis	129	1.40794e-12	1.81033e-08	1.40335e-10	2.89277	20.7414	60	0.00697424	0.0201749	181	7.13347e-06	0.0917222	0.000506752	3.1479	5.40042	17	42	0.00617957	0.404762	unnamed,unnamed,unnamed,unnamed,unnamed,unnamed,unnamed,unnamed,unnamed,unnamed,unnamed,unnamed,unnamed,unnamed,unnamed,unnamed,unnamed,unnamed,unnamed,unnamed,unnamed,unnamed,unnamed,unnamed,unnamed,unnamed,unnamed,unnamed,unnamed,unnamed,unnamed,unnamed,unnamed,unnamed,unnamed,unnamed,unnamed,unnamed,unnamed,unnamed,unnamed,unnamed,unnamed,unnamed,unnamed,unnamed,unnamed,unnamed,unnamed,unnamed…	Abcc8,Ctnnb1,Dicer1,Drd3,Fgfr3,Hmga2,Id4,Idh2,Kdm4a,Lingo1,Nkx6-1,Nkx6-2,Notch1,Ptn,Rnf10,Ski,Sox11
GO Biological Process	GO:0038065	collagen-activated signaling pathway	130	1.45473e-12	1.87049e-08	1.43884e-10	5.9681	4.3565	26	0.00146486	0.00874243	1284	0.0184561	1	0.184819	2.99122	1.67156	5	13	0.00181752	0.384615	unnamed,unnamed,unnamed,unnamed,unnamed,unnamed,unnamed,unnamed,unnamed,unnamed,unnamed,unnamed,unnamed,unnamed,unnamed,unnamed,unnamed,unnamed,unnamed,unnamed,unnamed,unnamed,unnamed,unnamed,unnamed,unnamed	Col4a1,Col4a2,Col4a3,Syk,Ubash3b
GO Biological Process	GO:0006338	chromatin remodeling	131	1.96796e-12	2.5304e-08	1.9316e-10	2.35712	36.0609	85	0.0121254	0.028581	374	0.000318469	1	0.0109488	1.88353	16.4584	31	128	0.0112686	0.242188	unnamed,unnamed,unnamed,unnamed,unnamed,unnamed,unnamed,unnamed,unnamed,unnamed,unnamed,unnamed,unnamed,unnamed,unnamed,unnamed,unnamed,unnamed,unnamed,unnamed,unnamed,unnamed,unnamed,unnamed,unnamed,unnamed,unnamed,unnamed,unnamed,unnamed,unnamed,unnamed,unnamed,unnamed,unnamed,unnamed,unnamed,unnamed,unnamed,unnamed,unnamed,unnamed,unnamed,unnamed,unnamed,unnamed,unnamed,unnamed,unnamed,unnamed…	Actb,Arid1a,Arid1b,Bahcc1,Baz2a,Bptf,Cenpp,Cenpv,Chd4,Chd5,Chd7,Ctnnb1,Gatad2b,Hells,Hmga1,Hmga2,Hnf1a,Kdm6b,Mbd2,Mis18a,Morf4l1,Rere,Satb2,Smarca2,Smarca4,Smarca5,Smarcc2,Sox9,Tada2a,Tnp1,Top1
GO Biological Process	GO:1901699	cellular response to nitrogen compound	132	1.99647e-12	2.56706e-08	1.94474e-10	1.60341	148.434	238	0.0499105	0.0800269	179	6.34226e-06	0.0815488	0.00045558	1.53699	65.0622	100	506	0.0363504	0.197629	unnamed,unnamed,unnamed,unnamed,unnamed,unnamed,unnamed,unnamed,unnamed,unnamed,unnamed,unnamed,unnamed,unnamed,unnamed,unnamed,unnamed,unnamed,unnamed,unnamed,unnamed,unnamed,unnamed,unnamed,unnamed,unnamed,unnamed,unnamed,unnamed,unnamed,unnamed,unnamed,unnamed,unnamed,unnamed,unnamed,unnamed,unnamed,unnamed,unnamed,unnamed,unnamed,unnamed,unnamed,unnamed,unnamed,unnamed,unnamed,unnamed,unnamed…	Actr2,Adar,Adcy6,Ago1,Ago2,Ago3,Akt1,Akt2,Akt3,App,Arhgef2,Arid1b,Bcar1,Cacna1a,Camk2a,Capn2,Casq2,Cebpb,Chrm1,Col16a1,Col4a1,Col6a1,Cpeb4,Ctnnb1,Ddx11,Dicer1,Dnmt3a,Edn1,Eef2k,Egr1,Enpp1,Ezr,Fbn1,Foxo1,Foxo3,Fyn,Gabrb2,Gclm,Ghsr,Gnai2,Gpd1,Gper1,Grb2,Gsk3a,Igf1r,Igfbp5,Ipo5,Irs2,Itpr2,Kcnj11,Klf11,Klf3,Klf4,Mgarp,Mtor,Neurl1a,Nkx6-1,P2rx4,P2rx7,Pck1,Pde12,Pde4d,Pdgfra,Pik3cg,Pik3r1,Pik3r3,Pkm,Pp…
GO Biological Process	GO:0048705	skeletal system morphogenesis	133	2.01234e-12	2.58747e-08	1.94546e-10	1.80318	89.8412	162	0.0302089	0.0544721	156	2.78205e-06	0.0357717	0.000229305	1.85328	30.2166	56	235	0.0203562	0.238298	unnamed,unnamed,unnamed,unnamed,unnamed,unnamed,unnamed,unnamed,unnamed,unnamed,unnamed,unnamed,unnamed,unnamed,unnamed,unnamed,unnamed,unnamed,unnamed,unnamed,unnamed,unnamed,unnamed,unnamed,unnamed,unnamed,unnamed,unnamed,unnamed,unnamed,unnamed,unnamed,unnamed,unnamed,unnamed,unnamed,unnamed,unnamed,unnamed,unnamed,unnamed,unnamed,unnamed,unnamed,unnamed,unnamed,unnamed,unnamed,unnamed,unnamed…	Alx4,Arid5b,Axin2,Bmp7,Col27a1,Ctgf,Ctnnb1,Dlg1,Dscaml1,Fbn2,Fgfr2,Fgfr3,Foxn3,Gas1,Gnas,Gsc,Hoxd10,Hoxd11,Hspg2,Ift140,Inppl1,Matn1,Mmp14,Mthfd1l,Ndst1,Nkx3-2,P2rx7,Pdgfra,Pdgfrb,Pkd1,Ppargc1b,Rara,Rarb,Rflna,Ror2,Ryk,Satb2,Scube2,Sfrp1,Ski,Smad2,Smad3,Sox11,Sox9,Sulf1,Tbx15,Tgfb2,Tgfbr2,Thra,Trip11,Trpv4,Tulp3,Uncx,Vegfa,Wdr19,Wwox
GO Biological Process	GO:0048193	Golgi vesicle transport	134	2.54896e-12	3.27745e-08	2.44585e-10	2.18077	45.3968	99	0.0152645	0.0332885	822	0.00554039	1	0.0866646	1.49002	27.5164	41	214	0.0149037	0.191589	unnamed,unnamed,unnamed,unnamed,unnamed,unnamed,unnamed,unnamed,unnamed,unnamed,unnamed,unnamed,unnamed,unnamed,unnamed,unnamed,unnamed,unnamed,unnamed,unnamed,unnamed,unnamed,unnamed,unnamed,unnamed,unnamed,unnamed,unnamed,unnamed,unnamed,unnamed,unnamed,unnamed,unnamed,unnamed,unnamed,unnamed,unnamed,unnamed,unnamed,unnamed,unnamed,unnamed,unnamed,unnamed,unnamed,unnamed,unnamed,unnamed,unnamed…	1190002N15Rik,Amn,Ank1,Ank3,Ap1g1,Arf4,Arl3,Atp8a1,Bcap31,Bicd2,Chic2,Cog6,Coro7,Cux1,Cux2,Dopey2,Ergic1,Golga4,Gosr2,Kif13a,Klhl12,Lmf1,Macf1,Mon2,Myo18a,Myo1b,Rab10,Rer1,Sec16a,Sec22a,Sec24b,Sgsm2,Sorl1,Stx6,Tmed10,Trappc10,Uvrag,Vapb,Vcp,Vps41,Vps54
GO Biological Process	GO:0008285	negative regulation of cell proliferation	135	2.64093e-12	3.3957e-08	2.51534e-10	1.48281	216.481	321	0.072791	0.107935	27	5.98795e-12	7.69931e-08	2.8516e-09	1.75416	81.5206	143	634	0.0519811	0.225552	unnamed,unnamed,unnamed,unnamed,unnamed,unnamed,unnamed,unnamed,unnamed,unnamed,unnamed,unnamed,unnamed,unnamed,unnamed,unnamed,unnamed,unnamed,unnamed,unnamed,unnamed,unnamed,unnamed,unnamed,unnamed,unnamed,unnamed,unnamed,unnamed,unnamed,unnamed,unnamed,unnamed,unnamed,unnamed,unnamed,unnamed,unnamed,unnamed,unnamed,unnamed,unnamed,unnamed,unnamed,unnamed,unnamed,unnamed,unnamed,unnamed,unnamed…	Abcc8,Acvr1c,Adarb1,App,Atf2,Axin2,B4galt1,Bcl11b,Bcl6,Bmp7,Brd7,Btg1,Camk2n1,Cbfa2t3,Cd300a,Cdk6,Cebpb,Chd5,Comt,Cops8,Csf1r,Ctnnb1,Ctsl,Cxcr3,Dab2ip,Dach1,Ddah1,Dicer1,Dlg1,Dll1,Efnb2,Enpp7,Etv3,Fezf1,Fgfr2,Fgfr3,Flcn,Gas1,Gata2,Gdf2,Gja1,Gnrh1,Gper1,Hmga1,Hnf4a,Idh2,Ifng,Ift57,Igfbp3,Igfbp5,Il10,Il20rb,Ing1,Inppl1,Intu,Irf1,Itgb1bp1,Jarid2,Jun,Kank2,Kars,Klf11,Klf13,Klf4,Klf9,Krt4,Lgals9,Lrrc3…
GO Biological Process	GO:0010506	regulation of autophagy	136	3.5074e-12	4.50981e-08	3.31604e-10	2.08705	51.7478	108	0.0174001	0.0363147	1034	0.0116217	1	0.144518	1.43358	27.9022	40	217	0.0145402	0.184332	unnamed,unnamed,unnamed,unnamed,unnamed,unnamed,unnamed,unnamed,unnamed,unnamed,unnamed,unnamed,unnamed,unnamed,unnamed,unnamed,unnamed,unnamed,unnamed,unnamed,unnamed,unnamed,unnamed,unnamed,unnamed,unnamed,unnamed,unnamed,unnamed,unnamed,unnamed,unnamed,unnamed,unnamed,unnamed,unnamed,unnamed,unnamed,unnamed,unnamed,unnamed,unnamed,unnamed,unnamed,unnamed,unnamed,unnamed,unnamed,unnamed,unnamed…	Akt1,Atg7,Bnip3l,Chmp4b,Cttn,Dapk1,Dapl1,Dcn,Depdc5,Fbxw7,Fez2,Flcn,Foxo1,Gpsm1,Gsk3a,Hif1a,Hk2,Ifng,Kdm4a,Map3k7,Mcl1,Mtcl1,Mtmr3,Mtor,Pafah1b2,Pycard,Ripk2,Rnf41,Sh3bp4,Soga1,Srebf1,Tbc1d12,Tfeb,Trim8,Tsc2,Usp36,Uvrag,Wac,Zbtb17,Zdhhc8
GO Biological Process	GO:0001654	eye development	137	3.65948e-12	4.70536e-08	3.43457e-10	1.58966	150.976	240	0.0507652	0.0806994	63	6.12792e-09	7.87928e-05	1.25068e-06	1.83599	48.4752	89	377	0.0323519	0.236074	unnamed,unnamed,unnamed,unnamed,unnamed,unnamed,unnamed,unnamed,unnamed,unnamed,unnamed,unnamed,unnamed,unnamed,unnamed,unnamed,unnamed,unnamed,unnamed,unnamed,unnamed,unnamed,unnamed,unnamed,unnamed,unnamed,unnamed,unnamed,unnamed,unnamed,unnamed,unnamed,unnamed,unnamed,unnamed,unnamed,unnamed,unnamed,unnamed,unnamed,unnamed,unnamed,unnamed,unnamed,unnamed,unnamed,unnamed,unnamed,unnamed,unnamed…	Adamts18,Aldh1a1,Arid1a,Bcl11b,Bfsp2,Bmp7,Cacna1c,Casz1,Chd7,Col4a1,Col5a1,Cryaa,Cryba1,Cryba4,Ctnnb1,Dlg1,Dll1,Fat3,Fbn1,Fbn2,Fgfr2,Fgfr3,Foxf2,Frs2,Gas1,Gja1,Gja8,Hif1a,Hipk1,Ift140,Jun,Klf4,Maf,Map3k1,Meis2,Mip,Nectin1,Nectin3,Ninj1,Notch2,Nphp4,Nr2e3,Otx2,Papd4,Pdgfb,Pdgfra,Pdgfrb,Pitx2,Pknox1,Ppp2r3a,Prox1,Ptn,Ptprm,Rab11fip4,Rara,Rarb,Rd3,Rho,Rpgrip1l,Sdk2,Serpinf1,Shroom2,Sipa1l3,Ski,Smad3…
GO Biological Process	GO:0001501	skeletal system development	138	4.20304e-12	5.40427e-08	3.91614e-10	1.53527	177.819	273	0.0597911	0.0917956	85	4.19056e-08	0.000538823	6.33909e-06	1.7002	59.4046	101	462	0.0367139	0.218615	unnamed,unnamed,unnamed,unnamed,unnamed,unnamed,unnamed,unnamed,unnamed,unnamed,unnamed,unnamed,unnamed,unnamed,unnamed,unnamed,unnamed,unnamed,unnamed,unnamed,unnamed,unnamed,unnamed,unnamed,unnamed,unnamed,unnamed,unnamed,unnamed,unnamed,unnamed,unnamed,unnamed,unnamed,unnamed,unnamed,unnamed,unnamed,unnamed,unnamed,unnamed,unnamed,unnamed,unnamed,unnamed,unnamed,unnamed,unnamed,unnamed,unnamed…	Akap13,Alx4,Anxa2,Arid5b,Axin2,Bmp7,Bmp8a,Bmp8b,Cadm1,Chd7,Col27a1,Cst10,Ctgf,Ctnnb1,Dicer1,Dlg1,Dmrt2,Dscaml1,Edn1,Etl4,Fam20c,Fat4,Fbn1,Fbn2,Fgfr2,Fgfr3,Foxn3,Foxp1,Gas1,Gli2,Gnaq,Gnas,Gsc,Hif1a,Hmga2,Hoxd10,Hoxd11,Hoxd12,Hoxd13,Hspg2,Ift140,Inppl1,Kit,Matn1,Mex3c,Mmp14,Mthfd1l,Ndst1,Nfib,Nkx3-2,P2rx7,Pcsk5,Pdgfra,Pdgfrb,Pitx1,Pitx2,Pkd1,Plxnb1,Ppargc1b,Ptger4,Rai1,Rara,Rarb,Rflna,Ror2,Rpl38,Ru…
GO Biological Process	GO:0031400	negative regulation of protein modification process	139	4.25041e-12	5.46517e-08	3.93178e-10	1.57009	159.227	250	0.0535397	0.0840619	133	8.27671e-07	0.0106422	8.00165e-05	1.56101	71.7485	112	558	0.0407125	0.200717	unnamed,unnamed,unnamed,unnamed,unnamed,unnamed,unnamed,unnamed,unnamed,unnamed,unnamed,unnamed,unnamed,unnamed,unnamed,unnamed,unnamed,unnamed,unnamed,unnamed,unnamed,unnamed,unnamed,unnamed,unnamed,unnamed,unnamed,unnamed,unnamed,unnamed,unnamed,unnamed,unnamed,unnamed,unnamed,unnamed,unnamed,unnamed,unnamed,unnamed,unnamed,unnamed,unnamed,unnamed,unnamed,unnamed,unnamed,unnamed,unnamed,unnamed…	2700060E02Rik,Adar,Adarb1,Akt1,Ankrd26,Anks1,Atg7,Bmp7,Camk2n1,Cbl,Cd300a,Cdk5rap1,Chordc1,Cmya5,Cnksr3,Coro1c,Cry2,Ctdsp2,Ctdspl,Ctnnb1,Dab2ip,Dcn,Dlg1,Dtnbp1,Dusp1,Dusp14,Dusp4,Enpp1,Ezr,Fam129a,Flcn,Flrt1,Foxo1,Fry,Fyn,Gadd45b,Gadd45g,Gfra2,Gnaq,Gpd1l,Gper1,H2afy,Hhatl,Hmg20a,Hspb1,Igf1r,Igfbp3,Itgb1bp1,Jarid2,Jun,Kdm4a,Kdm4b,Kirrel,Klf4,Klhl40,Lats1,Ldlrad4,Lemd2,Limk1,Lrrc4,Lrrtm3,Lrrtm4,Map…
GO Biological Process	GO:0040017	positive regulation of locomotion	140	4.64171e-12	5.96831e-08	4.26307e-10	1.58925	149.756	238	0.050355	0.0800269	88	5.91702e-08	0.000760811	8.64558e-06	1.68423	60.5619	102	471	0.0370774	0.21656	unnamed,unnamed,unnamed,unnamed,unnamed,unnamed,unnamed,unnamed,unnamed,unnamed,unnamed,unnamed,unnamed,unnamed,unnamed,unnamed,unnamed,unnamed,unnamed,unnamed,unnamed,unnamed,unnamed,unnamed,unnamed,unnamed,unnamed,unnamed,unnamed,unnamed,unnamed,unnamed,unnamed,unnamed,unnamed,unnamed,unnamed,unnamed,unnamed,unnamed,unnamed,unnamed,unnamed,unnamed,unnamed,unnamed,unnamed,unnamed,unnamed,unnamed…	Ackr3,Acvr1,Akt1,Akt2,Amotl1,Angptl3,App,Arhgef2,Arhgef7,Atp8a1,Bcar1,Bmp7,Camk1d,Capn7,Cavin1,Ccar1,Ccl20,Cemip,Cfap20,Chmp2a,Chmp4b,Csf1r,Cxcr3,Dab2,Dab2ip,Dock5,Dock7,Edn1,Epcam,Fgr,Foxp1,Gab1,Gas6,Gper1,Hdac7,Hif1a,Hspb1,Ifng,Igf1r,Irs2,Itga3,Itgav,Itgb1bp1,Jcad,Jun,Kars,Kit,Lamb1,Lamc2,Lbp,Lgals9,Lgr6,Mcam,Mmp14,Mtor,Mylk,Notch1,P2rx4,Pdgfb,Pdgfra,Pdgfrb,Pdpn,Pgf,Pik3cd,Pik3r1,Plpp3,Podxl,Pr…
GO Biological Process	GO:0007167	enzyme linked receptor protein signaling pathway	141	4.65164e-12	5.98108e-08	4.2419e-10	1.50743	194.371	293	0.0653566	0.0985205	46	3.3115e-10	4.25793e-06	9.25637e-08	1.73448	71.4913	124	556	0.0450745	0.223022	unnamed,unnamed,unnamed,unnamed,unnamed,unnamed,unnamed,unnamed,unnamed,unnamed,unnamed,unnamed,unnamed,unnamed,unnamed,unnamed,unnamed,unnamed,unnamed,unnamed,unnamed,unnamed,unnamed,unnamed,unnamed,unnamed,unnamed,unnamed,unnamed,unnamed,unnamed,unnamed,unnamed,unnamed,unnamed,unnamed,unnamed,unnamed,unnamed,unnamed,unnamed,unnamed,unnamed,unnamed,unnamed,unnamed,unnamed,unnamed,unnamed,unnamed…	Acvr1,Acvr1c,Akt1,Akt2,Alk,Anks1,Arf4,Arid5b,Bcar1,Bmp7,Bmp8a,Bmp8b,Btbd11,Cbl,Col4a1,Col4a2,Col4a3,Csf1r,Ctgf,Dab2ip,Dcp1a,Dok2,Efna5,Efnb2,Efnb3,Egr1,Epha8,Ephb3,Erbin,Fat4,Fermt2,Fgfr2,Fgfr3,Fgfr4,Fgr,Flrt1,Fos,Foxo1,Frs2,Fyn,Gab1,Gas6,Gdf10,Gdf15,Gdf2,Gfra1,Gfra2,Gng7,Grb2,Gsk3a,Hnf1a,Hnf4a,Hspb1,Igf1r,Il6st,Irs2,Itgb5,Jade2,Jak1,Jun,Kit,Lrp4,Ltbp1,Map3k1,Map3k7,Mapkapk2,Ndst1,Nrp2,Pag1,Pdcd4…
GO Biological Process	GO:0043242	negative regulation of protein complex disassembly	142	5.1857e-12	6.66778e-08	4.69562e-10	3.15364	15.8547	50	0.0053311	0.0168124	968	0.00905619	1	0.120294	1.91242	7.84347	15	61	0.00545256	0.245902	unnamed,unnamed,unnamed,unnamed,unnamed,unnamed,unnamed,unnamed,unnamed,unnamed,unnamed,unnamed,unnamed,unnamed,unnamed,unnamed,unnamed,unnamed,unnamed,unnamed,unnamed,unnamed,unnamed,unnamed,unnamed,unnamed,unnamed,unnamed,unnamed,unnamed,unnamed,unnamed,unnamed,unnamed,unnamed,unnamed,unnamed,unnamed,unnamed,unnamed,unnamed,unnamed,unnamed,unnamed,unnamed,unnamed,unnamed,unnamed,unnamed,unnamed	Arhgef2,Avil,Capzb,Eml4,Evl,Lima1,Lmod2,Lmod3,Per2,Shroom2,Sptan1,Sptb,Sptbn2,Tmod1,Vill
GO Biological Process	GO:0010243	response to organonitrogen compound	143	5.2017e-12	6.68834e-08	4.67716e-10	1.46986	221.109	325	0.0743473	0.10928	196	1.20293e-05	0.154672	0.000789145	1.4159	97.4647	138	758	0.0501636	0.182058	unnamed,unnamed,unnamed,unnamed,unnamed,unnamed,unnamed,unnamed,unnamed,unnamed,unnamed,unnamed,unnamed,unnamed,unnamed,unnamed,unnamed,unnamed,unnamed,unnamed,unnamed,unnamed,unnamed,unnamed,unnamed,unnamed,unnamed,unnamed,unnamed,unnamed,unnamed,unnamed,unnamed,unnamed,unnamed,unnamed,unnamed,unnamed,unnamed,unnamed,unnamed,unnamed,unnamed,unnamed,unnamed,unnamed,unnamed,unnamed,unnamed,unnamed…	Abcc4,Abcc8,Actr2,Acvr1c,Ada,Adcy6,Adra1b,Akt1,Akt2,Akt3,App,Arhgef2,Arid1b,Bcar1,Birc2,Bmp7,Cacna1a,Camk2a,Capn2,Casq2,Cebpb,Cnr1,Col16a1,Col4a1,Col6a1,Cpeb4,Cry2,Ctgf,Ctnnb1,Dbh,Ddx11,Dhfr,Dhx15,Dnmt3a,Dpysl2,Drd3,Dusp1,Edn1,Eef2k,Egr1,Egr2,Enpp1,Erbin,Ezr,Fads1,Fbn1,Fos,Foxo1,Foxo3,Fyn,Gabrb2,Gclm,Ghsr,Gja1,Gnrh1,Gpd1,Gper1,Grb2,Gsk3a,Hcrtr1,Hlcs,Igf1r,Igfbp5,Il10,Inppl1,Ins1,Ipo5,Irs2,Itpr2,J…
GO Biological Process	GO:0042921	glucocorticoid receptor signaling pathway	144	5.25294e-12	6.75423e-08	4.69044e-10	9.90269	1.7167	17	0.000577238	0.00571621	1247	0.0173562	1	0.178962	4.6663	0.642907	3	5	0.00109051	0.6	unnamed,unnamed,unnamed,unnamed,unnamed,unnamed,unnamed,unnamed,unnamed,unnamed,unnamed,unnamed,unnamed,unnamed,unnamed,unnamed,unnamed	Arid1a,Nedd4,Nr3c1
GO Biological Process	GO:0051270	regulation of cellular component movement	145	5.27344e-12	6.7806e-08	4.67627e-10	1.40897	280.347	395	0.0942658	0.132818	12	2.44021e-14	3.13762e-10	2.61468e-11	1.72618	106.594	184	829	0.0668848	0.221954	unnamed,unnamed,unnamed,unnamed,unnamed,unnamed,unnamed,unnamed,unnamed,unnamed,unnamed,unnamed,unnamed,unnamed,unnamed,unnamed,unnamed,unnamed,unnamed,unnamed,unnamed,unnamed,unnamed,unnamed,unnamed,unnamed,unnamed,unnamed,unnamed,unnamed,unnamed,unnamed,unnamed,unnamed,unnamed,unnamed,unnamed,unnamed,unnamed,unnamed,unnamed,unnamed,unnamed,unnamed,unnamed,unnamed,unnamed,unnamed,unnamed,unnamed…	1110004E09Rik,Abhd2,Ackr3,Actn1,Acvr1,Acvr1c,Ada,Adarb1,Adipor1,Akt1,Akt2,Amotl1,Angptl3,Ank2,App,Arhgef2,Arhgef7,Atp1a1,Atp8a1,B4galt1,Bcar1,Bcl6,Bmp7,Cacna1c,Camk1d,Camsap3,Capn7,Cavin1,Ccar1,Ccl20,Cd300a,Cd81,Cemip,Cfap20,Coro1c,Csf1r,Ctnna3,Cx3cl1,Cxcr3,Dab2,Dab2ip,Dach1,Dcn,Dlg1,Dock5,Dock7,Dsp,Edn1,Epcam,Evl,Fbxw7,Fgr,Flcn,Foxp1,Gab1,Gas6,Gdf2,Gna13,Gnrh1,Gper1,Hdac7,Hif1a,Hspb1,Idh2,Ifng,I…
GO Biological Process	GO:0051301	cell division	146	5.46402e-12	7.02564e-08	4.81208e-10	1.67335	117.728	197	0.0395856	0.0662408	385	0.00040842	1	0.0136402	1.42146	61.2048	87	476	0.0316249	0.182773	unnamed,unnamed,unnamed,unnamed,unnamed,unnamed,unnamed,unnamed,unnamed,unnamed,unnamed,unnamed,unnamed,unnamed,unnamed,unnamed,unnamed,unnamed,unnamed,unnamed,unnamed,unnamed,unnamed,unnamed,unnamed,unnamed,unnamed,unnamed,unnamed,unnamed,unnamed,unnamed,unnamed,unnamed,unnamed,unnamed,unnamed,unnamed,unnamed,unnamed,unnamed,unnamed,unnamed,unnamed,unnamed,unnamed,unnamed,unnamed,unnamed,unnamed…	Actr2,Anapc5,Ank3,Anxa11,Arhgef2,Arl3,Aspm,Aurka,Babam2,Bod1,Cables1,Ccnk,Cd2ap,Cdc123,Cdc7,Cdk14,Cdk6,Cenpv,Cep164,Cetn3,Chmp2a,Chmp4b,Cit,Ckap5,Clta,Ctdp1,Dct,Dicer1,Dixdc1,Dock7,Dsn1,Efhc1,Esrrb,Fbxl7,Fgfr2,Fign,Gnai2,Hells,Hmga2,Katna1,Kif13a,Kif23,Kif2a,Kit,Kntc1,Lats1,Lmln,Mad1l1,Mapre2,Mapre3,Mis18a,Myh9,Ncapd3,Nedd9,Nek9,Notch1,Nup37,Pard3,Pard6b,Pik3cb,Pkn2,Ppp1cc,Rab10,Rab11fip4,Racgap1…
GO Biological Process	GO:0060484	lung-associated mesenchyme development	147	6.0125e-12	7.73087e-08	5.2591e-10	4.97518	5.82894	29	0.00195997	0.00975118	1680	0.0426561	1	0.326472	2.82806	1.4144	4	11	0.00145402	0.363636	unnamed,unnamed,unnamed,unnamed,unnamed,unnamed,unnamed,unnamed,unnamed,unnamed,unnamed,unnamed,unnamed,unnamed,unnamed,unnamed,unnamed,unnamed,unnamed,unnamed,unnamed,unnamed,unnamed,unnamed,unnamed,unnamed,unnamed,unnamed,unnamed	Ctnnb1,Fgfr2,Wnt11,Wnt7b
GO Biological Process	GO:0033014	tetrapyrrole biosynthetic process	148	6.04002e-12	7.76626e-08	5.24747e-10	6.81818	3.22667	22	0.00108496	0.00739744	4722	0.287764	1	0.78358	1.38878	3.60028	5	28	0.00181752	0.178571	unnamed,unnamed,unnamed,unnamed,unnamed,unnamed,unnamed,unnamed,unnamed,unnamed,unnamed,unnamed,unnamed,unnamed,unnamed,unnamed,unnamed,unnamed,unnamed,unnamed,unnamed,unnamed	Ank1,Cox15,Hnf1a,Mmab,Sptb
GO Biological Process	GO:0010721	negative regulation of cell development	149	6.65034e-12	8.551e-08	5.73893e-10	1.6154	136.808	221	0.0460015	0.0743107	43	1.40237e-10	1.80317e-06	4.19341e-08	2.05338	38.9602	80	303	0.0290803	0.264026	unnamed,unnamed,unnamed,unnamed,unnamed,unnamed,unnamed,unnamed,unnamed,unnamed,unnamed,unnamed,unnamed,unnamed,unnamed,unnamed,unnamed,unnamed,unnamed,unnamed,unnamed,unnamed,unnamed,unnamed,unnamed,unnamed,unnamed,unnamed,unnamed,unnamed,unnamed,unnamed,unnamed,unnamed,unnamed,unnamed,unnamed,unnamed,unnamed,unnamed,unnamed,unnamed,unnamed,unnamed,unnamed,unnamed,unnamed,unnamed,unnamed,unnamed…	Abcc8,Adcy6,App,Arhgef2,Asap1,Aspm,B2m,Bmp7,Casz1,Cit,Cntf,Coro1c,Ctdp1,Ctnnb1,Dennd5a,Dicer1,Dixdc1,Dll1,Drd3,Ednrb,Efna5,Efnb2,Efnb3,Fat3,Fbn1,Fgfr3,Foxo3,Foxp1,Gnrh1,Gsk3a,H2-D1,Hey1,Hmg20a,Hmga2,Id4,Idh2,Ifrd1,Itgb1bp1,Itm2c,Kdm4a,Lingo1,Lrig2,Lrp4,Mib1,Nkx6-1,Nkx6-2,Notch1,Notch3,Olfm1,Phox2b,Pi16,Ptn,Ptprs,Rapgef2,Rcc2,Rflna,Rnf10,Rtn4r,Ryk,S1pr3,Sema4f,Sema5a,Shb,Ski,Smad4,Sorl1,Sox11,Sox2…
GO Biological Process	GO:0031958	corticosteroid receptor signaling pathway	150	7.30778e-12	9.39635e-08	6.26423e-10	8.88518	2.02584	18	0.000681185	0.00605245	862	0.00690922	1	0.103061	4.4441	0.90007	4	7	0.00145402	0.571429	unnamed,unnamed,unnamed,unnamed,unnamed,unnamed,unnamed,unnamed,unnamed,unnamed,unnamed,unnamed,unnamed,unnamed,unnamed,unnamed,unnamed,unnamed	Arid1a,Gper1,Nedd4,Nr3c1
GO Biological Process	GO:1900158	negative regulation of bone mineralization involved in bone maturation	151	7.36449e-12	9.46927e-08	6.27104e-10	11.8993	1.26058	15	0.000423865	0.00504371	5804	0.423381	1	0.937944	1.94429	0.514326	1	4	0.000363504	0.25	unnamed,unnamed,unnamed,unnamed,unnamed,unnamed,unnamed,unnamed,unnamed,unnamed,unnamed,unnamed,unnamed,unnamed,unnamed	Rflna
GO Biological Process	GO:0061458	reproductive system development	152	7.92447e-12	1.01893e-07	6.70348e-10	1.57849	151.411	239	0.0509114	0.0803631	130	7.55813e-07	0.00971825	7.47557e-05	1.61818	60.5619	98	471	0.0356234	0.208068	unnamed,unnamed,unnamed,unnamed,unnamed,unnamed,unnamed,unnamed,unnamed,unnamed,unnamed,unnamed,unnamed,unnamed,unnamed,unnamed,unnamed,unnamed,unnamed,unnamed,unnamed,unnamed,unnamed,unnamed,unnamed,unnamed,unnamed,unnamed,unnamed,unnamed,unnamed,unnamed,unnamed,unnamed,unnamed,unnamed,unnamed,unnamed,unnamed,unnamed,unnamed,unnamed,unnamed,unnamed,unnamed,unnamed,unnamed,unnamed,unnamed,unnamed…	Ada,Adrm1,Akt1,Arid1a,Arid5b,Aspm,Bcl2l11,Birc2,Bmp7,Bptf,Cbl,Ccdc182,Cebpb,Chd7,Csf2,Ctnnb1,Ctsl,Dcn,Dicer1,Dlg1,Dlx3,Dnajc19,Epas1,Erf,Esrrb,Fancf,Fbxw8,Fgfr2,Foxf2,Foxo3,Frs2,Gab1,Gata2,Gata6,Ghsr,Gja1,Gli2,Grb2,Hectd1,Hey1,Hif1a,Hmga2,Hnf1a,Hoxd13,Hs6st1,Htra1,Id4,Idh1,Igf1r,Il10,Itgav,Kcne1,Kit,Lfng,Lgr4,Map3k4,Map7,Mmp14,Myocd,Ncoa3,Notch1,Notch2,Nup210l,Pdgfb,Pdgfra,Pitx2,Pkd1,Plcd1,Plcd3,…
GO Biological Process	GO:0002088	lens development in camera-type eye	153	8.55176e-12	1.09958e-07	7.18683e-10	2.35791	33.9284	80	0.0114083	0.0268998	107	1.5968e-07	0.00205316	1.91884e-05	2.93053	8.87212	26	69	0.00945111	0.376812	unnamed,unnamed,unnamed,unnamed,unnamed,unnamed,unnamed,unnamed,unnamed,unnamed,unnamed,unnamed,unnamed,unnamed,unnamed,unnamed,unnamed,unnamed,unnamed,unnamed,unnamed,unnamed,unnamed,unnamed,unnamed,unnamed,unnamed,unnamed,unnamed,unnamed,unnamed,unnamed,unnamed,unnamed,unnamed,unnamed,unnamed,unnamed,unnamed,unnamed,unnamed,unnamed,unnamed,unnamed,unnamed,unnamed,unnamed,unnamed,unnamed,unnamed…	Bfsp2,Cryaa,Ctnnb1,Dlg1,Fgfr2,Fgfr3,Frs2,Gja1,Gja8,Hipk1,Maf,Mip,Nectin1,Nectin3,Prox1,Shroom2,Ski,Smad3,Smarca4,Sox1,Sox11,Sox2,Tdrd7,Tgfbr2,Tmod1,Vim
GO Biological Process	GO:0006779	porphyrin-containing compound biosynthetic process	154	8.89007e-12	1.14308e-07	7.42263e-10	7.08919	2.96226	21	0.000996051	0.0070612	5654	0.403795	1	0.918288	1.24435	3.21454	4	25	0.00145402	0.16	unnamed,unnamed,unnamed,unnamed,unnamed,unnamed,unnamed,unnamed,unnamed,unnamed,unnamed,unnamed,unnamed,unnamed,unnamed,unnamed,unnamed,unnamed,unnamed,unnamed,unnamed	Ank1,Cox15,Hnf1a,Sptb
GO Biological Process	GO:0032869	cellular response to insulin stimulus	155	9.24038e-12	1.18813e-07	7.66534e-10	2.35405	33.9841	80	0.011427	0.0268998	1226	0.0168788	1	0.177021	1.53187	16.9728	26	132	0.00945111	0.19697	unnamed,unnamed,unnamed,unnamed,unnamed,unnamed,unnamed,unnamed,unnamed,unnamed,unnamed,unnamed,unnamed,unnamed,unnamed,unnamed,unnamed,unnamed,unnamed,unnamed,unnamed,unnamed,unnamed,unnamed,unnamed,unnamed,unnamed,unnamed,unnamed,unnamed,unnamed,unnamed,unnamed,unnamed,unnamed,unnamed,unnamed,unnamed,unnamed,unnamed,unnamed,unnamed,unnamed,unnamed,unnamed,unnamed,unnamed,unnamed,unnamed,unnamed…	Akt1,Akt2,Akt3,Bcar1,Eef2k,Enpp1,Foxo1,Ghsr,Grb2,Gsk3a,Igf1r,Irs2,Pck1,Pik3r1,Pik3r3,Pkm,Ptpn1,Ptpra,Rab10,Sh2b2,Slc25a33,Soga1,Src,Srebf1,Tsc2,Wdr11
GO Biological Process	GO:0055001	muscle cell development	156	9.55518e-12	1.2286e-07	7.87567e-10	2.16806	43.818	95	0.0147337	0.0319435	397	0.000481458	1	0.0155934	1.78665	19.03	34	148	0.0123591	0.22973	unnamed,unnamed,unnamed,unnamed,unnamed,unnamed,unnamed,unnamed,unnamed,unnamed,unnamed,unnamed,unnamed,unnamed,unnamed,unnamed,unnamed,unnamed,unnamed,unnamed,unnamed,unnamed,unnamed,unnamed,unnamed,unnamed,unnamed,unnamed,unnamed,unnamed,unnamed,unnamed,unnamed,unnamed,unnamed,unnamed,unnamed,unnamed,unnamed,unnamed,unnamed,unnamed,unnamed,unnamed,unnamed,unnamed,unnamed,unnamed,unnamed,unnamed…	Actg1,Ank2,Atg7,Capzb,Casq2,Cfl2,Dicer1,Fhl2,Foxp1,Klhl40,Lmod2,Lmod3,Map2k4,Mef2a,Mtor,Myl2,Mylk3,Myo18b,Notch1,Pdgfra,Pdgfrb,Pitx2,Prkar1a,Prox1,Selenon,Ski,Smad6,Speg,Stac3,Tbx3,Tmod1,Vegfa,Wdr1,Wfikkn2
GO Biological Process	GO:1901698	response to nitrogen compound	157	1.02931e-11	1.32349e-07	8.42985e-10	1.44288	238.412	344	0.0801654	0.115669	289	9.07791e-05	1	0.00403888	1.33906	112.766	151	877	0.0548891	0.172178	unnamed,unnamed,unnamed,unnamed,unnamed,unnamed,unnamed,unnamed,unnamed,unnamed,unnamed,unnamed,unnamed,unnamed,unnamed,unnamed,unnamed,unnamed,unnamed,unnamed,unnamed,unnamed,unnamed,unnamed,unnamed,unnamed,unnamed,unnamed,unnamed,unnamed,unnamed,unnamed,unnamed,unnamed,unnamed,unnamed,unnamed,unnamed,unnamed,unnamed,unnamed,unnamed,unnamed,unnamed,unnamed,unnamed,unnamed,unnamed,unnamed,unnamed…	Abcc4,Abcc8,Actr2,Acvr1c,Ada,Adar,Adcy6,Adra1b,Ago1,Ago2,Ago3,Akt1,Akt2,Akt3,App,Arhgef2,Arid1b,Bcar1,Birc2,Bmp7,Cacna1a,Camk2a,Capn2,Casq2,Cebpb,Chrm1,Cnr1,Col16a1,Col4a1,Col6a1,Cpeb4,Cry2,Ctgf,Ctnnb1,Dbh,Ddx11,Ddx21,Dhfr,Dhx15,Dicer1,Dnmt3a,Dpysl2,Drd3,Dusp1,Edn1,Eef2k,Egr1,Egr2,Enpp1,Erbin,Ezr,Fads1,Fbn1,Fos,Foxo1,Foxo3,Fyn,Gabrb2,Gclm,Ghsr,Gja1,Gnai2,Gnrh1,Gpd1,Gper1,Grb2,Gsk3a,Hcrtr1,Hlcs,Ig…
GO Biological Process	GO:0042327	positive regulation of phosphorylation	158	1.0769e-11	1.38468e-07	8.76381e-10	1.41304	268.217	379	0.0901873	0.127438	89	6.00598e-08	0.000772249	8.67695e-06	1.46755	120.609	177	938	0.0643402	0.188699	unnamed,unnamed,unnamed,unnamed,unnamed,unnamed,unnamed,unnamed,unnamed,unnamed,unnamed,unnamed,unnamed,unnamed,unnamed,unnamed,unnamed,unnamed,unnamed,unnamed,unnamed,unnamed,unnamed,unnamed,unnamed,unnamed,unnamed,unnamed,unnamed,unnamed,unnamed,unnamed,unnamed,unnamed,unnamed,unnamed,unnamed,unnamed,unnamed,unnamed,unnamed,unnamed,unnamed,unnamed,unnamed,unnamed,unnamed,unnamed,unnamed,unnamed…	Ackr3,Acvr1,Adnp,Adra1a,Adra1b,Agrn,Akap13,Akt1,Akt2,Aktip,Alk,Anxa2,App,Arhgef2,Axin2,Bcl10,Bmp7,Bmp8a,Bmp8b,Camk1,Camkk2,Ccl20,Ccnh,Ccnk,Cd81,Cdh2,Cemip,Cntf,Cops8,Cryaa,Csf1r,Csf2,Csnk1d,Ctgf,Ctnnb1,Cx3cl1,Dab2,Dab2ip,Ddx3x,Dlg1,Dnajc27,Dock7,Dok7,Edn1,Ednrb,Efna5,Egr1,Eif4g3,Epha8,Fam129a,Fam20a,Fbxw7,Fgfr2,Fgfr3,Fgfr4,Fgr,Flcn,Fnip2,Frs2,Fyn,Fzd1,Gab1,Gadd45b,Gadd45g,Gas6,Gdf10,Gdf15,Gdf2,Gf…
GO Biological Process	GO:1902582	single-organism intracellular transport	159	1.08684e-11	1.39746e-07	8.78906e-10	1.65717	119.481	198	0.0401751	0.066577	249	4.17745e-05	0.537137	0.00215718	1.48658	63.905	95	497	0.0345329	0.191147	unnamed,unnamed,unnamed,unnamed,unnamed,unnamed,unnamed,unnamed,unnamed,unnamed,unnamed,unnamed,unnamed,unnamed,unnamed,unnamed,unnamed,unnamed,unnamed,unnamed,unnamed,unnamed,unnamed,unnamed,unnamed,unnamed,unnamed,unnamed,unnamed,unnamed,unnamed,unnamed,unnamed,unnamed,unnamed,unnamed,unnamed,unnamed,unnamed,unnamed,unnamed,unnamed,unnamed,unnamed,unnamed,unnamed,unnamed,unnamed,unnamed,unnamed…	Abca1,Adar,Akt1,Amph,Ap3b1,App,Arhgap10,Arhgap21,Arl3,Atp5o,Bcl6,Bicd2,Cacna1a,Cadps2,Camsap3,Cbl,Cd300a,Chmp4b,Cluap1,Cplx2,Cry2,Ctnnb1,Dennd1a,Dpysl2,Dst,Dtnbp1,Dync1i1,Fam53b,Fgfr2,Hif1a,Hspa4,Hspb1,Ifng,Ift140,Ift43,Ift57,Ing1,Ipo5,Jun,Kif13a,Kif1b,Kif23,Kit,Klc1,Kpna2,Kpna4,Ldlr,Macf1,Map1b,Mgarp,Micall1,Myo7a,Ncf1,Ndufa13,Nup153,Nup214,Nup35,P2rx7,Pacsin1,Pam16,Pard3,Pex10,Pex14,Pik3r1,Pola…
GO Biological Process	GO:1901880	negative regulation of protein depolymerization	160	1.10233e-11	1.41738e-07	8.85862e-10	3.12863	15.6618	49	0.00526624	0.0164761	1097	0.0135099	1	0.15835	1.87725	7.45772	14	58	0.00508906	0.241379	unnamed,unnamed,unnamed,unnamed,unnamed,unnamed,unnamed,unnamed,unnamed,unnamed,unnamed,unnamed,unnamed,unnamed,unnamed,unnamed,unnamed,unnamed,unnamed,unnamed,unnamed,unnamed,unnamed,unnamed,unnamed,unnamed,unnamed,unnamed,unnamed,unnamed,unnamed,unnamed,unnamed,unnamed,unnamed,unnamed,unnamed,unnamed,unnamed,unnamed,unnamed,unnamed,unnamed,unnamed,unnamed,unnamed,unnamed,unnamed,unnamed	Arhgef2,Avil,Capzb,Eml4,Evl,Lima1,Lmod2,Lmod3,Shroom2,Sptan1,Sptb,Sptbn2,Tmod1,Vill
GO Biological Process	GO:0031056	regulation of histone modification	161	1.24544e-11	1.60138e-07	9.94649e-10	2.31086	35.4847	82	0.0119316	0.0275723	936	0.00813724	1	0.111783	1.57719	18.3871	29	143	0.0105416	0.202797	unnamed,unnamed,unnamed,unnamed,unnamed,unnamed,unnamed,unnamed,unnamed,unnamed,unnamed,unnamed,unnamed,unnamed,unnamed,unnamed,unnamed,unnamed,unnamed,unnamed,unnamed,unnamed,unnamed,unnamed,unnamed,unnamed,unnamed,unnamed,unnamed,unnamed,unnamed,unnamed,unnamed,unnamed,unnamed,unnamed,unnamed,unnamed,unnamed,unnamed,unnamed,unnamed,unnamed,unnamed,unnamed,unnamed,unnamed,unnamed,unnamed,unnamed…	Atg7,Auts2,BC004004,Bcl6,Brd7,Ctcfl,Ctnnb1,Flcn,Gata2,H2afy,Jarid2,Jdp2,Kat7,Kdm4a,Kdm4b,Mllt6,Myocd,Nos1,Nsd1,Otub1,Paxip1,Ski,Smad4,Srebf1,Tada2a,Tet1,Ube2n,Vegfa,Zfp335
GO Biological Process	GO:0048608	reproductive structure development	162	1.2708e-11	1.634e-07	1.00864e-09	1.574	150.572	237	0.0506294	0.0796907	143	1.54403e-06	0.0198531	0.000138833	1.60216	59.919	96	466	0.0348964	0.206009	unnamed,unnamed,unnamed,unnamed,unnamed,unnamed,unnamed,unnamed,unnamed,unnamed,unnamed,unnamed,unnamed,unnamed,unnamed,unnamed,unnamed,unnamed,unnamed,unnamed,unnamed,unnamed,unnamed,unnamed,unnamed,unnamed,unnamed,unnamed,unnamed,unnamed,unnamed,unnamed,unnamed,unnamed,unnamed,unnamed,unnamed,unnamed,unnamed,unnamed,unnamed,unnamed,unnamed,unnamed,unnamed,unnamed,unnamed,unnamed,unnamed,unnamed…	Ada,Adrm1,Akt1,Arid1a,Arid5b,Aspm,Bcl2l11,Birc2,Bmp7,Bptf,Cbl,Ccdc182,Cebpb,Chd7,Csf2,Ctnnb1,Ctsl,Dcn,Dicer1,Dlg1,Dlx3,Dnajc19,Epas1,Erf,Esrrb,Fancf,Fbxw8,Fgfr2,Foxf2,Foxo3,Frs2,Gab1,Gata2,Gata6,Ghsr,Gja1,Gli2,Grb2,Hectd1,Hey1,Hif1a,Hmga2,Hnf1a,Hoxd13,Hs6st1,Htra1,Id4,Idh1,Igf1r,Il10,Itgav,Kcne1,Kit,Lfng,Lgr4,Map3k4,Map7,Mmp14,Myocd,Ncoa3,Notch1,Notch2,Nup210l,Pdgfb,Pdgfra,Pitx2,Pkd1,Plcd1,Plcd3,…
GO Biological Process	GO:2000145	regulation of cell motility	163	1.27368e-11	1.63769e-07	1.00472e-09	1.41976	259.198	368	0.0871547	0.123739	14	6.72183e-14	8.64293e-10	6.17352e-11	1.74756	97.8505	171	761	0.0621592	0.224704	unnamed,unnamed,unnamed,unnamed,unnamed,unnamed,unnamed,unnamed,unnamed,unnamed,unnamed,unnamed,unnamed,unnamed,unnamed,unnamed,unnamed,unnamed,unnamed,unnamed,unnamed,unnamed,unnamed,unnamed,unnamed,unnamed,unnamed,unnamed,unnamed,unnamed,unnamed,unnamed,unnamed,unnamed,unnamed,unnamed,unnamed,unnamed,unnamed,unnamed,unnamed,unnamed,unnamed,unnamed,unnamed,unnamed,unnamed,unnamed,unnamed,unnamed…	Abhd2,Ackr3,Acvr1,Acvr1c,Ada,Adarb1,Adipor1,Akt1,Akt2,Amotl1,Angptl3,App,Arhgef2,Arhgef7,Atp8a1,Bcar1,Bmp7,Camk1d,Camsap3,Capn7,Cavin1,Ccar1,Ccl20,Cd300a,Cd81,Cemip,Cfap20,Coro1c,Csf1r,Cx3cl1,Cxcr3,Dab2,Dab2ip,Dach1,Dcn,Dock5,Dock7,Edn1,Epcam,Evl,Fbxw7,Fgr,Flcn,Foxp1,Gab1,Gas6,Gdf2,Gna13,Gnrh1,Gper1,Hdac7,Hif1a,Hspb1,Idh2,Ifng,Igf1r,Igfbp3,Igfbp5,Irs2,Itga3,Itgav,Itgb1bp1,Jam3,Jcad,Jun,Kars,Kit,K…
GO Biological Process	GO:0032272	negative regulation of protein polymerization	164	1.48697e-11	1.91194e-07	1.16582e-09	3.24104	14.193	46	0.00477236	0.0154674	819	0.00553399	1	0.0868816	2.01134	7.45772	15	58	0.00545256	0.258621	unnamed,unnamed,unnamed,unnamed,unnamed,unnamed,unnamed,unnamed,unnamed,unnamed,unnamed,unnamed,unnamed,unnamed,unnamed,unnamed,unnamed,unnamed,unnamed,unnamed,unnamed,unnamed,unnamed,unnamed,unnamed,unnamed,unnamed,unnamed,unnamed,unnamed,unnamed,unnamed,unnamed,unnamed,unnamed,unnamed,unnamed,unnamed,unnamed,unnamed,unnamed,unnamed,unnamed,unnamed,unnamed,unnamed	Avil,Capzb,Eml2,Evl,Hip1r,Lmod2,Lmod3,Pfn2,Prkcd,Sptan1,Sptb,Sptbn2,Stmn1,Tmod1,Vill
GO Biological Process	GO:0051051	negative regulation of transport	165	1.52174e-11	1.95665e-07	1.18585e-09	1.62098	130.168	211	0.0437688	0.0709482	426	0.000638894	1	0.0192838	1.40512	61.2048	86	476	0.0312614	0.180672	unnamed,unnamed,unnamed,unnamed,unnamed,unnamed,unnamed,unnamed,unnamed,unnamed,unnamed,unnamed,unnamed,unnamed,unnamed,unnamed,unnamed,unnamed,unnamed,unnamed,unnamed,unnamed,unnamed,unnamed,unnamed,unnamed,unnamed,unnamed,unnamed,unnamed,unnamed,unnamed,unnamed,unnamed,unnamed,unnamed,unnamed,unnamed,unnamed,unnamed,unnamed,unnamed,unnamed,unnamed,unnamed,unnamed,unnamed,unnamed,unnamed,unnamed…	Abcc8,Abcg8,Acaa2,Acvr1c,Ada,Agrn,Akt1,Akt2,Ank3,Arhgap1,Atg7,Atxn2,Axin2,Bmp8a,Calm1,Calm2,Camk2d,Casq2,Cd300a,Cd34,Cnr1,Comt,Cry2,Cyld,Dab2ip,Ddi2,Drd3,Dyrk2,Edn1,Enpp1,Ezr,Fgf12,Fzd1,Gas6,Ghsr,Gnb5,Gsk3a,Idh2,Il10,Irs2,Itgav,Itgb1bp1,Kcne1,Kcnh2,Kcnj11,Lgals9,Lgr4,Lrpap1,Lrrc32,Lrrtm2,Lyplal1,Map1b,Mtor,Ndfip1,Nedd4,Nedd4l,Nos1,Notch1,Nup153,Oaz2,P2ry1,Pacsin1,Pacsin3,Pkd1,Pkig,Ppif,Ppm1b,Psmd…
GO Biological Process	GO:0008360	regulation of cell shape	166	1.53945e-11	1.97943e-07	1.19243e-09	2.22456	39.5584	88	0.0133014	0.0295898	169	5.36499e-06	0.0689831	0.000408184	2.09598	18.13	38	141	0.0138132	0.269504	unnamed,unnamed,unnamed,unnamed,unnamed,unnamed,unnamed,unnamed,unnamed,unnamed,unnamed,unnamed,unnamed,unnamed,unnamed,unnamed,unnamed,unnamed,unnamed,unnamed,unnamed,unnamed,unnamed,unnamed,unnamed,unnamed,unnamed,unnamed,unnamed,unnamed,unnamed,unnamed,unnamed,unnamed,unnamed,unnamed,unnamed,unnamed,unnamed,unnamed,unnamed,unnamed,unnamed,unnamed,unnamed,unnamed,unnamed,unnamed,unnamed,unnamed…	Arhgap15,Cdc42ep2,Cdc42ep4,Cdc7,Csf1r,Csnk1d,Csnk1e,Csnk1g2,Csnk1g3,Dlg1,Epb41l3,Ezr,Fblim1,Fermt2,Fgd1,Fgr,Fyn,Gas7,Gna13,Kit,Limd1,Mkln1,Myh9,Myl12b,Parva,Parvb,Pdpn,Plxnb1,Plxnc1,Plxnd1,Ptn,Pxn,Shroom3,Vegfa,Wasf3,Wdpcp,Wdr1,Wdr11
GO Biological Process	GO:0060251	regulation of glial cell proliferation	167	1.66105e-11	2.13578e-07	1.27891e-09	3.51734	11.6565	41	0.00391949	0.0137862	257	5.32646e-05	0.684877	0.00266489	3.45652	3.4717	12	27	0.00436205	0.444444	unnamed,unnamed,unnamed,unnamed,unnamed,unnamed,unnamed,unnamed,unnamed,unnamed,unnamed,unnamed,unnamed,unnamed,unnamed,unnamed,unnamed,unnamed,unnamed,unnamed,unnamed,unnamed,unnamed,unnamed,unnamed,unnamed,unnamed,unnamed,unnamed,unnamed,unnamed,unnamed,unnamed,unnamed,unnamed,unnamed,unnamed,unnamed,unnamed,unnamed,unnamed	Abcc8,Atxn1,Dicer1,Idh2,Ifng,Mtor,Notch1,Prkch,Ptn,Rnf10,Ski,Sox11
GO Biological Process	GO:0032870	cellular response to hormone stimulus	168	1.85974e-11	2.39125e-07	1.42337e-09	1.57451	147.983	233	0.0497588	0.0783457	172	5.65859e-06	0.0727582	0.000423013	1.57253	58.5046	92	455	0.0334424	0.202198	unnamed,unnamed,unnamed,unnamed,unnamed,unnamed,unnamed,unnamed,unnamed,unnamed,unnamed,unnamed,unnamed,unnamed,unnamed,unnamed,unnamed,unnamed,unnamed,unnamed,unnamed,unnamed,unnamed,unnamed,unnamed,unnamed,unnamed,unnamed,unnamed,unnamed,unnamed,unnamed,unnamed,unnamed,unnamed,unnamed,unnamed,unnamed,unnamed,unnamed,unnamed,unnamed,unnamed,unnamed,unnamed,unnamed,unnamed,unnamed,unnamed,unnamed…	Abhd2,Adcy6,Adipor1,Akt1,Akt2,Akt3,Arid1a,Arid1b,Atp1a1,Bcar1,Bmp7,Camk2a,Casp9,Dusp1,Edn1,Eef2k,Efna5,Enpp1,Epha8,Esrrb,Fbn1,Fos,Foxo1,Foxo3,Fyn,Gata6,Gclm,Ghsr,Gja1,Gper1,Grb2,Gsk3a,Hcrtr1,Hnf4a,Hnf4g,Igf1r,Igfbp2,Irs2,Jun,Kit,Klf9,Lats1,Mgarp,Ncoa3,Nedd4,Nkx6-1,Notch1,Npffr1,Nr1d1,Nr2e3,Nr3c1,Nr3c2,Nr5a2,Paqr7,Pck1,Pgf,Pik3r1,Pik3r3,Pkm,Ppara,Ppargc1b,Prkcd,Ptger4,Ptpn1,Ptpra,Pxn,Rab10,Rara,Ra…
GO Biological Process	GO:0030833	regulation of actin filament polymerization	169	1.89708e-11	2.43926e-07	1.44335e-09	2.41116	30.6906	74	0.0103196	0.0248823	539	0.00157515	1	0.0375756	1.72209	18.0014	31	140	0.0112686	0.221429	unnamed,unnamed,unnamed,unnamed,unnamed,unnamed,unnamed,unnamed,unnamed,unnamed,unnamed,unnamed,unnamed,unnamed,unnamed,unnamed,unnamed,unnamed,unnamed,unnamed,unnamed,unnamed,unnamed,unnamed,unnamed,unnamed,unnamed,unnamed,unnamed,unnamed,unnamed,unnamed,unnamed,unnamed,unnamed,unnamed,unnamed,unnamed,unnamed,unnamed,unnamed,unnamed,unnamed,unnamed,unnamed,unnamed,unnamed,unnamed,unnamed,unnamed…	Actr2,Arfip1,Arfip2,Arpc2,Avil,Capzb,Cdc42ep2,Cdc42ep4,Cttn,Dlg1,Evl,Grb2,Hip1r,Iqgap2,Kirrel,Lats1,Lmod2,Lmod3,Map3k1,Mtor,Mtpn,Pfn2,Prex1,Prkcd,Pycard,Sptan1,Sptb,Sptbn2,Tmod1,Vill,Wasl
GO Biological Process	GO:0008366	axon ensheathment	170	1.91688e-11	2.46472e-07	1.44984e-09	2.50134	27.5853	69	0.00927547	0.0232011	1295	0.0189337	1	0.187992	1.62024	12.3438	20	96	0.00727008	0.208333	unnamed,unnamed,unnamed,unnamed,unnamed,unnamed,unnamed,unnamed,unnamed,unnamed,unnamed,unnamed,unnamed,unnamed,unnamed,unnamed,unnamed,unnamed,unnamed,unnamed,unnamed,unnamed,unnamed,unnamed,unnamed,unnamed,unnamed,unnamed,unnamed,unnamed,unnamed,unnamed,unnamed,unnamed,unnamed,unnamed,unnamed,unnamed,unnamed,unnamed,unnamed,unnamed,unnamed,unnamed,unnamed,unnamed,unnamed,unnamed,unnamed,unnamed…	Akt1,Akt2,Arhgef10,Cmtm8,Dicer1,Egr2,Epb41l3,Fam126a,Fgfr3,Fyn,Id4,Jam3,Ncmap,Nkx6-2,Pard3,Pmp22,Qk,Ski,Tenm4,Tnfrsf21
GO Biological Process	GO:0008286	insulin receptor signaling pathway	171	1.97422e-11	2.53846e-07	1.48448e-09	2.88536	18.7152	54	0.00629292	0.0181574	1406	0.0240999	1	0.220396	1.71555	8.74354	15	68	0.00545256	0.220588	unnamed,unnamed,unnamed,unnamed,unnamed,unnamed,unnamed,unnamed,unnamed,unnamed,unnamed,unnamed,unnamed,unnamed,unnamed,unnamed,unnamed,unnamed,unnamed,unnamed,unnamed,unnamed,unnamed,unnamed,unnamed,unnamed,unnamed,unnamed,unnamed,unnamed,unnamed,unnamed,unnamed,unnamed,unnamed,unnamed,unnamed,unnamed,unnamed,unnamed,unnamed,unnamed,unnamed,unnamed,unnamed,unnamed,unnamed,unnamed,unnamed,unnamed…	Akt1,Akt2,Bcar1,Foxo1,Grb2,Gsk3a,Irs2,Pik3r1,Pik3r3,Ptpn1,Ptpra,Sh2b2,Soga1,Srebf1,Wdr11
GO Biological Process	GO:0090402	oncogene-induced cell senescence	172	2.18327e-11	2.80725e-07	1.63212e-09	14.1729	0.917244	13	0.000308421	0.00437122	1739	0.0453362	1	0.335211	5.18478	0.385744	2	3	0.000727008	0.666667	unnamed,unnamed,unnamed,unnamed,unnamed,unnamed,unnamed,unnamed,unnamed,unnamed,unnamed,unnamed,unnamed	Hmga1,Hmga2
GO Biological Process	GO:2001234	negative regulation of apoptotic signaling pathway	173	2.18643e-11	2.81132e-07	1.62504e-09	1.99211	56.2219	112	0.0189045	0.0376597	546	0.0016355	1	0.038515	1.56254	28.1593	44	219	0.0159942	0.200913	unnamed,unnamed,unnamed,unnamed,unnamed,unnamed,unnamed,unnamed,unnamed,unnamed,unnamed,unnamed,unnamed,unnamed,unnamed,unnamed,unnamed,unnamed,unnamed,unnamed,unnamed,unnamed,unnamed,unnamed,unnamed,unnamed,unnamed,unnamed,unnamed,unnamed,unnamed,unnamed,unnamed,unnamed,unnamed,unnamed,unnamed,unnamed,unnamed,unnamed,unnamed,unnamed,unnamed,unnamed,unnamed,unnamed,unnamed,unnamed,unnamed,unnamed…	Acaa2,Ackr3,Acvr1,Akt1,Armc10,Csf2,Ctnnb1,Cttn,Cx3cl1,Dab2,Dapk1,Ddx3x,Eya2,Eya3,Fyn,Gas1,Gclm,Hells,Hif1a,Hspb1,Itgav,Ivns1abp,Map3k7,Mapk8ip1,Mcl1,Mkl1,Mnt,Nanos3,Ndufa13,Pam16,Ppif,Ptgs2,Ptpn1,Sh3rf1,Siah2,Slc25a5,Snai1,Src,Syvn1,Tmem14a,Tnfrsf23,Trap1,Wdr11,Wfs1
GO Biological Process	GO:0001817	regulation of cytokine production	174	2.33411e-11	3.0012e-07	1.72483e-09	1.60059	135.575	217	0.0455868	0.0729657	537	0.00155311	1	0.0371878	1.33438	74.1915	99	577	0.0359869	0.171577	unnamed,unnamed,unnamed,unnamed,unnamed,unnamed,unnamed,unnamed,unnamed,unnamed,unnamed,unnamed,unnamed,unnamed,unnamed,unnamed,unnamed,unnamed,unnamed,unnamed,unnamed,unnamed,unnamed,unnamed,unnamed,unnamed,unnamed,unnamed,unnamed,unnamed,unnamed,unnamed,unnamed,unnamed,unnamed,unnamed,unnamed,unnamed,unnamed,unnamed,unnamed,unnamed,unnamed,unnamed,unnamed,unnamed,unnamed,unnamed,unnamed,unnamed…	Abcc8,Akirin2,Arhgef2,Atf2,B2m,Bcl10,Bcl6,Bpi,Cadm1,Ccl20,Cd1d1,Cd2ap,Cd34,Cd46,Cd83,Cdh3,Cebpb,Crebbp,Csf1r,Csf2,Cx3cl1,Dll1,Egr1,Erbin,Ezr,Fam49b,Fcnb,Fgfr4,Fgr,Foxp1,Gapdh,Gas6,Gata6,Gdf2,Ghsr,Gprc5b,Gsdmd,Hdac7,Hif1a,Hspb1,Ifng,Il10,Il20rb,Irf1,Irf8,Kars,Klf4,Lbp,Lgals9,Lgr4,Lrrc32,Map2k3,Mapkapk2,Mast2,Ndfip1,Nfam1,P2rx7,Pdcd4,Pde4d,Pik3r1,Polr3f,Pomc,Ppm1b,Ptger4,Ptgs2,Ptprs,Pycard,Rara,Rip…
GO Biological Process	GO:0030335	positive regulation of cell migration	175	2.41033e-11	3.0992e-07	1.77097e-09	1.59408	138.011	220	0.0464058	0.0739744	102	8.57396e-08	0.00110244	1.08082e-05	1.718	54.1328	93	421	0.0338059	0.220903	unnamed,unnamed,unnamed,unnamed,unnamed,unnamed,unnamed,unnamed,unnamed,unnamed,unnamed,unnamed,unnamed,unnamed,unnamed,unnamed,unnamed,unnamed,unnamed,unnamed,unnamed,unnamed,unnamed,unnamed,unnamed,unnamed,unnamed,unnamed,unnamed,unnamed,unnamed,unnamed,unnamed,unnamed,unnamed,unnamed,unnamed,unnamed,unnamed,unnamed,unnamed,unnamed,unnamed,unnamed,unnamed,unnamed,unnamed,unnamed,unnamed,unnamed…	Ackr3,Acvr1,Akt1,Akt2,Amotl1,Angptl3,App,Arhgef2,Arhgef7,Atp8a1,Bcar1,Bmp7,Camk1d,Capn7,Ccar1,Ccl20,Cemip,Csf1r,Dab2,Dab2ip,Dock5,Dock7,Edn1,Fgr,Foxp1,Gab1,Gas6,Gper1,Hdac7,Hif1a,Hspb1,Ifng,Igf1r,Irs2,Itga3,Itgav,Itgb1bp1,Jcad,Jun,Kars,Kit,Lamb1,Lamc2,Lbp,Lgals9,Lgr6,Mcam,Mmp14,Mtor,Mylk,Notch1,P2rx4,Pdgfb,Pdgfra,Pdgfrb,Pdpn,Pgf,Pik3cd,Pik3r1,Plpp3,Podxl,Prex1,Prox1,Prr5,Ptgs2,Pycard,Rapgef2,Rarr…
GO Biological Process	GO:0018209	peptidyl-serine modification	176	2.78492e-11	3.58085e-07	2.03458e-09	1.97683	57.1621	113	0.0192206	0.037996	279	7.75921e-05	0.997679	0.00357591	1.76232	26.102	46	203	0.0167212	0.226601	unnamed,unnamed,unnamed,unnamed,unnamed,unnamed,unnamed,unnamed,unnamed,unnamed,unnamed,unnamed,unnamed,unnamed,unnamed,unnamed,unnamed,unnamed,unnamed,unnamed,unnamed,unnamed,unnamed,unnamed,unnamed,unnamed,unnamed,unnamed,unnamed,unnamed,unnamed,unnamed,unnamed,unnamed,unnamed,unnamed,unnamed,unnamed,unnamed,unnamed,unnamed,unnamed,unnamed,unnamed,unnamed,unnamed,unnamed,unnamed,unnamed,unnamed…	Akt1,Akt2,Akt3,Aurka,Camk1,Camk1d,Camk2a,Camk2d,Camk4,Camkk2,Camkv,Cdc7,Csnk1d,Csnk1e,Csnk1g2,Csnk1g3,Dcn,Dyrk1a,Galnt2,Gas6,Gm20388,Gsk3a,Hmga2,Ikbke,Lats1,Mapk9,Mapkapk2,Mast2,Mast4,Morc3,Mtor,Mylk3,Pdgfb,Pkd1,Pkn2,Prkcd,Prkch,Rps6ka2,Sbk1,Spock2,Src,Stk32b,Stk39,Syk,Tgfbr2,Top1
GO Biological Process	GO:0018105	peptidyl-serine phosphorylation	177	2.90675e-11	3.7375e-07	2.11158e-09	2.07619	48.1651	100	0.0161954	0.0336248	277	7.74758e-05	0.996184	0.00359633	1.81467	23.1447	42	180	0.0152672	0.233333	unnamed,unnamed,unnamed,unnamed,unnamed,unnamed,unnamed,unnamed,unnamed,unnamed,unnamed,unnamed,unnamed,unnamed,unnamed,unnamed,unnamed,unnamed,unnamed,unnamed,unnamed,unnamed,unnamed,unnamed,unnamed,unnamed,unnamed,unnamed,unnamed,unnamed,unnamed,unnamed,unnamed,unnamed,unnamed,unnamed,unnamed,unnamed,unnamed,unnamed,unnamed,unnamed,unnamed,unnamed,unnamed,unnamed,unnamed,unnamed,unnamed,unnamed…	Akt1,Akt2,Akt3,Aurka,Camk1,Camk1d,Camk2a,Camk2d,Camk4,Camkk2,Camkv,Cdc7,Csnk1d,Csnk1e,Csnk1g2,Csnk1g3,Dyrk1a,Gas6,Gsk3a,Hmga2,Ikbke,Lats1,Mapk9,Mapkapk2,Mast2,Mast4,Morc3,Mtor,Mylk3,Pdgfb,Pkd1,Pkn2,Prkcd,Prkch,Rps6ka2,Sbk1,Src,Stk32b,Stk39,Syk,Tgfbr2,Top1
GO Biological Process	GO:0009123	nucleoside monophosphate metabolic process	178	2.98386e-11	3.83665e-07	2.15542e-09	2.15153	42.7602	92	0.014378	0.0309348	3496	0.170743	1	0.627978	1.17836	29.7023	35	231	0.0127227	0.151515	unnamed,unnamed,unnamed,unnamed,unnamed,unnamed,unnamed,unnamed,unnamed,unnamed,unnamed,unnamed,unnamed,unnamed,unnamed,unnamed,unnamed,unnamed,unnamed,unnamed,unnamed,unnamed,unnamed,unnamed,unnamed,unnamed,unnamed,unnamed,unnamed,unnamed,unnamed,unnamed,unnamed,unnamed,unnamed,unnamed,unnamed,unnamed,unnamed,unnamed,unnamed,unnamed,unnamed,unnamed,unnamed,unnamed,unnamed,unnamed,unnamed,unnamed…	Ada,Adk,Ak2,Ak5,Ampd2,Atp5g3,Atp5j,Atp5o,Coa6,Cox4i1,Cox7c,Dctd,Dld,Dlg1,Dlg3,Dut,Enpp1,Fam20c,Gapdh,Gart,Gm5426,Hk2,Ndufa12,Ndufb9,Ndufv3,Nudt3,Nudt4,Pkm,Rfk,Slc25a13,Tk1,Umps,Upp2,Uqcr10,Vcp
GO Biological Process	GO:0033157	regulation of intracellular protein transport	179	2.98844e-11	3.84254e-07	2.14667e-09	1.72526	96.2174	166	0.0323529	0.0558171	1368	0.0217122	1	0.204075	1.29261	46.4179	60	361	0.0218102	0.166205	unnamed,unnamed,unnamed,unnamed,unnamed,unnamed,unnamed,unnamed,unnamed,unnamed,unnamed,unnamed,unnamed,unnamed,unnamed,unnamed,unnamed,unnamed,unnamed,unnamed,unnamed,unnamed,unnamed,unnamed,unnamed,unnamed,unnamed,unnamed,unnamed,unnamed,unnamed,unnamed,unnamed,unnamed,unnamed,unnamed,unnamed,unnamed,unnamed,unnamed,unnamed,unnamed,unnamed,unnamed,unnamed,unnamed,unnamed,unnamed,unnamed,unnamed…	Akt2,Ank3,App,Axin2,Bcap31,Bnip3l,Camk1,Camk4,Cemip,Chrm1,Cyld,Dab2,Dab2ip,Dnajc27,Dph6,Dyrk2,Fbxw7,Fyn,Fzd1,Gas6,Gnaq,Gsk3a,Hhat,Ifng,Ipo5,Itgb1bp1,Kcne1,Kcnn3,Mff,Micall2,Mis18a,Mtor,Oaz2,Ogg1,Pik3r1,Pkd1,Pkig,Ppm1b,Prkcd,Ptgs2,Ptpn1,Ptpn14,Rapgef3,Rbpms,Sema5a,Smad3,Smad4,Sorl1,Sppl3,Srebf1,Sufu,Sulf2,Tek,Thra,Tmem30a,Tomm7,Ube2g2,Usp36,Zbtb17,Zdhhc8
GO Biological Process	GO:0007528	neuromuscular junction development	180	3.09191e-11	3.97558e-07	2.20865e-09	3.07681	15.6006	48	0.00524564	0.0161399	483	0.00110519	1	0.0294214	2.41956	5.78616	14	45	0.00508906	0.311111	unnamed,unnamed,unnamed,unnamed,unnamed,unnamed,unnamed,unnamed,unnamed,unnamed,unnamed,unnamed,unnamed,unnamed,unnamed,unnamed,unnamed,unnamed,unnamed,unnamed,unnamed,unnamed,unnamed,unnamed,unnamed,unnamed,unnamed,unnamed,unnamed,unnamed,unnamed,unnamed,unnamed,unnamed,unnamed,unnamed,unnamed,unnamed,unnamed,unnamed,unnamed,unnamed,unnamed,unnamed,unnamed,unnamed,unnamed,unnamed	Agrn,Ank3,App,Cacnb3,Col4a1,Colq,Dok7,Fgfr2,Lrp4,Nedd4,Pdzrn3,Rer1,Snta1,Utrn
GO Biological Process	GO:1903011	negative regulation of bone development	181	3.15367e-11	4.055e-07	2.24033e-09	8.1098	2.21954	18	0.000746314	0.00605245	4874	0.32544	1	0.858537	1.72826	1.15723	2	9	0.000727008	0.222222	unnamed,unnamed,unnamed,unnamed,unnamed,unnamed,unnamed,unnamed,unnamed,unnamed,unnamed,unnamed,unnamed,unnamed,unnamed,unnamed,unnamed,unnamed	Fbn1,Rflna
GO Biological Process	GO:0045216	cell-cell junction organization	182	3.29135e-11	4.23201e-07	2.32528e-09	2.23835	37.5276	84	0.0126186	0.0282448	116	3.23503e-07	0.0041596	3.58587e-05	2.2978	16.9728	39	132	0.0141767	0.295455	unnamed,unnamed,unnamed,unnamed,unnamed,unnamed,unnamed,unnamed,unnamed,unnamed,unnamed,unnamed,unnamed,unnamed,unnamed,unnamed,unnamed,unnamed,unnamed,unnamed,unnamed,unnamed,unnamed,unnamed,unnamed,unnamed,unnamed,unnamed,unnamed,unnamed,unnamed,unnamed,unnamed,unnamed,unnamed,unnamed,unnamed,unnamed,unnamed,unnamed,unnamed,unnamed,unnamed,unnamed,unnamed,unnamed,unnamed,unnamed,unnamed,unnamed…	Actn1,Afdn,Arhgef7,Camsap3,Cldn1,Csf1r,Ctnnb1,Cttn,Dlg1,Dsp,Epb41l3,Fbf1,Fermt2,Flcn,Frmpd2,Gja1,Gjd3,Grhl1,Hdac7,Hipk1,Itgav,Micall2,Mtss1,Nectin1,Pard3,Pard6b,Pkn2,Pkp4,Pxn,Rassf8,Rcc2,Shroom2,Smad3,Smad7,Src,Tgfb2,Trpv4,Wdr1,Wnt11
GO Biological Process	GO:0006955	immune response	183	3.34417e-11	4.29993e-07	2.34969e-09	1.52474	169.209	258	0.056896	0.0867519	6298	0.48842	1	0.997158	1.00567	119.324	120	928	0.0436205	0.12931	unnamed,unnamed,unnamed,unnamed,unnamed,unnamed,unnamed,unnamed,unnamed,unnamed,unnamed,unnamed,unnamed,unnamed,unnamed,unnamed,unnamed,unnamed,unnamed,unnamed,unnamed,unnamed,unnamed,unnamed,unnamed,unnamed,unnamed,unnamed,unnamed,unnamed,unnamed,unnamed,unnamed,unnamed,unnamed,unnamed,unnamed,unnamed,unnamed,unnamed,unnamed,unnamed,unnamed,unnamed,unnamed,unnamed,unnamed,unnamed,unnamed,unnamed…	4933415F23Rik,Ada,Adar,Adgre1,Akirin2,App,Arhgef2,B2m,Bcl10,Bcl6,Bpi,Camk4,Cbl,Ccl20,Cd180,Cd1d1,Cd300a,Cd46,Cd83,Cdh17,Cldn1,Cplx2,Csf1r,Csf2,Cx3cl1,Cyld,Dab2ip,Dapk1,Ddx3x,Dlg1,Dll1,Dock2,Edn1,Endou,Enpp1,Fcnb,Fgr,Foxp1,Fyn,Gadd45g,Gapdh,Gas6,Gper1,Grb2,Gsdmd,H2-D1,Hrh2,Ifi44l,Ifit1,Ifng,Igf1r,Ikbke,Il10,Il20rb,Il31ra,Il5,Irf1,Irf8,Jak1,Jam3,Kars,Kdm6b,Kit,Lbp,Lfng,Lgr4,Lyst,Map3k14,March1,Nedd…
GO Biological Process	GO:0040012	regulation of locomotion	184	3.56271e-11	4.58094e-07	2.48964e-09	1.39207	279.44	389	0.0939608	0.1308	13	5.51702e-14	7.09379e-10	5.45676e-11	1.71473	106.723	183	830	0.0665213	0.220482	unnamed,unnamed,unnamed,unnamed,unnamed,unnamed,unnamed,unnamed,unnamed,unnamed,unnamed,unnamed,unnamed,unnamed,unnamed,unnamed,unnamed,unnamed,unnamed,unnamed,unnamed,unnamed,unnamed,unnamed,unnamed,unnamed,unnamed,unnamed,unnamed,unnamed,unnamed,unnamed,unnamed,unnamed,unnamed,unnamed,unnamed,unnamed,unnamed,unnamed,unnamed,unnamed,unnamed,unnamed,unnamed,unnamed,unnamed,unnamed,unnamed,unnamed…	Abhd2,Ackr3,Acvr1,Acvr1c,Ada,Adarb1,Adipor1,Akt1,Akt2,Amotl1,Angptl3,App,Arhgef2,Arhgef7,Arrdc3,Atp8a1,Bcar1,Bmp7,Camk1d,Camsap3,Capn7,Cavin1,Ccar1,Ccl20,Cd300a,Cd81,Cemip,Cfap20,Chmp2a,Chmp4b,Chrm1,Coro1c,Csf1r,Cx3cl1,Cxcr3,Dab2,Dab2ip,Dach1,Dcn,Dock5,Dock7,Drd3,Edn1,Efnb2,Epcam,Evl,Fbxw7,Fgr,Flcn,Foxp1,Gab1,Gas6,Gdf2,Ghsr,Gna13,Gnrh1,Gper1,Hdac7,Hif1a,Hspb1,Idh2,Ifng,Igf1r,Igfbp3,Igfbp5,Irs2,It…
GO Biological Process	GO:0006325	chromatin organization	185	3.71105e-11	4.77167e-07	2.57928e-09	1.56778	146.704	230	0.0493288	0.0773369	976	0.00951932	1	0.125409	1.24251	86.9211	108	676	0.0392585	0.159763	unnamed,unnamed,unnamed,unnamed,unnamed,unnamed,unnamed,unnamed,unnamed,unnamed,unnamed,unnamed,unnamed,unnamed,unnamed,unnamed,unnamed,unnamed,unnamed,unnamed,unnamed,unnamed,unnamed,unnamed,unnamed,unnamed,unnamed,unnamed,unnamed,unnamed,unnamed,unnamed,unnamed,unnamed,unnamed,unnamed,unnamed,unnamed,unnamed,unnamed,unnamed,unnamed,unnamed,unnamed,unnamed,unnamed,unnamed,unnamed,unnamed,unnamed…	Actb,Aebp2,Arid1a,Arid1b,Asf1a,Atf2,Aurka,Babam2,Bag6,Bahcc1,Baz2a,Bend3,Bptf,Brd1,Cabin1,Cbx4,Cbx7,Cenpp,Cenpv,Chd2,Chd4,Chd5,Chd6,Chd7,Crebbp,Ctcfl,Ctnnb1,Ddx11,Dicer1,Dnmt3a,Dot1l,Dpf3,Ehmt1,Eya2,Eya3,Gatad2b,H1f0,H1foo,H2afy,H2afy2,Hdac7,Hells,Hlcs,Hmg20a,Hmga1,Hmga2,Hnf1a,Hp1bp3,Jade1,Jade2,Jarid2,Kansl2,Kansl3,Kat6b,Kat7,Kdm4a,Kdm4b,Kdm6b,Kdm7a,Kmt2e,Ldb1,Mbd2,Mis18a,Morf4l1,Mum1,Nacc2,Nap1…
GO Biological Process	GO:0097011	cellular response to granulocyte macrophage colony-stimulating factor stimulus	186	3.902e-11	5.01719e-07	2.69741e-09	8.68525	1.95734	17	0.000658152	0.00571621	581	0.00207544	1	0.0459312	3.88859	1.54298	6	12	0.00218103	0.5	unnamed,unnamed,unnamed,unnamed,unnamed,unnamed,unnamed,unnamed,unnamed,unnamed,unnamed,unnamed,unnamed,unnamed,unnamed,unnamed,unnamed	Akt1,Csf2,Etv3,Stat5a,Zfp36,Zfp36l2
GO Biological Process	GO:0031063	regulation of histone deacetylation	187	4.0763e-11	5.2413e-07	2.80283e-09	4.18127	7.65317	32	0.00257336	0.0107599	2283	0.0817637	1	0.460498	1.81467	3.85744	7	30	0.00254453	0.233333	unnamed,unnamed,unnamed,unnamed,unnamed,unnamed,unnamed,unnamed,unnamed,unnamed,unnamed,unnamed,unnamed,unnamed,unnamed,unnamed,unnamed,unnamed,unnamed,unnamed,unnamed,unnamed,unnamed,unnamed,unnamed,unnamed,unnamed,unnamed,unnamed,unnamed,unnamed,unnamed	BC004004,Bcl6,Jdp2,Ski,Srebf1,Tada2a,Vegfa
GO Biological Process	GO:0006915	apoptotic process	188	4.2986e-11	5.52714e-07	2.93997e-09	1.46265	208.526	305	0.0701164	0.102555	329	0.000160774	1	0.0062834	1.33924	104.537	140	813	0.0508906	0.172202	unnamed,unnamed,unnamed,unnamed,unnamed,unnamed,unnamed,unnamed,unnamed,unnamed,unnamed,unnamed,unnamed,unnamed,unnamed,unnamed,unnamed,unnamed,unnamed,unnamed,unnamed,unnamed,unnamed,unnamed,unnamed,unnamed,unnamed,unnamed,unnamed,unnamed,unnamed,unnamed,unnamed,unnamed,unnamed,unnamed,unnamed,unnamed,unnamed,unnamed,unnamed,unnamed,unnamed,unnamed,unnamed,unnamed,unnamed,unnamed,unnamed,unnamed…	Acaa2,Acvr1c,Adamtsl4,Adarb1,Aifm2,Akt1,Akt2,Aktip,App,Atf2,Babam2,Bag6,Bcap31,Bcl10,Bcl2l11,Bcl2l14,Bclaf1,Birc2,Bnip3l,Cadm1,Camk2a,Casp9,Ccar1,Cdip1,Cebpb,Cit,Col4a3,Cradd,Cryaa,Dab2,Dab2ip,Dapk1,Dapl1,Ddx3x,Dicer1,Dnase1l3,Dnmt3a,Dyrk2,Elmo2,Elmo3,Endog,Epb41l3,Etv6,Eya2,Fgfr2,Fgfr3,Fnip2,Foxo1,Foxo3,Gadd45b,Gadd45g,Gapdh,Gas6,Gclm,Ghitm,Gja1,Gper1,Gsk3a,Hic1,Hif3a,Hip1,Hip1r,Hipk1,Hk2,Ifng,I…
GO Biological Process	GO:0040008	regulation of growth	189	4.73777e-11	6.09182e-07	3.22319e-09	1.47113	201.205	296	0.0676548	0.0995292	79	2.76314e-08	0.000355284	4.49727e-06	1.59721	81.392	130	633	0.0472555	0.205371	unnamed,unnamed,unnamed,unnamed,unnamed,unnamed,unnamed,unnamed,unnamed,unnamed,unnamed,unnamed,unnamed,unnamed,unnamed,unnamed,unnamed,unnamed,unnamed,unnamed,unnamed,unnamed,unnamed,unnamed,unnamed,unnamed,unnamed,unnamed,unnamed,unnamed,unnamed,unnamed,unnamed,unnamed,unnamed,unnamed,unnamed,unnamed,unnamed,unnamed,unnamed,unnamed,unnamed,unnamed,unnamed,unnamed,unnamed,unnamed,unnamed,unnamed…	Adipor1,Adnp,Agrn,Akt1,Ankrd26,App,Armc10,Atxn2,Barhl2,Bcl2l11,Bcl6,Cacna1c,Ccdc85b,Cd81,Cdh4,Chd7,Clstn1,Colq,Crim1,Crlf3,Cryaa,Ctdp1,Ctgf,Cttn,Dab2ip,Ddx39b,Ddx3x,Disc1,Dlg1,Dll1,Dpysl2,Drd3,Edn1,Efna5,Enpp1,Epb41l3,Ezr,Fbln5,Fbp1,Fgfr2,Fgfr3,Flcn,Foxp1,Gas1,Gas6,Gata6,Gdf2,Ghsr,Gja1,Golga4,Gpat4,Gsk3a,Hif1a,Hmga2,Hnf4a,Htra1,Ifng,Ifrd1,Igfbp2,Igfbp3,Igfbp5,Igfbp7,Il10,Ip6k2,Irf8,Jarid2,Kctd6,L…
GO Biological Process	GO:1902533	positive regulation of intracellular signal transduction	190	5.12181e-11	6.58563e-07	3.46612e-09	1.41044	254.531	359	0.0855853	0.120713	90	6.17123e-08	0.000793497	8.81663e-06	1.48178	114.052	169	887	0.0614322	0.19053	unnamed,unnamed,unnamed,unnamed,unnamed,unnamed,unnamed,unnamed,unnamed,unnamed,unnamed,unnamed,unnamed,unnamed,unnamed,unnamed,unnamed,unnamed,unnamed,unnamed,unnamed,unnamed,unnamed,unnamed,unnamed,unnamed,unnamed,unnamed,unnamed,unnamed,unnamed,unnamed,unnamed,unnamed,unnamed,unnamed,unnamed,unnamed,unnamed,unnamed,unnamed,unnamed,unnamed,unnamed,unnamed,unnamed,unnamed,unnamed,unnamed,unnamed…	Ackr3,Ada,Adgrv1,Adipor1,Adra1a,Adra1b,Ago1,Ago3,Akap12,Akap13,Akt1,Akt3,Alk,App,Auts2,Bcap31,Bcl10,Bcl2l11,Bclaf1,Birc2,Calm1,Calm2,Cbl,Ccl20,Cd81,Cdh2,Chd5,Cntf,Cops8,Crlf3,Csf1r,Csf2,Ctgf,Ctnnb1,Cx3cl1,Cxcr3,Cxxc5,Dab2,Dab2ip,Dcn,Dgki,Dnajc27,Dock2,Edn1,Epha8,F2rl2,Fbxw7,Fgfr2,Fgfr3,Fgfr4,Fgr,Flcn,Frs2,Fyn,Gab1,Gadd45b,Gadd45g,Gas6,Gja1,Gnai2,Gnas,Gper1,Gpr4,Gprc5b,Grm4,Hcrtr1,Hic1,Ifng,Igf1r,…
GO Biological Process	GO:0055007	cardiac muscle cell differentiation	191	5.31711e-11	6.83674e-07	3.57945e-09	2.2951	33.9855	78	0.0114275	0.0262273	269	6.56399e-05	0.843997	0.00313754	2.1979	11.8295	26	92	0.00945111	0.282609	unnamed,unnamed,unnamed,unnamed,unnamed,unnamed,unnamed,unnamed,unnamed,unnamed,unnamed,unnamed,unnamed,unnamed,unnamed,unnamed,unnamed,unnamed,unnamed,unnamed,unnamed,unnamed,unnamed,unnamed,unnamed,unnamed,unnamed,unnamed,unnamed,unnamed,unnamed,unnamed,unnamed,unnamed,unnamed,unnamed,unnamed,unnamed,unnamed,unnamed,unnamed,unnamed,unnamed,unnamed,unnamed,unnamed,unnamed,unnamed,unnamed,unnamed…	Acvr1,Akap13,Arid1a,Atg7,Dicer1,Fhl2,Foxp1,Gata6,Kdm6b,Map2k4,Mef2a,Mtor,Myl2,Mylk3,Myo18b,Myocd,Pdgfra,Pdgfrb,Pitx2,Prox1,Rara,Rarb,Sik1,Speg,Tbx3,Vegfa
GO Biological Process	GO:0001934	positive regulation of protein phosphorylation	192	5.77423e-11	7.42451e-07	3.86693e-09	1.40504	259.067	364	0.0871108	0.122394	104	1.14952e-07	0.00147806	1.42121e-05	1.46854	115.08	169	895	0.0614322	0.188827	unnamed,unnamed,unnamed,unnamed,unnamed,unnamed,unnamed,unnamed,unnamed,unnamed,unnamed,unnamed,unnamed,unnamed,unnamed,unnamed,unnamed,unnamed,unnamed,unnamed,unnamed,unnamed,unnamed,unnamed,unnamed,unnamed,unnamed,unnamed,unnamed,unnamed,unnamed,unnamed,unnamed,unnamed,unnamed,unnamed,unnamed,unnamed,unnamed,unnamed,unnamed,unnamed,unnamed,unnamed,unnamed,unnamed,unnamed,unnamed,unnamed,unnamed…	Ackr3,Acvr1,Adnp,Adra1a,Adra1b,Agrn,Akap13,Akt1,Akt2,Aktip,Alk,Anxa2,App,Arhgef2,Axin2,Bmp7,Bmp8a,Bmp8b,Camk1,Camkk2,Ccl20,Ccnh,Ccnk,Cd81,Cdh2,Cemip,Cntf,Cops8,Cryaa,Csf1r,Csf2,Csnk1d,Ctgf,Ctnnb1,Cx3cl1,Dab2,Dab2ip,Ddx3x,Dlg1,Dnajc27,Dock7,Dok7,Edn1,Ednrb,Efna5,Egr1,Eif4g3,Epha8,Fam129a,Fam20a,Fbxw7,Fgfr2,Fgfr3,Fgfr4,Flcn,Fnip2,Frs2,Fyn,Fzd1,Gab1,Gadd45b,Gadd45g,Gas6,Gdf10,Gdf15,Gdf2,Gfra2,Gm1007…
GO Biological Process	GO:0008637	apoptotic mitochondrial changes	193	5.77796e-11	7.4293e-07	3.84938e-09	3.2043	13.7316	44	0.0046172	0.0147949	628	0.00268311	1	0.0549354	1.99984	9.0007	18	70	0.00654307	0.257143	unnamed,unnamed,unnamed,unnamed,unnamed,unnamed,unnamed,unnamed,unnamed,unnamed,unnamed,unnamed,unnamed,unnamed,unnamed,unnamed,unnamed,unnamed,unnamed,unnamed,unnamed,unnamed,unnamed,unnamed,unnamed,unnamed,unnamed,unnamed,unnamed,unnamed,unnamed,unnamed,unnamed,unnamed,unnamed,unnamed,unnamed,unnamed,unnamed,unnamed,unnamed,unnamed,unnamed,unnamed	Acaa2,Aifm2,Akt1,Atf2,Bcl2l11,Bnip3l,Camk2a,Eya2,Gclm,Hk2,Jun,Map3k1,Mcl1,Mff,Naif1,Ppif,Rnf7,Slc25a4
GO Biological Process	GO:0022011	myelination in peripheral nervous system	194	5.93471e-11	7.63085e-07	3.93343e-09	4.36586	6.8715	30	0.00231052	0.0100874	1574	0.0339592	1	0.277412	2.17761	3.21454	7	25	0.00254453	0.28	unnamed,unnamed,unnamed,unnamed,unnamed,unnamed,unnamed,unnamed,unnamed,unnamed,unnamed,unnamed,unnamed,unnamed,unnamed,unnamed,unnamed,unnamed,unnamed,unnamed,unnamed,unnamed,unnamed,unnamed,unnamed,unnamed,unnamed,unnamed,unnamed,unnamed	Akt1,Akt2,Arhgef10,Dicer1,Ncmap,Pard3,Ski
GO Biological Process	GO:0009057	macromolecule catabolic process	195	6.44786e-11	8.29066e-07	4.25162e-09	1.54956	151.656	235	0.0509939	0.0790182	665	0.00313364	1	0.0605899	1.26417	98.8791	125	769	0.045438	0.162549	unnamed,unnamed,unnamed,unnamed,unnamed,unnamed,unnamed,unnamed,unnamed,unnamed,unnamed,unnamed,unnamed,unnamed,unnamed,unnamed,unnamed,unnamed,unnamed,unnamed,unnamed,unnamed,unnamed,unnamed,unnamed,unnamed,unnamed,unnamed,unnamed,unnamed,unnamed,unnamed,unnamed,unnamed,unnamed,unnamed,unnamed,unnamed,unnamed,unnamed,unnamed,unnamed,unnamed,unnamed,unnamed,unnamed,unnamed,unnamed,unnamed,unnamed…	Abhd12,Abhd17a,Adamts7,Adrm1,Ago1,Ago3,Akt1,Anxa2,Ate1,Atg7,Auh,BC051665,Bag6,Birc2,Bnip3l,Btbd11,Btbd2,Btbd9,Btrc,Capn1,Capn2,Cbl,Ccdc115,Cd2ap,Cemip,Chmp4b,Cnot2,Cnot8,Ctbs,Ctif,Ctsl,Cyld,Dab2ip,Dcp1a,Dcp2,Dicer1,Dnajb12,Dnase1l3,Edem3,Endog,Etf1,Exosc10,Fbxl14,Fbxl3,Fbxl7,Fbxw7,Fbxw8,Gsk3a,H13,Kbtbd8,Kctd6,Khsrp,Klhl11,Klhl25,Klhl29,Klhl3,Ldlr,Lgmn,Lnx1,Lsm6,Lyplal1,Mtpap,Nedd4,Nedd4l,Nr1d1,P2…
GO Biological Process	GO:0007009	plasma membrane organization	196	6.67381e-11	8.58119e-07	4.37816e-09	1.92769	60.1758	116	0.020234	0.0390047	570	0.00196816	1	0.0443975	1.5484	28.4165	44	221	0.0159942	0.199095	unnamed,unnamed,unnamed,unnamed,unnamed,unnamed,unnamed,unnamed,unnamed,unnamed,unnamed,unnamed,unnamed,unnamed,unnamed,unnamed,unnamed,unnamed,unnamed,unnamed,unnamed,unnamed,unnamed,unnamed,unnamed,unnamed,unnamed,unnamed,unnamed,unnamed,unnamed,unnamed,unnamed,unnamed,unnamed,unnamed,unnamed,unnamed,unnamed,unnamed,unnamed,unnamed,unnamed,unnamed,unnamed,unnamed,unnamed,unnamed,unnamed,unnamed…	Agrn,Akt1,Akt2,Amn,Ank1,Ank2,Ank3,Ano4,Anxa2,Atp1b3,Cacnb3,Cavin2,Cdh2,Col5a1,Dlg1,Epb41l3,Ezr,Fam126a,Fat4,Gas6,Golga4,Kif13a,Lama5,Macf1,Map7,Micall1,Mtss1,P2rx7,P2ry1,Pacs2,Pacsin1,Pacsin3,Rab10,Rap2a,Rapgef2,Rilpl1,Skap1,Snx9,Sptb,Tesc,Tsc2,Ttc7b,Xkr8,Zdhhc22
GO Biological Process	GO:0030323	respiratory tube development	197	6.79656e-11	8.73902e-07	4.43605e-09	1.74282	88.9362	155	0.0299046	0.0521184	93	6.43521e-08	0.000827439	8.89719e-06	2.06408	27.1307	56	211	0.0203562	0.265403	unnamed,unnamed,unnamed,unnamed,unnamed,unnamed,unnamed,unnamed,unnamed,unnamed,unnamed,unnamed,unnamed,unnamed,unnamed,unnamed,unnamed,unnamed,unnamed,unnamed,unnamed,unnamed,unnamed,unnamed,unnamed,unnamed,unnamed,unnamed,unnamed,unnamed,unnamed,unnamed,unnamed,unnamed,unnamed,unnamed,unnamed,unnamed,unnamed,unnamed,unnamed,unnamed,unnamed,unnamed,unnamed,unnamed,unnamed,unnamed,unnamed,unnamed…	Ada,Atxn1,Bag6,Cic,Crispld2,Ctgf,Ctnnb1,Cux1,Dicer1,Epas1,Fbxw7,Fgfr2,Fgfr3,Fgfr4,Fndc3b,Foxp1,Gata6,Gli2,Hmga2,Hs6st1,Igfbp5,Itga3,Lama5,Mmp14,Myocd,Ncor2,Nfib,Notch1,Pcsk5,Pdgfra,Pdpn,Pitx2,Pkd1,Prox1,Ptn,Sec24b,Selenon,Sim2,Smad2,Sox11,Sox2,Sox9,Sparc,Spdef,Srebf1,Stra6,Tgfbr2,Thra,Timeless,Tns3,Traf4,Tshz3,Tulp3,Vegfa,Wnt11,Wnt7b
GO Biological Process	GO:0014044	Schwann cell development	198	7.3972e-11	9.51133e-07	4.8037e-09	4.325	6.93641	30	0.00233235	0.0100874	2025	0.0595396	1	0.378055	1.94429	3.60028	7	28	0.00254453	0.25	unnamed,unnamed,unnamed,unnamed,unnamed,unnamed,unnamed,unnamed,unnamed,unnamed,unnamed,unnamed,unnamed,unnamed,unnamed,unnamed,unnamed,unnamed,unnamed,unnamed,unnamed,unnamed,unnamed,unnamed,unnamed,unnamed,unnamed,unnamed,unnamed,unnamed	Akt1,Akt2,Arhgef10,Dicer1,Ncmap,Pard3,Ski
GO Biological Process	GO:0071495	cellular response to endogenous stimulus	199	7.54281e-11	9.69855e-07	4.87364e-09	1.35929	314.135	427	0.105627	0.143578	31	1.37486e-11	1.76779e-07	5.70255e-09	1.59532	120.352	192	936	0.0697928	0.205128	unnamed,unnamed,unnamed,unnamed,unnamed,unnamed,unnamed,unnamed,unnamed,unnamed,unnamed,unnamed,unnamed,unnamed,unnamed,unnamed,unnamed,unnamed,unnamed,unnamed,unnamed,unnamed,unnamed,unnamed,unnamed,unnamed,unnamed,unnamed,unnamed,unnamed,unnamed,unnamed,unnamed,unnamed,unnamed,unnamed,unnamed,unnamed,unnamed,unnamed,unnamed,unnamed,unnamed,unnamed,unnamed,unnamed,unnamed,unnamed,unnamed,unnamed…	Abhd2,Actr2,Acvr1,Adamts7,Adcy6,Adipor1,Akt1,Akt2,Akt3,App,Arhgef2,Arid1a,Arid1b,Atp1a1,Bcar1,Bmp7,Bmp8a,Bmp8b,Cacna1a,Camk2a,Capn2,Casp9,Casq2,Cbl,Cd81,Cebpb,Cldn1,Col16a1,Col4a1,Col4a2,Col6a1,Cpeb4,Csnk1d,Csnk1e,Ctgf,Ctnnb1,Dab2,Dcp1a,Ddx11,Dnmt3a,Dusp1,Dync1li2,Edn1,Eef2k,Efna5,Egr1,Enpp1,Epha8,Esrrb,Ezr,Fat4,Fbn1,Fermt2,Fgfr2,Fgfr3,Fgfr4,Flrt1,Fos,Foxo1,Foxo3,Frs2,Fyn,Gabrb2,Gata6,Gclm,Gdf10,…
GO Biological Process	GO:0033013	tetrapyrrole metabolic process	200	7.76673e-11	9.98646e-07	4.99323e-09	4.60602	6.079	28	0.00204405	0.00941493	4979	0.334653	1	0.864224	1.23728	5.65758	7	44	0.00254453	0.159091	unnamed,unnamed,unnamed,unnamed,unnamed,unnamed,unnamed,unnamed,unnamed,unnamed,unnamed,unnamed,unnamed,unnamed,unnamed,unnamed,unnamed,unnamed,unnamed,unnamed,unnamed,unnamed,unnamed,unnamed,unnamed,unnamed,unnamed,unnamed	Ank1,Cox15,Hmox2,Hnf1a,Mmab,Mmadhc,Sptb
GO Biological Process	GO:0007006	mitochondrial membrane organization	201	7.77904e-11	1.00023e-06	4.97626e-09	2.84184	18.298	52	0.00615266	0.0174849	472	0.000963902	1	0.0262582	1.96566	11.7009	23	91	0.0083606	0.252747	unnamed,unnamed,unnamed,unnamed,unnamed,unnamed,unnamed,unnamed,unnamed,unnamed,unnamed,unnamed,unnamed,unnamed,unnamed,unnamed,unnamed,unnamed,unnamed,unnamed,unnamed,unnamed,unnamed,unnamed,unnamed,unnamed,unnamed,unnamed,unnamed,unnamed,unnamed,unnamed,unnamed,unnamed,unnamed,unnamed,unnamed,unnamed,unnamed,unnamed,unnamed,unnamed,unnamed,unnamed,unnamed,unnamed,unnamed,unnamed,unnamed,unnamed…	Acaa2,Atf2,Bcl2l11,Bnip3l,Camk2a,Cnp,Eya2,Gsk3a,Hebp2,Hip1r,Hk2,Hspa4,Naif1,Ndufa13,Ppif,Siva1,Slc25a4,Slc25a5,Stat3,Tmem14a,Tomm20,Tomm20l,Tomm7
GO Biological Process	GO:0009124	nucleoside monophosphate biosynthetic process	202	8.40743e-11	1.08103e-06	5.35162e-09	3.16546	13.9001	44	0.00467386	0.0147949	1676	0.0421043	1	0.323017	1.57512	10.1579	16	79	0.00581607	0.202532	unnamed,unnamed,unnamed,unnamed,unnamed,unnamed,unnamed,unnamed,unnamed,unnamed,unnamed,unnamed,unnamed,unnamed,unnamed,unnamed,unnamed,unnamed,unnamed,unnamed,unnamed,unnamed,unnamed,unnamed,unnamed,unnamed,unnamed,unnamed,unnamed,unnamed,unnamed,unnamed,unnamed,unnamed,unnamed,unnamed,unnamed,unnamed,unnamed,unnamed,unnamed,unnamed,unnamed,unnamed	Ada,Adk,Ak2,Ampd2,Atp5g3,Atp5j,Atp5o,Dctd,Dut,Gart,Gm5426,Rfk,Slc25a13,Tk1,Umps,Upp2
GO Biological Process	GO:0009130	pyrimidine nucleoside monophosphate biosynthetic process	203	8.907e-11	1.14526e-06	5.64168e-09	6.2383	3.3663	21	0.00113191	0.0070612	2215	0.0750614	1	0.435729	2.39298	1.67156	4	13	0.00145402	0.307692	unnamed,unnamed,unnamed,unnamed,unnamed,unnamed,unnamed,unnamed,unnamed,unnamed,unnamed,unnamed,unnamed,unnamed,unnamed,unnamed,unnamed,unnamed,unnamed,unnamed,unnamed	Dctd,Dut,Umps,Upp2
GO Biological Process	GO:0012501	programmed cell death	204	8.98192e-11	1.1549e-06	5.66125e-09	1.44528	215.876	312	0.0725877	0.104909	282	8.06406e-05	1	0.00367687	1.34817	109.037	147	848	0.0534351	0.173349	unnamed,unnamed,unnamed,unnamed,unnamed,unnamed,unnamed,unnamed,unnamed,unnamed,unnamed,unnamed,unnamed,unnamed,unnamed,unnamed,unnamed,unnamed,unnamed,unnamed,unnamed,unnamed,unnamed,unnamed,unnamed,unnamed,unnamed,unnamed,unnamed,unnamed,unnamed,unnamed,unnamed,unnamed,unnamed,unnamed,unnamed,unnamed,unnamed,unnamed,unnamed,unnamed,unnamed,unnamed,unnamed,unnamed,unnamed,unnamed,unnamed,unnamed…	Acaa2,Acvr1c,Adamtsl4,Adarb1,Aifm2,Akt1,Akt2,Aktip,App,Atf2,Babam2,Bag6,Bcap31,Bcl10,Bcl2l11,Bcl2l14,Bclaf1,Birc2,Bnip3l,Cadm1,Camk2a,Casp9,Ccar1,Cdip1,Cebpb,Cit,Col4a3,Cradd,Cryaa,Ctsl,Cyld,Dab2,Dab2ip,Dapk1,Dapl1,Ddx3x,Dicer1,Dnase1l3,Dnmt3a,Dyrk2,Elmo2,Elmo3,Endog,Epb41l3,Etv6,Eya2,Fgfr2,Fgfr3,Fnip2,Foxo1,Foxo3,Gadd45b,Gadd45g,Gapdh,Gas1,Gas6,Gatad2a,Gclm,Ghitm,Gja1,Gper1,Gsdmd,Gsk3a,Hic1,Hif3…
GO Biological Process	GO:0002009	morphogenesis of an epithelium	205	9.54357e-11	1.22711e-06	5.98592e-09	1.46559	199.238	292	0.0669932	0.0981843	37	3.55401e-11	4.56974e-07	1.23507e-08	1.82717	64.0336	117	498	0.04253	0.23494	unnamed,unnamed,unnamed,unnamed,unnamed,unnamed,unnamed,unnamed,unnamed,unnamed,unnamed,unnamed,unnamed,unnamed,unnamed,unnamed,unnamed,unnamed,unnamed,unnamed,unnamed,unnamed,unnamed,unnamed,unnamed,unnamed,unnamed,unnamed,unnamed,unnamed,unnamed,unnamed,unnamed,unnamed,unnamed,unnamed,unnamed,unnamed,unnamed,unnamed,unnamed,unnamed,unnamed,unnamed,unnamed,unnamed,unnamed,unnamed,unnamed,unnamed…	Acvr1,Aldh1a1,Arhgap24,Arid1a,B4galt1,Bcl10,Bmp7,Btrc,Camsap3,Cluap1,Col4a1,Col5a1,Ctnnb1,Ctsl,Dicer1,Dlg1,Dlg3,Dll1,Edn1,Ednra,Efnb2,Enah,Fat4,Fgfr2,Fgfr3,Foxf2,Foxq1,Frs2,Fzd1,Gatad2a,Gbx2,Gdf2,Gja1,Gli2,Gna13,Grb2,Hectd1,Hey1,Hif1a,Hmga2,Hoxd11,Hoxd13,Hs2st1,Id4,Ift57,Igf1r,Igfbp5,Il10,Intu,Klf4,Klhl3,Lama5,Lgr4,Lmo4,Map3k1,Map3k7,Mib1,Mical2,Mmp14,Mthfd1l,Mtss1,Ncoa3,Nfatc1,Notch1,Notch2,Nr3c…
GO Biological Process	GO:0014706	striated muscle tissue development	206	1.02022e-10	1.3118e-06	6.36797e-09	1.61682	121.226	196	0.0407619	0.0659045	132	7.8386e-07	0.0100789	7.63551e-05	1.7755	39.9888	71	311	0.0258088	0.228296	unnamed,unnamed,unnamed,unnamed,unnamed,unnamed,unnamed,unnamed,unnamed,unnamed,unnamed,unnamed,unnamed,unnamed,unnamed,unnamed,unnamed,unnamed,unnamed,unnamed,unnamed,unnamed,unnamed,unnamed,unnamed,unnamed,unnamed,unnamed,unnamed,unnamed,unnamed,unnamed,unnamed,unnamed,unnamed,unnamed,unnamed,unnamed,unnamed,unnamed,unnamed,unnamed,unnamed,unnamed,unnamed,unnamed,unnamed,unnamed,unnamed,unnamed…	1190002N15Rik,Acvr1,Akap13,Arid1a,Atg7,Bmp7,Cfl2,Chd7,Ctnnb1,Dcn,Dicer1,Dll1,Dsp,Egr1,Egr2,Eya2,Fgfr2,Fhl2,Flnb,Fos,Foxp1,Gata6,Hey1,Hoxd10,Hspg2,Ifrd1,Kdm6b,Klhl40,Lemd2,Lmod3,Maff,Map2k4,Mbnl1,Mef2a,Mtor,Myl2,Myl6,Mylk3,Myo18b,Myocd,Neurl1a,Notch1,Pdgfra,Pdgfrb,Phox2b,Pitx1,Pitx2,Prkar1a,Prox1,Rara,Rarb,S1pr1,Selenon,Sik1,Ski,Smad4,Smad7,Sox11,Speg,Stac3,Svil,Tbx18,Tbx3,Tenm4,Tgfb2,Tgfbr3,Tnni1…
GO Biological Process	GO:0071801	regulation of podosome assembly	207	1.04493e-10	1.34358e-06	6.4907e-09	6.56072	3.04844	20	0.00102503	0.00672495	1025	0.0114003	1	0.14301	2.91644	2.0573	6	16	0.00218103	0.375	unnamed,unnamed,unnamed,unnamed,unnamed,unnamed,unnamed,unnamed,unnamed,unnamed,unnamed,unnamed,unnamed,unnamed,unnamed,unnamed,unnamed,unnamed,unnamed,unnamed	Arhgef2,Asap1,Csf2,Il5,Mapk9,Src
GO Biological Process	GO:0090287	regulation of cellular response to growth factor stimulus	208	1.10851e-10	1.42532e-06	6.85249e-09	1.6913	98.7407	167	0.0332013	0.0561533	137	9.71457e-07	0.012491	9.11752e-05	1.86652	32.1454	60	250	0.0218102	0.24	unnamed,unnamed,unnamed,unnamed,unnamed,unnamed,unnamed,unnamed,unnamed,unnamed,unnamed,unnamed,unnamed,unnamed,unnamed,unnamed,unnamed,unnamed,unnamed,unnamed,unnamed,unnamed,unnamed,unnamed,unnamed,unnamed,unnamed,unnamed,unnamed,unnamed,unnamed,unnamed,unnamed,unnamed,unnamed,unnamed,unnamed,unnamed,unnamed,unnamed,unnamed,unnamed,unnamed,unnamed,unnamed,unnamed,unnamed,unnamed,unnamed,unnamed…	Crb2,Ctnnb1,Dab2,Dab2ip,Dcn,Dll1,Fam20c,Fbn1,Fbn2,Fgfr2,Flcn,Fzd1,Gata6,Gdf2,Hif1a,Htra1,Itga3,Jcad,Ldlrad4,Lemd2,Myocd,Nbl1,Nedd4,Notch1,Notch2,Nrep,Pdgfb,Pmepa1,Ptp4a3,Ptpn1,Rasl11b,Robo1,Sfrp1,Ski,Skor2,Smad2,Smad3,Smad4,Smad6,Smad7,Smurf1,Smurf2,Snx25,Snx6,Sox11,Spg20,Sulf1,Sulf2,Tcf4,Tek,Tgfbr3,Tmem108,Tmem204,Tob1,Twsg1,Vasn,Vegfa,Vegfc,Wfikkn2,Zfp423
GO Biological Process	GO:0061028	establishment of endothelial barrier	209	1.11408e-10	1.43248e-06	6.85397e-09	3.72311	9.40075	35	0.00316098	0.0117687	552	0.0017596	1	0.0409871	2.77756	3.60028	10	28	0.00363504	0.357143	unnamed,unnamed,unnamed,unnamed,unnamed,unnamed,unnamed,unnamed,unnamed,unnamed,unnamed,unnamed,unnamed,unnamed,unnamed,unnamed,unnamed,unnamed,unnamed,unnamed,unnamed,unnamed,unnamed,unnamed,unnamed,unnamed,unnamed,unnamed,unnamed,unnamed,unnamed,unnamed,unnamed,unnamed,unnamed	Afdn,Cldn1,Ctnnb1,Ezr,Pde4d,Ptprs,Rapgef2,Rapgef3,Tjp1,Wnt7b
GO Biological Process	GO:0060482	lobar bronchus development	210	1.22667e-10	1.57726e-06	7.51075e-09	16.8739	0.651896	11	0.000219198	0.00369872	2728	0.126755	1	0.597439	3.11087	0.642907	2	5	0.000727008	0.4	unnamed,unnamed,unnamed,unnamed,unnamed,unnamed,unnamed,unnamed,unnamed,unnamed,unnamed	Spdef,Wnt7b
GO Biological Process	GO:1903829	positive regulation of cellular protein localization	211	1.28176e-10	1.64809e-06	7.81085e-09	1.68788	98.9405	167	0.0332685	0.0561533	835	0.00600931	1	0.0925362	1.35891	47.8323	65	372	0.0236278	0.174731	unnamed,unnamed,unnamed,unnamed,unnamed,unnamed,unnamed,unnamed,unnamed,unnamed,unnamed,unnamed,unnamed,unnamed,unnamed,unnamed,unnamed,unnamed,unnamed,unnamed,unnamed,unnamed,unnamed,unnamed,unnamed,unnamed,unnamed,unnamed,unnamed,unnamed,unnamed,unnamed,unnamed,unnamed,unnamed,unnamed,unnamed,unnamed,unnamed,unnamed,unnamed,unnamed,unnamed,unnamed,unnamed,unnamed,unnamed,unnamed,unnamed,unnamed…	Abhd17a,Akt1,Akt2,Ank3,App,Bcap31,Camk1,Camk4,Cct2,Cd2ap,Cemip,Chrm1,Crocc,Cyld,Dab2,Dlg1,Dph6,Ezr,Fbxw7,Fyn,Gas6,Glis2,Gpd1l,Gper1,Gsk3a,Hhat,Ifng,Ipo5,Itga3,Itgb1bp1,Kat7,Kcnj11,Kcnn3,Lrig2,Lrp1,Lrp4,Mesd,Mff,Micall2,Mis18a,Oaz2,Pik3r1,Ppp1r9b,Prkcd,Ptgs2,Ptn,Rapgef3,Rbpms,Rer1,Sema5a,Smad3,Smad4,Sorl1,Sppl3,Src,Sulf2,Tek,Tgfb2,Tmem30a,Tomm7,Trim8,Usp36,Vegfa,Zbtb17,Zdhhc8
GO Biological Process	GO:0001525	angiogenesis	212	1.34513e-10	1.72957e-06	8.15833e-09	1.65541	107.526	178	0.0361554	0.059852	67	1.04718e-08	0.000134646	2.00965e-06	1.93775	38.1887	74	297	0.0268993	0.249158	unnamed,unnamed,unnamed,unnamed,unnamed,unnamed,unnamed,unnamed,unnamed,unnamed,unnamed,unnamed,unnamed,unnamed,unnamed,unnamed,unnamed,unnamed,unnamed,unnamed,unnamed,unnamed,unnamed,unnamed,unnamed,unnamed,unnamed,unnamed,unnamed,unnamed,unnamed,unnamed,unnamed,unnamed,unnamed,unnamed,unnamed,unnamed,unnamed,unnamed,unnamed,unnamed,unnamed,unnamed,unnamed,unnamed,unnamed,unnamed,unnamed,unnamed…	Ackr3,Acvr1,Angptl3,Anpep,Anxa2,Arhgap24,B4galt1,Cd34,Col4a1,Col4a2,Ctgf,Ctnnb1,Cx3cl1,Cxcr3,Dab2ip,Dicer1,Dll1,Edn1,Ednra,Efnb2,Epas1,Ephb3,Fgfr2,Gbx2,Gdf2,Gna13,Gpr4,Hif1a,Hif3a,Hs6st1,Hspg2,Itgav,Itgb1bp1,Jam3,Jun,Map3k7,Mcam,Mmp14,Myh9,Notch1,Notch2,Notch3,Nrp2,Otulin,Parva,Pdgfra,Pdgfrb,Pecam1,Pgf,Pik3cb,Pik3cg,Pitx2,Pknox1,Plcd1,Plcd3,Plxnd1,Ptgs2,Rapgef3,Robo1,Rora,S1pr1,Sema5a,Shb,Srpk2,S…
GO Biological Process	GO:2000650	negative regulation of sodium ion transmembrane transporter activity	213	1.34641e-10	1.73121e-06	8.12774e-09	5.02656	4.97358	25	0.00167235	0.00840619	306	0.000118488	1	0.0049788	4.94911	1.4144	7	11	0.00254453	0.636364	unnamed,unnamed,unnamed,unnamed,unnamed,unnamed,unnamed,unnamed,unnamed,unnamed,unnamed,unnamed,unnamed,unnamed,unnamed,unnamed,unnamed,unnamed,unnamed,unnamed,unnamed,unnamed,unnamed,unnamed,unnamed	Agrn,Camk2d,Drd3,Nedd4,Nedd4l,Stk39,Stoml1
GO Biological Process	GO:0008283	cell proliferation	214	1.4062e-10	1.80809e-06	8.44904e-09	1.48471	182.528	271	0.0613745	0.0911231	514	0.00128966	1	0.0322617	1.3442	72.9057	98	567	0.0356234	0.17284	unnamed,unnamed,unnamed,unnamed,unnamed,unnamed,unnamed,unnamed,unnamed,unnamed,unnamed,unnamed,unnamed,unnamed,unnamed,unnamed,unnamed,unnamed,unnamed,unnamed,unnamed,unnamed,unnamed,unnamed,unnamed,unnamed,unnamed,unnamed,unnamed,unnamed,unnamed,unnamed,unnamed,unnamed,unnamed,unnamed,unnamed,unnamed,unnamed,unnamed,unnamed,unnamed,unnamed,unnamed,unnamed,unnamed,unnamed,unnamed,unnamed,unnamed…	1190002N15Rik,Acvr1c,Appl2,Arhgef2,Aspm,Axin2,BC004004,Bmp7,Btrc,Cd180,Cd34,Cebpb,Col4a3,Csf1r,Ctgf,Ctnnb1,Ctps,Dach1,Dbn1,Dct,Dicer1,Disc1,Dixdc1,Dlg1,Dmbt1,Dock2,Dock7,Egr1,Esrrb,Etv6,Fat4,Fbxl7,Fbxw8,Fgfr2,Frs2,Fyn,Gbx2,Gins4,Gli2,Gnai2,Hells,Hlcs,Hmga2,Id4,Igfbp3,Igfbp5,Irs2,Itgb1bp1,Kit,Lgr4,Map7,Mmp14,Morf4l1,Mrps27,Mtss1,Ncf1,Ncor2,Nkx6-1,Notch1,Notch2,Oca2,P2rx7,Pdgfb,Pdgfrb,Pdpn,Pik3cb,P…
GO Biological Process	GO:1902306	negative regulation of sodium ion transmembrane transport	215	1.43e-10	1.83869e-06	8.55205e-09	5.01165	4.98837	25	0.00167733	0.00840619	398	0.000486696	1	0.0157235	4.18771	1.67156	7	13	0.00254453	0.538462	unnamed,unnamed,unnamed,unnamed,unnamed,unnamed,unnamed,unnamed,unnamed,unnamed,unnamed,unnamed,unnamed,unnamed,unnamed,unnamed,unnamed,unnamed,unnamed,unnamed,unnamed,unnamed,unnamed,unnamed,unnamed	Agrn,Camk2d,Drd3,Nedd4,Nedd4l,Stk39,Stoml1
GO Biological Process	GO:0030512	negative regulation of transforming growth factor beta receptor signaling pathway	216	1.43049e-10	1.83932e-06	8.5154e-09	3.21332	13.0706	42	0.00439495	0.0141224	725	0.00387324	1	0.0686926	2.08317	7.20056	15	56	0.00545256	0.267857	unnamed,unnamed,unnamed,unnamed,unnamed,unnamed,unnamed,unnamed,unnamed,unnamed,unnamed,unnamed,unnamed,unnamed,unnamed,unnamed,unnamed,unnamed,unnamed,unnamed,unnamed,unnamed,unnamed,unnamed,unnamed,unnamed,unnamed,unnamed,unnamed,unnamed,unnamed,unnamed,unnamed,unnamed,unnamed,unnamed,unnamed,unnamed,unnamed,unnamed,unnamed,unnamed	Fbn1,Fbn2,Htra1,Ldlrad4,Pmepa1,Rasl11b,Ski,Smad6,Smad7,Smurf1,Smurf2,Snx25,Snx6,Vasn,Wfikkn2
GO Biological Process	GO:0009129	pyrimidine nucleoside monophosphate metabolic process	217	1.5977e-10	2.05432e-06	9.46693e-09	6.0366	3.47878	21	0.00116973	0.0070612	2475	0.0947947	1	0.492473	2.22205	1.80014	4	14	0.00145402	0.285714	unnamed,unnamed,unnamed,unnamed,unnamed,unnamed,unnamed,unnamed,unnamed,unnamed,unnamed,unnamed,unnamed,unnamed,unnamed,unnamed,unnamed,unnamed,unnamed,unnamed,unnamed	Dctd,Dut,Umps,Upp2
GO Biological Process	GO:0060548	negative regulation of cell death	218	1.66655e-10	2.14285e-06	9.82959e-09	1.38636	268.329	372	0.0902251	0.125084	330	0.000168847	1	0.00657888	1.30689	124.724	163	970	0.0592512	0.168041	unnamed,unnamed,unnamed,unnamed,unnamed,unnamed,unnamed,unnamed,unnamed,unnamed,unnamed,unnamed,unnamed,unnamed,unnamed,unnamed,unnamed,unnamed,unnamed,unnamed,unnamed,unnamed,unnamed,unnamed,unnamed,unnamed,unnamed,unnamed,unnamed,unnamed,unnamed,unnamed,unnamed,unnamed,unnamed,unnamed,unnamed,unnamed,unnamed,unnamed,unnamed,unnamed,unnamed,unnamed,unnamed,unnamed,unnamed,unnamed,unnamed,unnamed…	Acaa2,Ackr3,Acvr1,Ada,Adar,Adnp,Akt1,Akt2,Amigo2,Arf4,Arhgap10,Armc10,Atg7,Aurka,Babam2,Bag6,Bcl10,Bcl11b,Bcl6,Birc2,Bmp7,Bnip3l,Cacna1a,Camk1d,Cbl,Cd34,Cebpb,Chmp2a,Chmp4b,Ckmt1,Cntf,Cntfr,Cpeb4,Cryaa,Csf1r,Csf2,Ctgf,Ctnnb1,Cttn,Cx3cl1,Cxcr3,Dab2,Dapk1,Ddx3x,Dll1,Dusp1,Edn1,Ednrb,Eef2k,Epcam,Eya2,Eya3,Fgfr2,Fhl2,Foxb1,Foxo1,Foxp1,Fyn,Fzd1,Gabrb2,Gas1,Gas6,Gata6,Gclm,Ghsr,Gli2,Gnrh1,Hells,Hif1a,H…
GO Biological Process	GO:0043010	camera-type eye development	219	1.68429e-10	2.16566e-06	9.88884e-09	1.57533	133.94	211	0.0450369	0.0709482	57	2.6509e-09	3.40853e-05	5.97988e-07	1.92087	42.689	82	332	0.0298073	0.246988	unnamed,unnamed,unnamed,unnamed,unnamed,unnamed,unnamed,unnamed,unnamed,unnamed,unnamed,unnamed,unnamed,unnamed,unnamed,unnamed,unnamed,unnamed,unnamed,unnamed,unnamed,unnamed,unnamed,unnamed,unnamed,unnamed,unnamed,unnamed,unnamed,unnamed,unnamed,unnamed,unnamed,unnamed,unnamed,unnamed,unnamed,unnamed,unnamed,unnamed,unnamed,unnamed,unnamed,unnamed,unnamed,unnamed,unnamed,unnamed,unnamed,unnamed…	Aldh1a1,Arid1a,Bcl11b,Bfsp2,Bmp7,Cacna1c,Casz1,Chd7,Col4a1,Cryaa,Cryba1,Cryba4,Ctnnb1,Dlg1,Dll1,Fat3,Fbn1,Fbn2,Fgfr2,Fgfr3,Foxf2,Frs2,Gas1,Gja1,Gja8,Hif1a,Hipk1,Ift140,Jun,Klf4,Maf,Map3k1,Mip,Nectin1,Nectin3,Ninj1,Notch2,Nphp4,Nr2e3,Papd4,Pdgfb,Pdgfra,Pdgfrb,Pitx2,Pknox1,Prox1,Ptn,Ptprm,Rab11fip4,Rara,Rarb,Rd3,Rho,Rpgrip1l,Sdk2,Serpinf1,Shroom2,Ski,Smad3,Smarca4,Sox1,Sox11,Sox2,Sox9,Stra6,Tdrd7,T…
GO Biological Process	GO:1900157	regulation of bone mineralization involved in bone maturation	220	1.70345e-10	2.1903e-06	9.9559e-09	9.45885	1.58582	15	0.000533227	0.00504371	7095	0.618474	1	1	1.11102	0.90007	1	7	0.000363504	0.142857	unnamed,unnamed,unnamed,unnamed,unnamed,unnamed,unnamed,unnamed,unnamed,unnamed,unnamed,unnamed,unnamed,unnamed,unnamed	Rflna
GO Biological Process	GO:0030334	regulation of cell migration	221	1.7189e-10	2.21016e-06	1.00007e-08	1.40036	252.078	353	0.0847607	0.118695	15	9.35742e-14	1.20318e-09	8.02118e-11	1.76803	92.1929	163	717	0.0592512	0.227336	unnamed,unnamed,unnamed,unnamed,unnamed,unnamed,unnamed,unnamed,unnamed,unnamed,unnamed,unnamed,unnamed,unnamed,unnamed,unnamed,unnamed,unnamed,unnamed,unnamed,unnamed,unnamed,unnamed,unnamed,unnamed,unnamed,unnamed,unnamed,unnamed,unnamed,unnamed,unnamed,unnamed,unnamed,unnamed,unnamed,unnamed,unnamed,unnamed,unnamed,unnamed,unnamed,unnamed,unnamed,unnamed,unnamed,unnamed,unnamed,unnamed,unnamed…	Abhd2,Ackr3,Acvr1,Acvr1c,Ada,Adarb1,Adipor1,Akt1,Akt2,Amotl1,Angptl3,App,Arhgef2,Arhgef7,Atp8a1,Bcar1,Bmp7,Camk1d,Camsap3,Capn7,Ccar1,Ccl20,Cd300a,Cemip,Coro1c,Csf1r,Cx3cl1,Cxcr3,Dab2,Dab2ip,Dach1,Dcn,Dock5,Dock7,Edn1,Evl,Fbxw7,Fgr,Flcn,Foxp1,Gab1,Gas6,Gdf2,Gna13,Gnrh1,Gper1,Hdac7,Hif1a,Hspb1,Idh2,Ifng,Igf1r,Igfbp3,Igfbp5,Irs2,Itga3,Itgav,Itgb1bp1,Jam3,Jcad,Jun,Kars,Kit,Klf4,Lama5,Lamb1,Lamc2,Lbp…
GO Biological Process	GO:1903845	negative regulation of cellular response to transforming growth factor beta stimulus	222	1.80125e-10	2.31605e-06	1.04327e-08	3.18826	13.1733	42	0.0044295	0.0141224	763	0.00464367	1	0.0782547	2.04662	7.32914	15	57	0.00545256	0.263158	unnamed,unnamed,unnamed,unnamed,unnamed,unnamed,unnamed,unnamed,unnamed,unnamed,unnamed,unnamed,unnamed,unnamed,unnamed,unnamed,unnamed,unnamed,unnamed,unnamed,unnamed,unnamed,unnamed,unnamed,unnamed,unnamed,unnamed,unnamed,unnamed,unnamed,unnamed,unnamed,unnamed,unnamed,unnamed,unnamed,unnamed,unnamed,unnamed,unnamed,unnamed,unnamed	Fbn1,Fbn2,Htra1,Ldlrad4,Pmepa1,Rasl11b,Ski,Smad6,Smad7,Smurf1,Smurf2,Snx25,Snx6,Vasn,Wfikkn2
GO Biological Process	GO:0034330	cell junction organization	223	1.80547e-10	2.32147e-06	1.04102e-08	2.105	42.2803	89	0.0142167	0.029926	115	3.21307e-07	0.00413136	3.59249e-05	2.22205	18.9015	42	147	0.0152672	0.285714	unnamed,unnamed,unnamed,unnamed,unnamed,unnamed,unnamed,unnamed,unnamed,unnamed,unnamed,unnamed,unnamed,unnamed,unnamed,unnamed,unnamed,unnamed,unnamed,unnamed,unnamed,unnamed,unnamed,unnamed,unnamed,unnamed,unnamed,unnamed,unnamed,unnamed,unnamed,unnamed,unnamed,unnamed,unnamed,unnamed,unnamed,unnamed,unnamed,unnamed,unnamed,unnamed,unnamed,unnamed,unnamed,unnamed,unnamed,unnamed,unnamed,unnamed…	Actn1,Afdn,Arhgef7,Camsap3,Cldn1,Csf1r,Ctnnb1,Cttn,Dlg1,Dsp,Epb41l3,Fbf1,Fermt2,Flcn,Frmpd2,Gja1,Gjd3,Grhl1,Hdac7,Hipk1,Itgav,Lamc1,Micall2,Mtss1,Nectin1,Pard3,Pard6b,Pkn2,Pkp4,Plec,Pxn,Rassf8,Rcc2,Shroom2,Smad3,Smad7,Src,Tgfb2,Tns1,Trpv4,Wdr1,Wnt11
GO Biological Process	GO:0032364	oxygen homeostasis	224	1.8078e-10	2.32447e-06	1.03771e-08	13.738	0.873488	12	0.000293708	0.00403497	2728	0.126755	1	0.597439	3.11087	0.642907	2	5	0.000727008	0.4	unnamed,unnamed,unnamed,unnamed,unnamed,unnamed,unnamed,unnamed,unnamed,unnamed,unnamed,unnamed	Hif1a,Wnt7b
GO Biological Process	GO:0019637	organophosphate metabolic process	225	1.84809e-10	2.37628e-06	1.05612e-08	1.51583	161.628	245	0.0543469	0.0823806	1379	0.0219395	1	0.204567	1.19729	96.0503	115	747	0.041803	0.153949	unnamed,unnamed,unnamed,unnamed,unnamed,unnamed,unnamed,unnamed,unnamed,unnamed,unnamed,unnamed,unnamed,unnamed,unnamed,unnamed,unnamed,unnamed,unnamed,unnamed,unnamed,unnamed,unnamed,unnamed,unnamed,unnamed,unnamed,unnamed,unnamed,unnamed,unnamed,unnamed,unnamed,unnamed,unnamed,unnamed,unnamed,unnamed,unnamed,unnamed,unnamed,unnamed,unnamed,unnamed,unnamed,unnamed,unnamed,unnamed,unnamed,unnamed…	Abhd12,Ada,Adcy3,Adcy6,Adcy7,Adk,Agpat4,Ak2,Ak5,Ampd2,Angptl3,Atp5g3,Atp5j,Atp5o,Cds1,Cnp,Coa6,Cox4i1,Cox7c,Csf1r,Ctps,Dbi,Dctd,Dhfr,Dlat,Dld,Dlg1,Dlg3,Dut,Enpp1,Enpp7,Entpd1,Entpd7,Fam126a,Fam20c,Fbp1,G6pc2,G6pd2,Gapdh,Gart,Gata6,Gm5426,Gnpda1,Gpat3,Gpat4,Gpd1,Gpd1l,Gucy2d,Haao,Hk2,Idh2,Inpp5a,Inppl1,Ip6k2,Ippk,Kars,Kcnab2,Lcat,Lyst,Mboat2,Mdh1,Mocs1,Mtmr3,Mvk,Nadk2,Napepld,Ncf1,Ndufa12,Ndufb9,N…
GO Biological Process	GO:0006097	glyoxylate cycle	226	2.05939e-10	2.64796e-06	1.17166e-08	33.5911	0.238158	8	8.00801e-05	0.00268998	1156	0.0165279	1	0.183838	7.77717	0.257163	2	2	0.000727008	1	unnamed,unnamed,unnamed,unnamed,unnamed,unnamed,unnamed,unnamed	Idh1,Idh2
GO Biological Process	GO:0035986	senescence-associated heterochromatin focus assembly	227	2.19095e-10	2.81712e-06	1.24102e-08	11.708	1.11035	13	0.000373353	0.00437122	2309	0.0829954	1	0.462172	3.88859	0.514326	2	4	0.000727008	0.5	unnamed,unnamed,unnamed,unnamed,unnamed,unnamed,unnamed,unnamed,unnamed,unnamed,unnamed,unnamed,unnamed	Hmga1,Hmga2
GO Biological Process	GO:0030324	lung development	228	2.2017e-10	2.83095e-06	1.24164e-08	1.72717	87.4265	151	0.0293969	0.0507734	123	5.80575e-07	0.00746503	6.06913e-05	1.98168	26.7449	53	208	0.0192657	0.254808	unnamed,unnamed,unnamed,unnamed,unnamed,unnamed,unnamed,unnamed,unnamed,unnamed,unnamed,unnamed,unnamed,unnamed,unnamed,unnamed,unnamed,unnamed,unnamed,unnamed,unnamed,unnamed,unnamed,unnamed,unnamed,unnamed,unnamed,unnamed,unnamed,unnamed,unnamed,unnamed,unnamed,unnamed,unnamed,unnamed,unnamed,unnamed,unnamed,unnamed,unnamed,unnamed,unnamed,unnamed,unnamed,unnamed,unnamed,unnamed,unnamed,unnamed…	Ada,Atxn1,Bag6,Cic,Crispld2,Ctgf,Ctnnb1,Cux1,Dicer1,Epas1,Fbxw7,Fgfr2,Fgfr3,Fgfr4,Fndc3b,Foxp1,Gata6,Gli2,Hmga2,Hs6st1,Igfbp5,Itga3,Lama5,Mmp14,Myocd,Ncor2,Nfib,Notch1,Pdgfra,Pdpn,Pitx2,Pkd1,Prox1,Ptn,Sec24b,Selenon,Sim2,Smad2,Sox11,Sox2,Sox9,Sparc,Spdef,Srebf1,Stra6,Tgfbr2,Thra,Timeless,Tns3,Tshz3,Vegfa,Wnt11,Wnt7b
GO Biological Process	GO:0097012	response to granulocyte macrophage colony-stimulating factor	229	2.37407e-10	3.05259e-06	1.33301e-08	7.70382	2.2067	17	0.000741996	0.00571621	697	0.00343722	1	0.0634086	3.58946	1.67156	6	13	0.00218103	0.461539	unnamed,unnamed,unnamed,unnamed,unnamed,unnamed,unnamed,unnamed,unnamed,unnamed,unnamed,unnamed,unnamed,unnamed,unnamed,unnamed,unnamed	Akt1,Csf2,Etv3,Stat5a,Zfp36,Zfp36l2
GO Biological Process	GO:0046578	regulation of Ras protein signal transduction	230	2.59507e-10	3.33675e-06	1.45076e-08	1.83841	67.4496	124	0.0226798	0.0416947	184	8.25178e-06	0.106101	0.000576638	1.86057	26.8735	50	209	0.0181752	0.239234	unnamed,unnamed,unnamed,unnamed,unnamed,unnamed,unnamed,unnamed,unnamed,unnamed,unnamed,unnamed,unnamed,unnamed,unnamed,unnamed,unnamed,unnamed,unnamed,unnamed,unnamed,unnamed,unnamed,unnamed,unnamed,unnamed,unnamed,unnamed,unnamed,unnamed,unnamed,unnamed,unnamed,unnamed,unnamed,unnamed,unnamed,unnamed,unnamed,unnamed,unnamed,unnamed,unnamed,unnamed,unnamed,unnamed,unnamed,unnamed,unnamed,unnamed…	Abca1,Adra1a,Adra1b,Akap13,Arhgap24,Arhgef10,Arhgef10l,Arhgef11,Arhgef12,Arhgef2,Arhgef37,Arhgef4,Arhgef7,Auts2,Bcl6,Cyth1,Dab2ip,Dennd1a,Dgki,Dock2,F2rl2,Farp1,Fbp1,Fgd1,Flcn,Gpr4,Itga3,Itsn1,Mapkap1,Notch1,Notch2,Plekhg3,Plekhg4,Plekhg5,Prex1,Psd2,Rasa3,Robo1,Rtn4r,Sgsm3,Sh2b2,Sos2,Spata13,Ssx2ip,Stmn1,Tgfb2,Tiam2,Trio,Vav1,Vav2
GO Biological Process	GO:1905048	regulation of metallopeptidase activity	231	2.89416e-10	3.72132e-06	1.61096e-08	6.18016	3.23616	20	0.00108815	0.00672495	2215	0.0750614	1	0.435729	2.39298	1.67156	4	13	0.00145402	0.307692	unnamed,unnamed,unnamed,unnamed,unnamed,unnamed,unnamed,unnamed,unnamed,unnamed,unnamed,unnamed,unnamed,unnamed,unnamed,unnamed,unnamed,unnamed,unnamed,unnamed	Antxr1,Kars,Sorl1,Stat3
GO Biological Process	GO:0080135	regulation of cellular response to stress	232	2.8952e-10	3.72265e-06	1.60459e-08	1.4928	171.49	256	0.0576631	0.0860793	92	6.36768e-08	0.000818756	8.89952e-06	1.61909	72.2628	117	562	0.04253	0.208185	unnamed,unnamed,unnamed,unnamed,unnamed,unnamed,unnamed,unnamed,unnamed,unnamed,unnamed,unnamed,unnamed,unnamed,unnamed,unnamed,unnamed,unnamed,unnamed,unnamed,unnamed,unnamed,unnamed,unnamed,unnamed,unnamed,unnamed,unnamed,unnamed,unnamed,unnamed,unnamed,unnamed,unnamed,unnamed,unnamed,unnamed,unnamed,unnamed,unnamed,unnamed,unnamed,unnamed,unnamed,unnamed,unnamed,unnamed,unnamed,unnamed,unnamed…	Ackr3,Akt1,App,Axin2,Babam2,Bag6,Bcap31,Bcl6,Bclaf1,Casp9,Cd34,Cdk6,Chordc1,Cntf,Ctgf,Ctnnb1,Dab2,Dab2ip,Ddah1,Ddx11,Ddx39b,Dhfr,Dlg1,Dtnbp1,Dyrk1a,Edn1,Endog,Eya2,Eya3,Ezr,Fbln5,Fbxw7,Fign,Foxo1,Foxo3,Foxp1,Fzd1,Gab1,Gadd45b,Gadd45g,Helb,Hic1,Hif1a,Hk2,Hmga1,Hmga2,Hspb1,Igf1r,Kars,Klf4,Lmnb1,Lrig2,Magi3,Map2k4,Map3k1,Map3k4,Map3k7,Mapk8ip1,Mcl1,Mgmt,Nacc2,Ncf1,Nuak1,Ogg1,Otub1,Paxip1,Pdcd4,Pias4…
GO Biological Process	GO:0001890	placenta development	233	2.95491e-10	3.79942e-06	1.63065e-08	1.97874	51.0426	101	0.0171629	0.033961	313	0.000126761	1	0.00520734	1.79137	22.8875	41	178	0.0149037	0.230337	unnamed,unnamed,unnamed,unnamed,unnamed,unnamed,unnamed,unnamed,unnamed,unnamed,unnamed,unnamed,unnamed,unnamed,unnamed,unnamed,unnamed,unnamed,unnamed,unnamed,unnamed,unnamed,unnamed,unnamed,unnamed,unnamed,unnamed,unnamed,unnamed,unnamed,unnamed,unnamed,unnamed,unnamed,unnamed,unnamed,unnamed,unnamed,unnamed,unnamed,unnamed,unnamed,unnamed,unnamed,unnamed,unnamed,unnamed,unnamed,unnamed,unnamed…	Ada,Akt1,Arid1a,Birc2,Bmp7,Bptf,Cebpb,Csf2,Ctsl,Dcn,Dlx3,Epas1,Erf,Esrrb,Fbxw8,Fgfr2,Gab1,Gata2,Ghsr,Gja1,Grb2,Hectd1,Hey1,Hif1a,Hnf1a,Hs6st1,Htra1,Il10,Itgav,Map3k4,Ncoa3,Notch2,Pdgfb,Pkd1,Plcd1,Plcd3,Ptgs2,Snai1,Tfeb,Vash2,Wnt7b
GO Biological Process	GO:0003007	heart morphogenesis	234	3.19076e-10	4.10268e-06	1.75328e-08	1.62603	111.929	182	0.0376358	0.061197	73	1.65384e-08	0.00021265	2.91302e-06	2.01401	32.2739	65	251	0.0236278	0.258964	unnamed,unnamed,unnamed,unnamed,unnamed,unnamed,unnamed,unnamed,unnamed,unnamed,unnamed,unnamed,unnamed,unnamed,unnamed,unnamed,unnamed,unnamed,unnamed,unnamed,unnamed,unnamed,unnamed,unnamed,unnamed,unnamed,unnamed,unnamed,unnamed,unnamed,unnamed,unnamed,unnamed,unnamed,unnamed,unnamed,unnamed,unnamed,unnamed,unnamed,unnamed,unnamed,unnamed,unnamed,unnamed,unnamed,unnamed,unnamed,unnamed,unnamed…	Acvr1,Atf2,Axin2,Bmp7,Chd7,Cluap1,Col5a1,Ctnnb1,Dicer1,Dll1,Dsp,Fat4,Fgfr2,Fhl2,Fzd1,Gata6,Gja1,Gsk3a,Hey1,Hif1a,Ift57,Jun,Lemd2,Mib1,Mical2,Mtor,Myl2,Ncor2,Nedd4,Nfatc1,Notch1,Notch2,Nrp2,Olfm1,Parva,Pdcd4,Pitx2,Plxnd1,Prox1,Rara,Rarb,S1pr1,Sec24b,Smad3,Smad4,Smad6,Smad7,Smarca4,Snai1,Sox11,Sox9,Sufu,Tbx3,Tead1,Tek,Tgfb2,Tgfbr2,Tgfbr3,Tnni1,Ube4b,Vegfa,Wnt11,Wnt16,Zfpm1,Zmiz1
GO Biological Process	GO:0042593	glucose homeostasis	235	3.34484e-10	4.30079e-06	1.83012e-08	1.9446	53.9957	105	0.0181559	0.035306	373	0.00031162	1	0.0107421	1.69755	25.3305	43	197	0.0156307	0.218274	unnamed,unnamed,unnamed,unnamed,unnamed,unnamed,unnamed,unnamed,unnamed,unnamed,unnamed,unnamed,unnamed,unnamed,unnamed,unnamed,unnamed,unnamed,unnamed,unnamed,unnamed,unnamed,unnamed,unnamed,unnamed,unnamed,unnamed,unnamed,unnamed,unnamed,unnamed,unnamed,unnamed,unnamed,unnamed,unnamed,unnamed,unnamed,unnamed,unnamed,unnamed,unnamed,unnamed,unnamed,unnamed,unnamed,unnamed,unnamed,unnamed,unnamed…	Abcc8,Adipor1,Adra1b,Akt1,Ankrd26,Bhlha15,Cacna1a,Cacna1c,Cnr1,Cry2,Dbh,Endog,Fgfr4,Foxo1,Foxo3,G6pc2,Gas6,Gclm,Gper1,Gprc5b,Hif1a,Hk2,Hnf1a,Hnf4a,Igf1r,Igfbp5,Irs2,Kcnj11,Mtnr1b,Ncor2,Pck1,Pik3r1,Pomc,Rbm4,Serpinf1,Sesn3,Sh2b2,Sidt2,Slc16a1,Stat3,Tjp1,Trpv4,Wfs1
GO Biological Process	GO:0070602	regulation of centromeric sister chromatid cohesion	236	3.34617e-10	4.30251e-06	1.8231e-08	8.99717	1.66719	15	0.000560589	0.00504371	2309	0.0829954	1	0.462172	3.88859	0.514326	2	4	0.000727008	0.5	unnamed,unnamed,unnamed,unnamed,unnamed,unnamed,unnamed,unnamed,unnamed,unnamed,unnamed,unnamed,unnamed,unnamed,unnamed	Axin2,Ctnnb1
GO Biological Process	GO:0055006	cardiac cell development	237	3.37016e-10	4.33335e-06	1.82842e-08	2.63428	20.8786	55	0.00702036	0.0184936	242	3.47577e-05	0.446914	0.00184675	2.59239	7.71489	20	60	0.00727008	0.333333	unnamed,unnamed,unnamed,unnamed,unnamed,unnamed,unnamed,unnamed,unnamed,unnamed,unnamed,unnamed,unnamed,unnamed,unnamed,unnamed,unnamed,unnamed,unnamed,unnamed,unnamed,unnamed,unnamed,unnamed,unnamed,unnamed,unnamed,unnamed,unnamed,unnamed,unnamed,unnamed,unnamed,unnamed,unnamed,unnamed,unnamed,unnamed,unnamed,unnamed,unnamed,unnamed,unnamed,unnamed,unnamed,unnamed,unnamed,unnamed,unnamed,unnamed…	Atg7,Dicer1,Fhl2,Map2k4,Mef2a,Mtor,Myl2,Mylk3,Myo18b,Notch1,Pdcd4,Pdgfra,Pdgfrb,Pitx2,Prox1,Smad6,Speg,Tbx3,Tgfbr3,Vegfa
GO Biological Process	GO:0071802	negative regulation of podosome assembly	238	3.45525e-10	4.44276e-06	1.86671e-08	74.7337	0.0802851	6	2.69956e-05	0.00201748	2866	0.128581	1	0.576867	7.77717	0.128581	1	1	0.000363504	1	unnamed,unnamed,unnamed,unnamed,unnamed,unnamed	Arhgef2
GO Biological Process	GO:0048729	tissue morphogenesis	239	3.87444e-10	4.98176e-06	2.08442e-08	1.40464	238.495	335	0.0801935	0.112643	19	9.56019e-13	1.22925e-08	6.46973e-10	1.80359	78.1775	141	608	0.0512541	0.231908	unnamed,unnamed,unnamed,unnamed,unnamed,unnamed,unnamed,unnamed,unnamed,unnamed,unnamed,unnamed,unnamed,unnamed,unnamed,unnamed,unnamed,unnamed,unnamed,unnamed,unnamed,unnamed,unnamed,unnamed,unnamed,unnamed,unnamed,unnamed,unnamed,unnamed,unnamed,unnamed,unnamed,unnamed,unnamed,unnamed,unnamed,unnamed,unnamed,unnamed,unnamed,unnamed,unnamed,unnamed,unnamed,unnamed,unnamed,unnamed,unnamed,unnamed…	Acvr1,Adarb1,Aldh1a1,Arhgap24,Arid1a,B4galt1,Bcl10,Bmp7,Btrc,Camsap3,Chd7,Cluap1,Col4a1,Col5a1,Crb2,Ctnnb1,Ctsl,Dicer1,Dlg1,Dlg3,Dll1,Dsp,Edn1,Ednra,Efnb2,Enah,Ext2,Fat4,Fgfr2,Fgfr3,Foxf2,Foxq1,Frs2,Fzd1,Gatad2a,Gbx2,Gdf2,Gja1,Gli2,Gna13,Grb2,Hectd1,Hey1,Hif1a,Hmga2,Hnf1a,Hoxd11,Hoxd13,Hs2st1,Id4,Ift57,Igf1r,Igfbp5,Il10,Intu,Itga3,Kdm6b,Klf4,Klhl3,Lama5,Lgr4,Lmo4,Macf1,Map3k1,Map3k7,Matn1,Mib1,Mi…
GO Biological Process	GO:0007568	aging	240	4.17582e-10	5.36927e-06	2.2372e-08	1.76388	77.6697	137	0.0261162	0.0460659	318	0.000133708	1	0.00540634	1.64693	32.7883	54	255	0.0196292	0.211765	unnamed,unnamed,unnamed,unnamed,unnamed,unnamed,unnamed,unnamed,unnamed,unnamed,unnamed,unnamed,unnamed,unnamed,unnamed,unnamed,unnamed,unnamed,unnamed,unnamed,unnamed,unnamed,unnamed,unnamed,unnamed,unnamed,unnamed,unnamed,unnamed,unnamed,unnamed,unnamed,unnamed,unnamed,unnamed,unnamed,unnamed,unnamed,unnamed,unnamed,unnamed,unnamed,unnamed,unnamed,unnamed,unnamed,unnamed,unnamed,unnamed,unnamed…	Ada,Adra1a,Akt1,App,Casp9,Cldn1,Cnp,Cnr1,Ctgf,Ctsl,Dcn,Dld,Dnmt3a,Edn1,Ednrb,Endog,Fads1,Fos,Foxo3,Gclm,Gnrh1,Grb2,Gsk3a,Hmga1,Hmga2,Igfbp2,Igfbp5,Il10,Jun,Mbd2,Mnt,Morc3,Mtor,Napepld,Ogg1,P2ry1,Pck1,Pdcd4,Pde4d,Pebp1,Ppp1r9b,Prdm2,Prkcd,Ptgs2,Serpinf1,Srebf1,Stat3,Tbx3,Tfcp2l1,Tgfbr2,Ucp3,Wnt16,Zfp217,Zmiz1
GO Biological Process	GO:0034763	negative regulation of transmembrane transport	241	4.49274e-10	5.77676e-06	2.397e-08	2.40708	26.5883	64	0.00894024	0.0215198	827	0.00578835	1	0.0899959	1.77522	11.8295	21	92	0.00763359	0.228261	unnamed,unnamed,unnamed,unnamed,unnamed,unnamed,unnamed,unnamed,unnamed,unnamed,unnamed,unnamed,unnamed,unnamed,unnamed,unnamed,unnamed,unnamed,unnamed,unnamed,unnamed,unnamed,unnamed,unnamed,unnamed,unnamed,unnamed,unnamed,unnamed,unnamed,unnamed,unnamed,unnamed,unnamed,unnamed,unnamed,unnamed,unnamed,unnamed,unnamed,unnamed,unnamed,unnamed,unnamed,unnamed,unnamed,unnamed,unnamed,unnamed,unnamed…	Agrn,Akt1,Akt2,Ank3,Calm1,Calm2,Camk2d,Casq2,Drd3,Fgf12,Gnb5,Irs2,Kcne1,Kcnh2,Mtor,Nedd4,Nedd4l,Oaz2,Ppif,Stk39,Stoml1
GO Biological Process	GO:0034655	nucleobase-containing compound catabolic process	242	4.94497e-10	6.35824e-06	2.62737e-08	2.07087	42.4943	88	0.0142886	0.0295898	618	0.0023582	1	0.0490644	1.53451	28.6737	44	223	0.0159942	0.197309	unnamed,unnamed,unnamed,unnamed,unnamed,unnamed,unnamed,unnamed,unnamed,unnamed,unnamed,unnamed,unnamed,unnamed,unnamed,unnamed,unnamed,unnamed,unnamed,unnamed,unnamed,unnamed,unnamed,unnamed,unnamed,unnamed,unnamed,unnamed,unnamed,unnamed,unnamed,unnamed,unnamed,unnamed,unnamed,unnamed,unnamed,unnamed,unnamed,unnamed,unnamed,unnamed,unnamed,unnamed,unnamed,unnamed,unnamed,unnamed,unnamed,unnamed…	Ada,Ago1,Ago3,Auh,Cnot2,Cnot8,Cnp,Ctif,Dcp1a,Dcp2,Dicer1,Dnase1l3,Dut,Endog,Enpp1,Entpd1,Entpd7,Etf1,Exosc10,Gm4737,Khsrp,Lsm6,Mgat1,Mtpap,Ncf1,Nudt3,Nudt4,Papd4,Pde10a,Pde12,Pde4d,Prpf18,Sidt2,Skiv2l2,Smg6,Smg7,Snd1,Thrap3,Upf2,Upp2,Vcp,Zc3h12d,Zfp36,Zfp36l2
GO Biological Process	GO:1902115	regulation of organelle assembly	243	5.23268e-10	6.72818e-06	2.7688e-08	2.15527	37.1183	80	0.0124809	0.0268998	2207	0.0740018	1	0.431135	1.32901	20.3159	27	158	0.00981461	0.170886	unnamed,unnamed,unnamed,unnamed,unnamed,unnamed,unnamed,unnamed,unnamed,unnamed,unnamed,unnamed,unnamed,unnamed,unnamed,unnamed,unnamed,unnamed,unnamed,unnamed,unnamed,unnamed,unnamed,unnamed,unnamed,unnamed,unnamed,unnamed,unnamed,unnamed,unnamed,unnamed,unnamed,unnamed,unnamed,unnamed,unnamed,unnamed,unnamed,unnamed,unnamed,unnamed,unnamed,unnamed,unnamed,unnamed,unnamed,unnamed,unnamed,unnamed…	Akap13,Arhgef2,Asap1,Atxn2,Chmp2a,Chmp4b,Cnot2,Crocc,Csf2,Cyld,Edn1,Ezr,Fez2,Ift140,Il5,Mapk9,Mns1,Mtmr3,Mylk3,Prox1,Rbm14,Sept9,Smad4,Src,Tbc1d12,Tbc1d30,Vdac3
GO Biological Process	GO:1901701	cellular response to oxygen-containing compound	244	5.23514e-10	6.73135e-06	2.75875e-08	1.3849	256.336	355	0.0861923	0.119368	209	1.62819e-05	0.209353	0.00100169	1.38778	107.365	149	835	0.0541621	0.178443	unnamed,unnamed,unnamed,unnamed,unnamed,unnamed,unnamed,unnamed,unnamed,unnamed,unnamed,unnamed,unnamed,unnamed,unnamed,unnamed,unnamed,unnamed,unnamed,unnamed,unnamed,unnamed,unnamed,unnamed,unnamed,unnamed,unnamed,unnamed,unnamed,unnamed,unnamed,unnamed,unnamed,unnamed,unnamed,unnamed,unnamed,unnamed,unnamed,unnamed,unnamed,unnamed,unnamed,unnamed,unnamed,unnamed,unnamed,unnamed,unnamed,unnamed…	Abca1,Actr2,Adcy3,Adcy6,Adcy7,Akt1,Akt2,Akt3,App,Arhgef2,Arid1b,Atg7,Bcar1,Cacna1a,Camk2a,Capn2,Casp9,Ccl20,Cd180,Cdk6,Cebpb,Cebpe,Chrm1,Cldn1,Col16a1,Col4a1,Col6a1,Cpeb4,Csf2,Ctnnb1,Dab2ip,Dapk1,Ddx11,Dnmt3a,Edn1,Ednrb,Eef2k,Efna5,Egr1,Endog,Enpp1,Ezr,Fam210b,Fancc,Fbn1,Fos,Foxo1,Foxo3,Foxp1,Fyn,Gas6,Gclm,Ghsr,Gnai2,Gpd1,Gper1,Grb2,Gsk3a,Ifng,Igf1r,Igfbp5,Il10,Ipo5,Irak2,Irf8,Irs2,Itpr2,Jun,Kcnj…
GO Biological Process	GO:1905477	positive regulation of protein localization to membrane	245	5.40145e-10	6.94518e-06	2.83477e-08	2.6544	19.9669	53	0.00671381	0.0178211	937	0.0081407	1	0.111711	1.78032	10.6723	19	83	0.00690658	0.228916	unnamed,unnamed,unnamed,unnamed,unnamed,unnamed,unnamed,unnamed,unnamed,unnamed,unnamed,unnamed,unnamed,unnamed,unnamed,unnamed,unnamed,unnamed,unnamed,unnamed,unnamed,unnamed,unnamed,unnamed,unnamed,unnamed,unnamed,unnamed,unnamed,unnamed,unnamed,unnamed,unnamed,unnamed,unnamed,unnamed,unnamed,unnamed,unnamed,unnamed,unnamed,unnamed,unnamed,unnamed,unnamed,unnamed,unnamed,unnamed,unnamed,unnamed…	Akt1,Akt2,Ank3,Cemip,Dlg1,Ezr,Fyn,Gper1,Ifng,Itga3,Itgb1bp1,Kcnj11,Lrp1,Lrp4,Mesd,Mff,Ppp1r9b,Ptn,Rer1
GO Biological Process	GO:0051224	negative regulation of protein transport	246	6.4063e-10	8.23722e-06	3.34846e-08	1.94918	51.8167	101	0.0174232	0.033961	1120	0.0145185	1	0.166677	1.42769	26.6164	38	207	0.0138132	0.183575	unnamed,unnamed,unnamed,unnamed,unnamed,unnamed,unnamed,unnamed,unnamed,unnamed,unnamed,unnamed,unnamed,unnamed,unnamed,unnamed,unnamed,unnamed,unnamed,unnamed,unnamed,unnamed,unnamed,unnamed,unnamed,unnamed,unnamed,unnamed,unnamed,unnamed,unnamed,unnamed,unnamed,unnamed,unnamed,unnamed,unnamed,unnamed,unnamed,unnamed,unnamed,unnamed,unnamed,unnamed,unnamed,unnamed,unnamed,unnamed,unnamed,unnamed…	Abcc8,Acvr1c,Axin2,Bmp8a,Cd34,Cyld,Dab2ip,Drd3,Dyrk2,Ezr,Fzd1,Gas6,Ghsr,Idh2,Il10,Itgb1bp1,Kcne1,Kcnj11,Lgals9,Lgr4,Lrrc32,Lyplal1,Mtor,Ndfip1,Pkd1,Pkig,Ppm1b,Psmd9,Ptger4,Sfrp1,Srebf1,Sufu,Thra,Tnfrsf21,Tnfrsf9,Ube2g2,Uts2,Wwp2
GO Biological Process	GO:0060253	negative regulation of glial cell proliferation	247	6.57207e-10	8.45037e-06	3.4212e-08	3.93442	7.62502	30	0.00256389	0.0100874	344	0.000205136	1	0.00766755	4.14783	1.92872	8	15	0.00290803	0.533333	unnamed,unnamed,unnamed,unnamed,unnamed,unnamed,unnamed,unnamed,unnamed,unnamed,unnamed,unnamed,unnamed,unnamed,unnamed,unnamed,unnamed,unnamed,unnamed,unnamed,unnamed,unnamed,unnamed,unnamed,unnamed,unnamed,unnamed,unnamed,unnamed,unnamed	Abcc8,Dicer1,Idh2,Notch1,Ptn,Rnf10,Ski,Sox11
GO Biological Process	GO:0097194	execution phase of apoptosis	248	6.62534e-10	8.51886e-06	3.43502e-08	4.83474	4.96408	24	0.00166916	0.00806994	1300	0.0190908	1	0.188822	2.04662	4.8861	10	38	0.00363504	0.263158	unnamed,unnamed,unnamed,unnamed,unnamed,unnamed,unnamed,unnamed,unnamed,unnamed,unnamed,unnamed,unnamed,unnamed,unnamed,unnamed,unnamed,unnamed,unnamed,unnamed,unnamed,unnamed,unnamed,unnamed	Acvr1c,Akt1,Casp9,Dicer1,Dnase1l3,Endog,Gper1,Stk24,Taok3,Xkr8
GO Biological Process	GO:0009894	regulation of catabolic process	249	7.0151e-10	9.02001e-06	3.6225e-08	1.56908	127.463	200	0.0428592	0.0672495	251	4.55512e-05	0.585697	0.00233345	1.49374	61.5905	92	479	0.0334424	0.192067	unnamed,unnamed,unnamed,unnamed,unnamed,unnamed,unnamed,unnamed,unnamed,unnamed,unnamed,unnamed,unnamed,unnamed,unnamed,unnamed,unnamed,unnamed,unnamed,unnamed,unnamed,unnamed,unnamed,unnamed,unnamed,unnamed,unnamed,unnamed,unnamed,unnamed,unnamed,unnamed,unnamed,unnamed,unnamed,unnamed,unnamed,unnamed,unnamed,unnamed,unnamed,unnamed,unnamed,unnamed,unnamed,unnamed,unnamed,unnamed,unnamed,unnamed…	Adra1b,Ago2,Akt1,Akt2,Angptl3,Anks1,Anxa2,Atg7,Aurka,Bag6,Bcap31,Btrc,Cbfa2t3,Cd81,Cnot8,Cnr1,Csnk1d,Csnk1e,Dab2,Dab2ip,Disc1,Endog,Ezr,Fbp1,Fbxw7,Foxo1,Fyn,Gja1,Gpd1,Hif1a,Idh1,Ifng,Il10,Irs2,Khsrp,Klhl40,Lats1,Ldlr,Lrig2,Lrp1,Lrpprc,Mtor,Mycbp2,Nanos3,Ndfip1,Ndufa13,Nedd4,Nkd1,Nrd1,Oaz2,Odc1,P2rx7,Pacsin3,Pik3cg,Pkd1,Ppara,Ppp2r3a,Prkcd,Ptpn1,Rad23b,Rarres2,Rhbdd3,Rnf114,Rnf144a,Rnf144b,Rnf19b,…
GO Biological Process	GO:0030279	negative regulation of ossification	250	7.24518e-10	9.31585e-06	3.72634e-08	2.29039	30.1259	69	0.0101298	0.0232011	296	0.000103221	1	0.00448384	2.26424	10.1579	23	79	0.0083606	0.291139	unnamed,unnamed,unnamed,unnamed,unnamed,unnamed,unnamed,unnamed,unnamed,unnamed,unnamed,unnamed,unnamed,unnamed,unnamed,unnamed,unnamed,unnamed,unnamed,unnamed,unnamed,unnamed,unnamed,unnamed,unnamed,unnamed,unnamed,unnamed,unnamed,unnamed,unnamed,unnamed,unnamed,unnamed,unnamed,unnamed,unnamed,unnamed,unnamed,unnamed,unnamed,unnamed,unnamed,unnamed,unnamed,unnamed,unnamed,unnamed,unnamed,unnamed…	Axin2,Cdk6,Enpp1,Fndc3b,Gdf10,Hdac7,Hif1a,Igfbp5,Kremen1,Limd1,Lrp4,Nfatc1,Notch1,Rflna,Sfrp1,Ski,Smad3,Smad6,Smurf1,Sox2,Sox9,Tob1,Twsg1
GO Biological Process	GO:0070306	lens fiber cell differentiation	251	7.36171e-10	9.46569e-06	3.77119e-08	3.31901	11.1479	37	0.00374846	0.0124412	257	5.32646e-05	0.684877	0.00266489	3.45652	3.4717	12	27	0.00436205	0.444444	unnamed,unnamed,unnamed,unnamed,unnamed,unnamed,unnamed,unnamed,unnamed,unnamed,unnamed,unnamed,unnamed,unnamed,unnamed,unnamed,unnamed,unnamed,unnamed,unnamed,unnamed,unnamed,unnamed,unnamed,unnamed,unnamed,unnamed,unnamed,unnamed,unnamed,unnamed,unnamed,unnamed,unnamed,unnamed,unnamed,unnamed	Bfsp2,Cryaa,Fgfr2,Fgfr3,Frs2,Maf,Prox1,Smad3,Smarca4,Tdrd7,Tmod1,Vim
GO Biological Process	GO:1901342	regulation of vasculature development	252	7.41728e-10	9.53714e-06	3.78458e-08	1.70954	85.988	147	0.0289132	0.0494284	69	1.11424e-08	0.000143269	2.07637e-06	2.02084	32.6597	66	254	0.0239913	0.259842	unnamed,unnamed,unnamed,unnamed,unnamed,unnamed,unnamed,unnamed,unnamed,unnamed,unnamed,unnamed,unnamed,unnamed,unnamed,unnamed,unnamed,unnamed,unnamed,unnamed,unnamed,unnamed,unnamed,unnamed,unnamed,unnamed,unnamed,unnamed,unnamed,unnamed,unnamed,unnamed,unnamed,unnamed,unnamed,unnamed,unnamed,unnamed,unnamed,unnamed,unnamed,unnamed,unnamed,unnamed,unnamed,unnamed,unnamed,unnamed,unnamed,unnamed…	Abcc8,Adgrb2,Angptl3,Bmp7,Btg1,Cd34,Col4a2,Col4a3,Ctnnb1,Cx3cl1,Cxcr3,Dab2ip,Dcn,Ddah1,Dll1,Efnb2,Egr1,Fbxw7,Flcn,Gata2,Gata6,Gdf2,Ghsr,Gper1,Gpr4,Gtf2i,Hdac7,Hey1,Hif1a,Hmga2,Hspb1,Ifng,Itgb1bp1,Jak1,Jcad,Kit,Klf4,Notch1,Pdcd4,Pdgfb,Pgf,Plxnd1,Ptgs2,Ptn,Ptprm,Pxn,Rapgef2,Rapgef3,Runx1,Sash1,Sema5a,Serpinf1,Sparc,Stab1,Stat3,Sulf1,Tcf4,Tek,Tgfbr2,Thbs2,Tmem2,Uts2,Vash2,Vegfa,Vegfc,Wisp3
GO Biological Process	GO:0009108	coenzyme biosynthetic process	253	7.45627e-10	9.58727e-06	3.78944e-08	2.57469	21.3618	55	0.00718286	0.0184936	889	0.00732795	1	0.105987	1.76754	11.3152	20	88	0.00727008	0.227273	unnamed,unnamed,unnamed,unnamed,unnamed,unnamed,unnamed,unnamed,unnamed,unnamed,unnamed,unnamed,unnamed,unnamed,unnamed,unnamed,unnamed,unnamed,unnamed,unnamed,unnamed,unnamed,unnamed,unnamed,unnamed,unnamed,unnamed,unnamed,unnamed,unnamed,unnamed,unnamed,unnamed,unnamed,unnamed,unnamed,unnamed,unnamed,unnamed,unnamed,unnamed,unnamed,unnamed,unnamed,unnamed,unnamed,unnamed,unnamed,unnamed,unnamed…	Acly,Dhfr,Dlat,Dld,Gart,Haao,Idh2,Mat2a,Mmadhc,Mocs1,Mthfd1l,Nadk2,Nmnat2,Nmnat3,Pank1,Pank3,Pdha2,Pdss2,Pnpo,Rfk
GO Biological Process	GO:0060711	labyrinthine layer development	254	7.61677e-10	9.79364e-06	3.85576e-08	2.75128	17.8099	49	0.00598854	0.0164761	968	0.00905619	1	0.120294	1.91242	7.84347	15	61	0.00545256	0.245902	unnamed,unnamed,unnamed,unnamed,unnamed,unnamed,unnamed,unnamed,unnamed,unnamed,unnamed,unnamed,unnamed,unnamed,unnamed,unnamed,unnamed,unnamed,unnamed,unnamed,unnamed,unnamed,unnamed,unnamed,unnamed,unnamed,unnamed,unnamed,unnamed,unnamed,unnamed,unnamed,unnamed,unnamed,unnamed,unnamed,unnamed,unnamed,unnamed,unnamed,unnamed,unnamed,unnamed,unnamed,unnamed,unnamed,unnamed,unnamed,unnamed	Akt1,Bmp7,Erf,Fbxw8,Fgfr2,Gab1,Grb2,Hey1,Hs6st1,Il10,Ncoa3,Plcd1,Plcd3,Vash2,Wnt7b
GO Biological Process	GO:0033483	gas homeostasis	255	7.65698e-10	9.84535e-06	3.86092e-08	10.5416	1.23321	13	0.000414663	0.00437122	1863	0.049796	1	0.34368	3.33307	0.90007	3	7	0.00109051	0.428571	unnamed,unnamed,unnamed,unnamed,unnamed,unnamed,unnamed,unnamed,unnamed,unnamed,unnamed,unnamed,unnamed	Adnp,Hif1a,Wnt7b
GO Biological Process	GO:0048514	blood vessel morphogenesis	256	8.22479e-10	1.05754e-05	4.13103e-08	1.50055	158.609	238	0.0533318	0.0800269	40	7.27784e-11	9.35785e-07	2.33946e-08	1.91527	51.6897	99	402	0.0359869	0.246269	unnamed,unnamed,unnamed,unnamed,unnamed,unnamed,unnamed,unnamed,unnamed,unnamed,unnamed,unnamed,unnamed,unnamed,unnamed,unnamed,unnamed,unnamed,unnamed,unnamed,unnamed,unnamed,unnamed,unnamed,unnamed,unnamed,unnamed,unnamed,unnamed,unnamed,unnamed,unnamed,unnamed,unnamed,unnamed,unnamed,unnamed,unnamed,unnamed,unnamed,unnamed,unnamed,unnamed,unnamed,unnamed,unnamed,unnamed,unnamed,unnamed,unnamed…	Ackr3,Acvr1,Angptl3,Anpep,Anxa2,Arhgap24,B4galt1,Cd34,Cdh2,Chd7,Col4a1,Col4a2,Ctgf,Ctnnb1,Cx3cl1,Cxcr3,Dab2ip,Dicer1,Dll1,Edn1,Ednra,Efnb2,Epas1,Ephb3,Fbxw7,Fgfr2,Gbx2,Gdf2,Gja1,Gna13,Gpr4,Hdac7,Hey1,Hif1a,Hif3a,Hs6st1,Hspg2,Itgav,Itgb1bp1,Jam3,Jun,Lrp1,Map3k7,Mcam,Mmp14,Myh9,Mylk,Myo18b,Myocd,Nedd4,Notch1,Notch2,Notch3,Nrp2,Otulin,Parva,Paxip1,Pdgfb,Pdgfra,Pdgfrb,Pecam1,Pgf,Pik3cb,Pik3cg,Pitx2,P…
GO Biological Process	GO:0061037	negative regulation of cartilage development	257	8.42544e-10	1.08334e-05	4.21534e-08	3.30203	11.2052	37	0.00376773	0.0124412	720	0.00378494	1	0.0675928	2.6921	3.34312	9	26	0.00327154	0.346154	unnamed,unnamed,unnamed,unnamed,unnamed,unnamed,unnamed,unnamed,unnamed,unnamed,unnamed,unnamed,unnamed,unnamed,unnamed,unnamed,unnamed,unnamed,unnamed,unnamed,unnamed,unnamed,unnamed,unnamed,unnamed,unnamed,unnamed,unnamed,unnamed,unnamed,unnamed,unnamed,unnamed,unnamed,unnamed,unnamed,unnamed	Adamts7,Ctnnb1,Gli2,Nkx3-2,Rara,Rarb,Rflna,Sox9,Tgfb2
GO Biological Process	GO:0035023	regulation of Rho protein signal transduction	258	9.39604e-10	1.20814e-05	4.68272e-08	2.08266	40.333	84	0.0135619	0.0282448	240	3.41967e-05	0.439701	0.00183209	2.05317	16.0727	33	125	0.0119956	0.264	unnamed,unnamed,unnamed,unnamed,unnamed,unnamed,unnamed,unnamed,unnamed,unnamed,unnamed,unnamed,unnamed,unnamed,unnamed,unnamed,unnamed,unnamed,unnamed,unnamed,unnamed,unnamed,unnamed,unnamed,unnamed,unnamed,unnamed,unnamed,unnamed,unnamed,unnamed,unnamed,unnamed,unnamed,unnamed,unnamed,unnamed,unnamed,unnamed,unnamed,unnamed,unnamed,unnamed,unnamed,unnamed,unnamed,unnamed,unnamed,unnamed,unnamed…	Abca1,Adra1a,Adra1b,Akap13,Arhgef10,Arhgef10l,Arhgef11,Arhgef12,Arhgef2,Arhgef37,Arhgef4,Arhgef7,Bcl6,F2rl2,Farp1,Fgd1,Flcn,Gpr4,Itga3,Itsn1,Plekhg3,Plekhg4,Plekhg5,Prex1,Robo1,Rtn4r,Sos2,Spata13,Stmn1,Tiam2,Trio,Vav1,Vav2
GO Biological Process	GO:0010821	regulation of mitochondrion organization	259	9.60146e-10	1.23456e-05	4.76662e-08	2.02303	44.4877	90	0.0149589	0.0302623	938	0.00817104	1	0.112008	1.47238	26.4878	39	206	0.0141767	0.18932	unnamed,unnamed,unnamed,unnamed,unnamed,unnamed,unnamed,unnamed,unnamed,unnamed,unnamed,unnamed,unnamed,unnamed,unnamed,unnamed,unnamed,unnamed,unnamed,unnamed,unnamed,unnamed,unnamed,unnamed,unnamed,unnamed,unnamed,unnamed,unnamed,unnamed,unnamed,unnamed,unnamed,unnamed,unnamed,unnamed,unnamed,unnamed,unnamed,unnamed,unnamed,unnamed,unnamed,unnamed,unnamed,unnamed,unnamed,unnamed,unnamed,unnamed…	Acaa2,Akt1,Bcl2l11,Bnip3l,Cdk5rap1,Cttn,Dcn,Ddhd1,Dph6,Fbxw7,Flcn,Gper1,Gsk3a,Hhat,Hif1a,Hip1r,Hk2,Kcnn3,Lrpprc,Malsu1,Mff,Mgarp,Micall2,Mis18a,Mrps27,Ppif,Pycard,Rnf41,Siva1,Slc25a5,Srebf1,Tmem14a,Tomm7,Tsfm,Uqcc1,Uqcc2,Usp36,Zbtb17,Zdhhc8
GO Biological Process	GO:0010766	negative regulation of sodium ion transport	260	1.01112e-09	1.3001e-05	5.00037e-08	4.54562	5.4998	25	0.00184929	0.00840619	524	0.00144329	1	0.0354156	3.62935	1.92872	7	15	0.00254453	0.466667	unnamed,unnamed,unnamed,unnamed,unnamed,unnamed,unnamed,unnamed,unnamed,unnamed,unnamed,unnamed,unnamed,unnamed,unnamed,unnamed,unnamed,unnamed,unnamed,unnamed,unnamed,unnamed,unnamed,unnamed,unnamed	Agrn,Camk2d,Drd3,Nedd4,Nedd4l,Stk39,Stoml1
GO Biological Process	GO:0060537	muscle tissue development	261	1.03539e-09	1.3313e-05	5.10076e-08	1.54768	133.749	207	0.0449727	0.0696032	108	1.97437e-07	0.00253864	2.3506e-05	1.79655	42.3033	76	329	0.0276263	0.231003	unnamed,unnamed,unnamed,unnamed,unnamed,unnamed,unnamed,unnamed,unnamed,unnamed,unnamed,unnamed,unnamed,unnamed,unnamed,unnamed,unnamed,unnamed,unnamed,unnamed,unnamed,unnamed,unnamed,unnamed,unnamed,unnamed,unnamed,unnamed,unnamed,unnamed,unnamed,unnamed,unnamed,unnamed,unnamed,unnamed,unnamed,unnamed,unnamed,unnamed,unnamed,unnamed,unnamed,unnamed,unnamed,unnamed,unnamed,unnamed,unnamed,unnamed…	1190002N15Rik,Acvr1,Akap13,Arid1a,Atg7,Bmp7,Cfl2,Chd7,Ctnnb1,Dcn,Dicer1,Dlg1,Dll1,Dsp,Egr1,Egr2,Eya2,Fgfr2,Fhl2,Flnb,Fos,Foxp1,Gata6,Hey1,Hoxd10,Hspg2,Ifrd1,Kdm6b,Klhl40,Lemd2,Lmod3,Maff,Map2k4,Mbnl1,Mef2a,Mtor,Myl2,Myl6,Mylk,Mylk3,Myo18b,Myocd,Neurl1a,Notch1,Pdgfra,Pdgfrb,Phox2b,Pitx1,Pitx2,Prkar1a,Prox1,Rara,Rarb,S1pr1,Selenon,Sik1,Ski,Smad4,Smad7,Sox11,Sox9,Speg,Stac3,Stra6,Svil,Tbx18,Tbx3,Ten…
GO Biological Process	GO:0006778	porphyrin-containing compound metabolic process	262	1.07201e-09	1.37839e-05	5.26105e-08	5.15242	4.26984	22	0.00143572	0.00739744	6705	0.55043	1	1	1.02331	4.8861	5	38	0.00181752	0.131579	unnamed,unnamed,unnamed,unnamed,unnamed,unnamed,unnamed,unnamed,unnamed,unnamed,unnamed,unnamed,unnamed,unnamed,unnamed,unnamed,unnamed,unnamed,unnamed,unnamed,unnamed,unnamed	Ank1,Cox15,Hmox2,Hnf1a,Sptb
GO Biological Process	GO:0010565	regulation of cellular ketone metabolic process	263	1.10383e-09	1.41931e-05	5.3966e-08	2.26631	30.446	69	0.0102374	0.0232011	2709	0.123187	1	0.584693	1.33323	13.501	18	105	0.00654307	0.171429	unnamed,unnamed,unnamed,unnamed,unnamed,unnamed,unnamed,unnamed,unnamed,unnamed,unnamed,unnamed,unnamed,unnamed,unnamed,unnamed,unnamed,unnamed,unnamed,unnamed,unnamed,unnamed,unnamed,unnamed,unnamed,unnamed,unnamed,unnamed,unnamed,unnamed,unnamed,unnamed,unnamed,unnamed,unnamed,unnamed,unnamed,unnamed,unnamed,unnamed,unnamed,unnamed,unnamed,unnamed,unnamed,unnamed,unnamed,unnamed,unnamed,unnamed…	Akt1,Akt2,Ankrd26,Cacna1a,Cnr1,Comt,Egr1,Fgfr4,Ghsr,Irs2,Mtor,Ncor2,Nr1d1,Ppara,Prox1,Ptgs2,Srebf1,Stard4
GO Biological Process	GO:0044111	development involved in symbiotic interaction	264	1.29324e-09	1.66285e-05	6.29868e-08	26.5113	0.301759	8	0.000101466	0.00268998	2866	0.128581	1	0.576867	7.77717	0.128581	1	1	0.000363504	1	unnamed,unnamed,unnamed,unnamed,unnamed,unnamed,unnamed,unnamed	Nedd4
GO Biological Process	GO:0019089	transmission of virus	264	1.29324e-09	1.66285e-05	6.29868e-08	26.5113	0.301759	8	0.000101466	0.00268998	2866	0.128581	1	0.576867	7.77717	0.128581	1	1	0.000363504	1	unnamed,unnamed,unnamed,unnamed,unnamed,unnamed,unnamed,unnamed	Nedd4
GO Biological Process	GO:0010768	negative regulation of transcription from RNA polymerase II promoter in response to UV-induced DNA damage	264	1.29324e-09	1.66285e-05	6.29868e-08	26.5113	0.301759	8	0.000101466	0.00268998	2866	0.128581	1	0.576867	7.77717	0.128581	1	1	0.000363504	1	unnamed,unnamed,unnamed,unnamed,unnamed,unnamed,unnamed,unnamed	Nedd4
GO Biological Process	GO:1990542	mitochondrial transmembrane transport	267	1.31575e-09	1.69179e-05	6.3363e-08	4.04619	6.92009	28	0.00232686	0.00941493	831	0.00591709	1	0.0915547	2.05435	6.81482	14	53	0.00508906	0.264151	unnamed,unnamed,unnamed,unnamed,unnamed,unnamed,unnamed,unnamed,unnamed,unnamed,unnamed,unnamed,unnamed,unnamed,unnamed,unnamed,unnamed,unnamed,unnamed,unnamed,unnamed,unnamed,unnamed,unnamed,unnamed,unnamed,unnamed,unnamed	Atp5o,Hspa4,Mcub,Micu1,Ndufa13,Pam16,Slc25a29,Slc25a33,Timm44,Tomm20,Tomm20l,Tomm7,Ucp1,Ucp3
GO Biological Process	GO:0008219	cell death	268	1.49107e-09	1.91721e-05	7.15378e-08	1.40097	226.985	318	0.0763232	0.106927	302	0.000113484	1	0.00483171	1.33298	113.28	151	881	0.0548891	0.171396	unnamed,unnamed,unnamed,unnamed,unnamed,unnamed,unnamed,unnamed,unnamed,unnamed,unnamed,unnamed,unnamed,unnamed,unnamed,unnamed,unnamed,unnamed,unnamed,unnamed,unnamed,unnamed,unnamed,unnamed,unnamed,unnamed,unnamed,unnamed,unnamed,unnamed,unnamed,unnamed,unnamed,unnamed,unnamed,unnamed,unnamed,unnamed,unnamed,unnamed,unnamed,unnamed,unnamed,unnamed,unnamed,unnamed,unnamed,unnamed,unnamed,unnamed…	Acaa2,Acvr1c,Adamtsl4,Adarb1,Aifm2,Akt1,Akt2,Aktip,App,Atf2,Babam2,Bag6,Bcap31,Bcl10,Bcl2l11,Bcl2l14,Bclaf1,Birc2,Bnip3l,Cacna1a,Cadm1,Camk2a,Casp9,Cbl,Ccar1,Cdip1,Cebpb,Cit,Col4a3,Cradd,Cryaa,Ctsl,Cyld,Dab2,Dab2ip,Dapk1,Dapl1,Ddx3x,Dicer1,Dnase1l3,Dnmt3a,Dyrk2,Elmo2,Elmo3,Endog,Epb41l3,Etv6,Eya2,Fgfr2,Fgfr3,Fnip2,Foxo1,Foxo3,Gadd45b,Gadd45g,Gapdh,Gas1,Gas6,Gatad2a,Gclm,Ghitm,Gja1,Gper1,Gsdmd,Gsk…
GO Biological Process	GO:0048738	cardiac muscle tissue development	269	1.52172e-09	1.95663e-05	7.27373e-08	1.73504	77.808	135	0.0261627	0.0453934	164	3.97355e-06	0.0510919	0.000311536	1.96566	23.4018	46	182	0.0167212	0.252747	unnamed,unnamed,unnamed,unnamed,unnamed,unnamed,unnamed,unnamed,unnamed,unnamed,unnamed,unnamed,unnamed,unnamed,unnamed,unnamed,unnamed,unnamed,unnamed,unnamed,unnamed,unnamed,unnamed,unnamed,unnamed,unnamed,unnamed,unnamed,unnamed,unnamed,unnamed,unnamed,unnamed,unnamed,unnamed,unnamed,unnamed,unnamed,unnamed,unnamed,unnamed,unnamed,unnamed,unnamed,unnamed,unnamed,unnamed,unnamed,unnamed,unnamed…	1190002N15Rik,Acvr1,Akap13,Arid1a,Atg7,Bmp7,Chd7,Ctnnb1,Dicer1,Dsp,Fgfr2,Fhl2,Foxp1,Gata6,Hey1,Hspg2,Kdm6b,Map2k4,Mef2a,Mtor,Myl2,Mylk3,Myo18b,Myocd,Notch1,Pdgfra,Pdgfrb,Pitx2,Prkar1a,Prox1,Rara,Rarb,S1pr1,Sik1,Smad4,Smad7,Speg,Tbx18,Tbx3,Tenm4,Tgfb2,Tgfbr3,Tnni1,Ube4b,Vegfa,Zfpm1
GO Biological Process	GO:0045667	regulation of osteoblast differentiation	270	1.59669e-09	2.05302e-05	7.60379e-08	1.93608	50.6177	98	0.0170201	0.0329523	237	3.00791e-05	0.386756	0.00163188	2.09134	15.3012	32	119	0.0116321	0.268908	unnamed,unnamed,unnamed,unnamed,unnamed,unnamed,unnamed,unnamed,unnamed,unnamed,unnamed,unnamed,unnamed,unnamed,unnamed,unnamed,unnamed,unnamed,unnamed,unnamed,unnamed,unnamed,unnamed,unnamed,unnamed,unnamed,unnamed,unnamed,unnamed,unnamed,unnamed,unnamed,unnamed,unnamed,unnamed,unnamed,unnamed,unnamed,unnamed,unnamed,unnamed,unnamed,unnamed,unnamed,unnamed,unnamed,unnamed,unnamed,unnamed,unnamed…	Acvr1,Axin2,Bmp7,Cdk6,Cebpb,Cebpd,Ctnnb1,Fam20c,Fbn2,Fndc3b,Gdf10,Gdf2,Gja1,Gnas,Hdac7,Hey1,Id4,Igfbp5,Il6st,Limd1,Nfatc1,Notch1,Scube2,Sfrp1,Ski,Smad3,Sox11,Sox2,Tob1,Twsg1,Vegfa,Wnt7b
GO Biological Process	GO:0002028	regulation of sodium ion transport	271	1.63018e-09	2.09608e-05	7.73462e-08	2.30914	28.149	65	0.00946504	0.0218561	442	0.00073718	1	0.0214449	2.03688	10.8008	22	84	0.00799709	0.261905	unnamed,unnamed,unnamed,unnamed,unnamed,unnamed,unnamed,unnamed,unnamed,unnamed,unnamed,unnamed,unnamed,unnamed,unnamed,unnamed,unnamed,unnamed,unnamed,unnamed,unnamed,unnamed,unnamed,unnamed,unnamed,unnamed,unnamed,unnamed,unnamed,unnamed,unnamed,unnamed,unnamed,unnamed,unnamed,unnamed,unnamed,unnamed,unnamed,unnamed,unnamed,unnamed,unnamed,unnamed,unnamed,unnamed,unnamed,unnamed,unnamed,unnamed…	Agrn,Akt1,Akt2,Akt3,Ank3,Atp1a1,Atp1b3,Camk2d,Cnksr3,Drd3,Fgf12,Glrx,Gpd1l,Mllt6,Nedd4,Nedd4l,Nos1,Sik1,Snta1,Stk39,Stoml1,Tesc
GO Biological Process	GO:0046700	heterocycle catabolic process	272	1.75759e-09	2.25991e-05	8.30849e-08	1.94749	49.2942	96	0.0165751	0.0322798	660	0.00304192	1	0.0592621	1.47295	33.9455	50	264	0.0181752	0.189394	unnamed,unnamed,unnamed,unnamed,unnamed,unnamed,unnamed,unnamed,unnamed,unnamed,unnamed,unnamed,unnamed,unnamed,unnamed,unnamed,unnamed,unnamed,unnamed,unnamed,unnamed,unnamed,unnamed,unnamed,unnamed,unnamed,unnamed,unnamed,unnamed,unnamed,unnamed,unnamed,unnamed,unnamed,unnamed,unnamed,unnamed,unnamed,unnamed,unnamed,unnamed,unnamed,unnamed,unnamed,unnamed,unnamed,unnamed,unnamed,unnamed,unnamed…	Ada,Afmid,Ago1,Ago3,Aldh1l1,Aldh4a1,Auh,Cnot2,Cnot8,Cnp,Ctif,Dcp1a,Dcp2,Dicer1,Dnase1l3,Dut,Endog,Enpp1,Entpd1,Entpd7,Etf1,Exosc10,Gm4737,Hmox2,Khsrp,Lsm6,Mgat1,Mtpap,Ncf1,Nudt3,Nudt4,Papd4,Pde10a,Pde12,Pde4d,Prodh,Prpf18,Sidt2,Skiv2l2,Smg6,Smg7,Snd1,Tet2,Thrap3,Upf2,Upp2,Vcp,Zc3h12d,Zfp36,Zfp36l2
GO Biological Process	GO:1903998	regulation of eating behavior	273	1.76033e-09	2.26343e-05	8.29095e-08	15.6198	0.640214	10	0.00021527	0.00336248	902	0.00767688	1	0.109434	5.83288	0.514326	3	4	0.00109051	0.75	unnamed,unnamed,unnamed,unnamed,unnamed,unnamed,unnamed,unnamed,unnamed,unnamed	Ghsr,Mtor,Napepld
GO Biological Process	GO:0060713	labyrinthine layer morphogenesis	274	1.93863e-09	2.49269e-05	9.09742e-08	3.32863	10.5148	35	0.00353559	0.0117687	2097	0.0701279	1	0.429997	1.87725	3.72886	7	29	0.00254453	0.241379	unnamed,unnamed,unnamed,unnamed,unnamed,unnamed,unnamed,unnamed,unnamed,unnamed,unnamed,unnamed,unnamed,unnamed,unnamed,unnamed,unnamed,unnamed,unnamed,unnamed,unnamed,unnamed,unnamed,unnamed,unnamed,unnamed,unnamed,unnamed,unnamed,unnamed,unnamed,unnamed,unnamed,unnamed,unnamed	Bmp7,Erf,Fgfr2,Grb2,Il10,Ncoa3,Wnt7b
GO Biological Process	GO:1904950	negative regulation of establishment of protein localization	275	1.94239e-09	2.49752e-05	9.0819e-08	1.90682	52.9679	101	0.0178103	0.033961	1306	0.0193502	1	0.190509	1.40063	27.1307	38	211	0.0138132	0.180095	unnamed,unnamed,unnamed,unnamed,unnamed,unnamed,unnamed,unnamed,unnamed,unnamed,unnamed,unnamed,unnamed,unnamed,unnamed,unnamed,unnamed,unnamed,unnamed,unnamed,unnamed,unnamed,unnamed,unnamed,unnamed,unnamed,unnamed,unnamed,unnamed,unnamed,unnamed,unnamed,unnamed,unnamed,unnamed,unnamed,unnamed,unnamed,unnamed,unnamed,unnamed,unnamed,unnamed,unnamed,unnamed,unnamed,unnamed,unnamed,unnamed,unnamed…	Abcc8,Acvr1c,Axin2,Bmp8a,Cd34,Cyld,Dab2ip,Drd3,Dyrk2,Ezr,Fzd1,Gas6,Ghsr,Idh2,Il10,Itgb1bp1,Kcne1,Kcnj11,Lgals9,Lgr4,Lrrc32,Lyplal1,Mtor,Ndfip1,Pkd1,Pkig,Ppm1b,Psmd9,Ptger4,Sfrp1,Srebf1,Sufu,Thra,Tnfrsf21,Tnfrsf9,Ube2g2,Uts2,Wwp2
GO Biological Process	GO:0010717	regulation of epithelial to mesenchymal transition	276	2.08792e-09	2.68465e-05	9.72699e-08	2.13474	35.6015	76	0.0119709	0.0255548	202	1.38458e-05	0.178029	0.000881333	2.43037	10.2865	25	80	0.00908761	0.3125	unnamed,unnamed,unnamed,unnamed,unnamed,unnamed,unnamed,unnamed,unnamed,unnamed,unnamed,unnamed,unnamed,unnamed,unnamed,unnamed,unnamed,unnamed,unnamed,unnamed,unnamed,unnamed,unnamed,unnamed,unnamed,unnamed,unnamed,unnamed,unnamed,unnamed,unnamed,unnamed,unnamed,unnamed,unnamed,unnamed,unnamed,unnamed,unnamed,unnamed,unnamed,unnamed,unnamed,unnamed,unnamed,unnamed,unnamed,unnamed,unnamed,unnamed…	Acvr1,Adipor1,Axin2,Bmp7,Crb2,Ctnnb1,Dab2,Dab2ip,Ldlrad4,Mtor,Notch1,Olfm1,Pdpn,Phldb1,Sfrp1,Smad2,Smad3,Smad4,Smad7,Snai1,Tgfb2,Tgfbr2,Tgfbr3,Vasn,Vegfa
GO Biological Process	GO:0055013	cardiac muscle cell development	277	2.14826e-09	2.76223e-05	9.97196e-08	2.69481	17.812	48	0.00598925	0.0161399	441	0.000725985	1	0.0211672	2.34782	6.81482	16	53	0.00581607	0.301887	unnamed,unnamed,unnamed,unnamed,unnamed,unnamed,unnamed,unnamed,unnamed,unnamed,unnamed,unnamed,unnamed,unnamed,unnamed,unnamed,unnamed,unnamed,unnamed,unnamed,unnamed,unnamed,unnamed,unnamed,unnamed,unnamed,unnamed,unnamed,unnamed,unnamed,unnamed,unnamed,unnamed,unnamed,unnamed,unnamed,unnamed,unnamed,unnamed,unnamed,unnamed,unnamed,unnamed,unnamed,unnamed,unnamed,unnamed,unnamed	Atg7,Dicer1,Fhl2,Map2k4,Mef2a,Mtor,Myl2,Mylk3,Myo18b,Pdgfra,Pdgfrb,Pitx2,Prox1,Speg,Tbx3,Vegfa
GO Biological Process	GO:0006909	phagocytosis	278	2.16624e-09	2.78535e-05	1.00192e-07	2.40512	24.531	59	0.00824849	0.0198386	505	0.00124007	1	0.0315738	1.82594	14.7869	27	115	0.00981461	0.234783	unnamed,unnamed,unnamed,unnamed,unnamed,unnamed,unnamed,unnamed,unnamed,unnamed,unnamed,unnamed,unnamed,unnamed,unnamed,unnamed,unnamed,unnamed,unnamed,unnamed,unnamed,unnamed,unnamed,unnamed,unnamed,unnamed,unnamed,unnamed,unnamed,unnamed,unnamed,unnamed,unnamed,unnamed,unnamed,unnamed,unnamed,unnamed,unnamed,unnamed,unnamed,unnamed,unnamed,unnamed,unnamed,unnamed,unnamed,unnamed,unnamed,unnamed…	Abca1,Anxa11,Cdc7,Cebpe,Coro1c,Elmo2,Elmo3,Fcnb,Gas6,Gata2,Irf8,Itgav,Lbp,Lrp1,Mesd,Myh9,Myo7a,P2rx7,Pecam1,Rab20,Rara,Scarb1,Spon2,Tgm2,Tulp1,Vav1,Xkr8
GO Biological Process	GO:0009267	cellular response to starvation	279	2.23813e-09	2.87779e-05	1.03147e-07	2.15639	34.3166	74	0.0115389	0.0248823	1632	0.0374348	1	0.294936	1.41881	19.03	27	148	0.00981461	0.182432	unnamed,unnamed,unnamed,unnamed,unnamed,unnamed,unnamed,unnamed,unnamed,unnamed,unnamed,unnamed,unnamed,unnamed,unnamed,unnamed,unnamed,unnamed,unnamed,unnamed,unnamed,unnamed,unnamed,unnamed,unnamed,unnamed,unnamed,unnamed,unnamed,unnamed,unnamed,unnamed,unnamed,unnamed,unnamed,unnamed,unnamed,unnamed,unnamed,unnamed,unnamed,unnamed,unnamed,unnamed,unnamed,unnamed,unnamed,unnamed,unnamed,unnamed…	Atg7,BC048403,Bhlha15,Cadps2,Comt,Cpeb4,Ctsl,Dapl1,Depdc5,Fads1,Foxo1,Gas6,Jun,Kptn,Map1lc3b,Mtmr3,Mtor,Myh13,Nuak2,Pck1,Sesn1,Sesn3,Sfrp1,Slc2a1,Slc38a3,Srebf1,Stk24
GO Biological Process	GO:0031998	regulation of fatty acid beta-oxidation	280	2.24708e-09	2.88929e-05	1.03189e-07	5.18871	4.04725	21	0.00136088	0.0070612	1720	0.045148	1	0.337508	2.43037	2.0573	5	16	0.00181752	0.3125	unnamed,unnamed,unnamed,unnamed,unnamed,unnamed,unnamed,unnamed,unnamed,unnamed,unnamed,unnamed,unnamed,unnamed,unnamed,unnamed,unnamed,unnamed,unnamed,unnamed,unnamed	Akt1,Akt2,Cnr1,Irs2,Mtor
GO Biological Process	GO:0060428	lung epithelium development	281	2.42011e-09	3.11177e-05	1.10739e-07	2.51206	21.4963	54	0.00722807	0.0181574	459	0.000862136	1	0.0241511	2.47456	5.65758	14	44	0.00508906	0.318182	unnamed,unnamed,unnamed,unnamed,unnamed,unnamed,unnamed,unnamed,unnamed,unnamed,unnamed,unnamed,unnamed,unnamed,unnamed,unnamed,unnamed,unnamed,unnamed,unnamed,unnamed,unnamed,unnamed,unnamed,unnamed,unnamed,unnamed,unnamed,unnamed,unnamed,unnamed,unnamed,unnamed,unnamed,unnamed,unnamed,unnamed,unnamed,unnamed,unnamed,unnamed,unnamed,unnamed,unnamed,unnamed,unnamed,unnamed,unnamed,unnamed,unnamed…	Fgfr3,Fgfr4,Fndc3b,Foxp1,Gata6,Hmga2,Ncor2,Nfib,Pkd1,Sox9,Spdef,Stra6,Thra,Wnt7b
GO Biological Process	GO:1902275	regulation of chromatin organization	282	2.472e-09	3.1785e-05	1.12713e-07	2.03808	41.2153	84	0.0138585	0.0282448	1705	0.043763	1	0.330032	1.37244	21.8589	30	170	0.0109051	0.176471	unnamed,unnamed,unnamed,unnamed,unnamed,unnamed,unnamed,unnamed,unnamed,unnamed,unnamed,unnamed,unnamed,unnamed,unnamed,unnamed,unnamed,unnamed,unnamed,unnamed,unnamed,unnamed,unnamed,unnamed,unnamed,unnamed,unnamed,unnamed,unnamed,unnamed,unnamed,unnamed,unnamed,unnamed,unnamed,unnamed,unnamed,unnamed,unnamed,unnamed,unnamed,unnamed,unnamed,unnamed,unnamed,unnamed,unnamed,unnamed,unnamed,unnamed…	Atad2b,Atg7,Auts2,BC004004,Bcl6,Brd7,Ctcfl,Ctnnb1,Flcn,Gata2,H2afy,Jarid2,Jdp2,Kat7,Kdm4a,Kdm4b,Mllt6,Myocd,Nos1,Nsd1,Otub1,Paxip1,Ski,Smad4,Srebf1,Tada2a,Tet1,Ube2n,Vegfa,Zfp335
GO Biological Process	GO:1901361	organic cyclic compound catabolic process	283	2.62195e-09	3.3713e-05	1.19127e-07	1.85645	57.6368	107	0.0193802	0.0359785	616	0.00231824	1	0.0483895	1.45659	38.4459	56	299	0.0203562	0.187291	unnamed,unnamed,unnamed,unnamed,unnamed,unnamed,unnamed,unnamed,unnamed,unnamed,unnamed,unnamed,unnamed,unnamed,unnamed,unnamed,unnamed,unnamed,unnamed,unnamed,unnamed,unnamed,unnamed,unnamed,unnamed,unnamed,unnamed,unnamed,unnamed,unnamed,unnamed,unnamed,unnamed,unnamed,unnamed,unnamed,unnamed,unnamed,unnamed,unnamed,unnamed,unnamed,unnamed,unnamed,unnamed,unnamed,unnamed,unnamed,unnamed,unnamed…	Ada,Afmid,Ago1,Ago3,Aldh1l1,Aldh4a1,Auh,Cel,Cnot2,Cnot8,Cnp,Comt,Ctif,Dbh,Dcp1a,Dcp2,Dicer1,Dio2,Dnase1l3,Dut,Endog,Enpp1,Entpd1,Entpd7,Etf1,Exosc10,Gm4737,Hmox2,Khsrp,Lsm6,Mgat1,Mtpap,Ncf1,Nudt3,Nudt4,Papd4,Pde10a,Pde12,Pde4d,Prodh,Prpf18,Scarb1,Sidt2,Skiv2l2,Smg6,Smg7,Snd1,Srd5a2,Tet2,Thrap3,Upf2,Upp2,Vcp,Zc3h12d,Zfp36,Zfp36l2
GO Biological Process	GO:0051186	cofactor metabolic process	284	2.6448e-09	3.40068e-05	1.19742e-07	1.81581	62.7818	114	0.0211102	0.0383322	3260	0.135068	1	0.532731	1.17681	39.0888	46	304	0.0167212	0.151316	unnamed,unnamed,unnamed,unnamed,unnamed,unnamed,unnamed,unnamed,unnamed,unnamed,unnamed,unnamed,unnamed,unnamed,unnamed,unnamed,unnamed,unnamed,unnamed,unnamed,unnamed,unnamed,unnamed,unnamed,unnamed,unnamed,unnamed,unnamed,unnamed,unnamed,unnamed,unnamed,unnamed,unnamed,unnamed,unnamed,unnamed,unnamed,unnamed,unnamed,unnamed,unnamed,unnamed,unnamed,unnamed,unnamed,unnamed,unnamed,unnamed,unnamed…	Acly,Acot1,Acot2,Aldh1l1,Ank1,Btd,Cbr4,Cox15,Dhfr,Dlat,Dld,G6pd2,Gapdh,Gart,Gm4737,Gpat4,Gpd1,Gpd1l,Haao,Hk2,Hmox2,Hnf1a,Idh2,Isca1,Kcnab2,Mat2a,Mdh1,Mmadhc,Mocs1,Mthfd1l,Mvk,Nadk2,Ncf1,Nmnat2,Nmnat3,Pank1,Pank3,Pdha2,Pdss2,Pgd,Pkm,Pnpo,Rfk,Slc27a3,Sptb,Vcp
GO Biological Process	GO:0060916	mesenchymal cell proliferation involved in lung development	285	2.68728e-09	3.45531e-05	1.21239e-07	6.09882	2.95139	18	0.000992398	0.00605245	1739	0.0453362	1	0.335211	5.18478	0.385744	2	3	0.000727008	0.666667	unnamed,unnamed,unnamed,unnamed,unnamed,unnamed,unnamed,unnamed,unnamed,unnamed,unnamed,unnamed,unnamed,unnamed,unnamed,unnamed,unnamed,unnamed	Ctnnb1,Fgfr2
GO Biological Process	GO:0031175	neuron projection development	286	2.78192e-09	3.57699e-05	1.2507e-07	1.36727	255.985	350	0.0860742	0.117687	53	2.10404e-09	2.70538e-05	5.10448e-07	1.68596	73.5486	124	572	0.0450745	0.216783	unnamed,unnamed,unnamed,unnamed,unnamed,unnamed,unnamed,unnamed,unnamed,unnamed,unnamed,unnamed,unnamed,unnamed,unnamed,unnamed,unnamed,unnamed,unnamed,unnamed,unnamed,unnamed,unnamed,unnamed,unnamed,unnamed,unnamed,unnamed,unnamed,unnamed,unnamed,unnamed,unnamed,unnamed,unnamed,unnamed,unnamed,unnamed,unnamed,unnamed,unnamed,unnamed,unnamed,unnamed,unnamed,unnamed,unnamed,unnamed,unnamed,unnamed…	Adarb1,Adgrf1,Ank3,App,Arf4,Arid1b,Atg7,Atxn2,Aurka,Auts2,Bcl11b,Bmp7,Cacna1a,Camk2a,Camsap1,Camsap3,Capzb,Cdh4,Chn1,Cit,Cnp,Cnr1,Col25a1,Csf1r,Ctnnb1,Cttn,Dab2ip,Dhfr,Dicer1,Dock7,Dpysl2,Dpysl5,Dst,Dtnbp1,Efna5,Efnb2,Efnb3,Egr2,Enah,Epb41l3,Epha8,Ephb3,Evl,Farp1,Fez2,Fezf1,Fgfr2,Fgfr3,Flrt1,Foxb1,Foxp1,Fry,Fryl,Fyn,Gas1,Gas7,Gbx2,Gja1,Gli2,Grip1,Jade2,Jam3,Jun,Kidins220,Lamb1,Lamc1,Lingo1,Llph,L…
GO Biological Process	GO:0043069	negative regulation of programmed cell death	287	2.79397e-09	3.59249e-05	1.25174e-07	1.37765	243.893	336	0.0820083	0.112979	577	0.00200401	1	0.0446579	1.25692	114.566	144	891	0.0523446	0.161616	unnamed,unnamed,unnamed,unnamed,unnamed,unnamed,unnamed,unnamed,unnamed,unnamed,unnamed,unnamed,unnamed,unnamed,unnamed,unnamed,unnamed,unnamed,unnamed,unnamed,unnamed,unnamed,unnamed,unnamed,unnamed,unnamed,unnamed,unnamed,unnamed,unnamed,unnamed,unnamed,unnamed,unnamed,unnamed,unnamed,unnamed,unnamed,unnamed,unnamed,unnamed,unnamed,unnamed,unnamed,unnamed,unnamed,unnamed,unnamed,unnamed,unnamed…	Acaa2,Ackr3,Acvr1,Ada,Adar,Adnp,Akt1,Akt2,Amigo2,Arf4,Arhgap10,Armc10,Atg7,Aurka,Babam2,Bag6,Bcl10,Bcl11b,Bcl6,Birc2,Bmp7,Bnip3l,Cacna1a,Camk1d,Cbl,Cebpb,Ckmt1,Cntf,Cntfr,Cpeb4,Cryaa,Csf1r,Csf2,Ctnnb1,Cttn,Cx3cl1,Cxcr3,Dab2,Dapk1,Ddx3x,Dll1,Dusp1,Edn1,Ednrb,Eef2k,Epcam,Eya2,Eya3,Fgfr2,Fhl2,Foxb1,Foxo1,Foxp1,Fyn,Gabrb2,Gas1,Gas6,Gata6,Gclm,Ghsr,Gli2,Gnrh1,Hells,Hif1a,Hip1r,Hmga2,Hspb1,Igf1r,Il10,I…
GO Biological Process	GO:0006102	isocitrate metabolic process	288	3.1857e-09	4.09617e-05	1.42228e-07	23.5883	0.339151	8	0.000114039	0.00268998	2728	0.126755	1	0.597439	3.11087	0.642907	2	5	0.000727008	0.4	unnamed,unnamed,unnamed,unnamed,unnamed,unnamed,unnamed,unnamed	Idh1,Idh2
GO Biological Process	GO:0048255	mRNA stabilization	289	3.23168e-09	4.1553e-05	1.43782e-07	4.1357	6.28673	26	0.0021139	0.00874243	2189	0.0722225	1	0.424229	1.77764	4.50035	8	35	0.00290803	0.228571	unnamed,unnamed,unnamed,unnamed,unnamed,unnamed,unnamed,unnamed,unnamed,unnamed,unnamed,unnamed,unnamed,unnamed,unnamed,unnamed,unnamed,unnamed,unnamed,unnamed,unnamed,unnamed,unnamed,unnamed,unnamed,unnamed	Angel2,Axin2,Dicer1,Elavl1,Mapkapk2,Mtor,Thrap3,Zfp36
GO Biological Process	GO:0007017	microtubule-based process	290	3.35586e-09	4.31497e-05	1.48792e-07	1.54877	125.26	194	0.0421185	0.065232	1853	0.0488282	1	0.33882	1.18522	75.0916	89	584	0.0323519	0.152397	unnamed,unnamed,unnamed,unnamed,unnamed,unnamed,unnamed,unnamed,unnamed,unnamed,unnamed,unnamed,unnamed,unnamed,unnamed,unnamed,unnamed,unnamed,unnamed,unnamed,unnamed,unnamed,unnamed,unnamed,unnamed,unnamed,unnamed,unnamed,unnamed,unnamed,unnamed,unnamed,unnamed,unnamed,unnamed,unnamed,unnamed,unnamed,unnamed,unnamed,unnamed,unnamed,unnamed,unnamed,unnamed,unnamed,unnamed,unnamed,unnamed,unnamed…	Actr10,Actr2,Ap3b1,App,Arhgap10,Arhgap21,Arhgef10,Arhgef2,Arl3,Aspm,Aurka,Bicd2,Camsap1,Camsap3,Ccdc13,Ccdc63,Ccdc68,Ccdc88c,Cep152,Cep68,Cfap100,Cfap73,Ckap5,Cluap1,Cnp,Crocc,Cryaa,Csnk1d,Ctnnb1,Dicer1,Disc1,Dlg1,Dnah17,Dnah2,Dnaic2,Dock7,Dst,Dtnbp1,Dync1i1,Dync1li2,Efhc1,Ezr,Gapdh,Gas2l3,Hif1a,Hspb1,Ift140,Ift43,Ift57,Katna1,Katnal1,Kif13a,Kif13b,Kif1a,Kif1b,Kif21b,Kif23,Kif27,Kif2a,Klc1,Lyst,M…
GO Biological Process	GO:0050767	regulation of neurogenesis	291	3.65141e-09	4.69498e-05	1.6134e-07	1.32196	316.197	418	0.10632	0.140551	9	3.87496e-15	4.98242e-11	5.53602e-12	1.8079	93.4787	169	727	0.0614322	0.232462	unnamed,unnamed,unnamed,unnamed,unnamed,unnamed,unnamed,unnamed,unnamed,unnamed,unnamed,unnamed,unnamed,unnamed,unnamed,unnamed,unnamed,unnamed,unnamed,unnamed,unnamed,unnamed,unnamed,unnamed,unnamed,unnamed,unnamed,unnamed,unnamed,unnamed,unnamed,unnamed,unnamed,unnamed,unnamed,unnamed,unnamed,unnamed,unnamed,unnamed,unnamed,unnamed,unnamed,unnamed,unnamed,unnamed,unnamed,unnamed,unnamed,unnamed…	Abcc8,Actr2,Adcy6,Adnp,Afdn,Akt1,App,Arhgef2,Asap1,Aspm,Atf1,Atxn1,Avil,B2m,Barhl2,Bcl11b,Bcl6,Bmp7,Cacna1a,Camk1,Camk1d,Casz1,Cdh2,Cdh4,Chd7,Chn1,Cit,Cnr1,Cntf,Csnk1d,Ctnnb1,Cttn,Cux1,Cux2,Dab2ip,Dct,Dennd5a,Dicer1,Disc1,Dixdc1,Dll1,Dock7,Dpysl2,Drd3,Ednrb,Eef2k,Efna5,Efnb2,Efnb3,Ephb3,Fat3,Fbxw8,Fezf1,Fgfr3,Foxo3,Fyn,Gata2,Gli2,Gnrh1,Golga4,Gper1,Gprc5b,Gsk3a,H2-D1,Hey1,Hif1a,Hmg20a,Hmga2,Id4,I…
GO Biological Process	GO:0014013	regulation of gliogenesis	292	3.78408e-09	4.86557e-05	1.66629e-07	1.99041	43.7096	87	0.0146972	0.0292535	190	9.72032e-06	0.124984	0.00065781	2.30141	12.601	29	98	0.0105416	0.295918	unnamed,unnamed,unnamed,unnamed,unnamed,unnamed,unnamed,unnamed,unnamed,unnamed,unnamed,unnamed,unnamed,unnamed,unnamed,unnamed,unnamed,unnamed,unnamed,unnamed,unnamed,unnamed,unnamed,unnamed,unnamed,unnamed,unnamed,unnamed,unnamed,unnamed,unnamed,unnamed,unnamed,unnamed,unnamed,unnamed,unnamed,unnamed,unnamed,unnamed,unnamed,unnamed,unnamed,unnamed,unnamed,unnamed,unnamed,unnamed,unnamed,unnamed…	Abcc8,Afdn,Atxn1,Cdh2,Ctnnb1,Dicer1,Drd3,Fgfr3,Hmga2,Id4,Idh2,Ifng,Il6st,Kdm4a,Lingo1,Mtor,Nkx6-1,Nkx6-2,Notch1,Prkch,Ptn,Rnf10,Rnf112,Ski,Sox11,Tenm4,Tnfrsf21,Wdr1,Zfp365
GO Biological Process	GO:0006226	dUMP biosynthetic process	293	3.84304e-09	4.94138e-05	1.68648e-07	10.426	1.15097	12	0.000387012	0.00403497	1156	0.0165279	1	0.183838	7.77717	0.257163	2	2	0.000727008	1	unnamed,unnamed,unnamed,unnamed,unnamed,unnamed,unnamed,unnamed,unnamed,unnamed,unnamed,unnamed	Dctd,Dut
GO Biological Process	GO:0010507	negative regulation of autophagy	294	3.91366e-09	5.03219e-05	1.71163e-07	3.00403	12.9825	39	0.00436535	0.0131136	5393	0.345508	1	0.823762	1.18635	7.58631	9	59	0.00327154	0.152542	unnamed,unnamed,unnamed,unnamed,unnamed,unnamed,unnamed,unnamed,unnamed,unnamed,unnamed,unnamed,unnamed,unnamed,unnamed,unnamed,unnamed,unnamed,unnamed,unnamed,unnamed,unnamed,unnamed,unnamed,unnamed,unnamed,unnamed,unnamed,unnamed,unnamed,unnamed,unnamed,unnamed,unnamed,unnamed,unnamed,unnamed,unnamed,unnamed	Akt1,Atg7,Chmp4b,Dapl1,Fez2,Kdm4a,Mcl1,Mtor,Rnf41
GO Biological Process	GO:0001558	regulation of cell growth	295	4.17453e-09	5.3676e-05	1.81953e-07	1.59252	108.005	172	0.0363164	0.0578346	128	7.30112e-07	0.00938778	7.3342e-05	1.721	45.9036	79	357	0.0287168	0.221288	unnamed,unnamed,unnamed,unnamed,unnamed,unnamed,unnamed,unnamed,unnamed,unnamed,unnamed,unnamed,unnamed,unnamed,unnamed,unnamed,unnamed,unnamed,unnamed,unnamed,unnamed,unnamed,unnamed,unnamed,unnamed,unnamed,unnamed,unnamed,unnamed,unnamed,unnamed,unnamed,unnamed,unnamed,unnamed,unnamed,unnamed,unnamed,unnamed,unnamed,unnamed,unnamed,unnamed,unnamed,unnamed,unnamed,unnamed,unnamed,unnamed,unnamed…	Adipor1,Adnp,Akt1,Barhl2,Bcl6,Ccdc85b,Cd81,Cdh4,Clstn1,Crim1,Crlf3,Cryaa,Ctdp1,Ctgf,Cttn,Ddx39b,Ddx3x,Disc1,Dpysl2,Edn1,Efna5,Enpp1,Epb41l3,Fbln5,Fbp1,Flcn,Foxp1,Gas1,Gdf2,Gja1,Golga4,Gsk3a,Hnf4a,Htra1,Ifrd1,Igfbp2,Igfbp3,Igfbp5,Igfbp7,Ip6k2,Limk1,Map1b,Mmp14,Mtor,Mtpn,Myl2,Myocd,N6amt1,Naif1,Ndufa13,Nedd4l,Nkx6-1,Olfm1,Osgin2,Pi16,Plxna1,Ppp1r9b,Ptprs,Rtn4r,Ryk,Sema4f,Sema5a,Sesn1,Sfrp1,Sh3bp4,S…
GO Biological Process	GO:0006085	acetyl-CoA biosynthetic process	296	4.36759e-09	5.61584e-05	1.89724e-07	5.90701	3.04723	18	0.00102462	0.00605245	2215	0.0750614	1	0.435729	2.39298	1.67156	4	13	0.00145402	0.307692	unnamed,unnamed,unnamed,unnamed,unnamed,unnamed,unnamed,unnamed,unnamed,unnamed,unnamed,unnamed,unnamed,unnamed,unnamed,unnamed,unnamed,unnamed	Acly,Dlat,Dld,Pdha2
GO Biological Process	GO:0010822	positive regulation of mitochondrion organization	297	4.37257e-09	5.62225e-05	1.89301e-07	2.2177	30.2115	67	0.0101585	0.0225286	1464	0.0274348	1	0.240954	1.45822	18.5157	27	144	0.00981461	0.1875	unnamed,unnamed,unnamed,unnamed,unnamed,unnamed,unnamed,unnamed,unnamed,unnamed,unnamed,unnamed,unnamed,unnamed,unnamed,unnamed,unnamed,unnamed,unnamed,unnamed,unnamed,unnamed,unnamed,unnamed,unnamed,unnamed,unnamed,unnamed,unnamed,unnamed,unnamed,unnamed,unnamed,unnamed,unnamed,unnamed,unnamed,unnamed,unnamed,unnamed,unnamed,unnamed,unnamed,unnamed,unnamed,unnamed,unnamed,unnamed,unnamed,unnamed…	Bcl2l11,Cdk5rap1,Dcn,Ddhd1,Dph6,Fbxw7,Gper1,Gsk3a,Hhat,Hif1a,Hip1r,Hk2,Kcnn3,Mff,Mgarp,Micall2,Mis18a,Mrps27,Ppif,Pycard,Siva1,Tomm7,Uqcc1,Uqcc2,Usp36,Zbtb17,Zdhhc8
GO Biological Process	GO:0060687	regulation of branching involved in prostate gland morphogenesis	298	5.24081e-09	6.73864e-05	2.26129e-07	5.19517	3.84973	20	0.00129446	0.00672495	862	0.00690922	1	0.103061	4.4441	0.90007	4	7	0.00145402	0.571429	unnamed,unnamed,unnamed,unnamed,unnamed,unnamed,unnamed,unnamed,unnamed,unnamed,unnamed,unnamed,unnamed,unnamed,unnamed,unnamed,unnamed,unnamed,unnamed,unnamed	Bmp7,Fgfr2,Hoxd13,Sfrp1
GO Biological Process	GO:0060033	anatomical structure regression	299	5.69924e-09	7.32808e-05	2.45086e-07	6.6861	2.39302	16	0.000804648	0.00537996	3382	0.15929	1	0.605603	2.12105	1.4144	3	11	0.00109051	0.272727	unnamed,unnamed,unnamed,unnamed,unnamed,unnamed,unnamed,unnamed,unnamed,unnamed,unnamed,unnamed,unnamed,unnamed,unnamed,unnamed	Gli2,Ninj1,Wnt7b
GO Biological Process	GO:0042773	ATP synthesis coupled electron transport	300	5.853e-09	7.52579e-05	2.5086e-07	3.7711	7.42489	28	0.0024966	0.00941493	6156	0.45349	1	0.947202	1.09153	7.32914	8	57	0.00290803	0.140351	unnamed,unnamed,unnamed,unnamed,unnamed,unnamed,unnamed,unnamed,unnamed,unnamed,unnamed,unnamed,unnamed,unnamed,unnamed,unnamed,unnamed,unnamed,unnamed,unnamed,unnamed,unnamed,unnamed,unnamed,unnamed,unnamed,unnamed,unnamed	Coa6,Cox4i1,Cox7c,Dld,Ndufa12,Ndufb9,Ndufv3,Uqcr10
GO Biological Process	GO:0031057	negative regulation of histone modification	301	6.0957e-09	7.83786e-05	2.60394e-07	3.05895	12.0956	37	0.00406713	0.0124412	3814	0.215336	1	0.725954	1.38261	5.78616	8	45	0.00290803	0.177778	unnamed,unnamed,unnamed,unnamed,unnamed,unnamed,unnamed,unnamed,unnamed,unnamed,unnamed,unnamed,unnamed,unnamed,unnamed,unnamed,unnamed,unnamed,unnamed,unnamed,unnamed,unnamed,unnamed,unnamed,unnamed,unnamed,unnamed,unnamed,unnamed,unnamed,unnamed,unnamed,unnamed,unnamed,unnamed,unnamed,unnamed	Atg7,H2afy,Jarid2,Kdm4a,Kdm4b,Mllt6,Otub1,Ski
GO Biological Process	GO:1905268	negative regulation of chromatin organization	302	6.17376e-09	7.93822e-05	2.62855e-07	2.90501	13.7693	40	0.0046299	0.0134499	2713	0.123939	1	0.587397	1.49561	6.68623	10	52	0.00363504	0.192308	unnamed,unnamed,unnamed,unnamed,unnamed,unnamed,unnamed,unnamed,unnamed,unnamed,unnamed,unnamed,unnamed,unnamed,unnamed,unnamed,unnamed,unnamed,unnamed,unnamed,unnamed,unnamed,unnamed,unnamed,unnamed,unnamed,unnamed,unnamed,unnamed,unnamed,unnamed,unnamed,unnamed,unnamed,unnamed,unnamed,unnamed,unnamed,unnamed,unnamed	Atad2b,Atg7,H2afy,Jarid2,Kdm4a,Kdm4b,Mllt6,Otub1,Ski,Tet1
GO Biological Process	GO:0072061	inner medullary collecting duct development	303	6.70694e-09	8.62379e-05	2.84613e-07	13.5438	0.738345	10	0.000248266	0.00336248	4996	0.338284	1	0.870628	2.59239	0.385744	1	3	0.000363504	0.333333	unnamed,unnamed,unnamed,unnamed,unnamed,unnamed,unnamed,unnamed,unnamed,unnamed	Wnt7b
GO Biological Process	GO:1904213	negative regulation of iodide transmembrane transport	304	7.66156e-09	9.85124e-05	3.24054e-07	79.6981	0.0627367	5	2.10951e-05	0.00168124	2866	0.128581	1	0.576867	7.77717	0.128581	1	1	0.000363504	1	unnamed,unnamed,unnamed,unnamed,unnamed	Mtor
GO Biological Process	GO:0043610	regulation of carbohydrate utilization	304	7.66156e-09	9.85124e-05	3.24054e-07	79.6981	0.0627367	5	2.10951e-05	0.00168124	2866	0.128581	1	0.576867	7.77717	0.128581	1	1	0.000363504	1	unnamed,unnamed,unnamed,unnamed,unnamed	Mtor
GO Biological Process	GO:1904197	positive regulation of granulosa cell proliferation	304	7.66156e-09	9.85124e-05	3.24054e-07	79.6981	0.0627367	5	2.10951e-05	0.00168124	2866	0.128581	1	0.576867	7.77717	0.128581	1	1	0.000363504	1	unnamed,unnamed,unnamed,unnamed,unnamed	Mtor
GO Biological Process	GO:1904206	positive regulation of skeletal muscle hypertrophy	304	7.66156e-09	9.85124e-05	3.24054e-07	79.6981	0.0627367	5	2.10951e-05	0.00168124	2866	0.128581	1	0.576867	7.77717	0.128581	1	1	0.000363504	1	unnamed,unnamed,unnamed,unnamed,unnamed	Mtor
GO Biological Process	GO:1904056	positive regulation of cholangiocyte proliferation	304	7.66156e-09	9.85124e-05	3.24054e-07	79.6981	0.0627367	5	2.10951e-05	0.00168124	2866	0.128581	1	0.576867	7.77717	0.128581	1	1	0.000363504	1	unnamed,unnamed,unnamed,unnamed,unnamed	Mtor
GO Biological Process	GO:1904193	negative regulation of cholangiocyte apoptotic process	304	7.66156e-09	9.85124e-05	3.24054e-07	79.6981	0.0627367	5	2.10951e-05	0.00168124	2866	0.128581	1	0.576867	7.77717	0.128581	1	1	0.000363504	1	unnamed,unnamed,unnamed,unnamed,unnamed	Mtor
GO Biological Process	GO:0097264	self proteolysis	310	7.68779e-09	9.88497e-05	3.1887e-07	3.72225	7.52233	28	0.00252937	0.00941493	642	0.00281449	1	0.0563687	4.32065	1.15723	5	9	0.00181752	0.555556	unnamed,unnamed,unnamed,unnamed,unnamed,unnamed,unnamed,unnamed,unnamed,unnamed,unnamed,unnamed,unnamed,unnamed,unnamed,unnamed,unnamed,unnamed,unnamed,unnamed,unnamed,unnamed,unnamed,unnamed,unnamed,unnamed,unnamed,unnamed	Capn1,Capn7,Tenm2,Tenm3,Tenm4
GO Biological Process	GO:2000017	positive regulation of determination of dorsal identity	311	7.9455e-09	0.000102163	3.28499e-07	8.63792	1.50499	13	0.000506049	0.00437122	1739	0.0453362	1	0.335211	5.18478	0.385744	2	3	0.000727008	0.666667	unnamed,unnamed,unnamed,unnamed,unnamed,unnamed,unnamed,unnamed,unnamed,unnamed,unnamed,unnamed,unnamed	Acvr1,Ctnnb1
GO Biological Process	GO:0022412	cellular process involved in reproduction in multicellular organism	312	8.28273e-09	0.000106499	3.41344e-07	1.71307	74.7195	128	0.0251242	0.0430397	3771	0.202972	1	0.692076	1.13748	37.8029	43	294	0.0156307	0.146259	unnamed,unnamed,unnamed,unnamed,unnamed,unnamed,unnamed,unnamed,unnamed,unnamed,unnamed,unnamed,unnamed,unnamed,unnamed,unnamed,unnamed,unnamed,unnamed,unnamed,unnamed,unnamed,unnamed,unnamed,unnamed,unnamed,unnamed,unnamed,unnamed,unnamed,unnamed,unnamed,unnamed,unnamed,unnamed,unnamed,unnamed,unnamed,unnamed,unnamed,unnamed,unnamed,unnamed,unnamed,unnamed,unnamed,unnamed,unnamed,unnamed,unnamed…	Abhd2,Acvr1,Adrm1,Akt1,Aspm,Bmp8a,Bmp8b,Ccdc63,Chd5,Ctnnb1,Dicer1,Dld,Eqtn,Etv6,Fancc,Foxo3,Ica1l,Jam3,Kit,Map7,Mast2,Mtor,Nanos3,Nectin3,Neurl1a,Nup210l,Oca2,Paqr7,Pebp1,Qk,Rara,Rps6ka2,Rxfp2,Sfrp1,Slit3,Spaca1,Spata46,Src,Taf4b,Tdrd7,Tnp1,Tpst2,Zmiz1
GO Biological Process	GO:0030900	forebrain development	313	8.38463e-09	0.00010781	3.44439e-07	1.41914	191.665	272	0.0644468	0.0914593	59	3.33246e-09	4.28487e-05	7.2625e-07	1.80475	53.747	97	418	0.0352599	0.232057	unnamed,unnamed,unnamed,unnamed,unnamed,unnamed,unnamed,unnamed,unnamed,unnamed,unnamed,unnamed,unnamed,unnamed,unnamed,unnamed,unnamed,unnamed,unnamed,unnamed,unnamed,unnamed,unnamed,unnamed,unnamed,unnamed,unnamed,unnamed,unnamed,unnamed,unnamed,unnamed,unnamed,unnamed,unnamed,unnamed,unnamed,unnamed,unnamed,unnamed,unnamed,unnamed,unnamed,unnamed,unnamed,unnamed,unnamed,unnamed,unnamed,unnamed…	Afdn,Alk,App,Arid1a,Aspm,Atg7,Bcl11b,Ccdc85c,Cdh2,Chd5,Chd7,Cnp,Csf1r,Ctnnb1,Dab2ip,Dbi,Dct,Dicer1,Disc1,Dixdc1,Dock7,Dpysl2,Efhc1,Ephb3,Fat4,Fezf1,Fgfr2,Fgfr3,Foxb1,Foxp1,Frs2,Fyn,Gart,Gata2,Gbx2,Gli2,Gnaq,Gsc,Hif1a,Hmga2,Id4,Kdm6b,Lamb1,Mdga1,Mkl1,Ncor2,Ndst1,Nfib,Notch1,Notch3,Nrp2,Otx2,Papd4,Pebp1,Pfdn1,Pgap1,Pitx1,Pitx2,Ppp1r9b,Prkg1,Prox1,Ptn,Ptprs,Rapgef2,Rara,Rarb,Rnf7,Robo1,Rpgrip1l,Rtn4…
GO Biological Process	GO:0048568	embryonic organ development	314	8.41683e-09	0.000108224	3.44661e-07	1.42886	184.063	263	0.0618908	0.0884331	18	9.07018e-13	1.16624e-08	6.47913e-10	1.90851	62.8763	120	489	0.0436205	0.245399	unnamed,unnamed,unnamed,unnamed,unnamed,unnamed,unnamed,unnamed,unnamed,unnamed,unnamed,unnamed,unnamed,unnamed,unnamed,unnamed,unnamed,unnamed,unnamed,unnamed,unnamed,unnamed,unnamed,unnamed,unnamed,unnamed,unnamed,unnamed,unnamed,unnamed,unnamed,unnamed,unnamed,unnamed,unnamed,unnamed,unnamed,unnamed,unnamed,unnamed,unnamed,unnamed,unnamed,unnamed,unnamed,unnamed,unnamed,unnamed,unnamed,unnamed…	Acvr1,Ada,Akt1,Aldh1a1,Alx4,Arid1a,Bmp7,Bptf,Cebpb,Chd7,Clrn1,Cluap1,Crb2,Cryaa,Csf2,Ctnnb1,Dlg1,Dll1,Dscaml1,Edn1,Epas1,Epn1,Erf,Esrrb,Fbn1,Fbn2,Fbxw8,Fgfr2,Foxf2,Frs2,Gab1,Gas1,Gata2,Gbx2,Gja1,Gli2,Gnas,Grb2,Gsc,Hectd1,Hey1,Hif1a,Hipk1,Hoxd10,Hoxd11,Hs6st1,Hspg2,Ift140,Ift57,Il10,Itgav,Kit,Ldb1,Lrig1,Lrig3,Mafb,Mbd2,Mib1,Mical2,Mmp14,Mthfd1l,Myo7a,Ncoa3,Ndst1,Nkx3-2,Notch1,Notch2,Otx2,Pcsk5,Pdg…
GO Biological Process	GO:0006753	nucleoside phosphate metabolic process	315	8.72518e-09	0.000112188	3.56153e-07	1.61938	95.7158	155	0.0321842	0.0521184	2517	0.0979104	1	0.500171	1.16923	56.4472	66	439	0.0239913	0.150342	unnamed,unnamed,unnamed,unnamed,unnamed,unnamed,unnamed,unnamed,unnamed,unnamed,unnamed,unnamed,unnamed,unnamed,unnamed,unnamed,unnamed,unnamed,unnamed,unnamed,unnamed,unnamed,unnamed,unnamed,unnamed,unnamed,unnamed,unnamed,unnamed,unnamed,unnamed,unnamed,unnamed,unnamed,unnamed,unnamed,unnamed,unnamed,unnamed,unnamed,unnamed,unnamed,unnamed,unnamed,unnamed,unnamed,unnamed,unnamed,unnamed,unnamed…	Ada,Adcy3,Adcy6,Adcy7,Adk,Ak2,Ak5,Ampd2,Atp5g3,Atp5j,Atp5o,Cnp,Coa6,Cox4i1,Cox7c,Ctps,Dctd,Dhfr,Dlat,Dld,Dlg1,Dlg3,Dut,Enpp1,Entpd1,Entpd7,Fam20c,G6pd2,Gapdh,Gart,Gm5426,Gpd1,Gpd1l,Gucy2d,Haao,Hk2,Idh2,Kars,Kcnab2,Mdh1,Mocs1,Nadk2,Ncf1,Ndufa12,Ndufb9,Ndufv3,Nmnat2,Nmnat3,Nudt3,Nudt4,Pank1,Pank3,Pde10a,Pde4d,Pdha2,Pgd,Pkm,Pnkp,Rfk,Rora,Slc25a13,Tk1,Umps,Upp2,Uqcr10,Vcp
GO Biological Process	GO:0043901	negative regulation of multi-organism process	316	8.75494e-09	0.000112571	3.56237e-07	2.41592	22.3517	54	0.00751572	0.0181574	2063	0.0640097	1	0.398951	1.38663	16.587	23	129	0.0083606	0.178295	unnamed,unnamed,unnamed,unnamed,unnamed,unnamed,unnamed,unnamed,unnamed,unnamed,unnamed,unnamed,unnamed,unnamed,unnamed,unnamed,unnamed,unnamed,unnamed,unnamed,unnamed,unnamed,unnamed,unnamed,unnamed,unnamed,unnamed,unnamed,unnamed,unnamed,unnamed,unnamed,unnamed,unnamed,unnamed,unnamed,unnamed,unnamed,unnamed,unnamed,unnamed,unnamed,unnamed,unnamed,unnamed,unnamed,unnamed,unnamed,unnamed,unnamed…	Acvr1c,Ada,Adar,Anxa2,Ccnk,Crebbp,Fcnb,Hmga2,Ifng,Il10,Irf8,Itgav,Jun,Lbp,Oasl1,Prox1,Shb,Srpk2,Tpst2,Trim59,Trim8,Vapb,Zfp36
GO Biological Process	GO:0045599	negative regulation of fat cell differentiation	317	9.06658e-09	0.000116578	3.67754e-07	2.369	23.6387	56	0.00794844	0.0188299	293	9.99617e-05	1	0.00438672	2.64424	6.42907	17	50	0.00617957	0.34	unnamed,unnamed,unnamed,unnamed,unnamed,unnamed,unnamed,unnamed,unnamed,unnamed,unnamed,unnamed,unnamed,unnamed,unnamed,unnamed,unnamed,unnamed,unnamed,unnamed,unnamed,unnamed,unnamed,unnamed,unnamed,unnamed,unnamed,unnamed,unnamed,unnamed,unnamed,unnamed,unnamed,unnamed,unnamed,unnamed,unnamed,unnamed,unnamed,unnamed,unnamed,unnamed,unnamed,unnamed,unnamed,unnamed,unnamed,unnamed,unnamed,unnamed…	Ankrd26,Ccdc85b,Enpp1,Foxo1,Gata2,Gper1,Id4,Jdp2,Ncor2,Rora,Smad3,Trio,Trpv4,Vegfa,Zadh2,Zfp36l2,Zfpm1
GO Biological Process	GO:0050994	regulation of lipid catabolic process	318	9.15244e-09	0.000117682	3.7007e-07	3.18919	10.661	34	0.00358474	0.0114324	1444	0.0265885	1	0.236755	1.77374	7.32914	13	57	0.00472555	0.22807	unnamed,unnamed,unnamed,unnamed,unnamed,unnamed,unnamed,unnamed,unnamed,unnamed,unnamed,unnamed,unnamed,unnamed,unnamed,unnamed,unnamed,unnamed,unnamed,unnamed,unnamed,unnamed,unnamed,unnamed,unnamed,unnamed,unnamed,unnamed,unnamed,unnamed,unnamed,unnamed,unnamed,unnamed	Akt1,Akt2,Angptl3,Cnr1,Idh1,Irs2,Ldlr,Mtor,Pik3cg,Prkcd,Rarres2,Scarb1,Thra
GO Biological Process	GO:0050878	regulation of body fluid levels	319	9.25115e-09	0.000118951	3.72888e-07	1.65141	87.198	144	0.0293201	0.0484196	393	0.000455158	1	0.0148917	1.50451	43.2034	65	336	0.0236278	0.193452	unnamed,unnamed,unnamed,unnamed,unnamed,unnamed,unnamed,unnamed,unnamed,unnamed,unnamed,unnamed,unnamed,unnamed,unnamed,unnamed,unnamed,unnamed,unnamed,unnamed,unnamed,unnamed,unnamed,unnamed,unnamed,unnamed,unnamed,unnamed,unnamed,unnamed,unnamed,unnamed,unnamed,unnamed,unnamed,unnamed,unnamed,unnamed,unnamed,unnamed,unnamed,unnamed,unnamed,unnamed,unnamed,unnamed,unnamed,unnamed,unnamed,unnamed…	Actb,Actg1,Ada,Adamts18,Adcy6,Anxa2,Ap3b1,Atg7,Cd34,Cel,Cela2a,Chrm1,Cldn1,Dtnbp1,Edn1,Ednrb,Entpd1,Evl,F2rl2,Fibp,Foxb1,Gas6,Gja1,Gna13,Gnas,Gpat4,Grhl1,Hif1a,Hk2,Hnf4a,Hps6,Hspb1,Lnpk,Lyst,Map1lc3b,Mllt6,Myh9,Myl12b,Myl9,Neurl1a,P2ry1,Pdgfb,Pdgfra,Pdpn,Pdss2,Pik3cb,Pik3cd,Pik3cg,Prkcd,Prkg1,Rplp0,Stat5a,Stat5b,Stk39,Stmn1,Syk,Tac4,Tacr1,Trpv4,Ubash3b,Umps,Uts2,Vav2,Vegfa,Wfs1
GO Biological Process	GO:0002761	regulation of myeloid leukocyte differentiation	320	9.29574e-09	0.000119525	3.73515e-07	2.02608	38.9915	79	0.0131108	0.0265635	297	0.000107081	1	0.00463583	1.9925	15.5584	31	121	0.0112686	0.256198	unnamed,unnamed,unnamed,unnamed,unnamed,unnamed,unnamed,unnamed,unnamed,unnamed,unnamed,unnamed,unnamed,unnamed,unnamed,unnamed,unnamed,unnamed,unnamed,unnamed,unnamed,unnamed,unnamed,unnamed,unnamed,unnamed,unnamed,unnamed,unnamed,unnamed,unnamed,unnamed,unnamed,unnamed,unnamed,unnamed,unnamed,unnamed,unnamed,unnamed,unnamed,unnamed,unnamed,unnamed,unnamed,unnamed,unnamed,unnamed,unnamed,unnamed…	Cdk6,Cebpb,Clec2d,Ctnnb1,Fbn1,Fgfr3,Fos,Foxp1,Gata2,Gnas,Gpr68,Ifng,Il5,Jun,Mafb,Mtor,Ndfip1,Notch2,Pik3r1,Ppargc1b,Rara,Rbp1,Ror2,Runx1,Sfrp1,Stat5a,Tesc,Tnfsf11,Trib1,Ubash3b,Zfpm1
GO Biological Process	GO:0032796	uropod organization	321	9.37935e-09	0.0001206	3.757e-07	28.1266	0.248874	7	8.36834e-05	0.00235373	4052	0.240635	1	0.763594	3.88859	0.257163	1	2	0.000363504	0.5	unnamed,unnamed,unnamed,unnamed,unnamed,unnamed,unnamed	Myh9
GO Biological Process	GO:0007565	female pregnancy	322	9.4433e-09	0.000121422	3.77087e-07	1.9674	43.2043	85	0.0145273	0.028581	1377	0.0219276	1	0.204753	1.42582	23.1447	33	180	0.0119956	0.183333	unnamed,unnamed,unnamed,unnamed,unnamed,unnamed,unnamed,unnamed,unnamed,unnamed,unnamed,unnamed,unnamed,unnamed,unnamed,unnamed,unnamed,unnamed,unnamed,unnamed,unnamed,unnamed,unnamed,unnamed,unnamed,unnamed,unnamed,unnamed,unnamed,unnamed,unnamed,unnamed,unnamed,unnamed,unnamed,unnamed,unnamed,unnamed,unnamed,unnamed,unnamed,unnamed,unnamed,unnamed,unnamed,unnamed,unnamed,unnamed,unnamed,unnamed…	A2m,Abcc8,Adcy7,Akt1,Arid1a,Cnr1,Comt,Ctsl,Endou,Epn1,Fos,Ghsr,Gja1,Gnrh1,Igfbp2,Igfbp5,Itga3,Klf9,Lamb1,Lgals9,Mtor,Pcsk5,Pgf,Ptgs2,Rara,Slc2a1,Slc38a1,Slc38a3,Stat5a,Stat5b,Tead4,Tgfbr2,Umps
GO Biological Process	GO:2000253	positive regulation of feeding behavior	323	1.00605e-08	0.000129358	4.00488e-07	6.41505	2.49414	16	0.000838647	0.00537996	1314	0.0201034	1	0.19672	3.45652	1.15723	4	9	0.00145402	0.444444	unnamed,unnamed,unnamed,unnamed,unnamed,unnamed,unnamed,unnamed,unnamed,unnamed,unnamed,unnamed,unnamed,unnamed,unnamed,unnamed	Cfap20,Ghsr,Mtor,Rxfp4
GO Biological Process	GO:0035295	tube development	324	1.07266e-08	0.000137923	4.25689e-07	1.34823	261.084	352	0.0877888	0.118359	20	1.06171e-12	1.36514e-08	6.82571e-10	1.76916	84.2208	149	655	0.0541621	0.227481	unnamed,unnamed,unnamed,unnamed,unnamed,unnamed,unnamed,unnamed,unnamed,unnamed,unnamed,unnamed,unnamed,unnamed,unnamed,unnamed,unnamed,unnamed,unnamed,unnamed,unnamed,unnamed,unnamed,unnamed,unnamed,unnamed,unnamed,unnamed,unnamed,unnamed,unnamed,unnamed,unnamed,unnamed,unnamed,unnamed,unnamed,unnamed,unnamed,unnamed,unnamed,unnamed,unnamed,unnamed,unnamed,unnamed,unnamed,unnamed,unnamed,unnamed…	Acvr1,Ada,Adrm1,Alx4,Arid1a,Atxn1,B4galt1,Bag6,Bcl10,Bcl2l11,Bmp7,Btrc,Chd7,Cic,Cluap1,Col4a1,Crispld2,Ctgf,Ctnnb1,Cux1,Dab2ip,Dicer1,Dlg1,Dll1,Edn1,Ednra,Ednrb,Efnb2,Enah,Epas1,Epcam,Ephb3,Fat4,Fbxw7,Fgfr2,Fgfr3,Fgfr4,Fndc3b,Foxb1,Foxf2,Foxp1,Fzd1,Gas1,Gata2,Gata6,Gatad2a,Gbx2,Gdf2,Gja1,Gli2,Gna13,Gsc,Hectd1,Hey1,Hif1a,Hmga2,Hoxd11,Hoxd13,Hrh2,Hs2st1,Hs6st1,Ift140,Ift57,Igfbp5,Intu,Itga3,Itgb1bp…
GO Biological Process	GO:0006954	inflammatory response	325	1.08317e-08	0.000139273	4.28534e-07	1.65032	86.6496	143	0.0291357	0.0480834	2727	0.125096	1	0.589836	1.15217	55.5472	64	432	0.0232643	0.148148	unnamed,unnamed,unnamed,unnamed,unnamed,unnamed,unnamed,unnamed,unnamed,unnamed,unnamed,unnamed,unnamed,unnamed,unnamed,unnamed,unnamed,unnamed,unnamed,unnamed,unnamed,unnamed,unnamed,unnamed,unnamed,unnamed,unnamed,unnamed,unnamed,unnamed,unnamed,unnamed,unnamed,unnamed,unnamed,unnamed,unnamed,unnamed,unnamed,unnamed,unnamed,unnamed,unnamed,unnamed,unnamed,unnamed,unnamed,unnamed,unnamed,unnamed…	Acvr1,Akt1,Alox5ap,B4galt1,Bcl6,Camk1d,Camk4,Ccl20,Cd180,Cd300a,Csf1r,Cx3cl1,Cxcr3,Dab2ip,Elf3,Gja1,Gper1,Gsdmd,Hdac7,Hif1a,Hrh4,Il10,Il20rb,Il31ra,Il5,Irak2,Itgav,Jam3,Kdm6b,Kit,Lbp,Map2k3,Mapkapk2,Mrgpra3,Mylk3,Ncf1,Ndst1,Nfkbiz,Notch1,Notch2,Ogg1,Orm1,P2rx7,Pik3cb,Pik3cd,Pik3cg,Pnma1,Ptgs2,Pycard,Rarres2,Ripk2,S1pr3,Slc7a2,Stab1,Stat3,Syk,Tac4,Tacr1,Tlr5,Tnfrsf10b,Tnfrsf21,Tnfrsf23,Tnfrsf9,Tril
GO Biological Process	GO:0043547	positive regulation of GTPase activity	326	1.14936e-08	0.000147785	4.53329e-07	1.54864	116.877	181	0.0392995	0.0608608	106	1.29049e-07	0.00165931	1.56538e-05	1.76368	47.0608	83	366	0.0301708	0.226776	unnamed,unnamed,unnamed,unnamed,unnamed,unnamed,unnamed,unnamed,unnamed,unnamed,unnamed,unnamed,unnamed,unnamed,unnamed,unnamed,unnamed,unnamed,unnamed,unnamed,unnamed,unnamed,unnamed,unnamed,unnamed,unnamed,unnamed,unnamed,unnamed,unnamed,unnamed,unnamed,unnamed,unnamed,unnamed,unnamed,unnamed,unnamed,unnamed,unnamed,unnamed,unnamed,unnamed,unnamed,unnamed,unnamed,unnamed,unnamed,unnamed,unnamed…	Afdn,Agap1,Agrn,Akt2,Arap2,Arfgap2,Arhgap1,Arhgap10,Arhgap15,Arhgap21,Arhgap24,Arhgap26,Arhgap27,Arhgap31,Arhgap8,Arhgef10,Arhgef10l,Arhgef12,Arhgef37,Arhgef7,Asap1,Asap2,Axin2,Ccl20,Cdc42ep2,Cdc42ep4,Chn1,Chn2,Coro1c,Cx3cl1,Dab2ip,Dennd1a,Depdc5,Dock2,Dock7,Gapvd1,Gnaq,Gnas,Gnb5,Jun,Pkp4,Plxnb1,Prex1,Prr5,Racgap1,Ralbp1,Ranbp3,Rapgef2,Rapgef3,Rasa3,Rasgrp3,Rcc2,Rgs16,Rgs3,Rgs6,Rgs8,Rgs9,Ric8b,Ri…
GO Biological Process	GO:0032535	regulation of cellular component size	327	1.18408e-08	0.000152249	4.65594e-07	1.62008	93.8224	152	0.0315476	0.0511096	281	7.99438e-05	1	0.00365807	1.5838	42.3033	67	329	0.0243548	0.203647	unnamed,unnamed,unnamed,unnamed,unnamed,unnamed,unnamed,unnamed,unnamed,unnamed,unnamed,unnamed,unnamed,unnamed,unnamed,unnamed,unnamed,unnamed,unnamed,unnamed,unnamed,unnamed,unnamed,unnamed,unnamed,unnamed,unnamed,unnamed,unnamed,unnamed,unnamed,unnamed,unnamed,unnamed,unnamed,unnamed,unnamed,unnamed,unnamed,unnamed,unnamed,unnamed,unnamed,unnamed,unnamed,unnamed,unnamed,unnamed,unnamed,unnamed…	Actr2,Adnp,Akt1,Akt3,Arfip1,Arfip2,Arpc2,Avil,Barhl2,Capzb,Cdc42ep2,Cdc42ep4,Cdh4,Cfl2,Cttn,Disc1,Dlg1,Dpysl2,Edn1,Efna5,Evl,Ezr,Golga4,Grb2,Hip1r,Hp1bp3,Ifrd1,Iqgap2,Kirrel,Lats1,Lima1,Limk1,Lmod2,Lmod3,Map1b,Map3k1,Mtor,Mtpn,Nkx6-1,Olfm1,P2rx7,Pfn2,Plxna1,Prex1,Prkcd,Ptprs,Pycard,Rab22a,Rtn4r,Ryk,Sema4f,Sema5a,Shroom2,Spg20,Sptan1,Sptb,Sptbn2,Tmem123,Tmod1,Tnr,Tsc2,Vav1,Vav2,Vegfa,Vill,Wasl,Wdr1
GO Biological Process	GO:0016055	Wnt signaling pathway	328	1.18738e-08	0.000152673	4.65465e-07	1.67532	80.5819	135	0.0270955	0.0453934	163	3.83937e-06	0.0493666	0.000302863	1.82428	31.2453	57	243	0.0207197	0.234568	unnamed,unnamed,unnamed,unnamed,unnamed,unnamed,unnamed,unnamed,unnamed,unnamed,unnamed,unnamed,unnamed,unnamed,unnamed,unnamed,unnamed,unnamed,unnamed,unnamed,unnamed,unnamed,unnamed,unnamed,unnamed,unnamed,unnamed,unnamed,unnamed,unnamed,unnamed,unnamed,unnamed,unnamed,unnamed,unnamed,unnamed,unnamed,unnamed,unnamed,unnamed,unnamed,unnamed,unnamed,unnamed,unnamed,unnamed,unnamed,unnamed,unnamed…	Amotl1,Amotl2,Axin2,Brd7,Btrc,Ccdc88c,Cdh3,Cdk14,Cpz,Csnk1d,Csnk1e,Csnk1g2,Csnk1g3,Ctnnb1,Cxxc4,Cyld,Dab2,Ddx3x,Disc1,Dixdc1,Fam53b,Fermt2,Fzd1,Gsk3a,Hic1,Klf4,Klhl12,Kremen1,Ldb1,Lgr4,Lgr6,Lrp4,Macf1,Mark1,Mesd,Nkd1,Nxn,Otulin,Pias4,Pitx2,Plpp3,Ptpru,Ror2,Ryk,Sfrp1,Smad3,Spin1,Tcf3,Tcf7l1,Tle3,Trabd2b,Wif1,Wnt11,Wnt16,Wnt5b,Wnt7b,Wwox
GO Biological Process	GO:0002089	lens morphogenesis in camera-type eye	329	1.30099e-08	0.000167281	5.08454e-07	2.70397	15.9025	43	0.00534718	0.0144586	167	5.177e-06	0.0665659	0.000398598	3.88859	3.34312	13	26	0.00472555	0.5	unnamed,unnamed,unnamed,unnamed,unnamed,unnamed,unnamed,unnamed,unnamed,unnamed,unnamed,unnamed,unnamed,unnamed,unnamed,unnamed,unnamed,unnamed,unnamed,unnamed,unnamed,unnamed,unnamed,unnamed,unnamed,unnamed,unnamed,unnamed,unnamed,unnamed,unnamed,unnamed,unnamed,unnamed,unnamed,unnamed,unnamed,unnamed,unnamed,unnamed,unnamed,unnamed,unnamed	Cryaa,Ctnnb1,Fgfr3,Hipk1,Nectin1,Nectin3,Prox1,Shroom2,Ski,Sox1,Sox11,Sox2,Tdrd7
GO Biological Process	GO:0007169	transmembrane receptor protein tyrosine kinase signaling pathway	330	1.32815e-08	0.000170774	5.17497e-07	1.50517	134.204	202	0.0451258	0.067922	152	2.03578e-06	0.0261761	0.000172211	1.67868	47.0608	79	366	0.0287168	0.215847	unnamed,unnamed,unnamed,unnamed,unnamed,unnamed,unnamed,unnamed,unnamed,unnamed,unnamed,unnamed,unnamed,unnamed,unnamed,unnamed,unnamed,unnamed,unnamed,unnamed,unnamed,unnamed,unnamed,unnamed,unnamed,unnamed,unnamed,unnamed,unnamed,unnamed,unnamed,unnamed,unnamed,unnamed,unnamed,unnamed,unnamed,unnamed,unnamed,unnamed,unnamed,unnamed,unnamed,unnamed,unnamed,unnamed,unnamed,unnamed,unnamed,unnamed…	Akt1,Akt2,Alk,Anks1,Arf4,Arid5b,Bcar1,Cbl,Col4a1,Col4a2,Col4a3,Csf1r,Ctgf,Dab2ip,Dok2,Efna5,Efnb2,Efnb3,Epha8,Ephb3,Erbin,Fat4,Fgfr2,Fgfr3,Fgfr4,Fgr,Flrt1,Foxo1,Frs2,Fyn,Gab1,Gfra1,Gfra2,Grb2,Gsk3a,Hspb1,Igf1r,Irs2,Jak1,Kit,Mapkapk2,Ndst1,Nrp2,Pag1,Pdgfb,Pdgfra,Pdgfrb,Pgf,Pik3r1,Pik3r3,Ptpn1,Ptpra,Ptprt,Pxn,Rapgef2,Ror2,Sh2b2,Shc3,Sipa1l1,Slc30a10,Socs5,Soga1,Sox9,Src,Srebf1,Stat3,Stat5a,Stat5b,S…
GO Biological Process	GO:0034249	negative regulation of cellular amide metabolic process	331	1.34261e-08	0.000172633	5.21551e-07	2.21298	28.4684	63	0.00957244	0.0211836	623	0.00251227	1	0.0518503	1.67425	18.5157	31	144	0.0112686	0.215278	unnamed,unnamed,unnamed,unnamed,unnamed,unnamed,unnamed,unnamed,unnamed,unnamed,unnamed,unnamed,unnamed,unnamed,unnamed,unnamed,unnamed,unnamed,unnamed,unnamed,unnamed,unnamed,unnamed,unnamed,unnamed,unnamed,unnamed,unnamed,unnamed,unnamed,unnamed,unnamed,unnamed,unnamed,unnamed,unnamed,unnamed,unnamed,unnamed,unnamed,unnamed,unnamed,unnamed,unnamed,unnamed,unnamed,unnamed,unnamed,unnamed,unnamed…	Adar,Ago1,Ago2,Ago3,Cnot2,Cnot8,Cpeb4,Dapk1,Ddx3x,Dhfr,Dicer1,Gapdh,Igfbp5,Khsrp,Limd1,Malsu1,Nanos3,Olfm1,Qk,Rara,Rbm4,Sorl1,Srp9,Stat3,Tnrc6c,Tob1,Wtip,Zc3h12d,Zc3h7b,Zfp36,Zfp36l2
GO Biological Process	GO:1903960	negative regulation of anion transmembrane transport	332	1.37038e-08	0.000176203	5.30732e-07	4.28015	5.37365	23	0.00180688	0.00773369	940	0.00826119	1	0.113003	3.53508	1.4144	5	11	0.00181752	0.454545	unnamed,unnamed,unnamed,unnamed,unnamed,unnamed,unnamed,unnamed,unnamed,unnamed,unnamed,unnamed,unnamed,unnamed,unnamed,unnamed,unnamed,unnamed,unnamed,unnamed,unnamed,unnamed,unnamed	Akt1,Akt2,Irs2,Mtor,Stk39
GO Biological Process	GO:0035051	cardiocyte differentiation	333	1.38447e-08	0.000178015	5.34578e-07	1.84447	53.6739	99	0.0180477	0.0332885	176	5.99234e-06	0.0770495	0.000437781	2.16033	16.2013	35	126	0.0127227	0.277778	unnamed,unnamed,unnamed,unnamed,unnamed,unnamed,unnamed,unnamed,unnamed,unnamed,unnamed,unnamed,unnamed,unnamed,unnamed,unnamed,unnamed,unnamed,unnamed,unnamed,unnamed,unnamed,unnamed,unnamed,unnamed,unnamed,unnamed,unnamed,unnamed,unnamed,unnamed,unnamed,unnamed,unnamed,unnamed,unnamed,unnamed,unnamed,unnamed,unnamed,unnamed,unnamed,unnamed,unnamed,unnamed,unnamed,unnamed,unnamed,unnamed,unnamed…	Acvr1,Akap13,Arid1a,Atg7,Ctnnb1,Dicer1,Fhl2,Foxp1,Gata6,Kdm6b,Map2k4,Mef2a,Mtor,Myl2,Mylk3,Myo18b,Myocd,Notch1,Pdcd4,Pdgfb,Pdgfra,Pdgfrb,Pitx2,Prox1,Rara,Rarb,Sik1,Smad4,Smad6,Speg,Tbx3,Tenm4,Tgfb2,Tgfbr3,Vegfa
GO Biological Process	GO:0007028	cytoplasm organization	334	1.38825e-08	0.000178501	5.34434e-07	5.16026	3.68199	19	0.00123806	0.0063887	2003	0.0576444	1	0.370041	2.59239	1.54298	4	12	0.00145402	0.333333	unnamed,unnamed,unnamed,unnamed,unnamed,unnamed,unnamed,unnamed,unnamed,unnamed,unnamed,unnamed,unnamed,unnamed,unnamed,unnamed,unnamed,unnamed,unnamed	Etv6,Padi6,Tfcp2l1,Zmiz1
GO Biological Process	GO:0009177	pyrimidine deoxyribonucleoside monophosphate biosynthetic process	335	1.40113e-08	0.000180157	5.37782e-07	9.25762	1.29623	12	0.000435854	0.00403497	2309	0.0829954	1	0.462172	3.88859	0.514326	2	4	0.000727008	0.5	unnamed,unnamed,unnamed,unnamed,unnamed,unnamed,unnamed,unnamed,unnamed,unnamed,unnamed,unnamed	Dctd,Dut
GO Biological Process	GO:0060501	positive regulation of epithelial cell proliferation involved in lung morphogenesis	336	1.44071e-08	0.000185247	5.51331e-07	4.88221	4.09651	20	0.00137744	0.00672495	3872	0.224276	1	0.744767	2.22205	0.90007	2	7	0.000727008	0.285714	unnamed,unnamed,unnamed,unnamed,unnamed,unnamed,unnamed,unnamed,unnamed,unnamed,unnamed,unnamed,unnamed,unnamed,unnamed,unnamed,unnamed,unnamed,unnamed,unnamed	Fgfr2,Hmga2
GO Biological Process	GO:0035603	fibroblast growth factor receptor signaling pathway involved in hemopoiesis	337	1.46715e-08	0.000188646	5.59782e-07	10.5783	1.03987	11	0.000349652	0.00369872	2866	0.128581	1	0.576867	7.77717	0.128581	1	1	0.000363504	1	unnamed,unnamed,unnamed,unnamed,unnamed,unnamed,unnamed,unnamed,unnamed,unnamed,unnamed	Fgfr2
GO Biological Process	GO:0060365	coronal suture morphogenesis	337	1.46715e-08	0.000188646	5.59782e-07	10.5783	1.03987	11	0.000349652	0.00369872	2866	0.128581	1	0.576867	7.77717	0.128581	1	1	0.000363504	1	unnamed,unnamed,unnamed,unnamed,unnamed,unnamed,unnamed,unnamed,unnamed,unnamed,unnamed	Fgfr2
GO Biological Process	GO:0035602	fibroblast growth factor receptor signaling pathway involved in negative regulation of apoptotic process in bone marrow	337	1.46715e-08	0.000188646	5.59782e-07	10.5783	1.03987	11	0.000349652	0.00369872	2866	0.128581	1	0.576867	7.77717	0.128581	1	1	0.000363504	1	unnamed,unnamed,unnamed,unnamed,unnamed,unnamed,unnamed,unnamed,unnamed,unnamed,unnamed	Fgfr2
GO Biological Process	GO:0035604	fibroblast growth factor receptor signaling pathway involved in positive regulation of cell proliferation in bone marrow	337	1.46715e-08	0.000188646	5.59782e-07	10.5783	1.03987	11	0.000349652	0.00369872	2866	0.128581	1	0.576867	7.77717	0.128581	1	1	0.000363504	1	unnamed,unnamed,unnamed,unnamed,unnamed,unnamed,unnamed,unnamed,unnamed,unnamed,unnamed	Fgfr2
GO Biological Process	GO:0007507	heart development	341	1.46953e-08	0.000188952	5.54111e-07	1.388	212.536	295	0.0714647	0.099193	45	2.55562e-10	3.28601e-06	7.30225e-08	1.74561	70.4626	123	548	0.044711	0.224453	unnamed,unnamed,unnamed,unnamed,unnamed,unnamed,unnamed,unnamed,unnamed,unnamed,unnamed,unnamed,unnamed,unnamed,unnamed,unnamed,unnamed,unnamed,unnamed,unnamed,unnamed,unnamed,unnamed,unnamed,unnamed,unnamed,unnamed,unnamed,unnamed,unnamed,unnamed,unnamed,unnamed,unnamed,unnamed,unnamed,unnamed,unnamed,unnamed,unnamed,unnamed,unnamed,unnamed,unnamed,unnamed,unnamed,unnamed,unnamed,unnamed,unnamed…	1190002N15Rik,Acvr1,Adra1a,Adra1b,Akap13,Arid1a,Atf2,Atg7,Axin2,Bicc1,Bmp7,Cacna1c,Chd7,Cluap1,Col5a1,Ctnnb1,Dicer1,Dll1,Dsp,Edn1,Ednra,Fat4,Fbn1,Fgfr2,Fhl2,Foxp1,Frs2,Fzd1,Gab1,Gata6,Gja1,Gli2,Gnaq,Gsk3a,Hectd1,Hey1,Hif1a,Hspg2,Ift140,Ift57,Itga3,Jun,Kdm6b,Lemd2,Lmo4,Lrp1,Ltbp1,Map2k4,Mbd2,Mef2a,Mib1,Mical2,Mmp21,Mtor,Myl2,Mylk3,Myo18b,Myocd,Ncor2,Ndst1,Nedd4,Nfatc1,Notch1,Notch2,Nrp2,Olfm1,Parv…
GO Biological Process	GO:0061732	mitochondrial acetyl-CoA biosynthetic process from pyruvate	342	1.48688e-08	0.000191183	5.59013e-07	6.23408	2.56654	16	0.000862992	0.00537996	2139	0.0722219	1	0.434142	2.91644	1.02865	3	8	0.00109051	0.375	unnamed,unnamed,unnamed,unnamed,unnamed,unnamed,unnamed,unnamed,unnamed,unnamed,unnamed,unnamed,unnamed,unnamed,unnamed,unnamed	Dlat,Dld,Pdha2
GO Biological Process	GO:0055057	neuroblast division	343	1.52401e-08	0.000195958	5.71305e-07	3.8243	6.79864	26	0.00228602	0.00874243	461	0.000865482	1	0.0241396	3.88859	1.80014	7	14	0.00254453	0.5	unnamed,unnamed,unnamed,unnamed,unnamed,unnamed,unnamed,unnamed,unnamed,unnamed,unnamed,unnamed,unnamed,unnamed,unnamed,unnamed,unnamed,unnamed,unnamed,unnamed,unnamed,unnamed,unnamed,unnamed,unnamed,unnamed	Arhgef2,Aspm,Dct,Dock7,Fgfr2,Rab10,Tead3
GO Biological Process	GO:1900180	regulation of protein localization to nucleus	344	1.53551e-08	0.000197436	5.73941e-07	1.77628	61.9271	110	0.0208228	0.0369872	960	0.00855989	1	0.114649	1.4605	27.3879	40	213	0.0145402	0.187793	unnamed,unnamed,unnamed,unnamed,unnamed,unnamed,unnamed,unnamed,unnamed,unnamed,unnamed,unnamed,unnamed,unnamed,unnamed,unnamed,unnamed,unnamed,unnamed,unnamed,unnamed,unnamed,unnamed,unnamed,unnamed,unnamed,unnamed,unnamed,unnamed,unnamed,unnamed,unnamed,unnamed,unnamed,unnamed,unnamed,unnamed,unnamed,unnamed,unnamed,unnamed,unnamed,unnamed,unnamed,unnamed,unnamed,unnamed,unnamed,unnamed,unnamed…	Akt1,App,Axin2,Cct2,Cd2ap,Cyld,Dab2,Dab2ip,Dyrk2,Flcn,Fyn,Fzd1,Gas6,Glis2,Gnaq,Ifng,Ipo5,Kat7,Mtor,Ogg1,Pik3r1,Pkd1,Pkig,Polr1a,Ppm1b,Prkcd,Ptgs2,Rbpms,Sema5a,Smad3,Smad4,Sppl3,Src,Sufu,Sulf2,Tek,Tgfb2,Thra,Trim29,Trim8
GO Biological Process	GO:0060669	embryonic placenta morphogenesis	345	1.53852e-08	0.000197823	5.73399e-07	3.05918	11.441	35	0.003847	0.0117687	3269	0.138491	1	0.544728	1.60118	4.37177	7	34	0.00254453	0.205882	unnamed,unnamed,unnamed,unnamed,unnamed,unnamed,unnamed,unnamed,unnamed,unnamed,unnamed,unnamed,unnamed,unnamed,unnamed,unnamed,unnamed,unnamed,unnamed,unnamed,unnamed,unnamed,unnamed,unnamed,unnamed,unnamed,unnamed,unnamed,unnamed,unnamed,unnamed,unnamed,unnamed,unnamed,unnamed	Bmp7,Erf,Fgfr2,Grb2,Il10,Ncoa3,Wnt7b
GO Biological Process	GO:0043065	positive regulation of apoptotic process	346	1.57587e-08	0.000202626	5.85624e-07	1.45326	161.018	234	0.0541418	0.0786819	198	1.25865e-05	0.161837	0.000817357	1.49344	70.977	106	552	0.0385314	0.192029	unnamed,unnamed,unnamed,unnamed,unnamed,unnamed,unnamed,unnamed,unnamed,unnamed,unnamed,unnamed,unnamed,unnamed,unnamed,unnamed,unnamed,unnamed,unnamed,unnamed,unnamed,unnamed,unnamed,unnamed,unnamed,unnamed,unnamed,unnamed,unnamed,unnamed,unnamed,unnamed,unnamed,unnamed,unnamed,unnamed,unnamed,unnamed,unnamed,unnamed,unnamed,unnamed,unnamed,unnamed,unnamed,unnamed,unnamed,unnamed,unnamed,unnamed…	Acvr1c,Adamtsl4,Agrn,Aifm2,Akt1,Aldh1a1,Arhgef7,Atf2,Atg7,B4galt1,Bcap31,Bcl10,Bcl2l11,Bcl2l14,Bcl6,Bclaf1,Bmp7,Bnip3l,Btg1,Camk1d,Camk2a,Casp9,Ccar1,Cnr1,Col4a3,Cradd,Ctgf,Ctnnb1,Cxcr3,Cyld,Dab2ip,Dapk1,Ddx3x,Dusp1,Efhc1,Endog,Fbxw7,Fgfr3,Flcn,Foxo1,Foxo3,Gadd45b,Gadd45g,Gapdh,Gper1,Gsk3a,Hip1,Hip1r,Hmga2,Ifng,Ift57,Igfbp3,Il10,Ip6k2,Itm2c,Jun,Klf11,Lats1,Map2k4,Map2k6,Mapk9,Mcl1,Mff,Nacc2,Ndufa…
GO Biological Process	GO:0045670	regulation of osteoclast differentiation	347	1.65239e-08	0.000212465	6.1229e-07	2.41494	21.5326	52	0.00724029	0.0174849	733	0.00403429	1	0.0707679	1.97331	8.61496	17	67	0.00617957	0.253731	unnamed,unnamed,unnamed,unnamed,unnamed,unnamed,unnamed,unnamed,unnamed,unnamed,unnamed,unnamed,unnamed,unnamed,unnamed,unnamed,unnamed,unnamed,unnamed,unnamed,unnamed,unnamed,unnamed,unnamed,unnamed,unnamed,unnamed,unnamed,unnamed,unnamed,unnamed,unnamed,unnamed,unnamed,unnamed,unnamed,unnamed,unnamed,unnamed,unnamed,unnamed,unnamed,unnamed,unnamed,unnamed,unnamed,unnamed,unnamed,unnamed,unnamed…	Cebpb,Clec2d,Ctnnb1,Fbn1,Fgfr3,Fos,Gnas,Gpr68,Ifng,Mafb,Mtor,Notch2,Pik3r1,Ppargc1b,Sfrp1,Tnfsf11,Ubash3b
GO Biological Process	GO:1902116	negative regulation of organelle assembly	348	1.68258e-08	0.000216346	6.21682e-07	3.93244	6.35737	25	0.00213765	0.00840619	2283	0.0817637	1	0.460498	1.81467	3.85744	7	30	0.00254453	0.233333	unnamed,unnamed,unnamed,unnamed,unnamed,unnamed,unnamed,unnamed,unnamed,unnamed,unnamed,unnamed,unnamed,unnamed,unnamed,unnamed,unnamed,unnamed,unnamed,unnamed,unnamed,unnamed,unnamed,unnamed,unnamed	Arhgef2,Chmp2a,Chmp4b,Fez2,Rbm14,Smad4,Tbc1d30
GO Biological Process	GO:0090288	negative regulation of cellular response to growth factor stimulus	349	1.73323e-08	0.000222859	6.38565e-07	1.92296	45.2428	87	0.0152128	0.0292535	409	0.000536246	1	0.0168583	1.85171	16.2013	30	126	0.0109051	0.238095	unnamed,unnamed,unnamed,unnamed,unnamed,unnamed,unnamed,unnamed,unnamed,unnamed,unnamed,unnamed,unnamed,unnamed,unnamed,unnamed,unnamed,unnamed,unnamed,unnamed,unnamed,unnamed,unnamed,unnamed,unnamed,unnamed,unnamed,unnamed,unnamed,unnamed,unnamed,unnamed,unnamed,unnamed,unnamed,unnamed,unnamed,unnamed,unnamed,unnamed,unnamed,unnamed,unnamed,unnamed,unnamed,unnamed,unnamed,unnamed,unnamed,unnamed…	Dab2ip,Dcn,Fbn1,Fbn2,Fzd1,Htra1,Ldlrad4,Lemd2,Nbl1,Nedd4,Notch1,Pmepa1,Ptpn1,Rasl11b,Sfrp1,Ski,Skor2,Smad6,Smad7,Smurf1,Smurf2,Snx25,Snx6,Spg20,Sulf1,Sulf2,Tob1,Twsg1,Vasn,Wfikkn2
GO Biological Process	GO:0002082	regulation of oxidative phosphorylation	350	1.77392e-08	0.00022809	6.51687e-07	6.65978	2.25233	15	0.000757339	0.00504371	1468	0.0275465	1	0.241276	2.45595	2.44305	6	19	0.00218103	0.31579	unnamed,unnamed,unnamed,unnamed,unnamed,unnamed,unnamed,unnamed,unnamed,unnamed,unnamed,unnamed,unnamed,unnamed,unnamed	Cox7a2l,Pde12,Ppif,Slc25a33,Uqcc2,Vcp
GO Biological Process	GO:0019439	aromatic compound catabolic process	351	1.78898e-08	0.000230027	6.55347e-07	1.83446	53.9667	99	0.0181462	0.0332885	892	0.00742551	1	0.107037	1.40891	35.4885	50	276	0.0181752	0.181159	unnamed,unnamed,unnamed,unnamed,unnamed,unnamed,unnamed,unnamed,unnamed,unnamed,unnamed,unnamed,unnamed,unnamed,unnamed,unnamed,unnamed,unnamed,unnamed,unnamed,unnamed,unnamed,unnamed,unnamed,unnamed,unnamed,unnamed,unnamed,unnamed,unnamed,unnamed,unnamed,unnamed,unnamed,unnamed,unnamed,unnamed,unnamed,unnamed,unnamed,unnamed,unnamed,unnamed,unnamed,unnamed,unnamed,unnamed,unnamed,unnamed,unnamed…	Ada,Afmid,Ago1,Ago3,Aldh1l1,Auh,Cnot2,Cnot8,Cnp,Comt,Ctif,Dbh,Dcp1a,Dcp2,Dicer1,Dio2,Dnase1l3,Dut,Endog,Enpp1,Entpd1,Entpd7,Etf1,Exosc10,Gm4737,Hmox2,Khsrp,Lsm6,Mgat1,Mtpap,Ncf1,Nudt3,Nudt4,Papd4,Pde10a,Pde12,Pde4d,Prpf18,Sidt2,Skiv2l2,Smg6,Smg7,Snd1,Thrap3,Upf2,Upp2,Vcp,Zc3h12d,Zfp36,Zfp36l2
GO Biological Process	GO:0032331	negative regulation of chondrocyte differentiation	352	1.79968e-08	0.000231402	6.57393e-07	3.3082	9.37064	31	0.00315086	0.0104237	1084	0.0129895	1	0.154077	2.59239	2.70021	7	21	0.00254453	0.333333	unnamed,unnamed,unnamed,unnamed,unnamed,unnamed,unnamed,unnamed,unnamed,unnamed,unnamed,unnamed,unnamed,unnamed,unnamed,unnamed,unnamed,unnamed,unnamed,unnamed,unnamed,unnamed,unnamed,unnamed,unnamed,unnamed,unnamed,unnamed,unnamed,unnamed,unnamed	Adamts7,Ctnnb1,Gli2,Nkx3-2,Rarb,Rflna,Sox9
GO Biological Process	GO:0033365	protein localization to organelle	353	1.80552e-08	0.000232154	6.5766e-07	1.53428	119.274	183	0.0401057	0.0615333	731	0.00399643	1	0.0702956	1.31894	65.9623	87	513	0.0316249	0.169591	unnamed,unnamed,unnamed,unnamed,unnamed,unnamed,unnamed,unnamed,unnamed,unnamed,unnamed,unnamed,unnamed,unnamed,unnamed,unnamed,unnamed,unnamed,unnamed,unnamed,unnamed,unnamed,unnamed,unnamed,unnamed,unnamed,unnamed,unnamed,unnamed,unnamed,unnamed,unnamed,unnamed,unnamed,unnamed,unnamed,unnamed,unnamed,unnamed,unnamed,unnamed,unnamed,unnamed,unnamed,unnamed,unnamed,unnamed,unnamed,unnamed,unnamed…	Adar,Akt1,Ank2,Ap3b1,Arf4,Aurka,BC048403,Bag6,Bbip1,Bcap31,Bcl6,Bicd2,Bmp7,Cd81,Cep68,Chmp4b,Crocc,Cry2,Csnk1d,Dcp1a,Ddx3x,Disc1,Fam53b,Gosr2,H2afy,H2afy2,Hgs,Hk2,Hspa4,Ifng,Ift140,Ing1,Ipo5,Jun,Kpna2,Kpna4,Kptn,Lemd2,Macf1,Mff,Mgarp,Micall1,Morc3,Mtx2,Mtx3,Ndufa13,Nedd4,Nup153,Nup214,Nup35,Pam16,Pex10,Pex14,Pik3r1,Pola2,Pom121,Ppp1r9b,Rab10,Ranbp3,Rcc2,Sh3bp4,Smurf1,Sorl1,Sox9,Srp68,Srp9,Stat3,S…
GO Biological Process	GO:0032271	regulation of protein polymerization	354	1.83409e-08	0.000235828	6.66181e-07	1.98304	40.3422	80	0.0135649	0.0268998	972	0.00924876	1	0.122346	1.49561	23.4018	35	182	0.0127227	0.192308	unnamed,unnamed,unnamed,unnamed,unnamed,unnamed,unnamed,unnamed,unnamed,unnamed,unnamed,unnamed,unnamed,unnamed,unnamed,unnamed,unnamed,unnamed,unnamed,unnamed,unnamed,unnamed,unnamed,unnamed,unnamed,unnamed,unnamed,unnamed,unnamed,unnamed,unnamed,unnamed,unnamed,unnamed,unnamed,unnamed,unnamed,unnamed,unnamed,unnamed,unnamed,unnamed,unnamed,unnamed,unnamed,unnamed,unnamed,unnamed,unnamed,unnamed…	Actr2,Arfip1,Arfip2,Arpc2,Avil,Camsap1,Camsap3,Capzb,Cdc42ep2,Cdc42ep4,Cttn,Dlg1,Eml2,Evl,Grb2,Hip1r,Iqgap2,Kirrel,Lats1,Lmod2,Lmod3,Map3k1,Mtor,Mtpn,Pfn2,Prex1,Prkcd,Pycard,Sptan1,Sptb,Sptbn2,Stmn1,Tmod1,Vill,Wasl
GO Biological Process	GO:1904204	regulation of skeletal muscle hypertrophy	355	1.86679e-08	0.000240031	6.76145e-07	25.4084	0.275499	7	9.26359e-05	0.00235373	1156	0.0165279	1	0.183838	7.77717	0.257163	2	2	0.000727008	1	unnamed,unnamed,unnamed,unnamed,unnamed,unnamed,unnamed	Igfbp5,Mtor
GO Biological Process	GO:0043622	cortical microtubule organization	356	1.96601e-08	0.000252789	7.10081e-07	10.2744	1.07062	11	0.000359992	0.00369872	902	0.00767688	1	0.109434	5.83288	0.514326	3	4	0.00109051	0.75	unnamed,unnamed,unnamed,unnamed,unnamed,unnamed,unnamed,unnamed,unnamed,unnamed,unnamed	Dlg1,Ezr,Trpv4
GO Biological Process	GO:0006461	protein complex assembly	357	2.02903e-08	0.000260893	7.30793e-07	1.39123	205.574	286	0.0691237	0.0961668	1938	0.0508509	1	0.337379	1.14395	117.138	134	911	0.0487096	0.147091	unnamed,unnamed,unnamed,unnamed,unnamed,unnamed,unnamed,unnamed,unnamed,unnamed,unnamed,unnamed,unnamed,unnamed,unnamed,unnamed,unnamed,unnamed,unnamed,unnamed,unnamed,unnamed,unnamed,unnamed,unnamed,unnamed,unnamed,unnamed,unnamed,unnamed,unnamed,unnamed,unnamed,unnamed,unnamed,unnamed,unnamed,unnamed,unnamed,unnamed,unnamed,unnamed,unnamed,unnamed,unnamed,unnamed,unnamed,unnamed,unnamed,unnamed…	Adrm1,Ahnak,Alox5ap,Anxa2,Apba1,App,Arpc2,Atf1,B4galt1,Bcl10,Birc2,Cadps2,Camk2d,Cand1,Casq2,Cbr4,Ccdc63,Ccdc88c,Cct2,Cfap100,Cfap73,Chmp2a,Chmp4b,Ckap5,Cldn1,Clta,Coa6,Col16a1,Col6a1,Cops8,Coro7,Cox15,Cox7a2l,Cryaa,Csnk1d,Cttn,Cx3cl1,Cyld,Dab2,Dlgap1,Dnaic2,Dnajb12,Dut,Dync1li2,Eif4h,Evl,Fbp1,Fermt2,Gas7,Gja1,Gja8,Gnaq,Grb2,Grhpr,Gsdmd,Hip1,Hip1r,Hspa4,Igf1r,Ikbke,Itgb1bp1,Kcnd3,Kcnj12,Kctd1,Kct…
GO Biological Process	GO:0070271	protein complex biogenesis	358	2.05746e-08	0.000264549	7.38963e-07	1.39101	205.606	286	0.0691346	0.0961668	1940	0.0522643	1	0.346399	1.1427	117.266	134	912	0.0487096	0.14693	unnamed,unnamed,unnamed,unnamed,unnamed,unnamed,unnamed,unnamed,unnamed,unnamed,unnamed,unnamed,unnamed,unnamed,unnamed,unnamed,unnamed,unnamed,unnamed,unnamed,unnamed,unnamed,unnamed,unnamed,unnamed,unnamed,unnamed,unnamed,unnamed,unnamed,unnamed,unnamed,unnamed,unnamed,unnamed,unnamed,unnamed,unnamed,unnamed,unnamed,unnamed,unnamed,unnamed,unnamed,unnamed,unnamed,unnamed,unnamed,unnamed,unnamed…	Adrm1,Ahnak,Alox5ap,Anxa2,Apba1,App,Arpc2,Atf1,B4galt1,Bcl10,Birc2,Cadps2,Camk2d,Cand1,Casq2,Cbr4,Ccdc63,Ccdc88c,Cct2,Cfap100,Cfap73,Chmp2a,Chmp4b,Ckap5,Cldn1,Clta,Coa6,Col16a1,Col6a1,Cops8,Coro7,Cox15,Cox7a2l,Cryaa,Csnk1d,Cttn,Cx3cl1,Cyld,Dab2,Dlgap1,Dnaic2,Dnajb12,Dut,Dync1li2,Eif4h,Evl,Fbp1,Fermt2,Gas7,Gja1,Gja8,Gnaq,Grb2,Grhpr,Gsdmd,Hip1,Hip1r,Hspa4,Igf1r,Ikbke,Itgb1bp1,Kcnd3,Kcnj12,Kctd1,Kct…
GO Biological Process	GO:0043066	negative regulation of apoptotic process	359	2.10919e-08	0.000271199	7.5543e-07	1.3574	240.165	326	0.0807548	0.109617	723	0.00378501	1	0.0673136	1.2401	112.894	140	878	0.0508906	0.159453	unnamed,unnamed,unnamed,unnamed,unnamed,unnamed,unnamed,unnamed,unnamed,unnamed,unnamed,unnamed,unnamed,unnamed,unnamed,unnamed,unnamed,unnamed,unnamed,unnamed,unnamed,unnamed,unnamed,unnamed,unnamed,unnamed,unnamed,unnamed,unnamed,unnamed,unnamed,unnamed,unnamed,unnamed,unnamed,unnamed,unnamed,unnamed,unnamed,unnamed,unnamed,unnamed,unnamed,unnamed,unnamed,unnamed,unnamed,unnamed,unnamed,unnamed…	Acaa2,Ackr3,Acvr1,Ada,Adar,Adnp,Akt1,Akt2,Amigo2,Arf4,Arhgap10,Armc10,Atg7,Aurka,Babam2,Bag6,Bcl10,Bcl11b,Bcl6,Birc2,Bmp7,Bnip3l,Cacna1a,Camk1d,Cbl,Cebpb,Ckmt1,Cntf,Cntfr,Cpeb4,Cryaa,Csf1r,Csf2,Ctnnb1,Cttn,Cx3cl1,Cxcr3,Dab2,Dapk1,Ddx3x,Dll1,Dusp1,Edn1,Ednrb,Eef2k,Epcam,Eya2,Eya3,Fgfr2,Fhl2,Foxb1,Foxo1,Foxp1,Fyn,Gabrb2,Gas1,Gas6,Gata6,Gclm,Ghsr,Gli2,Gnrh1,Hells,Hif1a,Hip1r,Hmga2,Hspb1,Igf1r,Il10,I…
GO Biological Process	GO:0043068	positive regulation of programmed cell death	360	2.12282e-08	0.000272952	7.58199e-07	1.44778	161.627	234	0.0543467	0.0786819	215	1.8732e-05	0.240856	0.00112026	1.48004	71.6199	106	557	0.0385314	0.190305	unnamed,unnamed,unnamed,unnamed,unnamed,unnamed,unnamed,unnamed,unnamed,unnamed,unnamed,unnamed,unnamed,unnamed,unnamed,unnamed,unnamed,unnamed,unnamed,unnamed,unnamed,unnamed,unnamed,unnamed,unnamed,unnamed,unnamed,unnamed,unnamed,unnamed,unnamed,unnamed,unnamed,unnamed,unnamed,unnamed,unnamed,unnamed,unnamed,unnamed,unnamed,unnamed,unnamed,unnamed,unnamed,unnamed,unnamed,unnamed,unnamed,unnamed…	Acvr1c,Adamtsl4,Agrn,Aifm2,Akt1,Aldh1a1,Arhgef7,Atf2,Atg7,B4galt1,Bcap31,Bcl10,Bcl2l11,Bcl2l14,Bcl6,Bclaf1,Bmp7,Bnip3l,Btg1,Camk1d,Camk2a,Casp9,Ccar1,Cnr1,Col4a3,Cradd,Ctgf,Ctnnb1,Cxcr3,Cyld,Dab2ip,Dapk1,Ddx3x,Dusp1,Efhc1,Endog,Fbxw7,Fgfr3,Flcn,Foxo1,Foxo3,Gadd45b,Gadd45g,Gapdh,Gper1,Gsk3a,Hip1,Hip1r,Hmga2,Ifng,Ift57,Igfbp3,Il10,Ip6k2,Itm2c,Jun,Klf11,Lats1,Map2k4,Map2k6,Mapk9,Mcl1,Mff,Nacc2,Ndufa…
GO Biological Process	GO:0051960	regulation of nervous system development	361	2.25622e-08	0.000290105	8.03615e-07	1.28067	361.53	463	0.121564	0.155683	4	2.77266e-17	3.56509e-13	8.91271e-14	1.81657	105.694	192	822	0.0697928	0.233577	unnamed,unnamed,unnamed,unnamed,unnamed,unnamed,unnamed,unnamed,unnamed,unnamed,unnamed,unnamed,unnamed,unnamed,unnamed,unnamed,unnamed,unnamed,unnamed,unnamed,unnamed,unnamed,unnamed,unnamed,unnamed,unnamed,unnamed,unnamed,unnamed,unnamed,unnamed,unnamed,unnamed,unnamed,unnamed,unnamed,unnamed,unnamed,unnamed,unnamed,unnamed,unnamed,unnamed,unnamed,unnamed,unnamed,unnamed,unnamed,unnamed,unnamed…	Abcc8,Actr2,Adcy6,Adgrb2,Adgrl2,Adnp,Afdn,Agrn,Akt1,Amigo2,App,Arhgef2,Asap1,Aspm,Atf1,Atxn1,Avil,B2m,Barhl2,Bcl11b,Bcl6,Bmp7,Cacna1a,Camk1,Camk1d,Casz1,Cdh2,Cdh4,Chd7,Chn1,Cit,Clstn1,Cnr1,Cntf,Colq,Csnk1d,Ctnnb1,Cttn,Cux1,Cux2,Dab2ip,Dct,Dennd5a,Dicer1,Disc1,Dixdc1,Dlg1,Dll1,Dock7,Dpysl2,Drd3,Ednrb,Eef2k,Efna5,Efnb2,Efnb3,Ephb3,Fat3,Fbxw8,Fezf1,Fgfr3,Flrt1,Foxo3,Fyn,Fzd1,Gata2,Ghsr,Gli2,Gnrh1,Go…
GO Biological Process	GO:0014037	Schwann cell differentiation	362	2.32407e-08	0.000298829	8.25494e-07	3.27005	9.47998	31	0.00318762	0.0104237	2041	0.062455	1	0.393458	1.82992	4.37177	8	34	0.00290803	0.235294	unnamed,unnamed,unnamed,unnamed,unnamed,unnamed,unnamed,unnamed,unnamed,unnamed,unnamed,unnamed,unnamed,unnamed,unnamed,unnamed,unnamed,unnamed,unnamed,unnamed,unnamed,unnamed,unnamed,unnamed,unnamed,unnamed,unnamed,unnamed,unnamed,unnamed,unnamed	Akt1,Akt2,Arhgef10,Dicer1,Egr2,Ncmap,Pard3,Ski
GO Biological Process	GO:1902490	regulation of sperm capacitation	363	2.32633e-08	0.000299119	8.24019e-07	24.5942	0.28462	7	9.57029e-05	0.00235373	4052	0.240635	1	0.763594	3.88859	0.257163	1	2	0.000363504	0.5	unnamed,unnamed,unnamed,unnamed,unnamed,unnamed,unnamed	Tcp11
GO Biological Process	GO:0046078	dUMP metabolic process	364	2.35433e-08	0.000302719	8.31646e-07	8.82282	1.36011	12	0.000457334	0.00403497	2309	0.0829954	1	0.462172	3.88859	0.514326	2	4	0.000727008	0.5	unnamed,unnamed,unnamed,unnamed,unnamed,unnamed,unnamed,unnamed,unnamed,unnamed,unnamed,unnamed	Dctd,Dut
GO Biological Process	GO:0061304	retinal blood vessel morphogenesis	365	2.37261e-08	0.00030507	8.35807e-07	7.85744	1.65448	13	0.000556315	0.00437122	3507	0.174424	1	0.639506	2.59239	0.771489	2	6	0.000727008	0.333333	unnamed,unnamed,unnamed,unnamed,unnamed,unnamed,unnamed,unnamed,unnamed,unnamed,unnamed,unnamed,unnamed	Col4a1,Vegfa
GO Biological Process	GO:0046822	regulation of nucleocytoplasmic transport	366	2.55578e-08	0.000328622	8.97874e-07	1.7433	64.8196	113	0.0217954	0.037996	1021	0.0111758	1	0.140743	1.44433	27.0021	39	210	0.0141767	0.185714	unnamed,unnamed,unnamed,unnamed,unnamed,unnamed,unnamed,unnamed,unnamed,unnamed,unnamed,unnamed,unnamed,unnamed,unnamed,unnamed,unnamed,unnamed,unnamed,unnamed,unnamed,unnamed,unnamed,unnamed,unnamed,unnamed,unnamed,unnamed,unnamed,unnamed,unnamed,unnamed,unnamed,unnamed,unnamed,unnamed,unnamed,unnamed,unnamed,unnamed,unnamed,unnamed,unnamed,unnamed,unnamed,unnamed,unnamed,unnamed,unnamed,unnamed…	App,Axin2,Camk1,Camk4,Cyld,Dab2,Dab2ip,Dnajc27,Dyrk2,Fzd1,Gas6,Gnaq,Ifng,Ipo5,Mtor,Nedd4,Nup153,Nup214,Ogg1,Pik3r1,Pkd1,Pkig,Ppm1b,Ppp1cc,Prkcd,Ptgs2,Ptpn14,Rapgef3,Rbm4,Rbpms,Sema5a,Smad3,Smad4,Sppl3,Sufu,Sulf2,Tek,Thra,Zc3h3
GO Biological Process	GO:1903919	negative regulation of actin filament severing	367	2.61309e-08	0.000335991	9.15507e-07	24.1743	0.289564	7	9.73652e-05	0.00235373	4052	0.240635	1	0.763594	3.88859	0.257163	1	2	0.000363504	0.5	unnamed,unnamed,unnamed,unnamed,unnamed,unnamed,unnamed	Myh9
GO Biological Process	GO:0009157	deoxyribonucleoside monophosphate biosynthetic process	368	2.69777e-08	0.000346879	9.42607e-07	7.76998	1.67311	13	0.000562577	0.00437122	2139	0.0722219	1	0.434142	2.91644	1.02865	3	8	0.00109051	0.375	unnamed,unnamed,unnamed,unnamed,unnamed,unnamed,unnamed,unnamed,unnamed,unnamed,unnamed,unnamed,unnamed	Dctd,Dut,Tk1
GO Biological Process	GO:0050668	positive regulation of homocysteine metabolic process	369	2.71896e-08	0.000349603	9.47435e-07	61.6749	0.0810702	5	2.72597e-05	0.00168124	2866	0.128581	1	0.576867	7.77717	0.128581	1	1	0.000363504	1	unnamed,unnamed,unnamed,unnamed,unnamed	Comt
GO Biological Process	GO:0016036	cellular response to phosphate starvation	369	2.71896e-08	0.000349603	9.47435e-07	61.6749	0.0810702	5	2.72597e-05	0.00168124	2866	0.128581	1	0.576867	7.77717	0.128581	1	1	0.000363504	1	unnamed,unnamed,unnamed,unnamed,unnamed	Comt
GO Biological Process	GO:0040029	regulation of gene expression, epigenetic	371	2.81262e-08	0.000361647	9.74789e-07	2.04654	35.1813	72	0.0118296	0.0242098	1456	0.0271071	1	0.239384	1.36821	27.7736	38	216	0.0138132	0.175926	unnamed,unnamed,unnamed,unnamed,unnamed,unnamed,unnamed,unnamed,unnamed,unnamed,unnamed,unnamed,unnamed,unnamed,unnamed,unnamed,unnamed,unnamed,unnamed,unnamed,unnamed,unnamed,unnamed,unnamed,unnamed,unnamed,unnamed,unnamed,unnamed,unnamed,unnamed,unnamed,unnamed,unnamed,unnamed,unnamed,unnamed,unnamed,unnamed,unnamed,unnamed,unnamed,unnamed,unnamed,unnamed,unnamed,unnamed,unnamed,unnamed,unnamed…	Adar,Ago1,Ago2,Ago3,Arid1a,Atad2b,Bahcc1,Baz2a,Bend3,Ctcfl,Ctnnb1,Dicer1,Dnmt3a,Dot1l,Exosc10,Gsk3a,H2afy,H2afy2,Hells,Limd1,Mbd2,Morf4l1,Polr1a,Polr1d,Prmt7,Rbm4,Slc50a1,Smarca4,Smarca5,Stat3,Tet1,Tfap2c,Tnp1,Tnrc6c,Wtip,Zc3h7b,Zfp335,Zfp36
GO Biological Process	GO:0060010	Sertoli cell fate commitment	372	2.85057e-08	0.000366526	9.85286e-07	61.0866	0.081851	5	2.75222e-05	0.00168124	2866	0.128581	1	0.576867	7.77717	0.128581	1	1	0.000363504	1	unnamed,unnamed,unnamed,unnamed,unnamed	Rara
GO Biological Process	GO:0090036	regulation of protein kinase C signaling	373	2.86854e-08	0.000368837	9.88839e-07	3.95712	6.06502	24	0.00203935	0.00806994	420	0.000610304	1	0.018684	3.65985	2.18588	8	17	0.00290803	0.470588	unnamed,unnamed,unnamed,unnamed,unnamed,unnamed,unnamed,unnamed,unnamed,unnamed,unnamed,unnamed,unnamed,unnamed,unnamed,unnamed,unnamed,unnamed,unnamed,unnamed,unnamed,unnamed,unnamed,unnamed	Adra1a,Akap12,Capzb,Gpd1l,Sez6l,Ulk4,Vegfa,Wnt11
GO Biological Process	GO:0072594	establishment of protein localization to organelle	374	2.89279e-08	0.000371955	9.94533e-07	1.72034	68.0099	117	0.0228682	0.0393409	477	0.000980365	1	0.0264267	1.51682	36.26	55	282	0.0199927	0.195036	unnamed,unnamed,unnamed,unnamed,unnamed,unnamed,unnamed,unnamed,unnamed,unnamed,unnamed,unnamed,unnamed,unnamed,unnamed,unnamed,unnamed,unnamed,unnamed,unnamed,unnamed,unnamed,unnamed,unnamed,unnamed,unnamed,unnamed,unnamed,unnamed,unnamed,unnamed,unnamed,unnamed,unnamed,unnamed,unnamed,unnamed,unnamed,unnamed,unnamed,unnamed,unnamed,unnamed,unnamed,unnamed,unnamed,unnamed,unnamed,unnamed,unnamed…	Adar,Akt1,Ap3b1,Bcl6,Bicd2,Chmp4b,Cry2,Fam53b,Gosr2,H2afy,H2afy2,Hgs,Hk2,Hspa4,Ifng,Ing1,Ipo5,Jun,Kpna2,Kpna4,Macf1,Mff,Mgarp,Mtx2,Mtx3,Ndufa13,Nedd4,Nup153,Nup214,Nup35,Pam16,Pex10,Pex14,Pik3r1,Pola2,Pom121,Rab10,Ranbp3,Smurf1,Sorl1,Srp68,Srp9,Stat3,Syk,Tgfb2,Timm44,Tob1,Tomm20,Tomm20l,Tomm7,Tsc2,Txnip,Vhl,Vps41,Wdr11
GO Biological Process	GO:2000588	positive regulation of platelet-derived growth factor receptor-beta signaling pathway	375	2.96223e-08	0.000380883	1.01569e-06	23.729	0.294998	7	9.91922e-05	0.00235373	1156	0.0165279	1	0.183838	7.77717	0.257163	2	2	0.000727008	1	unnamed,unnamed,unnamed,unnamed,unnamed,unnamed,unnamed	Hip1,Hip1r
GO Biological Process	GO:0021812	neuronal-glial interaction involved in cerebral cortex radial glia guided migration	376	2.97948e-08	0.000383102	1.01889e-06	7.70293	1.68767	13	0.000567475	0.00437122	4052	0.240635	1	0.763594	3.88859	0.257163	1	2	0.000363504	0.5	unnamed,unnamed,unnamed,unnamed,unnamed,unnamed,unnamed,unnamed,unnamed,unnamed,unnamed,unnamed,unnamed	Lamb1
GO Biological Process	GO:0014736	negative regulation of muscle atrophy	377	2.9906e-08	0.000384532	1.01998e-06	60.4955	0.0826507	5	2.77911e-05	0.00168124	4052	0.240635	1	0.763594	3.88859	0.257163	1	2	0.000363504	0.5	unnamed,unnamed,unnamed,unnamed,unnamed	Mtor
GO Biological Process	GO:0034766	negative regulation of ion transmembrane transport	378	3.08716e-08	0.000396946	1.05012e-06	2.26314	25.1863	57	0.00846882	0.0191661	1038	0.0119529	1	0.148064	1.71821	11.058	19	86	0.00690658	0.22093	unnamed,unnamed,unnamed,unnamed,unnamed,unnamed,unnamed,unnamed,unnamed,unnamed,unnamed,unnamed,unnamed,unnamed,unnamed,unnamed,unnamed,unnamed,unnamed,unnamed,unnamed,unnamed,unnamed,unnamed,unnamed,unnamed,unnamed,unnamed,unnamed,unnamed,unnamed,unnamed,unnamed,unnamed,unnamed,unnamed,unnamed,unnamed,unnamed,unnamed,unnamed,unnamed,unnamed,unnamed,unnamed,unnamed,unnamed,unnamed,unnamed,unnamed…	Agrn,Akt1,Akt2,Ank3,Calm1,Calm2,Camk2d,Casq2,Drd3,Fgf12,Gnb5,Irs2,Kcne1,Kcnh2,Mtor,Nedd4,Nedd4l,Stk39,Stoml1
GO Biological Process	GO:1902904	negative regulation of supramolecular fiber organization	379	3.09242e-08	0.000397623	1.04914e-06	2.10396	31.8448	67	0.0107077	0.0225286	1275	0.0180726	1	0.182257	1.56908	14.6583	23	114	0.0083606	0.201754	unnamed,unnamed,unnamed,unnamed,unnamed,unnamed,unnamed,unnamed,unnamed,unnamed,unnamed,unnamed,unnamed,unnamed,unnamed,unnamed,unnamed,unnamed,unnamed,unnamed,unnamed,unnamed,unnamed,unnamed,unnamed,unnamed,unnamed,unnamed,unnamed,unnamed,unnamed,unnamed,unnamed,unnamed,unnamed,unnamed,unnamed,unnamed,unnamed,unnamed,unnamed,unnamed,unnamed,unnamed,unnamed,unnamed,unnamed,unnamed,unnamed,unnamed…	Arhgef2,Avil,Capzb,Eml2,Eml4,Evl,Hip1r,Kank2,Lima1,Lmod2,Lmod3,Pfn2,Ppfia1,Prkcd,S1pr1,Shroom2,Smad4,Sptan1,Sptb,Sptbn2,Stmn1,Tmod1,Vill
GO Biological Process	GO:0006119	oxidative phosphorylation	380	3.14322e-08	0.000404155	1.06357e-06	3.47655	8.05397	28	0.00270813	0.00941493	6963	0.571748	1	1	0.987577	8.10063	8	63	0.00290803	0.126984	unnamed,unnamed,unnamed,unnamed,unnamed,unnamed,unnamed,unnamed,unnamed,unnamed,unnamed,unnamed,unnamed,unnamed,unnamed,unnamed,unnamed,unnamed,unnamed,unnamed,unnamed,unnamed,unnamed,unnamed,unnamed,unnamed,unnamed,unnamed	Coa6,Cox4i1,Cox7c,Dld,Ndufa12,Ndufb9,Ndufv3,Uqcr10
GO Biological Process	GO:0030278	regulation of ossification	381	3.22799e-08	0.000415054	1.08938e-06	1.64597	82.0183	135	0.0275785	0.0453934	174	5.82618e-06	0.074913	0.000430535	1.89593	25.8449	49	201	0.0178117	0.243781	unnamed,unnamed,unnamed,unnamed,unnamed,unnamed,unnamed,unnamed,unnamed,unnamed,unnamed,unnamed,unnamed,unnamed,unnamed,unnamed,unnamed,unnamed,unnamed,unnamed,unnamed,unnamed,unnamed,unnamed,unnamed,unnamed,unnamed,unnamed,unnamed,unnamed,unnamed,unnamed,unnamed,unnamed,unnamed,unnamed,unnamed,unnamed,unnamed,unnamed,unnamed,unnamed,unnamed,unnamed,unnamed,unnamed,unnamed,unnamed,unnamed,unnamed…	Acvr1,Axin2,Bmp7,Cdk6,Cebpb,Cebpd,Ctnnb1,Egr2,Enpp1,Fam20c,Fbn2,Fgfr3,Fndc3b,Gdf10,Gdf2,Gja1,Gnas,Hdac7,Hey1,Hif1a,Id4,Igfbp5,Il6st,Intu,Kremen1,Limd1,Lrp4,Matn1,Nfatc1,Notch1,P2rx7,Ptger4,Rflna,S1pr1,Scube2,Sfrp1,Ski,Smad3,Smad6,Smurf1,Sox11,Sox2,Sox9,Tacr1,Tgfb2,Tob1,Twsg1,Vegfa,Wnt7b
GO Biological Process	GO:0016242	negative regulation of macroautophagy	382	3.25566e-08	0.000418612	1.09584e-06	4.64059	4.30979	20	0.00144916	0.00672495	6169	0.464258	1	0.967649	1.15217	3.4717	4	27	0.00145402	0.148148	unnamed,unnamed,unnamed,unnamed,unnamed,unnamed,unnamed,unnamed,unnamed,unnamed,unnamed,unnamed,unnamed,unnamed,unnamed,unnamed,unnamed,unnamed,unnamed,unnamed	Chmp4b,Fez2,Mtor,Rnf41
GO Biological Process	GO:0009176	pyrimidine deoxyribonucleoside monophosphate metabolic process	383	3.43229e-08	0.000441323	1.15228e-06	8.51843	1.40871	12	0.000473675	0.00403497	2728	0.126755	1	0.597439	3.11087	0.642907	2	5	0.000727008	0.4	unnamed,unnamed,unnamed,unnamed,unnamed,unnamed,unnamed,unnamed,unnamed,unnamed,unnamed,unnamed	Dctd,Dut
GO Biological Process	GO:1904465	negative regulation of matrix metallopeptidase secretion	384	3.44871e-08	0.000443435	1.15478e-06	34.2336	0.175266	6	5.89329e-05	0.00201748	2866	0.128581	1	0.576867	7.77717	0.128581	1	1	0.000363504	1	unnamed,unnamed,unnamed,unnamed,unnamed,unnamed	Idh2
GO Biological Process	GO:0055086	nucleobase-containing small molecule metabolic process	385	3.4535e-08	0.000444051	1.15338e-06	1.55154	108.28	168	0.0364088	0.0564896	2686	0.121439	1	0.581332	1.1456	61.9763	71	482	0.0258088	0.147303	unnamed,unnamed,unnamed,unnamed,unnamed,unnamed,unnamed,unnamed,unnamed,unnamed,unnamed,unnamed,unnamed,unnamed,unnamed,unnamed,unnamed,unnamed,unnamed,unnamed,unnamed,unnamed,unnamed,unnamed,unnamed,unnamed,unnamed,unnamed,unnamed,unnamed,unnamed,unnamed,unnamed,unnamed,unnamed,unnamed,unnamed,unnamed,unnamed,unnamed,unnamed,unnamed,unnamed,unnamed,unnamed,unnamed,unnamed,unnamed,unnamed,unnamed…	Ada,Adcy3,Adcy6,Adcy7,Adk,Ak2,Ak5,Ampd2,Atp5g3,Atp5j,Atp5o,Cnp,Coa6,Cox4i1,Cox7c,Ctps,Dctd,Dhfr,Dlat,Dld,Dlg1,Dlg3,Dut,Enpp1,Entpd1,Entpd7,Fam20c,G6pd2,Gapdh,Gart,Gm4737,Gm5426,Gpd1,Gpd1l,Gucy2d,Haao,Hk2,Idh2,Kars,Kcnab2,Mdh1,Mocs1,Mthfd1l,Mtor,Nadk2,Ncf1,Ndufa12,Ndufb9,Ndufv3,Nmnat2,Nmnat3,Nudt3,Nudt4,Pank1,Pank3,Pdc,Pde10a,Pde4d,Pdha2,Pgd,Pkm,Pnkp,Rfk,Rora,Slc25a13,Tet2,Tk1,Umps,Upp2,Uqcr10,Vcp
GO Biological Process	GO:0021860	pyramidal neuron development	386	3.58799e-08	0.000461344	1.19519e-06	4.21836	5.21529	22	0.00175363	0.00739744	3382	0.15929	1	0.605603	2.12105	1.4144	3	11	0.00109051	0.272727	unnamed,unnamed,unnamed,unnamed,unnamed,unnamed,unnamed,unnamed,unnamed,unnamed,unnamed,unnamed,unnamed,unnamed,unnamed,unnamed,unnamed,unnamed,unnamed,unnamed,unnamed,unnamed	Atg7,Disc1,Fgfr2
GO Biological Process	GO:1903796	negative regulation of inorganic anion transmembrane transport	387	3.64444e-08	0.000468603	1.21086e-06	58.1172	0.086033	5	2.89284e-05	0.00168124	4052	0.240635	1	0.763594	3.88859	0.257163	1	2	0.000363504	0.5	unnamed,unnamed,unnamed,unnamed,unnamed	Mtor
GO Biological Process	GO:0048103	somatic stem cell division	388	3.66024e-08	0.000470634	1.21297e-06	3.1327	10.2148	32	0.00343471	0.0107599	278	7.75375e-05	0.996977	0.00358625	3.56454	3.08595	11	24	0.00399855	0.458333	unnamed,unnamed,unnamed,unnamed,unnamed,unnamed,unnamed,unnamed,unnamed,unnamed,unnamed,unnamed,unnamed,unnamed,unnamed,unnamed,unnamed,unnamed,unnamed,unnamed,unnamed,unnamed,unnamed,unnamed,unnamed,unnamed,unnamed,unnamed,unnamed,unnamed,unnamed,unnamed	Arhgef2,Aspm,Dct,Dock7,Fgfr2,Kit,Notch1,Rab10,Tead3,Tgfb2,Zfp36l2
GO Biological Process	GO:1902902	negative regulation of autophagosome assembly	389	3.68894e-08	0.000474324	1.21934e-06	6.85581	2.04206	14	0.000686639	0.00470747	5734	0.42285	1	0.948206	1.41403	1.4144	2	11	0.000727008	0.181818	unnamed,unnamed,unnamed,unnamed,unnamed,unnamed,unnamed,unnamed,unnamed,unnamed,unnamed,unnamed,unnamed,unnamed	Chmp4b,Fez2
GO Biological Process	GO:0010718	positive regulation of epithelial to mesenchymal transition	390	3.77291e-08	0.00048512	1.2439e-06	2.35161	22.1125	52	0.00743529	0.0174849	238	3.25505e-05	0.418534	0.00175855	2.96273	5.40042	16	42	0.00581607	0.380952	unnamed,unnamed,unnamed,unnamed,unnamed,unnamed,unnamed,unnamed,unnamed,unnamed,unnamed,unnamed,unnamed,unnamed,unnamed,unnamed,unnamed,unnamed,unnamed,unnamed,unnamed,unnamed,unnamed,unnamed,unnamed,unnamed,unnamed,unnamed,unnamed,unnamed,unnamed,unnamed,unnamed,unnamed,unnamed,unnamed,unnamed,unnamed,unnamed,unnamed,unnamed,unnamed,unnamed,unnamed,unnamed,unnamed,unnamed,unnamed,unnamed,unnamed…	Acvr1,Axin2,Bmp7,Crb2,Ctnnb1,Dab2,Mtor,Notch1,Olfm1,Pdpn,Smad2,Smad3,Smad4,Snai1,Tgfb2,Tgfbr2
GO Biological Process	GO:0035412	regulation of catenin import into nucleus	391	3.84228e-08	0.00049404	1.26353e-06	3.00057	11.3312	34	0.00381008	0.0114324	1667	0.0414767	1	0.31992	2.09385	3.34312	7	26	0.00254453	0.269231	unnamed,unnamed,unnamed,unnamed,unnamed,unnamed,unnamed,unnamed,unnamed,unnamed,unnamed,unnamed,unnamed,unnamed,unnamed,unnamed,unnamed,unnamed,unnamed,unnamed,unnamed,unnamed,unnamed,unnamed,unnamed,unnamed,unnamed,unnamed,unnamed,unnamed,unnamed,unnamed,unnamed,unnamed	Axin2,Dab2ip,Fzd1,Gnaq,Sema5a,Smad3,Sulf2
GO Biological Process	GO:0046487	glyoxylate metabolic process	392	3.86594e-08	0.000497082	1.26807e-06	17.0184	0.470081	8	0.000158063	0.00268998	2728	0.126755	1	0.597439	3.11087	0.642907	2	5	0.000727008	0.4	unnamed,unnamed,unnamed,unnamed,unnamed,unnamed,unnamed,unnamed	Idh1,Idh2
GO Biological Process	GO:0051961	negative regulation of nervous system development	393	3.92445e-08	0.000504605	1.28398e-06	1.49804	128.835	193	0.0433206	0.0648958	62	5.12973e-09	6.59581e-05	1.06384e-06	1.97817	36.9029	73	287	0.0265358	0.254355	unnamed,unnamed,unnamed,unnamed,unnamed,unnamed,unnamed,unnamed,unnamed,unnamed,unnamed,unnamed,unnamed,unnamed,unnamed,unnamed,unnamed,unnamed,unnamed,unnamed,unnamed,unnamed,unnamed,unnamed,unnamed,unnamed,unnamed,unnamed,unnamed,unnamed,unnamed,unnamed,unnamed,unnamed,unnamed,unnamed,unnamed,unnamed,unnamed,unnamed,unnamed,unnamed,unnamed,unnamed,unnamed,unnamed,unnamed,unnamed,unnamed,unnamed…	Abcc8,Adcy6,App,Arhgef2,Asap1,Aspm,B2m,Bmp7,Casz1,Cit,Cntf,Ctnnb1,Dennd5a,Dicer1,Dixdc1,Dll1,Drd3,Ednrb,Efnb2,Efnb3,Fat3,Fgfr3,Foxo3,Gnrh1,Gpr161,Gsk3a,H2-D1,Hey1,Hmg20a,Hmga2,Id4,Idh2,Ifng,Ifrd1,Itm2c,Kdm4a,Lingo1,Lrig2,Lrp4,Mib1,Nkx6-1,Nkx6-2,Notch1,Notch3,Olfm1,Phox2b,Ptn,Ptprs,Rapgef2,Rnf10,Rtn4r,Ryk,Sema4f,Sema5a,Ski,Sorl1,Sox11,Sox2,Sox9,Spg20,Spock1,Srgap2,Stat3,Sufu,Tnfrsf21,Tnfrsf23,Tnr,…
GO Biological Process	GO:0071470	cellular response to osmotic stress	394	4.06507e-08	0.000522686	1.32661e-06	3.52962	7.64954	27	0.00257214	0.00907868	849	0.0065924	1	0.0998412	2.4998	3.60028	9	28	0.00327154	0.321429	unnamed,unnamed,unnamed,unnamed,unnamed,unnamed,unnamed,unnamed,unnamed,unnamed,unnamed,unnamed,unnamed,unnamed,unnamed,unnamed,unnamed,unnamed,unnamed,unnamed,unnamed,unnamed,unnamed,unnamed,unnamed,unnamed,unnamed	Ddx3x,Gm21985,Mylk,Ptgs2,Slc12a1,Slc12a6,Slc2a1,Stk39,Trpv4
GO Biological Process	GO:0045668	negative regulation of osteoblast differentiation	395	4.07384e-08	0.000523815	1.32611e-06	2.49938	18.4046	46	0.00618848	0.0154674	411	0.000549614	1	0.0171945	2.48208	6.04333	15	47	0.00545256	0.319149	unnamed,unnamed,unnamed,unnamed,unnamed,unnamed,unnamed,unnamed,unnamed,unnamed,unnamed,unnamed,unnamed,unnamed,unnamed,unnamed,unnamed,unnamed,unnamed,unnamed,unnamed,unnamed,unnamed,unnamed,unnamed,unnamed,unnamed,unnamed,unnamed,unnamed,unnamed,unnamed,unnamed,unnamed,unnamed,unnamed,unnamed,unnamed,unnamed,unnamed,unnamed,unnamed,unnamed,unnamed,unnamed,unnamed	Axin2,Cdk6,Fndc3b,Gdf10,Hdac7,Igfbp5,Limd1,Nfatc1,Notch1,Sfrp1,Ski,Smad3,Sox2,Tob1,Twsg1
GO Biological Process	GO:0042775	mitochondrial ATP synthesis coupled electron transport	396	4.14704e-08	0.000533226	1.34653e-06	3.632	7.15859	26	0.00240706	0.00874243	6560	0.510011	1	0.999652	1.04693	6.68623	7	52	0.00254453	0.134615	unnamed,unnamed,unnamed,unnamed,unnamed,unnamed,unnamed,unnamed,unnamed,unnamed,unnamed,unnamed,unnamed,unnamed,unnamed,unnamed,unnamed,unnamed,unnamed,unnamed,unnamed,unnamed,unnamed,unnamed,unnamed,unnamed	Cox4i1,Cox7c,Dld,Ndufa12,Ndufb9,Ndufv3,Uqcr10
GO Biological Process	GO:1904951	positive regulation of establishment of protein localization	397	4.28705e-08	0.000551229	1.38848e-06	1.50894	123.265	186	0.0414477	0.062542	2583	0.102317	1	0.509329	1.15628	63.1335	73	491	0.0265358	0.148676	unnamed,unnamed,unnamed,unnamed,unnamed,unnamed,unnamed,unnamed,unnamed,unnamed,unnamed,unnamed,unnamed,unnamed,unnamed,unnamed,unnamed,unnamed,unnamed,unnamed,unnamed,unnamed,unnamed,unnamed,unnamed,unnamed,unnamed,unnamed,unnamed,unnamed,unnamed,unnamed,unnamed,unnamed,unnamed,unnamed,unnamed,unnamed,unnamed,unnamed,unnamed,unnamed,unnamed,unnamed,unnamed,unnamed,unnamed,unnamed,unnamed,unnamed…	Akt2,Ank3,App,Atg7,Bcap31,Cadm1,Camk1,Camk4,Cct2,Cd34,Cemip,Chrm1,Csf1r,Dab2,Dph6,Ezr,Fbxw7,Fcnb,Fgr,Fyn,Gapdh,Gas6,Gja1,Gper1,Gpr68,Gsdmd,Gsk3a,Hhat,Hif1a,Ifng,Il10,Il5,Ipo5,Irs2,Itgb1bp1,Kars,Kcnn3,Lgals9,Mff,Micall2,Mis18a,Myo18a,Nkx6-1,Oaz2,P2rx7,Pik3r1,Prkcd,Psmd9,Ptger4,Ptgs2,Ptp4a3,Pycard,Rapgef3,Rbpms,Ripk2,Sema5a,Smad3,Smad4,Sorl1,Sppl3,Src,Sulf2,Syk,Tek,Tgfb2,Tm7sf3,Tmem30a,Tomm7,Trpv4,…
GO Biological Process	GO:0030111	regulation of Wnt signaling pathway	398	4.38018e-08	0.000563204	1.41509e-06	1.56719	101.455	159	0.0341141	0.0534633	69	1.11424e-08	0.000143269	2.07637e-06	2.02084	32.6597	66	254	0.0239913	0.259842	unnamed,unnamed,unnamed,unnamed,unnamed,unnamed,unnamed,unnamed,unnamed,unnamed,unnamed,unnamed,unnamed,unnamed,unnamed,unnamed,unnamed,unnamed,unnamed,unnamed,unnamed,unnamed,unnamed,unnamed,unnamed,unnamed,unnamed,unnamed,unnamed,unnamed,unnamed,unnamed,unnamed,unnamed,unnamed,unnamed,unnamed,unnamed,unnamed,unnamed,unnamed,unnamed,unnamed,unnamed,unnamed,unnamed,unnamed,unnamed,unnamed,unnamed…	Ankrd10,Aspm,Axin2,Bicc1,Btrc,Cdh2,Cdk14,Csnk1d,Csnk1e,Cxxc4,Cyld,Dab2,Dab2ip,Ddx3x,Disc1,Dixdc1,Egr1,Fam53b,Fgfr2,Fgfr3,Foxo1,Foxo3,Gprc5b,Gsc,Hic1,Hmga2,Hnf1a,Itga3,Jade1,Kremen1,Lats1,Lgr4,Lgr6,Limd1,Lrp1,Lrp4,Macf1,Mbd2,Mcc,Nkd1,Notch1,Nphp4,Nxn,Plpp3,Ppp2r3a,Rbms3,Ror2,Scel,Sfrp1,Siah2,Smarca4,Sox2,Sox9,Spin1,Src,Sulf1,Sulf2,Tbx18,Thra,Trabd2b,Tsc2,Wif1,Wnt11,Wnt5b,Wwox,Zeb2
GO Biological Process	GO:0070527	platelet aggregation	399	4.48177e-08	0.000576266	1.44428e-06	3.51222	7.68744	27	0.00258488	0.00907868	950	0.00833967	1	0.112875	2.19356	5.01468	11	39	0.00399855	0.282051	unnamed,unnamed,unnamed,unnamed,unnamed,unnamed,unnamed,unnamed,unnamed,unnamed,unnamed,unnamed,unnamed,unnamed,unnamed,unnamed,unnamed,unnamed,unnamed,unnamed,unnamed,unnamed,unnamed,unnamed,unnamed,unnamed,unnamed	Actb,Actg1,Fibp,Gnas,Hspb1,Myh9,Myl12b,Myl9,Pdgfra,Pik3cg,Ubash3b
GO Biological Process	GO:0007369	gastrulation	400	4.50759e-08	0.000579586	1.44897e-06	1.76947	58.7747	104	0.0197628	0.0349697	270	6.69468e-05	0.860802	0.00318816	1.87228	20.8302	39	162	0.0141767	0.240741	unnamed,unnamed,unnamed,unnamed,unnamed,unnamed,unnamed,unnamed,unnamed,unnamed,unnamed,unnamed,unnamed,unnamed,unnamed,unnamed,unnamed,unnamed,unnamed,unnamed,unnamed,unnamed,unnamed,unnamed,unnamed,unnamed,unnamed,unnamed,unnamed,unnamed,unnamed,unnamed,unnamed,unnamed,unnamed,unnamed,unnamed,unnamed,unnamed,unnamed,unnamed,unnamed,unnamed,unnamed,unnamed,unnamed,unnamed,unnamed,unnamed,unnamed…	Acvr1,Arid1a,Bmp7,Col4a2,Col6a1,Crb2,Ctnnb1,Dld,Dusp1,Dusp4,Ext2,Frs2,Gata6,Hmga2,Hnf1a,Itga3,Itgav,Kdm6b,Ldb1,Macf1,Mmp14,Mmp15,Nsd1,Otx2,Plpp3,Prkar1a,Sfrp1,Smad2,Smad3,Smad4,Snai1,Sox2,Tcf3,Tenm4,Tgfbr2,Tnrc6c,Twsg1,Wnt11,Zbtb17
GO Biological Process	GO:0006231	dTMP biosynthetic process	401	4.50953e-08	0.000579836	1.44597e-06	11.0252	0.907016	10	0.000304982	0.00336248	4996	0.338284	1	0.870628	2.59239	0.385744	1	3	0.000363504	0.333333	unnamed,unnamed,unnamed,unnamed,unnamed,unnamed,unnamed,unnamed,unnamed,unnamed	Dctd
GO Biological Process	GO:0002931	response to ischemia	402	4.54174e-08	0.000583976	1.45268e-06	3.03852	10.8605	33	0.00365183	0.0110962	855	0.00675669	1	0.101611	2.25129	4.8861	11	38	0.00399855	0.289474	unnamed,unnamed,unnamed,unnamed,unnamed,unnamed,unnamed,unnamed,unnamed,unnamed,unnamed,unnamed,unnamed,unnamed,unnamed,unnamed,unnamed,unnamed,unnamed,unnamed,unnamed,unnamed,unnamed,unnamed,unnamed,unnamed,unnamed,unnamed,unnamed,unnamed,unnamed,unnamed,unnamed	Arid1b,Camk2a,Cpeb4,Eef2k,Egr1,Gja1,Hk2,Kcnj11,Map2k6,Per2,Ppif
[truncated: 2,608 more rows]

## Sheet: path 1 hyper
# GREAT version 4.0.4	Species assembly: mm10	Association rule: Basal+extension: 5000 bp upstream, 1000 bp downstream, 1000000 bp max extension, curated regulatory domains included
# Ontology summary statistics are provided in the footer.
#
# Ontology	ID	Desc	BinomRank	BinomP	BinomBonfP	BinomFdrQ	RegionFoldEnrich	ExpRegions	ObsRegions	GenomeFrac	SetCov	HyperRank	HyperP	HyperBonfP	HyperFdrQ	GeneFoldEnrich	ExpGenes	ObsGenes	TotalGenes	GeneSetCov	TermCov	Regions	Genes
[truncated: 2,623 more rows]

## Sheet: path 2a hypo
# GREAT version 4.0.4	Species assembly: mm10	Association rule: Basal+extension: 5000 bp upstream, 1000 bp downstream, 1000000 bp max extension, curated regulatory domains included
[truncated: 3,513 more rows]

[truncated: 3 more sheets: path 2a hyper, path 2b hypo, path 2b hyper]
