# Supplementary material for: Dynamic changes in whole genome DNA methylation, chromatin and gene expression during mouse lens differentiation
Source: Epigenetics Chromatin. 2023 Jan 25;16:4. doi: 10.1186/s13072-023-00478-7 (PMC9875507; doi:10.1186/s13072-023-00478-7)
Supplement: Supplementary file 4 — Additional file 4: Table S4. Complete GREAT gene ontology analysis output of H3.3 peaks. [file 13072_2023_478_MOESM4_ESM.xlsx]

## Sheet: epi
# GREAT version 4.0.4	Species assembly: mm10	Association rule: Basal+extension: 5000 bp upstream, 1000 bp downstream, 1000000 bp max extension, curated regulatory domains included
# Ontology summary statistics are provided in the footer.
#
# Ontology	ID	Desc	BinomRank	BinomP	BinomBonfP	BinomFdrQ	RegionFoldEnrich	ExpRegions	ObsRegions	GenomeFrac	SetCov	HyperRank	HyperP	HyperBonfP	HyperFdrQ	GeneFoldEnrich	ExpGenes	ObsGenes	TotalGenes	GeneSetCov	TermCov	Regions	Genes
Ensembl Genes	20247	Megf11	1	1.4282e-24	3.05563e-20	3.05563e-20	36.441	0.548832	20	0.000147496	0.0053749	1	0.189483	1	1	5.2775	0.189483	1	1	0.00024667	1	unnamed,unnamed,unnamed,unnamed,unnamed,unnamed,unnamed,unnamed,unnamed,unnamed,unnamed,unnamed,unnamed,unnamed,unnamed,unnamed,unnamed,unnamed,unnamed,unnamed	Megf11
Ensembl Genes	20248	Rab11a	2	5.81491e-24	1.2441e-19	6.2205e-20	33.9046	0.58989	20	0.00015853	0.0053749	1	0.189483	1	1	5.2775	0.189483	1	1	0.00024667	1	unnamed,unnamed,unnamed,unnamed,unnamed,unnamed,unnamed,unnamed,unnamed,unnamed,unnamed,unnamed,unnamed,unnamed,unnamed,unnamed,unnamed,unnamed,unnamed,unnamed	Rab11a
Ensembl Genes	20219	Tle3	3	9.54895e-15	2.043e-10	6.80999e-11	12.092	1.57129	19	0.000422277	0.00510615	1	0.189483	1	1	5.2775	0.189483	1	1	0.00024667	1	unnamed,unnamed,unnamed,unnamed,unnamed,unnamed,unnamed,unnamed,unnamed,unnamed,unnamed,unnamed,unnamed,unnamed,unnamed,unnamed,unnamed,unnamed,unnamed	Tle3
Ensembl Genes	20062	4931429L15Rik	4	1.74828e-14	3.74045e-10	9.35113e-11	16.0401	0.997499	16	0.000268073	0.00429992	1	0.189483	1	1	5.2775	0.189483	1	1	0.00024667	1	unnamed,unnamed,unnamed,unnamed,unnamed,unnamed,unnamed,unnamed,unnamed,unnamed,unnamed,unnamed,unnamed,unnamed,unnamed,unnamed	4931429L15Rik
Ensembl Genes	3654	Rpl38	5	2.5775e-14	5.51455e-10	1.10291e-10	17.8112	0.842167	15	0.000226328	0.00403117	1	0.189483	1	1	5.2775	0.189483	1	1	0.00024667	1	unnamed,unnamed,unnamed,unnamed,unnamed,unnamed,unnamed,unnamed,unnamed,unnamed,unnamed,unnamed,unnamed,unnamed,unnamed	Rpl38
Ensembl Genes	2566	Fstl4	6	4.65564e-14	9.96073e-10	1.66012e-10	13.4094	1.26776	17	0.000340705	0.00456866	1	0.189483	1	1	5.2775	0.189483	1	1	0.00024667	1	unnamed,unnamed,unnamed,unnamed,unnamed,unnamed,unnamed,unnamed,unnamed,unnamed,unnamed,unnamed,unnamed,unnamed,unnamed,unnamed,unnamed	Fstl4
Ensembl Genes	3653	Sdk2	7	6.86174e-13	1.46807e-08	2.09724e-09	12.5475	1.27516	16	0.000342692	0.00429992	1	0.189483	1	1	5.2775	0.189483	1	1	0.00024667	1	unnamed,unnamed,unnamed,unnamed,unnamed,unnamed,unnamed,unnamed,unnamed,unnamed,unnamed,unnamed,unnamed,unnamed,unnamed,unnamed	Sdk2
Ensembl Genes	4455	Kif26a	8	1.3097e-12	2.8021e-08	3.50262e-09	21.2131	0.565688	12	0.000152026	0.00322494	1	0.189483	1	1	5.2775	0.189483	1	1	0.00024667	1	unnamed,unnamed,unnamed,unnamed,unnamed,unnamed,unnamed,unnamed,unnamed,unnamed,unnamed,unnamed	Kif26a
Ensembl Genes	4457	Tmem179	9	3.32427e-12	7.11228e-08	7.90254e-09	19.5571	0.613589	12	0.000164899	0.00322494	1	0.189483	1	1	5.2775	0.189483	1	1	0.00024667	1	unnamed,unnamed,unnamed,unnamed,unnamed,unnamed,unnamed,unnamed,unnamed,unnamed,unnamed,unnamed	Tmem179
Ensembl Genes	14917	Foxn4	10	3.74023e-12	8.00222e-08	8.00222e-09	39.4297	0.228255	9	6.13423e-05	0.00241871	1	0.189483	1	1	5.2775	0.189483	1	1	0.00024667	1	unnamed,unnamed,unnamed,unnamed,unnamed,unnamed,unnamed,unnamed,unnamed	Foxn4
Ensembl Genes	1490	Gm17455	11	5.98688e-12	1.28089e-07	1.16445e-08	22.5136	0.488593	11	0.000131307	0.0029562	1	0.189483	1	1	5.2775	0.189483	1	1	0.00024667	1	unnamed,unnamed,unnamed,unnamed,unnamed,unnamed,unnamed,unnamed,unnamed,unnamed,unnamed	Gm17455
Ensembl Genes	1488	Cdh23	12	6.63784e-12	1.42017e-07	1.18347e-08	22.2945	0.493395	11	0.000132598	0.0029562	1	0.189483	1	1	5.2775	0.189483	1	1	0.00024667	1	unnamed,unnamed,unnamed,unnamed,unnamed,unnamed,unnamed,unnamed,unnamed,unnamed,unnamed	Cdh23
Ensembl Genes	20063	Gm4791	13	4.11091e-11	8.79529e-07	6.7656e-08	9.48506	1.68686	16	0.000453336	0.00429992	1	0.189483	1	1	5.2775	0.189483	1	1	0.00024667	1	unnamed,unnamed,unnamed,unnamed,unnamed,unnamed,unnamed,unnamed,unnamed,unnamed,unnamed,unnamed,unnamed,unnamed,unnamed,unnamed	Gm4791
Ensembl Genes	10212	Fcnb	14	4.99787e-11	1.06929e-06	7.63781e-08	22.715	0.440237	10	0.000118311	0.00268745	1	0.189483	1	1	5.2775	0.189483	1	1	0.00024667	1	unnamed,unnamed,unnamed,unnamed,unnamed,unnamed,unnamed,unnamed,unnamed,unnamed	Fcnb
Ensembl Genes	15192	Cux1	15	6.81698e-11	1.45849e-06	9.72329e-08	17.8579	0.615975	11	0.00016554	0.0029562	1	0.189483	1	1	5.2775	0.189483	1	1	0.00024667	1	unnamed,unnamed,unnamed,unnamed,unnamed,unnamed,unnamed,unnamed,unnamed,unnamed,unnamed	Cux1
Ensembl Genes	15191	Sh2b2	16	2.01154e-10	4.30369e-06	2.6898e-07	19.6397	0.509173	10	0.000136838	0.00268745	1	0.189483	1	1	5.2775	0.189483	1	1	0.00024667	1	unnamed,unnamed,unnamed,unnamed,unnamed,unnamed,unnamed,unnamed,unnamed,unnamed	Sh2b2
Ensembl Genes	13853	Ephb2	17	2.4073e-10	5.15042e-06	3.02966e-07	24.4817	0.367621	9	9.87963e-05	0.00241871	1	0.189483	1	1	5.2775	0.189483	1	1	0.00024667	1	unnamed,unnamed,unnamed,unnamed,unnamed,unnamed,unnamed,unnamed,unnamed	Ephb2
Ensembl Genes	20562	Cacna2d2	18	4.18721e-10	8.95854e-06	4.97697e-07	30.6696	0.260844	8	7.01006e-05	0.00214996	1	0.189483	1	1	5.2775	0.189483	1	1	0.00024667	1	unnamed,unnamed,unnamed,unnamed,unnamed,unnamed,unnamed,unnamed	Cacna2d2
Ensembl Genes	14068	Camta1	19	4.45819e-10	9.53831e-06	5.02016e-07	11.0362	1.17794	13	0.000316566	0.00349368	1	0.189483	1	1	5.2775	0.189483	1	1	0.00024667	1	unnamed,unnamed,unnamed,unnamed,unnamed,unnamed,unnamed,unnamed,unnamed,unnamed,unnamed,unnamed,unnamed	Camta1
Ensembl Genes	19526	Cbfa2t3	20	2.16866e-09	4.63985e-05	2.31993e-06	34.8866	0.20065	7	5.39237e-05	0.00188122	1	0.189483	1	1	5.2775	0.189483	1	1	0.00024667	1	unnamed,unnamed,unnamed,unnamed,unnamed,unnamed,unnamed	Cbfa2t3
Ensembl Genes	13005	Fam205a2	21	2.85625e-09	6.11094e-05	2.90997e-06	23.9304	0.334303	8	8.98423e-05	0.00214996	1	0.189483	1	1	5.2775	0.189483	1	1	0.00024667	1	unnamed,unnamed,unnamed,unnamed,unnamed,unnamed,unnamed,unnamed	Fam205a2
Ensembl Genes	14069	Gm13090	22	2.8958e-09	6.19556e-05	2.81616e-06	10.7022	1.12126	12	0.000301334	0.00322494	1	0.189483	1	1	5.2775	0.189483	1	1	0.00024667	1	unnamed,unnamed,unnamed,unnamed,unnamed,unnamed,unnamed,unnamed,unnamed,unnamed,unnamed,unnamed	Gm13090
Ensembl Genes	11634	1700025C18Rik	23	9.44572e-09	0.000202091	8.78657e-06	28.1029	0.249085	7	6.69403e-05	0.00188122	1	0.189483	1	1	5.2775	0.189483	1	1	0.00024667	1	unnamed,unnamed,unnamed,unnamed,unnamed,unnamed,unnamed	1700025C18Rik
Ensembl Genes	19202	Zfp423	24	1.01235e-08	0.000216592	9.02465e-06	12.9621	0.771478	10	0.000207331	0.00268745	1	0.189483	1	1	5.2775	0.189483	1	1	0.00024667	1	unnamed,unnamed,unnamed,unnamed,unnamed,unnamed,unnamed,unnamed,unnamed,unnamed	Zfp423
Ensembl Genes	10211	Col5a1	25	1.04314e-08	0.00022318	8.9272e-06	15.7847	0.570173	9	0.000153231	0.00241871	1	0.189483	1	1	5.2775	0.189483	1	1	0.00024667	1	unnamed,unnamed,unnamed,unnamed,unnamed,unnamed,unnamed,unnamed,unnamed	Col5a1
Ensembl Genes	13738	Ptpru	26	1.05123e-08	0.000224911	8.65042e-06	9.50958	1.26188	12	0.000339125	0.00322494	1	0.189483	1	1	5.2775	0.189483	1	1	0.00024667	1	unnamed,unnamed,unnamed,unnamed,unnamed,unnamed,unnamed,unnamed,unnamed,unnamed,unnamed,unnamed	Ptpru
Ensembl Genes	19497	Irf8	27	1.05585e-08	0.000225899	8.36663e-06	15.7622	0.570986	9	0.00015345	0.00241871	1	0.189483	1	1	5.2775	0.189483	1	1	0.00024667	1	unnamed,unnamed,unnamed,unnamed,unnamed,unnamed,unnamed,unnamed,unnamed	Irf8
Ensembl Genes	2567	Hspa4	28	1.10382e-08	0.000236163	8.43439e-06	12.8421	0.778686	10	0.000209268	0.00268745	1	0.189483	1	1	5.2775	0.189483	1	1	0.00024667	1	unnamed,unnamed,unnamed,unnamed,unnamed,unnamed,unnamed,unnamed,unnamed,unnamed	Hspa4
Ensembl Genes	13869	Ece1	29	1.36252e-08	0.000291511	1.00521e-05	26.6241	0.26292	7	7.06585e-05	0.00188122	1	0.189483	1	1	5.2775	0.189483	1	1	0.00024667	1	unnamed,unnamed,unnamed,unnamed,unnamed,unnamed,unnamed	Ece1
Ensembl Genes	13737	Matn1	30	1.41975e-08	0.000303755	1.01252e-05	9.24936	1.29739	12	0.000348666	0.00322494	1	0.189483	1	1	5.2775	0.189483	1	1	0.00024667	1	unnamed,unnamed,unnamed,unnamed,unnamed,unnamed,unnamed,unnamed,unnamed,unnamed,unnamed,unnamed	Matn1
Ensembl Genes	11635	Cdh22	31	1.57498e-08	0.000336966	1.08699e-05	26.0601	0.26861	7	7.21874e-05	0.00188122	1	0.189483	1	1	5.2775	0.189483	1	1	0.00024667	1	unnamed,unnamed,unnamed,unnamed,unnamed,unnamed,unnamed	Cdh22
Ensembl Genes	1492	Unc5b	32	3.23048e-08	0.000691161	2.15988e-05	17.4296	0.458989	8	0.000123351	0.00214996	1	0.189483	1	1	5.2775	0.189483	1	1	0.00024667	1	unnamed,unnamed,unnamed,unnamed,unnamed,unnamed,unnamed,unnamed	Unc5b
Ensembl Genes	13002	Fam205a3	33	4.12289e-08	0.000882091	2.673e-05	22.597	0.309775	7	8.32506e-05	0.00188122	1	0.189483	1	1	5.2775	0.189483	1	1	0.00024667	1	unnamed,unnamed,unnamed,unnamed,unnamed,unnamed,unnamed	Fam205a3
Ensembl Genes	13852	Lactbl1	34	4.53064e-08	0.00096933	2.85097e-05	22.2825	0.314148	7	8.44256e-05	0.00188122	1	0.189483	1	1	5.2775	0.189483	1	1	0.00024667	1	unnamed,unnamed,unnamed,unnamed,unnamed,unnamed,unnamed	Lactbl1
Ensembl Genes	7623	Mis18a	35	4.99859e-08	0.00106945	3.05557e-05	16.4546	0.486185	8	0.00013066	0.00214996	1	0.189483	1	1	5.2775	0.189483	1	1	0.00024667	1	unnamed,unnamed,unnamed,unnamed,unnamed,unnamed,unnamed,unnamed	Mis18a
Ensembl Genes	20218	Uaca	36	5.13672e-08	0.001099	3.05278e-05	10.8728	0.919725	10	0.000247171	0.00268745	1	0.189483	1	1	5.2775	0.189483	1	1	0.00024667	1	unnamed,unnamed,unnamed,unnamed,unnamed,unnamed,unnamed,unnamed,unnamed,unnamed	Uaca
Ensembl Genes	20563	Tmem115	37	5.88241e-08	0.00125854	3.40146e-05	31.2492	0.192005	6	5.16004e-05	0.00161247	1	0.189483	1	1	5.2775	0.189483	1	1	0.00024667	1	unnamed,unnamed,unnamed,unnamed,unnamed,unnamed	Tmem115
Ensembl Genes	3770	Rbfox3	38	6.64879e-08	0.00142251	3.74344e-05	12.6714	0.71026	9	0.000190879	0.00241871	1	0.189483	1	1	5.2775	0.189483	1	1	0.00024667	1	unnamed,unnamed,unnamed,unnamed,unnamed,unnamed,unnamed,unnamed,unnamed	Rbfox3
Ensembl Genes	19156	G430095P16Rik	39	7.0288e-08	0.00150381	3.85592e-05	50.8659	0.0982977	5	2.6417e-05	0.00134373	1	0.189483	1	1	5.2775	0.189483	1	1	0.00024667	1	unnamed,unnamed,unnamed,unnamed,unnamed	G430095P16Rik
Ensembl Genes	13647	Grik3	40	8.94001e-08	0.00191272	4.78179e-05	8.82661	1.24623	11	0.000334918	0.0029562	1	0.189483	1	1	5.2775	0.189483	1	1	0.00024667	1	unnamed,unnamed,unnamed,unnamed,unnamed,unnamed,unnamed,unnamed,unnamed,unnamed,unnamed	Grik3
Ensembl Genes	21767	Asmt	41	9.78022e-08	0.00209248	5.1036e-05	19.8685	0.352317	7	9.46835e-05	0.00188122	1	0.189483	1	1	5.2775	0.189483	1	1	0.00024667	1	unnamed,unnamed,unnamed,unnamed,unnamed,unnamed,unnamed	Asmt
Ensembl Genes	14430	Sorcs2	42	1.09588e-07	0.00234463	5.58244e-05	19.5335	0.358359	7	9.63072e-05	0.00188122	1	0.189483	1	1	5.2775	0.189483	1	1	0.00024667	1	unnamed,unnamed,unnamed,unnamed,unnamed,unnamed,unnamed	Sorcs2
Ensembl Genes	11665	Cebpb	43	1.27346e-07	0.00272457	6.33621e-05	19.0995	0.366501	7	9.84953e-05	0.00188122	1	0.189483	1	1	5.2775	0.189483	1	1	0.00024667	1	unnamed,unnamed,unnamed,unnamed,unnamed,unnamed,unnamed	Cebpb
Ensembl Genes	10897	Prdm11	44	1.47055e-07	0.00314624	7.15055e-05	18.6924	0.374484	7	0.000100641	0.00188122	1	0.189483	1	1	5.2775	0.189483	1	1	0.00024667	1	unnamed,unnamed,unnamed,unnamed,unnamed,unnamed,unnamed	Prdm11
Ensembl Genes	3745	Sec14l1	45	1.8065e-07	0.00386501	8.58891e-05	18.1245	0.386217	7	0.000103794	0.00188122	1	0.189483	1	1	5.2775	0.189483	1	1	0.00024667	1	unnamed,unnamed,unnamed,unnamed,unnamed,unnamed,unnamed	Sec14l1
Ensembl Genes	20220	Rplp1	46	1.84844e-07	0.00395473	8.59725e-05	11.2071	0.803064	9	0.000215819	0.00241871	1	0.189483	1	1	5.2775	0.189483	1	1	0.00024667	1	unnamed,unnamed,unnamed,unnamed,unnamed,unnamed,unnamed,unnamed,unnamed	Rplp1
Ensembl Genes	11696	Bmp7	47	2.14107e-07	0.00458082	9.74642e-05	13.563	0.589842	8	0.000158517	0.00214996	1	0.189483	1	1	5.2775	0.189483	1	1	0.00024667	1	unnamed,unnamed,unnamed,unnamed,unnamed,unnamed,unnamed,unnamed	Bmp7
Ensembl Genes	11655	Kcnb1	48	2.21474e-07	0.00473843	9.87173e-05	24.8797	0.241161	6	6.48108e-05	0.00161247	1	0.189483	1	1	5.2775	0.189483	1	1	0.00024667	1	unnamed,unnamed,unnamed,unnamed,unnamed,unnamed	Kcnb1
Ensembl Genes	11654	Znfx1	49	2.21751e-07	0.00474435	9.68236e-05	24.8743	0.241213	6	6.48248e-05	0.00161247	1	0.189483	1	1	5.2775	0.189483	1	1	0.00024667	1	unnamed,unnamed,unnamed,unnamed,unnamed,unnamed	Znfx1
Ensembl Genes	18544	Shank2	50	2.85162e-07	0.00610104	0.000122021	10.6344	0.846311	9	0.000227442	0.00241871	1	0.189483	1	1	5.2775	0.189483	1	1	0.00024667	1	unnamed,unnamed,unnamed,unnamed,unnamed,unnamed,unnamed,unnamed,unnamed	Shank2
Ensembl Genes	7622	Hunk	51	2.89513e-07	0.00619412	0.000121453	13.026	0.614155	8	0.000165051	0.00214996	1	0.189483	1	1	5.2775	0.189483	1	1	0.00024667	1	unnamed,unnamed,unnamed,unnamed,unnamed,unnamed,unnamed,unnamed	Hunk
Ensembl Genes	10896	Syt13	52	3.25303e-07	0.00695986	0.000133844	12.8239	0.623833	8	0.000167652	0.00214996	1	0.189483	1	1	5.2775	0.189483	1	1	0.00024667	1	unnamed,unnamed,unnamed,unnamed,unnamed,unnamed,unnamed,unnamed	Syt13
Ensembl Genes	11648	Prex1	53	4.70228e-07	0.0100605	0.000189821	10.0068	0.899386	9	0.000241705	0.00241871	1	0.189483	1	1	5.2775	0.189483	1	1	0.00024667	1	unnamed,unnamed,unnamed,unnamed,unnamed,unnamed,unnamed,unnamed,unnamed	Prex1
Ensembl Genes	1292	H60b	54	4.77544e-07	0.0102171	0.000189205	21.7829	0.275446	6	7.40246e-05	0.00161247	1	0.189483	1	1	5.2775	0.189483	1	1	0.00024667	1	unnamed,unnamed,unnamed,unnamed,unnamed,unnamed	H60b
Ensembl Genes	11666	Ptpn1	55	4.93381e-07	0.0105559	0.000191925	15.5787	0.44933	7	0.000120755	0.00188122	1	0.189483	1	1	5.2775	0.189483	1	1	0.00024667	1	unnamed,unnamed,unnamed,unnamed,unnamed,unnamed,unnamed	Ptpn1
Ensembl Genes	19201	4933402J07Rik	56	5.90734e-07	0.0126388	0.000225692	11.8342	0.676005	8	0.000181673	0.00214996	1	0.189483	1	1	5.2775	0.189483	1	1	0.00024667	1	unnamed,unnamed,unnamed,unnamed,unnamed,unnamed,unnamed,unnamed	4933402J07Rik
Ensembl Genes	19510	Banp	57	6.27944e-07	0.0134349	0.000235699	15.02	0.466045	7	0.000125247	0.00188122	1	0.189483	1	1	5.2775	0.189483	1	1	0.00024667	1	unnamed,unnamed,unnamed,unnamed,unnamed,unnamed,unnamed	Banp
Ensembl Genes	13820	Runx3	58	7.39352e-07	0.0158184	0.000272732	14.6524	0.477739	7	0.00012839	0.00188122	1	0.189483	1	1	5.2775	0.189483	1	1	0.00024667	1	unnamed,unnamed,unnamed,unnamed,unnamed,unnamed,unnamed	Runx3
Ensembl Genes	8034	Grm4	59	7.72385e-07	0.0165252	0.000280088	14.5554	0.480921	7	0.000129245	0.00188122	1	0.189483	1	1	5.2775	0.189483	1	1	0.00024667	1	unnamed,unnamed,unnamed,unnamed,unnamed,unnamed,unnamed	Grm4
Ensembl Genes	14431	Psapl1	60	8.20004e-07	0.017544	0.0002924	11.3207	0.706672	8	0.000189915	0.00214996	1	0.189483	1	1	5.2775	0.189483	1	1	0.00024667	1	unnamed,unnamed,unnamed,unnamed,unnamed,unnamed,unnamed,unnamed	Psapl1
Ensembl Genes	17767	Uvrag	61	8.24437e-07	0.0176388	0.000289161	14.4119	0.48571	7	0.000130532	0.00188122	1	0.189483	1	1	5.2775	0.189483	1	1	0.00024667	1	unnamed,unnamed,unnamed,unnamed,unnamed,unnamed,unnamed	Uvrag
Ensembl Genes	19577	Ntpcr	62	1.09713e-06	0.023473	0.000378597	18.848	0.318336	6	8.55512e-05	0.00161247	1	0.189483	1	1	5.2775	0.189483	1	1	0.00024667	1	unnamed,unnamed,unnamed,unnamed,unnamed,unnamed	Ntpcr
Ensembl Genes	3320	Srcin1	63	1.12749e-06	0.0241225	0.000382897	28.8384	0.17338	5	4.6595e-05	0.00134373	1	0.189483	1	1	5.2775	0.189483	1	1	0.00024667	1	unnamed,unnamed,unnamed,unnamed,unnamed	Srcin1
Ensembl Genes	11647	Sulf2	64	1.21823e-06	0.0260639	0.000407249	8.90385	1.0108	9	0.000271647	0.00241871	1	0.189483	1	1	5.2775	0.189483	1	1	0.00024667	1	unnamed,unnamed,unnamed,unnamed,unnamed,unnamed,unnamed,unnamed,unnamed	Sulf2
Ensembl Genes	19498	Foxf1	65	1.28973e-06	0.0275938	0.00042452	13.4621	0.519977	7	0.000139741	0.00188122	1	0.189483	1	1	5.2775	0.189483	1	1	0.00024667	1	unnamed,unnamed,unnamed,unnamed,unnamed,unnamed,unnamed	Foxf1
Ensembl Genes	8546	Mydgf	66	1.33863e-06	0.02864	0.00043394	52.3046	0.0764751	4	2.05523e-05	0.00107498	1	0.189483	1	1	5.2775	0.189483	1	1	0.00024667	1	unnamed,unnamed,unnamed,unnamed	Mydgf
Ensembl Genes	12993	Fam205a4	67	1.40673e-06	0.030097	0.000449208	27.553	0.181468	5	4.87687e-05	0.00134373	1	0.189483	1	1	5.2775	0.189483	1	1	0.00024667	1	unnamed,unnamed,unnamed,unnamed,unnamed	Fam205a4
Ensembl Genes	13648	Csf3r	68	1.5903e-06	0.0340246	0.000500361	10.345	0.773317	8	0.000207825	0.00214996	1	0.189483	1	1	5.2775	0.189483	1	1	0.00024667	1	unnamed,unnamed,unnamed,unnamed,unnamed,unnamed,unnamed,unnamed	Csf3r
Ensembl Genes	15024	Cux2	69	1.75879e-06	0.0376292	0.000545351	17.3548	0.345726	6	9.2912e-05	0.00161247	1	0.189483	1	1	5.2775	0.189483	1	1	0.00024667	1	unnamed,unnamed,unnamed,unnamed,unnamed,unnamed	Cux2
Ensembl Genes	3265	Dlx4	70	1.77159e-06	0.0379032	0.000541475	26.2725	0.190313	5	5.11456e-05	0.00134373	1	0.189483	1	1	5.2775	0.189483	1	1	0.00024667	1	unnamed,unnamed,unnamed,unnamed,unnamed	Dlx4
Ensembl Genes	3744	Mgat5b	71	2.02194e-06	0.0432594	0.000609288	16.9356	0.354283	6	9.52119e-05	0.00161247	1	0.189483	1	1	5.2775	0.189483	1	1	0.00024667	1	unnamed,unnamed,unnamed,unnamed,unnamed,unnamed	Mgat5b
Ensembl Genes	14916	Acacb	72	2.05535e-06	0.0439742	0.000610753	25.4783	0.196245	5	5.274e-05	0.00134373	1	0.189483	1	1	5.2775	0.189483	1	1	0.00024667	1	unnamed,unnamed,unnamed,unnamed,unnamed	Acacb
Ensembl Genes	2565	9530068E07Rik	73	2.07052e-06	0.0442989	0.000606834	12.5212	0.559054	7	0.000150243	0.00188122	1	0.189483	1	1	5.2775	0.189483	1	1	0.00024667	1	unnamed,unnamed,unnamed,unnamed,unnamed,unnamed,unnamed	9530068E07Rik
Ensembl Genes	8015	Neurl1b	74	2.09108e-06	0.0447388	0.000604578	16.836	0.35638	6	9.57754e-05	0.00161247	1	0.189483	1	1	5.2775	0.189483	1	1	0.00024667	1	unnamed,unnamed,unnamed,unnamed,unnamed,unnamed	Neurl1b
Ensembl Genes	8547	Dpp9	75	2.36355e-06	0.0505681	0.000674242	45.2674	0.0883639	4	2.37473e-05	0.00107498	1	0.189483	1	1	5.2775	0.189483	1	1	0.00024667	1	unnamed,unnamed,unnamed,unnamed	Dpp9
Ensembl Genes	19511	Zfpm1	76	2.45044e-06	0.0524272	0.000689831	12.2012	0.573712	7	0.000154182	0.00188122	1	0.189483	1	1	5.2775	0.189483	1	1	0.00024667	1	unnamed,unnamed,unnamed,unnamed,unnamed,unnamed,unnamed	Zfpm1
Ensembl Genes	6645	Kcnj4	77	2.59865e-06	0.0555981	0.000722054	44.1878	0.0905227	4	2.43275e-05	0.00107498	1	0.189483	1	1	5.2775	0.189483	1	1	0.00024667	1	unnamed,unnamed,unnamed,unnamed	Kcnj4
Ensembl Genes	9133	Il17b	78	2.93929e-06	0.0628861	0.000806232	23.66	0.211327	5	5.67932e-05	0.00134373	1	0.189483	1	1	5.2775	0.189483	1	1	0.00024667	1	unnamed,unnamed,unnamed,unnamed,unnamed	Il17b
Ensembl Genes	3342	Ppp1r1b	79	2.97332e-06	0.0636143	0.000805244	114.031	0.0263087	3	7.07034e-06	0.000806235	1	0.189483	1	1	5.2775	0.189483	1	1	0.00024667	1	unnamed,unnamed,unnamed	Ppp1r1b
Ensembl Genes	11656	Ptgis	80	3.33636e-06	0.0713815	0.000892268	23.0464	0.216953	5	5.83051e-05	0.00134373	1	0.189483	1	1	5.2775	0.189483	1	1	0.00024667	1	unnamed,unnamed,unnamed,unnamed,unnamed	Ptgis
Ensembl Genes	18344	Plekha1	81	3.5247e-06	0.075411	0.000931	22.7853	0.21944	5	5.89733e-05	0.00134373	1	0.189483	1	1	5.2775	0.189483	1	1	0.00024667	1	unnamed,unnamed,unnamed,unnamed,unnamed	Plekha1
Ensembl Genes	3077	Nos2	82	3.54727e-06	0.075894	0.000925536	22.7551	0.21973	5	5.90515e-05	0.00134373	1	0.189483	1	1	5.2775	0.189483	1	1	0.00024667	1	unnamed,unnamed,unnamed,unnamed,unnamed	Nos2
Ensembl Genes	6138	Serp2	83	3.58399e-06	0.0766794	0.000923848	9.25266	0.864616	8	0.000232361	0.00214996	1	0.189483	1	1	5.2775	0.189483	1	1	0.00024667	1	unnamed,unnamed,unnamed,unnamed,unnamed,unnamed,unnamed,unnamed	Serp2
Ensembl Genes	8091	Dnah8	84	3.61453e-06	0.0773329	0.000920629	15.29	0.392413	6	0.000105459	0.00161247	1	0.189483	1	1	5.2775	0.189483	1	1	0.00024667	1	unnamed,unnamed,unnamed,unnamed,unnamed,unnamed	Dnah8
Ensembl Genes	20159	Cspg4	85	3.68603e-06	0.0788627	0.000927796	40.4222	0.0989554	4	2.65938e-05	0.00107498	1	0.189483	1	1	5.2775	0.189483	1	1	0.00024667	1	unnamed,unnamed,unnamed,unnamed	Cspg4
Ensembl Genes	759	Kif21b	86	3.72413e-06	0.0796777	0.000926484	22.5265	0.221961	5	5.96509e-05	0.00134373	1	0.189483	1	1	5.2775	0.189483	1	1	0.00024667	1	unnamed,unnamed,unnamed,unnamed,unnamed	Kif21b
Ensembl Genes	17766	Wnt11	87	3.75902e-06	0.0804243	0.000924417	11.4223	0.612834	7	0.000164696	0.00188122	1	0.189483	1	1	5.2775	0.189483	1	1	0.00024667	1	unnamed,unnamed,unnamed,unnamed,unnamed,unnamed,unnamed	Wnt11
Ensembl Genes	3076	Lyrm9	88	3.85409e-06	0.0824583	0.000937026	22.3666	0.223548	5	6.00773e-05	0.00134373	1	0.189483	1	1	5.2775	0.189483	1	1	0.00024667	1	unnamed,unnamed,unnamed,unnamed,unnamed	Lyrm9
Ensembl Genes	3748	Tnrc6c	89	4.68375e-06	0.100209	0.00112594	14.6056	0.410801	6	0.000110401	0.00161247	1	0.189483	1	1	5.2775	0.189483	1	1	0.00024667	1	unnamed,unnamed,unnamed,unnamed,unnamed,unnamed	Tnrc6c
Ensembl Genes	7959	BC003965	90	4.87362e-06	0.104271	0.00115857	96.5985	0.0310564	3	8.34625e-06	0.000806235	1	0.189483	1	1	5.2775	0.189483	1	1	0.00024667	1	unnamed,unnamed,unnamed	BC003965
Ensembl Genes	12488	Atp1a1	91	5.10036e-06	0.109122	0.00119914	10.8951	0.642492	7	0.000172667	0.00188122	1	0.189483	1	1	5.2775	0.189483	1	1	0.00024667	1	unnamed,unnamed,unnamed,unnamed,unnamed,unnamed,unnamed	Atp1a1
Ensembl Genes	19048	Fcho1	92	5.34174e-06	0.114286	0.00124224	20.8987	0.23925	5	6.42971e-05	0.00134373	1	0.189483	1	1	5.2775	0.189483	1	1	0.00024667	1	unnamed,unnamed,unnamed,unnamed,unnamed	Fcho1
Ensembl Genes	19578	Pcnx2	93	5.34445e-06	0.114345	0.00122951	20.8965	0.239275	5	6.43039e-05	0.00134373	1	0.189483	1	1	5.2775	0.189483	1	1	0.00024667	1	unnamed,unnamed,unnamed,unnamed,unnamed	Pcnx2
Ensembl Genes	11657	B4galt5	94	5.47533e-06	0.117145	0.00124622	20.7915	0.240483	5	6.46287e-05	0.00134373	1	0.189483	1	1	5.2775	0.189483	1	1	0.00024667	1	unnamed,unnamed,unnamed,unnamed,unnamed	B4galt5
Ensembl Genes	11695	Tfap2c	95	5.50745e-06	0.117832	0.00124034	10.766	0.650198	7	0.000174738	0.00188122	1	0.189483	1	1	5.2775	0.189483	1	1	0.00024667	1	unnamed,unnamed,unnamed,unnamed,unnamed,unnamed,unnamed	Tfap2c
Ensembl Genes	13586	Edn2	96	6.16904e-06	0.131987	0.00137486	10.5777	0.661766	7	0.000177846	0.00188122	1	0.189483	1	1	5.2775	0.189483	1	1	0.00024667	1	unnamed,unnamed,unnamed,unnamed,unnamed,unnamed,unnamed	Edn2
Ensembl Genes	7710	Tmem181a	97	6.4982e-06	0.139029	0.00143329	20.0623	0.249224	5	6.69777e-05	0.00134373	1	0.189483	1	1	5.2775	0.189483	1	1	0.00024667	1	unnamed,unnamed,unnamed,unnamed,unnamed	Tmem181a
Ensembl Genes	12487	Igsf3	98	6.61561e-06	0.141541	0.00144429	13.7382	0.436739	6	0.000117371	0.00161247	1	0.189483	1	1	5.2775	0.189483	1	1	0.00024667	1	unnamed,unnamed,unnamed,unnamed,unnamed,unnamed	Igsf3
Ensembl Genes	3769	Engase	99	6.89423e-06	0.147502	0.00148992	10.3963	0.673318	7	0.000180951	0.00188122	1	0.189483	1	1	5.2775	0.189483	1	1	0.00024667	1	unnamed,unnamed,unnamed,unnamed,unnamed,unnamed,unnamed	Engase
Ensembl Genes	7709	Tulp4	100	7.11752e-06	0.152279	0.00152279	19.6847	0.254004	5	6.82623e-05	0.00134373	1	0.189483	1	1	5.2775	0.189483	1	1	0.00024667	1	unnamed,unnamed,unnamed,unnamed,unnamed	Tulp4
Ensembl Genes	19154	Lyl1	101	7.15753e-06	0.153135	0.00151619	84.8925	0.0353388	3	9.49713e-06	0.000806235	1	0.189483	1	1	5.2775	0.189483	1	1	0.00024667	1	unnamed,unnamed,unnamed	Lyl1
Ensembl Genes	18222	Gsg1l	102	7.63118e-06	0.163269	0.00160068	10.2329	0.684065	7	0.000183839	0.00188122	1	0.189483	1	1	5.2775	0.189483	1	1	0.00024667	1	unnamed,unnamed,unnamed,unnamed,unnamed,unnamed,unnamed	Gsg1l
Ensembl Genes	15284	Elfn1	103	7.8288e-06	0.167497	0.00162619	10.1922	0.6868	7	0.000184574	0.00188122	1	0.189483	1	1	5.2775	0.189483	1	1	0.00024667	1	unnamed,unnamed,unnamed,unnamed,unnamed,unnamed,unnamed	Elfn1
Ensembl Genes	13912	Padi1	104	7.95177e-06	0.170128	0.00163585	33.2114	0.120441	4	3.23678e-05	0.00107498	1	0.189483	1	1	5.2775	0.189483	1	1	0.00024667	1	unnamed,unnamed,unnamed,unnamed	Padi1
Ensembl Genes	8092	Glp1r	105	8.41437e-06	0.180026	0.00171453	13.1628	0.45583	6	0.000122502	0.00161247	1	0.189483	1	1	5.2775	0.189483	1	1	0.00024667	1	unnamed,unnamed,unnamed,unnamed,unnamed,unnamed	Glp1r
Ensembl Genes	13819	Syf2	106	9.28639e-06	0.198682	0.00187436	18.6201	0.268527	5	7.21652e-05	0.00134373	1	0.189483	1	1	5.2775	0.189483	1	1	0.00024667	1	unnamed,unnamed,unnamed,unnamed,unnamed	Syf2
Ensembl Genes	13724	Pef1	107	9.42896e-06	0.201733	0.00188535	31.7923	0.125816	4	3.38125e-05	0.00107498	1	0.189483	1	1	5.2775	0.189483	1	1	0.00024667	1	unnamed,unnamed,unnamed,unnamed	Pef1
Ensembl Genes	6623	Lgals2	108	1.04329e-05	0.223213	0.00206678	74.7832	0.0401159	3	1.0781e-05	0.000806235	1	0.189483	1	1	5.2775	0.189483	1	1	0.00024667	1	unnamed,unnamed,unnamed	Lgals2
Ensembl Genes	18554	1810010D01Rik	109	1.06304e-05	0.227437	0.00208657	12.6251	0.475244	6	0.000127719	0.00161247	1	0.189483	1	1	5.2775	0.189483	1	1	0.00024667	1	unnamed,unnamed,unnamed,unnamed,unnamed,unnamed	1810010D01Rik
Ensembl Genes	11533	Ctnnbl1	110	1.06566e-05	0.227998	0.00207271	12.6195	0.475453	6	0.000127776	0.00161247	1	0.189483	1	1	5.2775	0.189483	1	1	0.00024667	1	unnamed,unnamed,unnamed,unnamed,unnamed,unnamed	Ctnnbl1
Ensembl Genes	8033	Lemd2	111	1.08853e-05	0.232891	0.00209811	12.5717	0.477261	6	0.000128261	0.00161247	1	0.189483	1	1	5.2775	0.189483	1	1	0.00024667	1	unnamed,unnamed,unnamed,unnamed,unnamed,unnamed	Lemd2
Ensembl Genes	15094	Scarb1	112	1.16254e-05	0.248726	0.00222077	17.764	0.281468	5	7.56431e-05	0.00134373	1	0.189483	1	1	5.2775	0.189483	1	1	0.00024667	1	unnamed,unnamed,unnamed,unnamed,unnamed	Scarb1
Ensembl Genes	17545	Snurf	113	1.22595e-05	0.262293	0.00232117	7.79475	1.02633	8	0.000275822	0.00214996	1	0.189483	1	1	5.2775	0.189483	1	1	0.00024667	1	unnamed,unnamed,unnamed,unnamed,unnamed,unnamed,unnamed,unnamed	Snurf
Ensembl Genes	6644	Csnk1e	114	1.23489e-05	0.264205	0.00231759	29.6655	0.134837	4	3.62367e-05	0.00107498	1	0.189483	1	1	5.2775	0.189483	1	1	0.00024667	1	unnamed,unnamed,unnamed,unnamed	Csnk1e
Ensembl Genes	14918	Myo1h	115	1.27859e-05	0.273555	0.00237874	29.4016	0.136047	4	3.65619e-05	0.00107498	1	0.189483	1	1	5.2775	0.189483	1	1	0.00024667	1	unnamed,unnamed,unnamed,unnamed	Myo1h
Ensembl Genes	3563	Gosr2	116	1.35491e-05	0.289882	0.00249898	28.9668	0.138089	4	3.71107e-05	0.00107498	1	0.189483	1	1	5.2775	0.189483	1	1	0.00024667	1	unnamed,unnamed,unnamed,unnamed	Gosr2
Ensembl Genes	15023	Fam109a	117	1.36059e-05	0.291098	0.00248802	17.1869	0.290918	5	7.81828e-05	0.00134373	1	0.189483	1	1	5.2775	0.189483	1	1	0.00024667	1	unnamed,unnamed,unnamed,unnamed,unnamed	Fam109a
Ensembl Genes	11673	Kcng1	118	1.37072e-05	0.293266	0.0024853	12.0636	0.497364	6	0.000133664	0.00161247	1	0.189483	1	1	5.2775	0.189483	1	1	0.00024667	1	unnamed,unnamed,unnamed,unnamed,unnamed,unnamed	Kcng1
Ensembl Genes	9220	Zbtb7c	119	1.3768e-05	0.294567	0.00247536	9.32899	0.75035	7	0.000201653	0.00188122	1	0.189483	1	1	5.2775	0.189483	1	1	0.00024667	1	unnamed,unnamed,unnamed,unnamed,unnamed,unnamed,unnamed	Zbtb7c
Ensembl Genes	14420	Lrpap1	120	1.63845e-05	0.350547	0.00292122	16.5282	0.302513	5	8.12989e-05	0.00134373	1	0.189483	1	1	5.2775	0.189483	1	1	0.00024667	1	unnamed,unnamed,unnamed,unnamed,unnamed	Lrpap1
Ensembl Genes	1293	Raet1d	121	1.64516e-05	0.351981	0.00290894	11.6748	0.513926	6	0.000138115	0.00161247	1	0.189483	1	1	5.2775	0.189483	1	1	0.00024667	1	unnamed,unnamed,unnamed,unnamed,unnamed,unnamed	Raet1d
Ensembl Genes	10900	Cd82	122	1.66897e-05	0.357077	0.00292686	16.4641	0.303691	5	8.16155e-05	0.00134373	1	0.189483	1	1	5.2775	0.189483	1	1	0.00024667	1	unnamed,unnamed,unnamed,unnamed,unnamed	Cd82
Ensembl Genes	335	Tns1	123	1.733e-05	0.370774	0.00301442	6.37175	1.41248	9	0.000379598	0.00241871	1	0.189483	1	1	5.2775	0.189483	1	1	0.00024667	1	unnamed,unnamed,unnamed,unnamed,unnamed,unnamed,unnamed,unnamed,unnamed	Tns1
Ensembl Genes	13913	Padi2	124	1.78164e-05	0.381182	0.00307404	26.9962	0.148169	4	3.98196e-05	0.00107498	1	0.189483	1	1	5.2775	0.189483	1	1	0.00024667	1	unnamed,unnamed,unnamed,unnamed	Padi2
Ensembl Genes	18138	1110004F10Rik	125	1.78172e-05	0.381199	0.00304959	16.2389	0.307902	5	8.27471e-05	0.00134373	1	0.189483	1	1	5.2775	0.189483	1	1	0.00024667	1	unnamed,unnamed,unnamed,unnamed,unnamed	1110004F10Rik
Ensembl Genes	19585	Tomm20	126	1.78543e-05	0.381993	0.00303169	11.5043	0.521544	6	0.000140162	0.00161247	1	0.189483	1	1	5.2775	0.189483	1	1	0.00024667	1	unnamed,unnamed,unnamed,unnamed,unnamed,unnamed	Tomm20
Ensembl Genes	20158	Odf3l1	127	1.79441e-05	0.383915	0.00302295	16.2147	0.308363	5	8.2871e-05	0.00134373	1	0.189483	1	1	5.2775	0.189483	1	1	0.00024667	1	unnamed,unnamed,unnamed,unnamed,unnamed	Odf3l1
Ensembl Genes	3784	Nptx1	128	1.80656e-05	0.386515	0.00301965	26.8998	0.1487	4	3.99624e-05	0.00107498	1	0.189483	1	1	5.2775	0.189483	1	1	0.00024667	1	unnamed,unnamed,unnamed,unnamed	Nptx1
Ensembl Genes	11644	Eya2	129	1.82771e-05	0.391038	0.0030313	11.456	0.523745	6	0.000140754	0.00161247	1	0.189483	1	1	5.2775	0.189483	1	1	0.00024667	1	unnamed,unnamed,unnamed,unnamed,unnamed,unnamed	Eya2
Ensembl Genes	6762	Wnt7b	130	1.9197e-05	0.41072	0.00315938	15.9856	0.312782	5	8.40585e-05	0.00134373	1	0.189483	1	1	5.2775	0.189483	1	1	0.00024667	1	unnamed,unnamed,unnamed,unnamed,unnamed	Wnt7b
Ensembl Genes	2702	Alkbh5	131	1.99595e-05	0.427033	0.00325979	15.8548	0.315362	5	8.4752e-05	0.00134373	1	0.189483	1	1	5.2775	0.189483	1	1	0.00024667	1	unnamed,unnamed,unnamed,unnamed,unnamed	Alkbh5
Ensembl Genes	7099	Litaf	132	2.03225e-05	0.434799	0.00329393	15.7946	0.316564	5	8.50749e-05	0.00134373	1	0.189483	1	1	5.2775	0.189483	1	1	0.00024667	1	unnamed,unnamed,unnamed,unnamed,unnamed	Litaf
Ensembl Genes	6763	Ppara	133	2.13631e-05	0.457064	0.00343657	15.629	0.319918	5	8.59765e-05	0.00134373	1	0.189483	1	1	5.2775	0.189483	1	1	0.00024667	1	unnamed,unnamed,unnamed,unnamed,unnamed	Ppara
Ensembl Genes	18139	Plekha7	134	2.6848e-05	0.574413	0.00428666	14.8917	0.335757	5	9.02329e-05	0.00134373	1	0.189483	1	1	5.2775	0.189483	1	1	0.00024667	1	unnamed,unnamed,unnamed,unnamed,unnamed	Plekha7
Ensembl Genes	12994	Gm21093	135	2.86262e-05	0.612458	0.00453672	23.8865	0.167459	4	4.50037e-05	0.00107498	1	0.189483	1	1	5.2775	0.189483	1	1	0.00024667	1	unnamed,unnamed,unnamed,unnamed	Gm21093
Ensembl Genes	19835	Cdon	136	2.99489e-05	0.640756	0.00471144	14.5508	0.343623	5	9.23469e-05	0.00134373	1	0.189483	1	1	5.2775	0.189483	1	1	0.00024667	1	unnamed,unnamed,unnamed,unnamed,unnamed	Cdon
Ensembl Genes	16012	Dnajb8	137	3.09519e-05	0.662215	0.00483368	14.4495	0.346032	5	9.29943e-05	0.00134373	1	0.189483	1	1	5.2775	0.189483	1	1	0.00024667	1	unnamed,unnamed,unnamed,unnamed,unnamed	Dnajb8
Ensembl Genes	9282	Lrp5	138	3.1949e-05	0.68355	0.00495326	23.2173	0.172285	4	4.63008e-05	0.00107498	1	0.189483	1	1	5.2775	0.189483	1	1	0.00024667	1	unnamed,unnamed,unnamed,unnamed	Lrp5
Ensembl Genes	14883	Cryba4	139	3.25815e-05	0.697081	0.00501497	6.78376	1.17929	8	0.000316927	0.00214996	1	0.189483	1	1	5.2775	0.189483	1	1	0.00024667	1	unnamed,unnamed,unnamed,unnamed,unnamed,unnamed,unnamed,unnamed	Cryba4
Ensembl Genes	19140	Rfx1	140	3.26049e-05	0.697581	0.00498272	50.9108	0.0589266	3	1.58362e-05	0.000806235	1	0.189483	1	1	5.2775	0.189483	1	1	0.00024667	1	unnamed,unnamed,unnamed	Rfx1
Ensembl Genes	8707	Zfp36l2	141	3.30438e-05	0.706971	0.00501398	8.11956	0.862116	7	0.000231689	0.00188122	1	0.189483	1	1	5.2775	0.189483	1	1	0.00024667	1	unnamed,unnamed,unnamed,unnamed,unnamed,unnamed,unnamed	Zfp36l2
Ensembl Genes	760	Mroh3	142	3.71703e-05	0.795259	0.00560041	22.3246	0.179175	4	4.81523e-05	0.00107498	1	0.189483	1	1	5.2775	0.189483	1	1	0.00024667	1	unnamed,unnamed,unnamed,unnamed	Mroh3
Ensembl Genes	1491	Slc29a3	143	3.9009e-05	0.834598	0.00583635	22.0468	0.181432	4	4.87589e-05	0.00107498	1	0.189483	1	1	5.2775	0.189483	1	1	0.00024667	1	unnamed,unnamed,unnamed,unnamed	Slc29a3
Ensembl Genes	3749	Tmc6	144	3.98735e-05	0.853093	0.00592426	21.9219	0.182466	4	4.90369e-05	0.00107498	1	0.189483	1	1	5.2775	0.189483	1	1	0.00024667	1	unnamed,unnamed,unnamed,unnamed	Tmc6
Ensembl Genes	9256	Zfp236	145	4.01504e-05	0.859017	0.00592426	9.93462	0.603949	6	0.000162308	0.00161247	1	0.189483	1	1	5.2775	0.189483	1	1	0.00024667	1	unnamed,unnamed,unnamed,unnamed,unnamed,unnamed	Zfp236
Ensembl Genes	7957	Ccdc154	146	4.06324e-05	0.86933	0.00595432	47.2556	0.0634845	3	1.70611e-05	0.000806235	1	0.189483	1	1	5.2775	0.189483	1	1	0.00024667	1	unnamed,unnamed,unnamed	Ccdc154
Ensembl Genes	12836	Vmn1r2	147	4.54383e-05	0.972153	0.00661329	21.1909	0.18876	4	5.07283e-05	0.00107498	1	0.189483	1	1	5.2775	0.189483	1	1	0.00024667	1	unnamed,unnamed,unnamed,unnamed	Vmn1r2
Ensembl Genes	5522	Zmiz1	148	4.709e-05	1	0.00680736	5.59274	1.60923	9	0.000432472	0.00241871	1	0.189483	1	1	5.2775	0.189483	1	1	0.00024667	1	unnamed,unnamed,unnamed,unnamed,unnamed,unnamed,unnamed,unnamed,unnamed	Zmiz1
Ensembl Genes	10899	Tspan18	149	5.02553e-05	1	0.00721618	13.0335	0.383626	5	0.000103098	0.00134373	1	0.189483	1	1	5.2775	0.189483	1	1	0.00024667	1	unnamed,unnamed,unnamed,unnamed,unnamed	Tspan18
Ensembl Genes	19527	Acsf3	150	5.16543e-05	1	0.00736763	20.4964	0.195156	4	5.24472e-05	0.00107498	1	0.189483	1	1	5.2775	0.189483	1	1	0.00024667	1	unnamed,unnamed,unnamed,unnamed	Acsf3
Ensembl Genes	13676	Smim12	151	5.20905e-05	1	0.00738064	20.4516	0.195583	4	5.2562e-05	0.00107498	1	0.189483	1	1	5.2775	0.189483	1	1	0.00024667	1	unnamed,unnamed,unnamed,unnamed	Smim12
Ensembl Genes	2980	Ccdc92b	152	5.26875e-05	1	0.00741611	43.2723	0.0693284	3	1.86316e-05	0.000806235	1	0.189483	1	1	5.2775	0.189483	1	1	0.00024667	1	unnamed,unnamed,unnamed	Ccdc92b
Ensembl Genes	13000	Ccl21b	153	5.29155e-05	1	0.00739953	20.3682	0.196384	4	5.27773e-05	0.00107498	1	0.189483	1	1	5.2775	0.189483	1	1	0.00024667	1	unnamed,unnamed,unnamed,unnamed	Ccl21b
Ensembl Genes	10225	Ak8	154	5.37427e-05	1	0.0074664	20.2862	0.197179	4	5.29907e-05	0.00107498	1	0.189483	1	1	5.2775	0.189483	1	1	0.00024667	1	unnamed,unnamed,unnamed,unnamed	Ak8
Ensembl Genes	14901	Wscd2	155	5.39591e-05	1	0.0074481	12.837	0.389499	5	0.000104676	0.00134373	1	0.189483	1	1	5.2775	0.189483	1	1	0.00024667	1	unnamed,unnamed,unnamed,unnamed,unnamed	Wscd2
Ensembl Genes	10226	Gtf3c4	156	5.41976e-05	1	0.00743306	20.2417	0.197611	4	5.31071e-05	0.00107498	1	0.189483	1	1	5.2775	0.189483	1	1	0.00024667	1	unnamed,unnamed,unnamed,unnamed	Gtf3c4
Ensembl Genes	11674	Nfatc2	157	5.46862e-05	1	0.0074523	9.38943	0.639016	6	0.000171732	0.00161247	1	0.189483	1	1	5.2775	0.189483	1	1	0.00024667	1	unnamed,unnamed,unnamed,unnamed,unnamed,unnamed	Nfatc2
Ensembl Genes	14028	Disp3	158	5.52407e-05	1	0.00748022	12.7728	0.391458	5	0.000105202	0.00134373	1	0.189483	1	1	5.2775	0.189483	1	1	0.00024667	1	unnamed,unnamed,unnamed,unnamed,unnamed	Disp3
Ensembl Genes	4948	Smad5	159	5.66655e-05	1	0.0076249	20.0085	0.199915	4	5.37261e-05	0.00107498	1	0.189483	1	1	5.2775	0.189483	1	1	0.00024667	1	unnamed,unnamed,unnamed,unnamed	Smad5
Ensembl Genes	20537	Dusp7	160	5.68969e-05	1	0.00760819	19.9873	0.200127	4	5.37832e-05	0.00107498	1	0.189483	1	1	5.2775	0.189483	1	1	0.00024667	1	unnamed,unnamed,unnamed,unnamed	Dusp7
Ensembl Genes	7345	Kalrn	161	5.94555e-05	1	0.00790094	7.38796	0.947487	7	0.000254632	0.00188122	1	0.189483	1	1	5.2775	0.189483	1	1	0.00024667	1	unnamed,unnamed,unnamed,unnamed,unnamed,unnamed,unnamed	Kalrn
Ensembl Genes	13906	Igsf21	162	5.97698e-05	1	0.00789367	7.38167	0.948295	7	0.00025485	0.00188122	1	0.189483	1	1	5.2775	0.189483	1	1	0.00024667	1	unnamed,unnamed,unnamed,unnamed,unnamed,unnamed,unnamed	Igsf21
Ensembl Genes	5521	Rps24	163	5.99663e-05	1	0.00787103	6.21154	1.28793	8	0.000346124	0.00214996	1	0.189483	1	1	5.2775	0.189483	1	1	0.00024667	1	unnamed,unnamed,unnamed,unnamed,unnamed,unnamed,unnamed,unnamed	Rps24
Ensembl Genes	4947	Tgfbi	164	6.02096e-05	1	0.00785478	19.6949	0.203098	4	5.45817e-05	0.00107498	1	0.189483	1	1	5.2775	0.189483	1	1	0.00024667	1	unnamed,unnamed,unnamed,unnamed	Tgfbi
Ensembl Genes	14881	Mn1	165	6.11606e-05	1	0.00793049	6.19374	1.29163	8	0.000347118	0.00214996	1	0.189483	1	1	5.2775	0.189483	1	1	0.00024667	1	unnamed,unnamed,unnamed,unnamed,unnamed,unnamed,unnamed,unnamed	Mn1
Ensembl Genes	19584	Irf2bp2	166	6.16527e-05	1	0.00794614	9.18525	0.653221	6	0.00017555	0.00161247	1	0.189483	1	1	5.2775	0.189483	1	1	0.00024667	1	unnamed,unnamed,unnamed,unnamed,unnamed,unnamed	Irf2bp2
Ensembl Genes	3555	Spata32	167	6.48255e-05	1	0.00830504	40.3321	0.0743824	3	1.99899e-05	0.000806235	1	0.189483	1	1	5.2775	0.189483	1	1	0.00024667	1	unnamed,unnamed,unnamed	Spata32
Ensembl Genes	9915	Neurl1a	168	6.62658e-05	1	0.00843903	12.2847	0.407009	5	0.000109382	0.00134373	1	0.189483	1	1	5.2775	0.189483	1	1	0.00024667	1	unnamed,unnamed,unnamed,unnamed,unnamed	Neurl1a
Ensembl Genes	18553	Ccnd1	169	6.76744e-05	1	0.00856742	12.2295	0.408849	5	0.000109876	0.00134373	1	0.189483	1	1	5.2775	0.189483	1	1	0.00024667	1	unnamed,unnamed,unnamed,unnamed,unnamed	Ccnd1
Ensembl Genes	719	Fmod	170	7.25495e-05	1	0.00913056	18.7603	0.213216	4	5.73008e-05	0.00107498	1	0.189483	1	1	5.2775	0.189483	1	1	0.00024667	1	unnamed,unnamed,unnamed,unnamed	Fmod
Ensembl Genes	11643	Slc2a10	171	7.30398e-05	1	0.00913852	18.7273	0.213591	4	5.74016e-05	0.00107498	1	0.189483	1	1	5.2775	0.189483	1	1	0.00024667	1	unnamed,unnamed,unnamed,unnamed	Slc2a10
Ensembl Genes	8706	Haao	172	7.32646e-05	1	0.00911335	8.89841	0.674278	6	0.000181209	0.00161247	1	0.189483	1	1	5.2775	0.189483	1	1	0.00024667	1	unnamed,unnamed,unnamed,unnamed,unnamed,unnamed	Haao
Ensembl Genes	6139	Lacc1	173	7.34281e-05	1	0.00908089	8.89476	0.674555	6	0.000181283	0.00161247	1	0.189483	1	1	5.2775	0.189483	1	1	0.00024667	1	unnamed,unnamed,unnamed,unnamed,unnamed,unnamed	Lacc1
Ensembl Genes	6846	Endou	174	7.66474e-05	1	0.00942455	38.1004	0.0787393	3	2.11608e-05	0.000806235	1	0.189483	1	1	5.2775	0.189483	1	1	0.00024667	1	unnamed,unnamed,unnamed	Endou
Ensembl Genes	11076	Dll4	175	7.85253e-05	1	0.00960028	37.7881	0.07939	3	2.13357e-05	0.000806235	1	0.189483	1	1	5.2775	0.189483	1	1	0.00024667	1	unnamed,unnamed,unnamed	Dll4
Ensembl Genes	20228	Fem1b	176	7.86892e-05	1	0.00956566	18.3665	0.217788	4	5.85295e-05	0.00107498	1	0.189483	1	1	5.2775	0.189483	1	1	0.00024667	1	unnamed,unnamed,unnamed,unnamed	Fem1b
Ensembl Genes	16310	Tnfrsf1a	177	8.25438e-05	1	0.00997754	37.1521	0.0807491	3	2.17009e-05	0.000806235	1	0.189483	1	1	5.2775	0.189483	1	1	0.00024667	1	unnamed,unnamed,unnamed	Tnfrsf1a
Ensembl Genes	3266	Tac4	178	8.47277e-05	1	0.010184	18.0149	0.222038	4	5.96717e-05	0.00107498	1	0.189483	1	1	5.2775	0.189483	1	1	0.00024667	1	unnamed,unnamed,unnamed,unnamed	Tac4
Ensembl Genes	3169	Tbx2	179	8.69193e-05	1	0.010389	8.62227	0.695873	6	0.000187012	0.00161247	1	0.189483	1	1	5.2775	0.189483	1	1	0.00024667	1	unnamed,unnamed,unnamed,unnamed,unnamed,unnamed	Tbx2
Ensembl Genes	15264	Pdgfa	180	8.78534e-05	1	0.0104424	11.5625	0.432431	5	0.000116214	0.00134373	1	0.189483	1	1	5.2775	0.189483	1	1	0.00024667	1	unnamed,unnamed,unnamed,unnamed,unnamed	Pdgfa
Ensembl Genes	1493	Pcbd1	181	9.10572e-05	1	0.0107634	11.4737	0.43578	5	0.000117114	0.00134373	1	0.189483	1	1	5.2775	0.189483	1	1	0.00024667	1	unnamed,unnamed,unnamed,unnamed,unnamed	Pcbd1
Ensembl Genes	13858	Zbtb40	182	9.18902e-05	1	0.0108021	11.4512	0.436636	5	0.000117344	0.00134373	1	0.189483	1	1	5.2775	0.189483	1	1	0.00024667	1	unnamed,unnamed,unnamed,unnamed,unnamed	Zbtb40
Ensembl Genes	14958	Rab35	183	9.8574e-05	1	0.0115245	17.3151	0.231012	4	6.20834e-05	0.00107498	1	0.189483	1	1	5.2775	0.189483	1	1	0.00024667	1	unnamed,unnamed,unnamed,unnamed	Rab35
Ensembl Genes	14419	Dok7	184	0.000104501	1	0.0121511	34.2854	0.0875009	3	2.35154e-05	0.000806235	1	0.189483	1	1	5.2775	0.189483	1	1	0.00024667	1	unnamed,unnamed,unnamed	Dok7
Ensembl Genes	19472	Necab2	185	0.0001061	1	0.0122703	34.1084	0.0879549	3	2.36374e-05	0.000806235	1	0.189483	1	1	5.2775	0.189483	1	1	0.00024667	1	unnamed,unnamed,unnamed	Necab2
Ensembl Genes	3168	Bcas3	186	0.000107854	1	0.0124061	8.28453	0.724242	6	0.000194636	0.00161247	1	0.189483	1	1	5.2775	0.189483	1	1	0.00024667	1	unnamed,unnamed,unnamed,unnamed,unnamed,unnamed	Bcas3
Ensembl Genes	17776	Tpbgl	187	0.000111327	1	0.0127371	16.7715	0.2385	4	6.40958e-05	0.00107498	1	0.189483	1	1	5.2775	0.189483	1	1	0.00024667	1	unnamed,unnamed,unnamed,unnamed	Tpbgl
Ensembl Genes	20735	Exog	188	0.000124896	1	0.0142135	16.2725	0.245813	4	6.6061e-05	0.00107498	1	0.189483	1	1	5.2775	0.189483	1	1	0.00024667	1	unnamed,unnamed,unnamed,unnamed	Exog
Ensembl Genes	3564	Wnt9b	189	0.000125399	1	0.0141953	32.2189	0.0931129	3	2.50236e-05	0.000806235	1	0.189483	1	1	5.2775	0.189483	1	1	0.00024667	1	unnamed,unnamed,unnamed	Wnt9b
Ensembl Genes	13868	Alpl	190	0.000126493	1	0.0142437	16.2183	0.246635	4	6.6282e-05	0.00107498	1	0.189483	1	1	5.2775	0.189483	1	1	0.00024667	1	unnamed,unnamed,unnamed,unnamed	Alpl
Ensembl Genes	3508	Meox1	191	0.000126932	1	0.0142184	16.2035	0.24686	4	6.63424e-05	0.00107498	1	0.189483	1	1	5.2775	0.189483	1	1	0.00024667	1	unnamed,unnamed,unnamed,unnamed	Meox1
Ensembl Genes	10202	Adamtsl2	192	0.00013024	1	0.014513	31.8051	0.0943244	3	2.53492e-05	0.000806235	1	0.189483	1	1	5.2775	0.189483	1	1	0.00024667	1	unnamed,unnamed,unnamed	Adamtsl2
Ensembl Genes	6640	Baiap2l2	193	0.000130752	1	0.0144946	31.7625	0.0944509	3	2.53832e-05	0.000806235	1	0.189483	1	1	5.2775	0.189483	1	1	0.00024667	1	unnamed,unnamed,unnamed	Baiap2l2
Ensembl Genes	19049	Zfp709	194	0.000131544	1	0.0145071	16.0522	0.249188	4	6.69679e-05	0.00107498	1	0.189483	1	1	5.2775	0.189483	1	1	0.00024667	1	unnamed,unnamed,unnamed,unnamed	Zfp709
Ensembl Genes	15093	Ncor2	195	0.00013182	1	0.014463	10.592	0.472056	5	0.000126863	0.00134373	1	0.189483	1	1	5.2775	0.189483	1	1	0.00024667	1	unnamed,unnamed,unnamed,unnamed,unnamed	Ncor2
Ensembl Genes	14049	Clstn1	196	0.000134884	1	0.0147236	15.9467	0.250836	4	6.74109e-05	0.00107498	1	0.189483	1	1	5.2775	0.189483	1	1	0.00024667	1	unnamed,unnamed,unnamed,unnamed	Clstn1
Ensembl Genes	18543	Gm498	197	0.0001446	1	0.0157041	10.3814	0.481632	5	0.000129436	0.00134373	1	0.189483	1	1	5.2775	0.189483	1	1	0.00024667	1	unnamed,unnamed,unnamed,unnamed,unnamed	Gm498
Ensembl Genes	1178	Nek2	198	0.000146444	1	0.015824	15.6052	0.256324	4	6.88859e-05	0.00107498	1	0.189483	1	1	5.2775	0.189483	1	1	0.00024667	1	unnamed,unnamed,unnamed,unnamed	Nek2
Ensembl Genes	10875	Lrp4	199	0.000160766	1	0.0172844	29.5974	0.10136	3	2.724e-05	0.000806235	1	0.189483	1	1	5.2775	0.189483	1	1	0.00024667	1	unnamed,unnamed,unnamed	Lrp4
Ensembl Genes	10174	Ccdc187	200	0.000161602	1	0.0172874	29.545	0.10154	3	2.72884e-05	0.000806235	1	0.189483	1	1	5.2775	0.189483	1	1	0.00024667	1	unnamed,unnamed,unnamed	Ccdc187
Ensembl Genes	4234	Ltbp2	201	0.000163475	1	0.0174007	15.1592	0.263866	4	7.09127e-05	0.00107498	1	0.189483	1	1	5.2775	0.189483	1	1	0.00024667	1	unnamed,unnamed,unnamed,unnamed	Ltbp2
Ensembl Genes	3785	Rptor	202	0.00017241	1	0.0182609	9.99158	0.500421	5	0.000134486	0.00134373	1	0.189483	1	1	5.2775	0.189483	1	1	0.00024667	1	unnamed,unnamed,unnamed,unnamed,unnamed	Rptor
Ensembl Genes	9916	Sh3pxd2a	203	0.000172952	1	0.0182282	9.98474	0.500764	5	0.000134578	0.00134373	1	0.189483	1	1	5.2775	0.189483	1	1	0.00024667	1	unnamed,unnamed,unnamed,unnamed,unnamed	Sh3pxd2a
Ensembl Genes	8724	Tmem247	204	0.000177898	1	0.0186575	14.8246	0.269821	4	7.2513e-05	0.00107498	1	0.189483	1	1	5.2775	0.189483	1	1	0.00024667	1	unnamed,unnamed,unnamed,unnamed	Tmem247
Ensembl Genes	6486	Slc45a4	205	0.000181307	1	0.0189223	14.7505	0.271177	4	7.28775e-05	0.00107498	1	0.189483	1	1	5.2775	0.189483	1	1	0.00024667	1	unnamed,unnamed,unnamed,unnamed	Slc45a4
Ensembl Genes	14120	Tmem52	206	0.000188122	1	0.0195382	28.048	0.106959	3	2.87448e-05	0.000806235	1	0.189483	1	1	5.2775	0.189483	1	1	0.00024667	1	unnamed,unnamed,unnamed	Tmem52
Ensembl Genes	3746	2022-09-09	207	0.00018884	1	0.019518	9.79516	0.510456	5	0.000137183	0.00134373	1	0.189483	1	1	5.2775	0.189483	1	1	0.00024667	1	unnamed,unnamed,unnamed,unnamed,unnamed	2022-09-09
Ensembl Genes	8917	Psd2	208	0.000194541	1	0.0200106	9.73174	0.513783	5	0.000138077	0.00134373	1	0.189483	1	1	5.2775	0.189483	1	1	0.00024667	1	unnamed,unnamed,unnamed,unnamed,unnamed	Psd2
Ensembl Genes	15283	Psmg3	209	0.00019509	1	0.0199711	27.7008	0.1083	3	2.91052e-05	0.000806235	1	0.189483	1	1	5.2775	0.189483	1	1	0.00024667	1	unnamed,unnamed,unnamed	Psmg3
Ensembl Genes	2701	Myo15	210	0.000197539	1	0.0201255	27.5826	0.108764	3	2.92298e-05	0.000806235	1	0.189483	1	1	5.2775	0.189483	1	1	0.00024667	1	unnamed,unnamed,unnamed	Myo15
Ensembl Genes	8429	Vegfa	211	0.000198415	1	0.0201189	9.68991	0.516001	5	0.000138673	0.00134373	1	0.189483	1	1	5.2775	0.189483	1	1	0.00024667	1	unnamed,unnamed,unnamed,unnamed,unnamed	Vegfa
Ensembl Genes	8733	Calm2	212	0.000200842	1	0.0202689	14.3568	0.278614	4	7.4876e-05	0.00107498	1	0.189483	1	1	5.2775	0.189483	1	1	0.00024667	1	unnamed,unnamed,unnamed,unnamed	Calm2
Ensembl Genes	20045	Fxyd6	213	0.000202428	1	0.0203331	27.3525	0.109679	3	2.94757e-05	0.000806235	1	0.189483	1	1	5.2775	0.189483	1	1	0.00024667	1	unnamed,unnamed,unnamed	Fxyd6
Ensembl Genes	12991	Gm21541	214	0.000207134	1	0.0207085	14.2401	0.280897	4	7.54898e-05	0.00107498	1	0.189483	1	1	5.2775	0.189483	1	1	0.00024667	1	unnamed,unnamed,unnamed,unnamed	Gm21541
Ensembl Genes	11393	Fam110a	215	0.000212323	1	0.0211286	26.9088	0.111488	3	2.99618e-05	0.000806235	1	0.189483	1	1	5.2775	0.189483	1	1	0.00024667	1	unnamed,unnamed,unnamed	Fam110a
Ensembl Genes	17104	Dll3	216	0.000215772	1	0.0213724	95.5948	0.0209216	2	5.62258e-06	0.00053749	1	0.189483	1	1	5.2775	0.189483	1	1	0.00024667	1	unnamed,unnamed	Dll3
Ensembl Genes	10203	Fam163b	217	0.00021648	1	0.0213437	26.7305	0.112231	3	3.01616e-05	0.000806235	1	0.189483	1	1	5.2775	0.189483	1	1	0.00024667	1	unnamed,unnamed,unnamed	Fam163b
Ensembl Genes	6130	Slc25a30	218	0.000222422	1	0.021829	26.4834	0.113278	3	3.0443e-05	0.000806235	1	0.189483	1	1	5.2775	0.189483	1	1	0.00024667	1	unnamed,unnamed,unnamed	Slc25a30
Ensembl Genes	19551	Rab4a	219	0.000224961	1	0.0219773	13.932	0.287108	4	7.71589e-05	0.00107498	1	0.189483	1	1	5.2775	0.189483	1	1	0.00024667	1	unnamed,unnamed,unnamed,unnamed	Rab4a
Ensembl Genes	747	Ipo9	220	0.000225739	1	0.0219531	13.9193	0.287371	4	7.72295e-05	0.00107498	1	0.189483	1	1	5.2775	0.189483	1	1	0.00024667	1	unnamed,unnamed,unnamed,unnamed	Ipo9
Ensembl Genes	13207	Ambp	221	0.000226114	1	0.0218901	13.9132	0.287497	4	7.72635e-05	0.00107498	1	0.189483	1	1	5.2775	0.189483	1	1	0.00024667	1	unnamed,unnamed,unnamed,unnamed	Ambp
Ensembl Genes	18221	D430042O09Rik	222	0.000228049	1	0.0219779	9.39918	0.531961	5	0.000142962	0.00134373	1	0.189483	1	1	5.2775	0.189483	1	1	0.00024667	1	unnamed,unnamed,unnamed,unnamed,unnamed	D430042O09Rik
Ensembl Genes	18386	Mgmt	223	0.000230531	1	0.0221175	4.51476	1.99346	9	0.000535733	0.00241871	1	0.189483	1	1	5.2775	0.189483	1	1	0.00024667	1	unnamed,unnamed,unnamed,unnamed,unnamed,unnamed,unnamed,unnamed,unnamed	Mgmt
Ensembl Genes	19525	Pabpn1l	224	0.000230949	1	0.0220588	26.1438	0.11475	3	3.08385e-05	0.000806235	1	0.189483	1	1	5.2775	0.189483	1	1	0.00024667	1	unnamed,unnamed,unnamed	Pabpn1l
Ensembl Genes	6672	Fam83f	225	0.000232337	1	0.0220927	26.0901	0.114986	3	3.09019e-05	0.000806235	1	0.189483	1	1	5.2775	0.189483	1	1	0.00024667	1	unnamed,unnamed,unnamed	Fam83f
Ensembl Genes	7015	Cbx5	225	0.000232337	1	0.0220927	26.0901	0.114986	3	3.09019e-05	0.000806235	1	0.189483	1	1	5.2775	0.189483	1	1	0.00024667	1	unnamed,unnamed,unnamed	Cbx5
Ensembl Genes	10173	Qsox2	227	0.00023373	1	0.0220293	26.0367	0.115222	3	3.09654e-05	0.000806235	1	0.189483	1	1	5.2775	0.189483	1	1	0.00024667	1	unnamed,unnamed,unnamed	Qsox2
Ensembl Genes	9811	Slit1	228	0.000235109	1	0.0220621	13.77	0.290487	4	7.80669e-05	0.00107498	1	0.189483	1	1	5.2775	0.189483	1	1	0.00024667	1	unnamed,unnamed,unnamed,unnamed	Slit1
Ensembl Genes	15025	Myl2	229	0.000235638	1	0.0220152	25.9641	0.115544	3	3.10519e-05	0.000806235	1	0.189483	1	1	5.2775	0.189483	1	1	0.00024667	1	unnamed,unnamed,unnamed	Myl2
Ensembl Genes	10228	Barhl1	230	0.000244218	1	0.0227176	13.6318	0.293431	4	7.88582e-05	0.00107498	1	0.189483	1	1	5.2775	0.189483	1	1	0.00024667	1	unnamed,unnamed,unnamed,unnamed	Barhl1
Ensembl Genes	14104	Actrt2	231	0.000246664	1	0.0228458	13.5958	0.294208	4	7.9067e-05	0.00107498	1	0.189483	1	1	5.2775	0.189483	1	1	0.00024667	1	unnamed,unnamed,unnamed,unnamed	Actrt2
Ensembl Genes	4886	Ror2	232	0.00026237	1	0.0241957	9.11438	0.548584	5	0.000147429	0.00134373	1	0.189483	1	1	5.2775	0.189483	1	1	0.00024667	1	unnamed,unnamed,unnamed,unnamed,unnamed	Ror2
Ensembl Genes	5586	Eaf1	233	0.000271457	1	0.0249263	24.7325	0.121298	3	3.25982e-05	0.000806235	1	0.189483	1	1	5.2775	0.189483	1	1	0.00024667	1	unnamed,unnamed,unnamed	Eaf1
Ensembl Genes	8734	Epcam	234	0.000274639	1	0.0251107	13.2132	0.302727	4	8.13563e-05	0.00107498	1	0.189483	1	1	5.2775	0.189483	1	1	0.00024667	1	unnamed,unnamed,unnamed,unnamed	Epcam
Ensembl Genes	2808	Cntrob	235	0.000275577	1	0.0250893	24.6048	0.121928	3	3.27674e-05	0.000806235	1	0.189483	1	1	5.2775	0.189483	1	1	0.00024667	1	unnamed,unnamed,unnamed	Cntrob
Ensembl Genes	19552	Ccsap	236	0.000275707	1	0.0249947	24.6008	0.121947	3	3.27727e-05	0.000806235	1	0.189483	1	1	5.2775	0.189483	1	1	0.00024667	1	unnamed,unnamed,unnamed	Ccsap
Ensembl Genes	3088	Utp6	237	0.000279828	1	0.0252613	8.98615	0.556412	5	0.000149533	0.00134373	1	0.189483	1	1	5.2775	0.189483	1	1	0.00024667	1	unnamed,unnamed,unnamed,unnamed,unnamed	Utp6
Ensembl Genes	13945	Tmem51	238	0.000288998	1	0.0259795	13.0353	0.306859	4	8.24668e-05	0.00107498	1	0.189483	1	1	5.2775	0.189483	1	1	0.00024667	1	unnamed,unnamed,unnamed,unnamed	Tmem51
Ensembl Genes	10279	Hmcn2	239	0.000289247	1	0.025893	13.0323	0.306929	4	8.24857e-05	0.00107498	1	0.189483	1	1	5.2775	0.189483	1	1	0.00024667	1	unnamed,unnamed,unnamed,unnamed	Hmcn2
Ensembl Genes	7632	Olig2	240	0.000290783	1	0.0259221	24.1546	0.1242	3	3.33782e-05	0.000806235	1	0.189483	1	1	5.2775	0.189483	1	1	0.00024667	1	unnamed,unnamed,unnamed	Olig2
Ensembl Genes	13010	4930578G10Rik	241	0.00029347	1	0.0260531	24.0783	0.124594	3	3.34839e-05	0.000806235	1	0.189483	1	1	5.2775	0.189483	1	1	0.00024667	1	unnamed,unnamed,unnamed	4930578G10Rik
Ensembl Genes	19237	Amfr	242	0.000296786	1	0.0262386	12.9434	0.309039	4	8.30526e-05	0.00107498	1	0.189483	1	1	5.2775	0.189483	1	1	0.00024667	1	unnamed,unnamed,unnamed,unnamed	Amfr
Ensembl Genes	1611	Col18a1	243	0.0002974	1	0.0261846	12.9362	0.309209	4	8.30983e-05	0.00107498	1	0.189483	1	1	5.2775	0.189483	1	1	0.00024667	1	unnamed,unnamed,unnamed,unnamed	Col18a1
Ensembl Genes	8723	Epas1	244	0.000300353	1	0.0263363	8.84713	0.565155	5	0.000151883	0.00134373	1	0.189483	1	1	5.2775	0.189483	1	1	0.00024667	1	unnamed,unnamed,unnamed,unnamed,unnamed	Epas1
Ensembl Genes	976	Fcer1g	245	0.000311323	1	0.0271867	79.472	0.0251661	2	6.76327e-06	0.00053749	1	0.189483	1	1	5.2775	0.189483	1	1	0.00024667	1	unnamed,unnamed	Fcer1g
Ensembl Genes	1129	Tlr5	246	0.000313327	1	0.0272505	8.76499	0.570451	5	0.000153306	0.00134373	1	0.189483	1	1	5.2775	0.189483	1	1	0.00024667	1	unnamed,unnamed,unnamed,unnamed,unnamed	Tlr5
Ensembl Genes	3761	Dnah17	247	0.000320585	1	0.0277689	12.68	0.315456	4	8.47773e-05	0.00107498	1	0.189483	1	1	5.2775	0.189483	1	1	0.00024667	1	unnamed,unnamed,unnamed,unnamed	Dnah17
Ensembl Genes	18385	Mki67	248	0.000323751	1	0.0279301	4.83396	1.65496	8	0.000444762	0.00214996	1	0.189483	1	1	5.2775	0.189483	1	1	0.00024667	1	unnamed,unnamed,unnamed,unnamed,unnamed,unnamed,unnamed,unnamed	Mki67
Ensembl Genes	8086	Ccdc167	249	0.000325091	1	0.0279331	12.6329	0.316633	4	8.50934e-05	0.00107498	1	0.189483	1	1	5.2775	0.189483	1	1	0.00024667	1	unnamed,unnamed,unnamed,unnamed	Ccdc167
Ensembl Genes	6894	C1ql4	250	0.000329968	1	0.0282387	77.1747	0.0259152	2	6.96458e-06	0.00053749	1	0.189483	1	1	5.2775	0.189483	1	1	0.00024667	1	unnamed,unnamed	C1ql4
Ensembl Genes	17777	Slco2b1	251	0.000339069	1	0.0289019	22.9104	0.130945	3	3.51908e-05	0.000806235	1	0.189483	1	1	5.2775	0.189483	1	1	0.00024667	1	unnamed,unnamed,unnamed	Slco2b1
Ensembl Genes	13821	Clic4	252	0.000354714	1	0.0301155	12.3423	0.324089	4	8.70971e-05	0.00107498	1	0.189483	1	1	5.2775	0.189483	1	1	0.00024667	1	unnamed,unnamed,unnamed,unnamed	Clic4
Ensembl Genes	15285	Mad1l1	253	0.000357806	1	0.030258	8.51161	0.587433	5	0.00015787	0.00134373	1	0.189483	1	1	5.2775	0.189483	1	1	0.00024667	1	unnamed,unnamed,unnamed,unnamed,unnamed	Mad1l1
Ensembl Genes	9165	Rax	254	0.000362713	1	0.0305522	22.3842	0.134023	3	3.6018e-05	0.000806235	1	0.189483	1	1	5.2775	0.189483	1	1	0.00024667	1	unnamed,unnamed,unnamed	Rax
Ensembl Genes	10330	Lmx1b	255	0.000364141	1	0.0305522	8.4786	0.58972	5	0.000158484	0.00134373	1	0.189483	1	1	5.2775	0.189483	1	1	0.00024667	1	unnamed,unnamed,unnamed,unnamed,unnamed	Lmx1b
Ensembl Genes	12998	Gm13305	256	0.000366788	1	0.030654	22.2982	0.13454	3	3.6157e-05	0.000806235	1	0.189483	1	1	5.2775	0.189483	1	1	0.00024667	1	unnamed,unnamed,unnamed	Gm13305
Ensembl Genes	13885	Pla2g5	257	0.000372146	1	0.0309808	22.1869	0.135215	3	3.63383e-05	0.000806235	1	0.189483	1	1	5.2775	0.189483	1	1	0.00024667	1	unnamed,unnamed,unnamed	Pla2g5
Ensembl Genes	20047	Dscaml1	258	0.000379918	1	0.0315052	8.39931	0.595287	5	0.00015998	0.00134373	1	0.189483	1	1	5.2775	0.189483	1	1	0.00024667	1	unnamed,unnamed,unnamed,unnamed,unnamed	Dscaml1
Ensembl Genes	19272	Mmp15	259	0.000380186	1	0.0314058	22.0239	0.136215	3	3.66072e-05	0.000806235	1	0.189483	1	1	5.2775	0.189483	1	1	0.00024667	1	unnamed,unnamed,unnamed	Mmp15
Ensembl Genes	19501	Foxl1	260	0.00038085	1	0.0313396	8.39475	0.59561	5	0.000160067	0.00134373	1	0.189483	1	1	5.2775	0.189483	1	1	0.00024667	1	unnamed,unnamed,unnamed,unnamed,unnamed	Foxl1
Ensembl Genes	3311	Tbx21	261	0.000382077	1	0.0313201	21.9863	0.136449	3	3.66699e-05	0.000806235	1	0.189483	1	1	5.2775	0.189483	1	1	0.00024667	1	unnamed,unnamed,unnamed	Tbx21
Ensembl Genes	3087	Rab11fip4	262	0.000389012	1	0.0317669	8.35538	0.598417	5	0.000160821	0.00134373	1	0.189483	1	1	5.2775	0.189483	1	1	0.00024667	1	unnamed,unnamed,unnamed,unnamed,unnamed	Rab11fip4
Ensembl Genes	19155	Nfix	263	0.000390486	1	0.0317659	21.8217	0.137478	3	3.69464e-05	0.000806235	1	0.189483	1	1	5.2775	0.189483	1	1	0.00024667	1	unnamed,unnamed,unnamed	Nfix
Ensembl Genes	16013	Eefsec	264	0.000393878	1	0.0319205	12.0015	0.333291	4	8.95704e-05	0.00107498	1	0.189483	1	1	5.2775	0.189483	1	1	0.00024667	1	unnamed,unnamed,unnamed,unnamed	Eefsec
Ensembl Genes	20157	Lingo1	265	0.0003978	1	0.0321167	8.31408	0.601389	5	0.00016162	0.00134373	1	0.189483	1	1	5.2775	0.189483	1	1	0.00024667	1	unnamed,unnamed,unnamed,unnamed,unnamed	Lingo1
Ensembl Genes	10204	Dbh	266	0.000401669	1	0.0323071	21.6101	0.138824	3	3.73082e-05	0.000806235	1	0.189483	1	1	5.2775	0.189483	1	1	0.00024667	1	unnamed,unnamed,unnamed	Dbh
Ensembl Genes	15263	Gm5294	267	0.000402529	1	0.0322551	11.9319	0.335235	4	9.00928e-05	0.00107498	1	0.189483	1	1	5.2775	0.189483	1	1	0.00024667	1	unnamed,unnamed,unnamed,unnamed	Gm5294
Ensembl Genes	13884	Pla2g2d	268	0.000414532	1	0.033093	21.3761	0.140343	3	3.77166e-05	0.000806235	1	0.189483	1	1	5.2775	0.189483	1	1	0.00024667	1	unnamed,unnamed,unnamed	Pla2g2d
Ensembl Genes	2690	Nt5m	269	0.00041787	1	0.0332355	21.317	0.140733	3	3.78212e-05	0.000806235	1	0.189483	1	1	5.2775	0.189483	1	1	0.00024667	1	unnamed,unnamed,unnamed	Nt5m
Ensembl Genes	14418	Hgfac	270	0.000436235	1	0.0345676	21.0026	0.142839	3	3.83874e-05	0.000806235	1	0.189483	1	1	5.2775	0.189483	1	1	0.00024667	1	unnamed,unnamed,unnamed	Hgfac
Ensembl Genes	9120	Tcof1	271	0.000439972	1	0.034735	20.9408	0.143261	3	3.85007e-05	0.000806235	1	0.189483	1	1	5.2775	0.189483	1	1	0.00024667	1	unnamed,unnamed,unnamed	Tcof1
Ensembl Genes	3619	Cacng1	272	0.000442132	1	0.0347772	11.6356	0.343772	4	9.2387e-05	0.00107498	1	0.189483	1	1	5.2775	0.189483	1	1	0.00024667	1	unnamed,unnamed,unnamed,unnamed	Cacng1
Ensembl Genes	18548	Ano1	273	0.00045255	1	0.0354663	11.5632	0.345927	4	9.2966e-05	0.00107498	1	0.189483	1	1	5.2775	0.189483	1	1	0.00024667	1	unnamed,unnamed,unnamed,unnamed	Ano1
Ensembl Genes	2981	Cluh	274	0.000454281	1	0.035472	20.7104	0.144855	3	3.8929e-05	0.000806235	1	0.189483	1	1	5.2775	0.189483	1	1	0.00024667	1	unnamed,unnamed,unnamed	Cluh
Ensembl Genes	9218	Smad7	275	0.000457715	1	0.0356102	6.30657	0.951389	6	0.000255681	0.00161247	1	0.189483	1	1	5.2775	0.189483	1	1	0.00024667	1	unnamed,unnamed,unnamed,unnamed,unnamed,unnamed	Smad7
Ensembl Genes	3771	Enpp7	276	0.00045841	1	0.0355351	20.6457	0.145309	3	3.9051e-05	0.000806235	1	0.189483	1	1	5.2775	0.189483	1	1	0.00024667	1	unnamed,unnamed,unnamed	Enpp7
Ensembl Genes	1497	Prf1	277	0.000467481	1	0.0361074	20.5063	0.146297	3	3.93165e-05	0.000806235	1	0.189483	1	1	5.2775	0.189483	1	1	0.00024667	1	unnamed,unnamed,unnamed	Prf1
Ensembl Genes	7344	Umps	278	0.000477184	1	0.0367243	6.25623	0.959044	6	0.000257738	0.00161247	1	0.189483	1	1	5.2775	0.189483	1	1	0.00024667	1	unnamed,unnamed,unnamed,unnamed,unnamed,unnamed	Umps
Ensembl Genes	8795	3110002H16Rik	279	0.000486673	1	0.0373203	20.2228	0.148347	3	3.98676e-05	0.000806235	1	0.189483	1	1	5.2775	0.189483	1	1	0.00024667	1	unnamed,unnamed,unnamed	3110002H16Rik
Ensembl Genes	19502	1700018B08Rik	280	0.000493256	1	0.03769	7.92565	0.630863	5	0.000169541	0.00134373	1	0.189483	1	1	5.2775	0.189483	1	1	0.00024667	1	unnamed,unnamed,unnamed,unnamed,unnamed	1700018B08Rik
Ensembl Genes	3747	Gm11733	281	0.000494661	1	0.0376629	7.92062	0.631264	5	0.000169649	0.00134373	1	0.189483	1	1	5.2775	0.189483	1	1	0.00024667	1	unnamed,unnamed,unnamed,unnamed,unnamed	Gm11733
Ensembl Genes	12485	Ptgfrn	282	0.000496853	1	0.0376957	11.2767	0.354713	4	9.53274e-05	0.00107498	1	0.189483	1	1	5.2775	0.189483	1	1	0.00024667	1	unnamed,unnamed,unnamed,unnamed	Ptgfrn
Ensembl Genes	20221	Kif23	283	0.000496907	1	0.0375665	20.0777	0.14942	3	4.01558e-05	0.000806235	1	0.189483	1	1	5.2775	0.189483	1	1	0.00024667	1	unnamed,unnamed,unnamed	Kif23
Ensembl Genes	10280	Ass1	284	0.000496992	1	0.0374407	11.2759	0.35474	4	9.53346e-05	0.00107498	1	0.189483	1	1	5.2775	0.189483	1	1	0.00024667	1	unnamed,unnamed,unnamed,unnamed	Ass1
Ensembl Genes	16052	Fbln2	285	0.000499171	1	0.0374729	11.2626	0.355158	4	9.54468e-05	0.00107498	1	0.189483	1	1	5.2775	0.189483	1	1	0.00024667	1	unnamed,unnamed,unnamed,unnamed	Fbln2
Ensembl Genes	5697	Gm8127	286	0.000499517	1	0.0373677	20.0413	0.149691	3	4.02287e-05	0.000806235	1	0.189483	1	1	5.2775	0.189483	1	1	0.00024667	1	unnamed,unnamed,unnamed	Gm8127
Ensembl Genes	13088	Coro2a	287	0.000520953	1	0.0388355	19.7518	0.151885	3	4.08183e-05	0.000806235	1	0.189483	1	1	5.2775	0.189483	1	1	0.00024667	1	unnamed,unnamed,unnamed	Coro2a
Ensembl Genes	17559	Mcee	288	0.00053489	1	0.0397361	19.572	0.15328	3	4.11934e-05	0.000806235	1	0.189483	1	1	5.2775	0.189483	1	1	0.00024667	1	unnamed,unnamed,unnamed	Mcee
Ensembl Genes	19473	Slc38a8	289	0.000548417	1	0.0405999	19.4033	0.154613	3	4.15514e-05	0.000806235	1	0.189483	1	1	5.2775	0.189483	1	1	0.00024667	1	unnamed,unnamed,unnamed	Slc38a8
Ensembl Genes	12520	Slc16a1	290	0.000548702	1	0.040481	10.9795	0.364316	4	9.79079e-05	0.00107498	1	0.189483	1	1	5.2775	0.189483	1	1	0.00024667	1	unnamed,unnamed,unnamed,unnamed	Slc16a1
Ensembl Genes	11625	Neurl2	291	0.000560061	1	0.041177	59.081	0.0338518	2	9.09751e-06	0.00053749	1	0.189483	1	1	5.2775	0.189483	1	1	0.00024667	1	unnamed,unnamed	Neurl2
Ensembl Genes	20497	Ky	292	0.000567915	1	0.0416114	10.8781	0.36771	4	9.88201e-05	0.00107498	1	0.189483	1	1	5.2775	0.189483	1	1	0.00024667	1	unnamed,unnamed,unnamed,unnamed	Ky
Ensembl Genes	13675	Dlgap3	293	0.000573646	1	0.0418879	19.1031	0.157043	3	4.22045e-05	0.000806235	1	0.189483	1	1	5.2775	0.189483	1	1	0.00024667	1	unnamed,unnamed,unnamed	Dlgap3
Ensembl Genes	3372	Tns4	294	0.000575069	1	0.041849	19.0867	0.157178	3	4.22408e-05	0.000806235	1	0.189483	1	1	5.2775	0.189483	1	1	0.00024667	1	unnamed,unnamed,unnamed	Tns4
Ensembl Genes	18624	Mcf2l	295	0.00057917	1	0.0420046	10.8207	0.36966	4	9.93444e-05	0.00107498	1	0.189483	1	1	5.2775	0.189483	1	1	0.00024667	1	unnamed,unnamed,unnamed,unnamed	Mcf2l
Ensembl Genes	13831	Srsf10	296	0.000579557	1	0.0418906	19.0353	0.157602	3	4.23548e-05	0.000806235	1	0.189483	1	1	5.2775	0.189483	1	1	0.00024667	1	unnamed,unnamed,unnamed	Srsf10
Ensembl Genes	17542	Ube3a	297	0.00059973	1	0.0432028	4.39611	1.81979	8	0.00048906	0.00214996	1	0.189483	1	1	5.2775	0.189483	1	1	0.00024667	1	unnamed,unnamed,unnamed,unnamed,unnamed,unnamed,unnamed,unnamed	Ube3a
Ensembl Genes	9281	Ppp6r3	298	0.000604593	1	0.0434069	10.6961	0.37397	4	0.000100502	0.00107498	1	0.189483	1	1	5.2775	0.189483	1	1	0.00024667	1	unnamed,unnamed,unnamed,unnamed	Ppp6r3
Ensembl Genes	1498	Pald1	299	0.000609894	1	0.0436411	18.7012	0.160417	3	4.31114e-05	0.000806235	1	0.189483	1	1	5.2775	0.189483	1	1	0.00024667	1	unnamed,unnamed,unnamed	Pald1
Ensembl Genes	18260	Sez6l2	300	0.000611709	1	0.043625	56.5029	0.0353964	2	9.51261e-06	0.00053749	1	0.189483	1	1	5.2775	0.189483	1	1	0.00024667	1	unnamed,unnamed	Sez6l2
Ensembl Genes	4892	Cplx2	301	0.000618485	1	0.0439618	10.6307	0.37627	4	0.000101121	0.00107498	1	0.189483	1	1	5.2775	0.189483	1	1	0.00024667	1	unnamed,unnamed,unnamed,unnamed	Cplx2
Ensembl Genes	1291	Raet1e	302	0.000619765	1	0.0439069	18.5973	0.161314	3	4.33524e-05	0.000806235	1	0.189483	1	1	5.2775	0.189483	1	1	0.00024667	1	unnamed,unnamed,unnamed	Raet1e
Ensembl Genes	2691	Med9	303	0.000621244	1	0.0438664	18.5819	0.161448	3	4.33882e-05	0.000806235	1	0.189483	1	1	5.2775	0.189483	1	1	0.00024667	1	unnamed,unnamed,unnamed	Med9
Ensembl Genes	20227	Itga11	304	0.000628543	1	0.0442358	10.5844	0.377913	4	0.000101562	0.00107498	1	0.189483	1	1	5.2775	0.189483	1	1	0.00024667	1	unnamed,unnamed,unnamed,unnamed	Itga11
Ensembl Genes	18625	F7	305	0.000629958	1	0.04419	18.4922	0.16223	3	4.35986e-05	0.000806235	1	0.189483	1	1	5.2775	0.189483	1	1	0.00024667	1	unnamed,unnamed,unnamed	F7
Ensembl Genes	8042	Snrpc	306	0.000648032	1	0.0453093	54.8774	0.0364449	2	9.79438e-06	0.00053749	1	0.189483	1	1	5.2775	0.189483	1	1	0.00024667	1	unnamed,unnamed	Snrpc
Ensembl Genes	20736	Scn5a	307	0.000657017	1	0.0457879	10.4585	0.382466	4	0.000102786	0.00107498	1	0.189483	1	1	5.2775	0.189483	1	1	0.00024667	1	unnamed,unnamed,unnamed,unnamed	Scn5a
Ensembl Genes	17609	Rlbp1	308	0.00066874	1	0.0464536	18.1123	0.165633	3	4.45131e-05	0.000806235	1	0.189483	1	1	5.2775	0.189483	1	1	0.00024667	1	unnamed,unnamed,unnamed	Rlbp1
Ensembl Genes	15944	Tex261	309	0.000670588	1	0.0464312	53.9351	0.0370816	2	9.96549e-06	0.00053749	1	0.189483	1	1	5.2775	0.189483	1	1	0.00024667	1	unnamed,unnamed	Tex261
Ensembl Genes	13822	Srrm1	310	0.000694467	1	0.0479294	17.8761	0.167821	3	4.51011e-05	0.000806235	1	0.189483	1	1	5.2775	0.189483	1	1	0.00024667	1	unnamed,unnamed,unnamed	Srrm1
Ensembl Genes	14417	Rgs12	311	0.000697599	1	0.0479908	17.8482	0.168084	3	4.51718e-05	0.000806235	1	0.189483	1	1	5.2775	0.189483	1	1	0.00024667	1	unnamed,unnamed,unnamed	Rgs12
Ensembl Genes	748	Nav1	312	0.000725783	1	0.0497696	10.1804	0.392911	4	0.000105593	0.00107498	1	0.189483	1	1	5.2775	0.189483	1	1	0.00024667	1	unnamed,unnamed,unnamed,unnamed	Nav1
Ensembl Genes	13587	Foxo6	313	0.00072943	1	0.0498599	10.1666	0.393445	4	0.000105736	0.00107498	1	0.189483	1	1	5.2775	0.189483	1	1	0.00024667	1	unnamed,unnamed,unnamed,unnamed	Foxo6
Ensembl Genes	9255	Mbp	314	0.000731017	1	0.0498093	10.1606	0.393677	4	0.000105799	0.00107498	1	0.189483	1	1	5.2775	0.189483	1	1	0.00024667	1	unnamed,unnamed,unnamed,unnamed	Mbp
Ensembl Genes	13830	Myom3	315	0.000731328	1	0.0496722	17.5574	0.170868	3	4.592e-05	0.000806235	1	0.189483	1	1	5.2775	0.189483	1	1	0.00024667	1	unnamed,unnamed,unnamed	Myom3
Ensembl Genes	8016	Dusp1	316	0.000735136	1	0.0497729	17.5257	0.171178	3	4.60031e-05	0.000806235	1	0.189483	1	1	5.2775	0.189483	1	1	0.00024667	1	unnamed,unnamed,unnamed	Dusp1
Ensembl Genes	18343	Btbd16	317	0.000753481	1	0.050854	10.0776	0.396921	4	0.00010667	0.00107498	1	0.189483	1	1	5.2775	0.189483	1	1	0.00024667	1	unnamed,unnamed,unnamed,unnamed	Btbd16
Ensembl Genes	3319	4933428G20Rik	318	0.000757209	1	0.050945	17.3461	0.17295	3	4.64794e-05	0.000806235	1	0.189483	1	1	5.2775	0.189483	1	1	0.00024667	1	unnamed,unnamed,unnamed	4933428G20Rik
Ensembl Genes	10898	Trp53i11	319	0.000758431	1	0.0508672	10.0597	0.397626	4	0.00010686	0.00107498	1	0.189483	1	1	5.2775	0.189483	1	1	0.00024667	1	unnamed,unnamed,unnamed,unnamed	Trp53i11
Ensembl Genes	336	Rufy4	320	0.000776168	1	0.0518941	50.0853	0.0399318	2	1.07315e-05	0.00053749	1	0.189483	1	1	5.2775	0.189483	1	1	0.00024667	1	unnamed,unnamed	Rufy4
Ensembl Genes	20498	Cep63	321	0.000780744	1	0.0520375	17.1621	0.174804	3	4.69776e-05	0.000806235	1	0.189483	1	1	5.2775	0.189483	1	1	0.00024667	1	unnamed,unnamed,unnamed	Cep63
Ensembl Genes	11534	Vstm2l	322	0.000782453	1	0.0519894	9.97494	0.401005	4	0.000107768	0.00107498	1	0.189483	1	1	5.2775	0.189483	1	1	0.00024667	1	unnamed,unnamed,unnamed,unnamed	Vstm2l
Ensembl Genes	2077	Gli1	323	0.000792043	1	0.0524636	49.5741	0.0403436	2	1.08421e-05	0.00053749	1	0.189483	1	1	5.2775	0.189483	1	1	0.00024667	1	unnamed,unnamed	Gli1
Ensembl Genes	2264	Kremen1	324	0.000795357	1	0.0525206	9.93074	0.40279	4	0.000108248	0.00107498	1	0.189483	1	1	5.2775	0.189483	1	1	0.00024667	1	unnamed,unnamed,unnamed,unnamed	Kremen1
Ensembl Genes	13466	Gm12830	325	0.000798671	1	0.0525771	7.11299	0.702939	5	0.000188911	0.00134373	1	0.189483	1	1	5.2775	0.189483	1	1	0.00024667	1	unnamed,unnamed,unnamed,unnamed,unnamed	Gm12830
Ensembl Genes	10239	Slc27a4	326	0.000799355	1	0.0524607	49.3438	0.040532	2	1.08928e-05	0.00053749	1	0.189483	1	1	5.2775	0.189483	1	1	0.00024667	1	unnamed,unnamed	Slc27a4
Ensembl Genes	1130	Disp1	327	0.000805242	1	0.0526855	9.89748	0.404143	4	0.000108612	0.00107498	1	0.189483	1	1	5.2775	0.189483	1	1	0.00024667	1	unnamed,unnamed,unnamed,unnamed	Disp1
Ensembl Genes	3215	Coil	328	0.000815015	1	0.0531623	48.8609	0.0409325	2	1.10004e-05	0.00053749	1	0.189483	1	1	5.2775	0.189483	1	1	0.00024667	1	unnamed,unnamed	Coil
Ensembl Genes	18899	Adam29	329	0.000818195	1	0.0532075	5.63451	1.06487	6	0.000286178	0.00161247	1	0.189483	1	1	5.2775	0.189483	1	1	0.00024667	1	unnamed,unnamed,unnamed,unnamed,unnamed,unnamed	Adam29
Ensembl Genes	13775	Fam46b	330	0.000826057	1	0.053556	16.8279	0.178275	3	4.79105e-05	0.000806235	1	0.189483	1	1	5.2775	0.189483	1	1	0.00024667	1	unnamed,unnamed,unnamed	Fam46b
Ensembl Genes	6669	Cacna1i	331	0.000832479	1	0.0538093	9.80842	0.407813	4	0.000109598	0.00107498	1	0.189483	1	1	5.2775	0.189483	1	1	0.00024667	1	unnamed,unnamed,unnamed,unnamed	Cacna1i
Ensembl Genes	13073	Aldh1b1	332	0.000837015	1	0.0539396	9.79394	0.408416	4	0.00010976	0.00107498	1	0.189483	1	1	5.2775	0.189483	1	1	0.00024667	1	unnamed,unnamed,unnamed,unnamed	Aldh1b1
Ensembl Genes	17518	Dbx1	333	0.000843085	1	0.0541676	7.02646	0.711595	5	0.000191238	0.00134373	1	0.189483	1	1	5.2775	0.189483	1	1	0.00024667	1	unnamed,unnamed,unnamed,unnamed,unnamed	Dbx1
Ensembl Genes	547	2310007B03Rik	334	0.000847623	1	0.0542961	47.8988	0.0417547	2	1.12214e-05	0.00053749	1	0.189483	1	1	5.2775	0.189483	1	1	0.00024667	1	unnamed,unnamed	2310007B03Rik
Ensembl Genes	11392	Angpt4	335	0.0008671	1	0.0553779	16.5456	0.181317	3	4.87279e-05	0.000806235	1	0.189483	1	1	5.2775	0.189483	1	1	0.00024667	1	unnamed,unnamed,unnamed	Angpt4
Ensembl Genes	13793	Ubxn11	336	0.000875871	1	0.0557716	47.1091	0.0424546	2	1.14095e-05	0.00053749	1	0.189483	1	1	5.2775	0.189483	1	1	0.00024667	1	unnamed,unnamed	Ubxn11
Ensembl Genes	11704	1700021F07Rik	337	0.000893828	1	0.0567462	9.62049	0.415779	4	0.000111739	0.00107498	1	0.189483	1	1	5.2775	0.189483	1	1	0.00024667	1	unnamed,unnamed,unnamed,unnamed	1700021F07Rik
Ensembl Genes	13774	Slc9a1	338	0.000902167	1	0.0571061	16.3182	0.183844	3	4.9407e-05	0.000806235	1	0.189483	1	1	5.2775	0.189483	1	1	0.00024667	1	unnamed,unnamed,unnamed	Slc9a1
Ensembl Genes	14450	Msx1	339	0.000909357	1	0.0573914	9.57547	0.417734	4	0.000112264	0.00107498	1	0.189483	1	1	5.2775	0.189483	1	1	0.00024667	1	unnamed,unnamed,unnamed,unnamed	Msx1
Ensembl Genes	11257	Gm11037	340	0.00091021	1	0.0572763	46.1991	0.0432909	2	1.16342e-05	0.00053749	1	0.189483	1	1	5.2775	0.189483	1	1	0.00024667	1	unnamed,unnamed	Gm11037
Ensembl Genes	14027	Fbxo2	341	0.000912832	1	0.0572729	16.2514	0.1846	3	4.96102e-05	0.000806235	1	0.189483	1	1	5.2775	0.189483	1	1	0.00024667	1	unnamed,unnamed,unnamed	Fbxo2
Ensembl Genes	8078	Fgd2	342	0.000944248	1	0.0590707	16.0604	0.186795	3	5.02002e-05	0.000806235	1	0.189483	1	1	5.2775	0.189483	1	1	0.00024667	1	unnamed,unnamed,unnamed	Fgd2
Ensembl Genes	739	Ptpn7	343	0.000954109	1	0.0595136	45.1081	0.044338	2	1.19156e-05	0.00053749	1	0.189483	1	1	5.2775	0.189483	1	1	0.00024667	1	unnamed,unnamed	Ptpn7
Ensembl Genes	7980	Msln	344	0.000965405	1	0.0600431	44.8394	0.0446036	2	1.1987e-05	0.00053749	1	0.189483	1	1	5.2775	0.189483	1	1	0.00024667	1	unnamed,unnamed	Msln
Ensembl Genes	13859	Wnt4	345	0.000976179	1	0.0605372	9.39213	0.425889	4	0.000114455	0.00107498	1	0.189483	1	1	5.2775	0.189483	1	1	0.00024667	1	unnamed,unnamed,unnamed,unnamed	Wnt4
Ensembl Genes	19273	Cfap20	346	0.000977254	1	0.0604288	15.8686	0.189052	3	5.08068e-05	0.000806235	1	0.189483	1	1	5.2775	0.189483	1	1	0.00024667	1	unnamed,unnamed,unnamed	Cfap20
Ensembl Genes	8796	Npc1	347	0.000987301	1	0.0608741	15.812	0.18973	3	5.09889e-05	0.000806235	1	0.189483	1	1	5.2775	0.189483	1	1	0.00024667	1	unnamed,unnamed,unnamed	Npc1
Ensembl Genes	7100	Snn	348	0.000998507	1	0.0613881	15.7497	0.19048	3	5.11906e-05	0.000806235	1	0.189483	1	1	5.2775	0.189483	1	1	0.00024667	1	unnamed,unnamed,unnamed	Snn
Ensembl Genes	5587	Colq	349	0.00100901	1	0.061856	15.6921	0.191179	3	5.13783e-05	0.000806235	1	0.189483	1	1	5.2775	0.189483	1	1	0.00024667	1	unnamed,unnamed,unnamed	Colq
Ensembl Genes	3556	Map3k14	350	0.00101841	1	0.0622538	15.6413	0.1918	3	5.15452e-05	0.000806235	1	0.189483	1	1	5.2775	0.189483	1	1	0.00024667	1	unnamed,unnamed,unnamed	Map3k14
Ensembl Genes	8487	Mdfi	351	0.0010237	1	0.0623993	15.6129	0.192148	3	5.16389e-05	0.000806235	1	0.189483	1	1	5.2775	0.189483	1	1	0.00024667	1	unnamed,unnamed,unnamed	Mdfi
Ensembl Genes	11680	Zfp217	352	0.00102614	1	0.0623703	5.3892	1.11334	6	0.000299204	0.00161247	1	0.189483	1	1	5.2775	0.189483	1	1	0.00024667	1	unnamed,unnamed,unnamed,unnamed,unnamed,unnamed	Zfp217
Ensembl Genes	15193	Myl10	353	0.00105942	1	0.0642107	9.18451	0.435516	4	0.000117043	0.00107498	1	0.189483	1	1	5.2775	0.189483	1	1	0.00024667	1	unnamed,unnamed,unnamed,unnamed	Myl10
Ensembl Genes	8918	Nrg2	354	0.00106433	1	0.064326	9.17291	0.436067	4	0.000117191	0.00107498	1	0.189483	1	1	5.2775	0.189483	1	1	0.00024667	1	unnamed,unnamed,unnamed,unnamed	Nrg2
Ensembl Genes	6618	Cyth4	355	0.00108061	1	0.0651255	15.32	0.195822	3	5.26263e-05	0.000806235	1	0.189483	1	1	5.2775	0.189483	1	1	0.00024667	1	unnamed,unnamed,unnamed	Cyth4
Ensembl Genes	2545	Col23a1	356	0.00108375	1	0.0651315	9.12766	0.438229	4	0.000117772	0.00107498	1	0.189483	1	1	5.2775	0.189483	1	1	0.00024667	1	unnamed,unnamed,unnamed,unnamed	Col23a1
Ensembl Genes	17654	Whamm	357	0.00108477	1	0.0650104	15.2994	0.196086	3	5.26973e-05	0.000806235	1	0.189483	1	1	5.2775	0.189483	1	1	0.00024667	1	unnamed,unnamed,unnamed	Whamm
Ensembl Genes	16127	Tada3	358	0.00109927	1	0.065695	41.9784	0.0476436	2	1.2804e-05	0.00053749	1	0.189483	1	1	5.2775	0.189483	1	1	0.00024667	1	unnamed,unnamed	Tada3
Ensembl Genes	2817	Dnah2	359	0.00110738	1	0.0659955	15.1892	0.197509	3	5.30795e-05	0.000806235	1	0.189483	1	1	5.2775	0.189483	1	1	0.00024667	1	unnamed,unnamed,unnamed	Dnah2
Ensembl Genes	5092	Slc12a7	360	0.00111461	1	0.066242	15.1546	0.19796	3	5.32007e-05	0.000806235	1	0.189483	1	1	5.2775	0.189483	1	1	0.00024667	1	unnamed,unnamed,unnamed	Slc12a7
Ensembl Genes	7633	Olig1	361	0.00112326	1	0.0665709	15.1136	0.198497	3	5.3345e-05	0.000806235	1	0.189483	1	1	5.2775	0.189483	1	1	0.00024667	1	unnamed,unnamed,unnamed	Olig1
Ensembl Genes	2546	Phykpl	362	0.00112393	1	0.066427	9.03714	0.442618	4	0.000118951	0.00107498	1	0.189483	1	1	5.2775	0.189483	1	1	0.00024667	1	unnamed,unnamed,unnamed,unnamed	Phykpl
Ensembl Genes	9132	Csnk1a1	363	0.00112701	1	0.066425	15.096	0.198729	3	5.34074e-05	0.000806235	1	0.189483	1	1	5.2775	0.189483	1	1	0.00024667	1	unnamed,unnamed,unnamed	Csnk1a1
Ensembl Genes	14979	2410131K14Rik	364	0.00113156	1	0.0665105	9.02042	0.443439	4	0.000119172	0.00107498	1	0.189483	1	1	5.2775	0.189483	1	1	0.00024667	1	unnamed,unnamed,unnamed,unnamed	2410131K14Rik
Ensembl Genes	15527	Atp6v1f	365	0.00113419	1	0.0664821	41.3166	0.0484067	2	1.30091e-05	0.00053749	1	0.189483	1	1	5.2775	0.189483	1	1	0.00024667	1	unnamed,unnamed	Atp6v1f
Ensembl Genes	2795	Pfas	366	0.00114556	1	0.066965	41.1077	0.0486527	2	1.30752e-05	0.00053749	1	0.189483	1	1	5.2775	0.189483	1	1	0.00024667	1	unnamed,unnamed	Pfas
Ensembl Genes	11330	Naa20	367	0.00115612	1	0.067398	14.9616	0.200514	3	5.3887e-05	0.000806235	1	0.189483	1	1	5.2775	0.189483	1	1	0.00024667	1	unnamed,unnamed,unnamed	Naa20
Ensembl Genes	12521	Fam19a3	368	0.00116102	1	0.0675001	14.9394	0.200812	3	5.39671e-05	0.000806235	1	0.189483	1	1	5.2775	0.189483	1	1	0.00024667	1	unnamed,unnamed,unnamed	Fam19a3
Ensembl Genes	14088	Kcnab2	369	0.00116894	1	0.0677762	14.9038	0.201291	3	5.40959e-05	0.000806235	1	0.189483	1	1	5.2775	0.189483	1	1	0.00024667	1	unnamed,unnamed,unnamed	Kcnab2
Ensembl Genes	12989	Il11ra1	370	0.00117343	1	0.067853	14.8837	0.201562	3	5.41688e-05	0.000806235	1	0.189483	1	1	5.2775	0.189483	1	1	0.00024667	1	unnamed,unnamed,unnamed	Il11ra1
Ensembl Genes	9412	Atg2a	371	0.00117438	1	0.0677248	40.5917	0.0492711	2	1.32414e-05	0.00053749	1	0.189483	1	1	5.2775	0.189483	1	1	0.00024667	1	unnamed,unnamed	Atg2a
Ensembl Genes	5988	C1qtnf9	372	0.00118349	1	0.0680665	14.8392	0.202166	3	5.43312e-05	0.000806235	1	0.189483	1	1	5.2775	0.189483	1	1	0.00024667	1	unnamed,unnamed,unnamed	C1qtnf9
Ensembl Genes	2057	Tsfm	373	0.00118535	1	0.0679906	40.4004	0.0495044	2	1.33041e-05	0.00053749	1	0.189483	1	1	5.2775	0.189483	1	1	0.00024667	1	unnamed,unnamed	Tsfm
Ensembl Genes	2816	Kdm6b	374	0.0012078	1	0.0690931	14.7338	0.203614	3	5.47203e-05	0.000806235	1	0.189483	1	1	5.2775	0.189483	1	1	0.00024667	1	unnamed,unnamed,unnamed	Kdm6b
Ensembl Genes	708	Ren1	375	0.00121693	1	0.0694297	39.864	0.0501706	2	1.34831e-05	0.00053749	1	0.189483	1	1	5.2775	0.189483	1	1	0.00024667	1	unnamed,unnamed	Ren1
Ensembl Genes	14087	Chd5	376	0.00124136	1	0.0706355	14.5926	0.205583	3	5.52494e-05	0.000806235	1	0.189483	1	1	5.2775	0.189483	1	1	0.00024667	1	unnamed,unnamed,unnamed	Chd5
Ensembl Genes	13011	Ccl19	377	0.00124287	1	0.0705337	39.4386	0.0507117	2	1.36285e-05	0.00053749	1	0.189483	1	1	5.2775	0.189483	1	1	0.00024667	1	unnamed,unnamed	Ccl19
Ensembl Genes	13940	Casp9	378	0.0012747	1	0.0721485	38.9347	0.051368	2	1.38049e-05	0.00053749	1	0.189483	1	1	5.2775	0.189483	1	1	0.00024667	1	unnamed,unnamed	Casp9
Ensembl Genes	157	Rfx8	379	0.00127999	1	0.0722569	14.4364	0.207808	3	5.58474e-05	0.000806235	1	0.189483	1	1	5.2775	0.189483	1	1	0.00024667	1	unnamed,unnamed,unnamed	Rfx8
Ensembl Genes	13007	Gm2564	380	0.00130969	1	0.0737388	38.402	0.0520806	2	1.39964e-05	0.00053749	1	0.189483	1	1	5.2775	0.189483	1	1	0.00024667	1	unnamed,unnamed	Gm2564
Ensembl Genes	439	A530032D15Rik	381	0.00132399	1	0.0743484	8.63987	0.46297	4	0.000124421	0.00107498	1	0.189483	1	1	5.2775	0.189483	1	1	0.00024667	1	unnamed,unnamed,unnamed,unnamed	A530032D15Rik
Ensembl Genes	14090	Ajap1	382	0.00133401	1	0.0747149	3.87385	2.06513	8	0.000554993	0.00214996	1	0.189483	1	1	5.2775	0.189483	1	1	0.00024667	1	unnamed,unnamed,unnamed,unnamed,unnamed,unnamed,unnamed,unnamed	Ajap1
Ensembl Genes	6670	Enthd1	383	0.00133657	1	0.0746629	8.61742	0.464176	4	0.000124745	0.00107498	1	0.189483	1	1	5.2775	0.189483	1	1	0.00024667	1	unnamed,unnamed,unnamed,unnamed	Enthd1
Ensembl Genes	384	Asic4	384	0.00135035	1	0.0752361	37.8092	0.0528972	2	1.42159e-05	0.00053749	1	0.189483	1	1	5.2775	0.189483	1	1	0.00024667	1	unnamed,unnamed	Asic4
Ensembl Genes	2794	Rangrf	385	0.00139963	1	0.0777792	37.1256	0.0538712	2	1.44776e-05	0.00053749	1	0.189483	1	1	5.2775	0.189483	1	1	0.00024667	1	unnamed,unnamed	Rangrf
Ensembl Genes	3211	Msi2	386	0.00140136	1	0.0776739	6.25749	0.799043	5	0.000214739	0.00134373	1	0.189483	1	1	5.2775	0.189483	1	1	0.00024667	1	unnamed,unnamed,unnamed,unnamed,unnamed	Msi2
Ensembl Genes	6582	Zfp647	387	0.00140954	1	0.0779254	36.9924	0.0540651	2	1.45297e-05	0.00053749	1	0.189483	1	1	5.2775	0.189483	1	1	0.00024667	1	unnamed,unnamed	Zfp647
Ensembl Genes	7711	Dynlt1a	388	0.00142753	1	0.0787163	13.8929	0.215937	3	5.8032e-05	0.000806235	1	0.189483	1	1	5.2775	0.189483	1	1	0.00024667	1	unnamed,unnamed,unnamed	Dynlt1a
Ensembl Genes	19834	Rpusd4	389	0.00142887	1	0.078588	13.8883	0.216009	3	5.80513e-05	0.000806235	1	0.189483	1	1	5.2775	0.189483	1	1	0.00024667	1	unnamed,unnamed,unnamed	Rpusd4
Ensembl Genes	6755	Upk3a	390	0.00145465	1	0.0798005	36.4038	0.0549393	2	1.47647e-05	0.00053749	1	0.189483	1	1	5.2775	0.189483	1	1	0.00024667	1	unnamed,unnamed	Upk3a
Ensembl Genes	19462	Gan	391	0.00146928	1	0.080397	13.7526	0.218141	3	5.86243e-05	0.000806235	1	0.189483	1	1	5.2775	0.189483	1	1	0.00024667	1	unnamed,unnamed,unnamed	Gan
Ensembl Genes	8428	1600014C23Rik	392	0.00148691	1	0.0811542	8.36803	0.47801	4	0.000128463	0.00107498	1	0.189483	1	1	5.2775	0.189483	1	1	0.00024667	1	unnamed,unnamed,unnamed,unnamed	1600014C23Rik
Ensembl Genes	2086	Stat6	393	0.00148933	1	0.0810797	35.9695	0.0556027	2	1.49429e-05	0.00053749	1	0.189483	1	1	5.2775	0.189483	1	1	0.00024667	1	unnamed,unnamed	Stat6
Ensembl Genes	11258	1700037H04Rik	394	0.00149992	1	0.0814487	35.8399	0.0558037	2	1.4997e-05	0.00053749	1	0.189483	1	1	5.2775	0.189483	1	1	0.00024667	1	unnamed,unnamed	1700037H04Rik
Ensembl Genes	3681	Otop3	395	0.00150066	1	0.0812827	35.8309	0.0558177	2	1.50007e-05	0.00053749	1	0.189483	1	1	5.2775	0.189483	1	1	0.00024667	1	unnamed,unnamed	Otop3
Ensembl Genes	1760	Tmprss9	396	0.001504	1	0.0812578	35.7904	0.055881	2	1.50177e-05	0.00053749	1	0.189483	1	1	5.2775	0.189483	1	1	0.00024667	1	unnamed,unnamed	Tmprss9
Ensembl Genes	8079	Pim1	397	0.00151373	1	0.0815776	13.6089	0.220444	3	5.92433e-05	0.000806235	1	0.189483	1	1	5.2775	0.189483	1	1	0.00024667	1	unnamed,unnamed,unnamed	Pim1
Ensembl Genes	9250	Ctdp1	398	0.00153024	1	0.0822597	8.30195	0.481814	4	0.000129485	0.00107498	1	0.189483	1	1	5.2775	0.189483	1	1	0.00024667	1	unnamed,unnamed,unnamed,unnamed	Ctdp1
Ensembl Genes	7767	Afdn	399	0.00153281	1	0.0821915	8.2981	0.482038	4	0.000129545	0.00107498	1	0.189483	1	1	5.2775	0.189483	1	1	0.00024667	1	unnamed,unnamed,unnamed,unnamed	Afdn
Ensembl Genes	502	Agap1	400	0.00154023	1	0.0823832	4.97118	1.20696	6	0.000324364	0.00161247	1	0.189483	1	1	5.2775	0.189483	1	1	0.00024667	1	unnamed,unnamed,unnamed,unnamed,unnamed,unnamed	Agap1
Ensembl Genes	6131	Tpt1	401	0.00154448	1	0.0824043	13.5127	0.222013	3	5.96649e-05	0.000806235	1	0.189483	1	1	5.2775	0.189483	1	1	0.00024667	1	unnamed,unnamed,unnamed	Tpt1
Ensembl Genes	6872	4930415O20Rik	402	0.00156927	1	0.0835186	35.024	0.0571037	2	1.53463e-05	0.00053749	1	0.189483	1	1	5.2775	0.189483	1	1	0.00024667	1	unnamed,unnamed	4930415O20Rik
Ensembl Genes	14303	Gm10471	403	0.00158073	1	0.0839199	34.8943	0.0573159	2	1.54034e-05	0.00053749	1	0.189483	1	1	5.2775	0.189483	1	1	0.00024667	1	unnamed,unnamed	Gm10471
Ensembl Genes	9810	AI606181	404	0.00158165	1	0.0837612	13.3998	0.223884	3	6.01676e-05	0.000806235	1	0.189483	1	1	5.2775	0.189483	1	1	0.00024667	1	unnamed,unnamed,unnamed	AI606181
Ensembl Genes	3507	Etv4	405	0.00158529	1	0.0837463	13.389	0.224065	3	6.02163e-05	0.000806235	1	0.189483	1	1	5.2775	0.189483	1	1	0.00024667	1	unnamed,unnamed,unnamed	Etv4
Ensembl Genes	3682	Hid1	406	0.00161137	1	0.0849143	34.5545	0.0578795	2	1.55548e-05	0.00053749	1	0.189483	1	1	5.2775	0.189483	1	1	0.00024667	1	unnamed,unnamed	Hid1
Ensembl Genes	11759	Gm14325	407	0.00162167	1	0.0852475	13.2822	0.225867	3	6.07006e-05	0.000806235	1	0.189483	1	1	5.2775	0.189483	1	1	0.00024667	1	unnamed,unnamed,unnamed	Gm14325
Ensembl Genes	20702	Ccr4	408	0.00163767	1	0.0858775	13.2362	0.226651	3	6.09113e-05	0.000806235	1	0.189483	1	1	5.2775	0.189483	1	1	0.00024667	1	unnamed,unnamed,unnamed	Ccr4
Ensembl Genes	3600	Cd79b	409	0.00163772	1	0.08567	34.2699	0.0583602	2	1.5684e-05	0.00053749	1	0.189483	1	1	5.2775	0.189483	1	1	0.00024667	1	unnamed,unnamed	Cd79b
Ensembl Genes	4885	Nfil3	410	0.00165734	1	0.0864846	8.12083	0.492561	4	0.000132373	0.00107498	1	0.189483	1	1	5.2775	0.189483	1	1	0.00024667	1	unnamed,unnamed,unnamed,unnamed	Nfil3
Ensembl Genes	3306	Sp6	411	0.00169246	1	0.0881024	33.7002	0.0593468	2	1.59492e-05	0.00053749	1	0.189483	1	1	5.2775	0.189483	1	1	0.00024667	1	unnamed,unnamed	Sp6
Ensembl Genes	5360	Gm3149	412	0.00170791	1	0.088691	13.0413	0.230038	3	6.18216e-05	0.000806235	1	0.189483	1	1	5.2775	0.189483	1	1	0.00024667	1	unnamed,unnamed,unnamed	Gm3149
Ensembl Genes	16859	Clptm1	413	0.00171429	1	0.0888069	33.4806	0.0597361	2	1.60538e-05	0.00053749	1	0.189483	1	1	5.2775	0.189483	1	1	0.00024667	1	unnamed,unnamed	Clptm1
Ensembl Genes	3012	Vps53	414	0.0017244	1	0.089115	12.9971	0.230821	3	6.2032e-05	0.000806235	1	0.189483	1	1	5.2775	0.189483	1	1	0.00024667	1	unnamed,unnamed,unnamed	Vps53
Ensembl Genes	16149	Hrh1	415	0.00172691	1	0.0890295	8.02887	0.498202	4	0.000133889	0.00107498	1	0.189483	1	1	5.2775	0.189483	1	1	0.00024667	1	unnamed,unnamed,unnamed,unnamed	Hrh1
Ensembl Genes	9217	Dym	416	0.00174724	1	0.0898613	8.00286	0.499821	4	0.000134324	0.00107498	1	0.189483	1	1	5.2775	0.189483	1	1	0.00024667	1	unnamed,unnamed,unnamed,unnamed	Dym
Ensembl Genes	6615	C1qtnf6	417	0.00177618	1	0.0911301	32.8803	0.0608268	2	1.63469e-05	0.00053749	1	0.189483	1	1	5.2775	0.189483	1	1	0.00024667	1	unnamed,unnamed	C1qtnf6
Ensembl Genes	18529	Kcnq1	418	0.00183239	1	0.0937894	7.89793	0.506462	4	0.000136109	0.00107498	1	0.189483	1	1	5.2775	0.189483	1	1	0.00024667	1	unnamed,unnamed,unnamed,unnamed	Kcnq1
Ensembl Genes	754	Pkp1	419	0.00183827	1	0.0938659	12.7064	0.236101	3	6.3451e-05	0.000806235	1	0.189483	1	1	5.2775	0.189483	1	1	0.00024667	1	unnamed,unnamed,unnamed	Pkp1
Ensembl Genes	8545	Tnfaip8l1	420	0.00184017	1	0.0937393	32.2916	0.0619357	2	1.66449e-05	0.00053749	1	0.189483	1	1	5.2775	0.189483	1	1	0.00024667	1	unnamed,unnamed	Tnfaip8l1
Ensembl Genes	15002	Oas1g	421	0.00184287	1	0.0936538	32.2674	0.061982	2	1.66574e-05	0.00053749	1	0.189483	1	1	5.2775	0.189483	1	1	0.00024667	1	unnamed,unnamed	Oas1g
Ensembl Genes	18190	Igsf6	422	0.00184508	1	0.093544	32.2477	0.06202	2	1.66676e-05	0.00053749	1	0.189483	1	1	5.2775	0.189483	1	1	0.00024667	1	unnamed,unnamed	Igsf6
Ensembl Genes	14102	Prdm16	423	0.00185925	1	0.0940394	7.86608	0.508513	4	0.00013666	0.00107498	1	0.189483	1	1	5.2775	0.189483	1	1	0.00024667	1	unnamed,unnamed,unnamed,unnamed	Prdm16
Ensembl Genes	18530	Cdkn1c	424	0.00185988	1	0.0938494	7.86534	0.50856	4	0.000136673	0.00107498	1	0.189483	1	1	5.2775	0.189483	1	1	0.00024667	1	unnamed,unnamed,unnamed,unnamed	Cdkn1c
Ensembl Genes	1761	Timm13	425	0.00186726	1	0.0940002	32.0515	0.0623995	2	1.67695e-05	0.00053749	1	0.189483	1	1	5.2775	0.189483	1	1	0.00024667	1	unnamed,unnamed	Timm13
Ensembl Genes	18329	Slc5a2	426	0.00187582	1	0.0942095	12.6158	0.237798	3	6.39069e-05	0.000806235	1	0.189483	1	1	5.2775	0.189483	1	1	0.00024667	1	unnamed,unnamed,unnamed	Slc5a2
Ensembl Genes	11075	Vps18	427	0.00187658	1	0.0940269	31.9702	0.0625583	2	1.68122e-05	0.00053749	1	0.189483	1	1	5.2775	0.189483	1	1	0.00024667	1	unnamed,unnamed	Vps18
Ensembl Genes	19575	Sipa1l2	428	0.0018952	1	0.094738	5.83568	0.856799	5	0.00023026	0.00134373	1	0.189483	1	1	5.2775	0.189483	1	1	0.00024667	1	unnamed,unnamed,unnamed,unnamed,unnamed	Sipa1l2
Ensembl Genes	20222	Paqr5	429	0.00189593	1	0.0945533	12.5682	0.238697	3	6.41487e-05	0.000806235	1	0.189483	1	1	5.2775	0.189483	1	1	0.00024667	1	unnamed,unnamed,unnamed	Paqr5
Ensembl Genes	7349	Hacd2	430	0.0018992	1	0.094496	7.81976	0.511524	4	0.00013747	0.00107498	1	0.189483	1	1	5.2775	0.189483	1	1	0.00024667	1	unnamed,unnamed,unnamed,unnamed	Hacd2
Ensembl Genes	12179	Mef2d	431	0.00191391	1	0.0950074	12.5263	0.239497	3	6.43636e-05	0.000806235	1	0.189483	1	1	5.2775	0.189483	1	1	0.00024667	1	unnamed,unnamed,unnamed	Mef2d
Ensembl Genes	12506	Syt6	432	0.00191464	1	0.0948233	7.80218	0.512677	4	0.000137779	0.00107498	1	0.189483	1	1	5.2775	0.189483	1	1	0.00024667	1	unnamed,unnamed,unnamed,unnamed	Syt6
Ensembl Genes	19506	Jph3	433	0.00192226	1	0.0949811	12.507	0.239867	3	6.44629e-05	0.000806235	1	0.189483	1	1	5.2775	0.189483	1	1	0.00024667	1	unnamed,unnamed,unnamed	Jph3
Ensembl Genes	10210	Rxra	434	0.00192394	1	0.0948451	7.79167	0.513368	4	0.000137965	0.00107498	1	0.189483	1	1	5.2775	0.189483	1	1	0.00024667	1	unnamed,unnamed,unnamed,unnamed	Rxra
Ensembl Genes	16314	Ano2	435	0.00192405	1	0.0946324	5.81521	0.859814	5	0.000231071	0.00134373	1	0.189483	1	1	5.2775	0.189483	1	1	0.00024667	1	unnamed,unnamed,unnamed,unnamed,unnamed	Ano2
Ensembl Genes	16126	Camk1	436	0.00192911	1	0.0946638	31.5226	0.0634465	2	1.70509e-05	0.00053749	1	0.189483	1	1	5.2775	0.189483	1	1	0.00024667	1	unnamed,unnamed	Camk1
Ensembl Genes	11531	Blcap	437	0.00194149	1	0.0950531	12.4629	0.240714	3	6.46907e-05	0.000806235	1	0.189483	1	1	5.2775	0.189483	1	1	0.00024667	1	unnamed,unnamed,unnamed	Blcap
Ensembl Genes	13926	Clcnka	438	0.00198403	1	0.0969142	31.0738	0.0643629	2	1.72972e-05	0.00053749	1	0.189483	1	1	5.2775	0.189483	1	1	0.00024667	1	unnamed,unnamed	Clcnka
Ensembl Genes	12431	Txnip	439	0.00198548	1	0.0967637	31.0623	0.0643868	2	1.73036e-05	0.00053749	1	0.189483	1	1	5.2775	0.189483	1	1	0.00024667	1	unnamed,unnamed	Txnip
Ensembl Genes	1578	Susd2	440	0.00199654	1	0.0970818	12.34	0.243112	3	6.53351e-05	0.000806235	1	0.189483	1	1	5.2775	0.189483	1	1	0.00024667	1	unnamed,unnamed,unnamed	Susd2
Ensembl Genes	479	Neu2	441	0.0020258	1	0.098281	30.7448	0.0650516	2	1.74823e-05	0.00053749	1	0.189483	1	1	5.2775	0.189483	1	1	0.00024667	1	unnamed,unnamed	Neu2
Ensembl Genes	6622	Cdc42ep1	442	0.00204313	1	0.0988978	30.6112	0.0653355	2	1.75586e-05	0.00053749	1	0.189483	1	1	5.2775	0.189483	1	1	0.00024667	1	unnamed,unnamed	Cdc42ep1
Ensembl Genes	6619	Elfn2	443	0.00204415	1	0.0987238	12.2373	0.245152	3	6.58835e-05	0.000806235	1	0.189483	1	1	5.2775	0.189483	1	1	0.00024667	1	unnamed,unnamed,unnamed	Elfn2
Ensembl Genes	7662	Chaf1b	444	0.00205368	1	0.0989605	12.2171	0.245557	3	6.59923e-05	0.000806235	1	0.189483	1	1	5.2775	0.189483	1	1	0.00024667	1	unnamed,unnamed,unnamed	Chaf1b
Ensembl Genes	18545	Cttn	445	0.00211469	1	0.101671	7.58928	0.527059	4	0.000141644	0.00107498	1	0.189483	1	1	5.2775	0.189483	1	1	0.00024667	1	unnamed,unnamed,unnamed,unnamed	Cttn
Ensembl Genes	10876	Ckap5	446	0.00212693	1	0.10203	12.0661	0.248631	3	6.68183e-05	0.000806235	1	0.189483	1	1	5.2775	0.189483	1	1	0.00024667	1	unnamed,unnamed,unnamed	Ckap5
Ensembl Genes	2123	Rnf41	447	0.00214555	1	0.102693	29.8553	0.0669897	2	1.80031e-05	0.00053749	1	0.189483	1	1	5.2775	0.189483	1	1	0.00024667	1	unnamed,unnamed	Rnf41
Ensembl Genes	3011	Rflnb	448	0.00215521	1	0.102926	12.0096	0.2498	3	6.71326e-05	0.000806235	1	0.189483	1	1	5.2775	0.189483	1	1	0.00024667	1	unnamed,unnamed,unnamed	Rflnb
Ensembl Genes	18551	Fgf15	449	0.00215701	1	0.102782	29.7741	0.0671724	2	1.80522e-05	0.00053749	1	0.189483	1	1	5.2775	0.189483	1	1	0.00024667	1	unnamed,unnamed	Fgf15
Ensembl Genes	13939	Dnajc16	450	0.00219476	1	0.104349	29.5111	0.0677711	2	1.82132e-05	0.00053749	1	0.189483	1	1	5.2775	0.189483	1	1	0.00024667	1	unnamed,unnamed	Dnajc16
Ensembl Genes	3370	Top2a	451	0.00219538	1	0.104147	29.5068	0.067781	2	1.82158e-05	0.00053749	1	0.189483	1	1	5.2775	0.189483	1	1	0.00024667	1	unnamed,unnamed	Top2a
Ensembl Genes	13873	Kif17	452	0.00219885	1	0.104081	29.483	0.0678358	2	1.82305e-05	0.00053749	1	0.189483	1	1	5.2775	0.189483	1	1	0.00024667	1	unnamed,unnamed	Kif17
Ensembl Genes	18124	Btbd10	453	0.00219911	1	0.103863	11.9239	0.251596	3	6.76153e-05	0.000806235	1	0.189483	1	1	5.2775	0.189483	1	1	0.00024667	1	unnamed,unnamed,unnamed	Btbd10
Ensembl Genes	13072	Shb	454	0.00222263	1	0.104743	7.48458	0.534432	4	0.000143626	0.00107498	1	0.189483	1	1	5.2775	0.189483	1	1	0.00024667	1	unnamed,unnamed,unnamed,unnamed	Shb
Ensembl Genes	18547	Fadd	455	0.00223357	1	0.105027	11.8582	0.252991	3	6.799e-05	0.000806235	1	0.189483	1	1	5.2775	0.189483	1	1	0.00024667	1	unnamed,unnamed,unnamed	Fadd
Ensembl Genes	441	C130026I21Rik	456	0.00223509	1	0.104868	7.47291	0.535267	4	0.00014385	0.00107498	1	0.189483	1	1	5.2775	0.189483	1	1	0.00024667	1	unnamed,unnamed,unnamed,unnamed	C130026I21Rik
Ensembl Genes	8507	Daam2	457	0.00226005	1	0.105807	11.8086	0.254053	3	6.82755e-05	0.000806235	1	0.189483	1	1	5.2775	0.189483	1	1	0.00024667	1	unnamed,unnamed,unnamed	Daam2
Ensembl Genes	19580	Kcnk1	458	0.00226165	1	0.105651	7.44829	0.537036	4	0.000144326	0.00107498	1	0.189483	1	1	5.2775	0.189483	1	1	0.00024667	1	unnamed,unnamed,unnamed,unnamed	Kcnk1
Ensembl Genes	6044	Clu	459	0.00228933	1	0.10671	28.881	0.0692497	2	1.86105e-05	0.00053749	1	0.189483	1	1	5.2775	0.189483	1	1	0.00024667	1	unnamed,unnamed	Clu
Ensembl Genes	13827	Grhl3	460	0.00229602	1	0.10679	11.7424	0.255484	3	6.866e-05	0.000806235	1	0.189483	1	1	5.2775	0.189483	1	1	0.00024667	1	unnamed,unnamed,unnamed	Grhl3
Ensembl Genes	13941	Cela2a	461	0.00230715	1	0.107075	28.7666	0.0695251	2	1.86845e-05	0.00053749	1	0.189483	1	1	5.2775	0.189483	1	1	0.00024667	1	unnamed,unnamed	Cela2a
Ensembl Genes	11697	Spo11	462	0.00233704	1	0.108227	28.5777	0.0699847	2	1.8808e-05	0.00053749	1	0.189483	1	1	5.2775	0.189483	1	1	0.00024667	1	unnamed,unnamed	Spo11
Ensembl Genes	2056	Avil	463	0.0023673	1	0.109392	28.3901	0.0704471	2	1.89323e-05	0.00053749	1	0.189483	1	1	5.2775	0.189483	1	1	0.00024667	1	unnamed,unnamed	Avil
Ensembl Genes	2703	Llgl1	464	0.00239095	1	0.110246	11.5743	0.259194	3	6.96572e-05	0.000806235	1	0.189483	1	1	5.2775	0.189483	1	1	0.00024667	1	unnamed,unnamed,unnamed	Llgl1
Ensembl Genes	19141	Dcaf15	465	0.00243482	1	0.112028	27.9842	0.0714689	2	1.92069e-05	0.00053749	1	0.189483	1	1	5.2775	0.189483	1	1	0.00024667	1	unnamed,unnamed	Dcaf15
Ensembl Genes	14110	Pank4	466	0.00243492	1	0.111792	27.9837	0.0714703	2	1.92073e-05	0.00053749	1	0.189483	1	1	5.2775	0.189483	1	1	0.00024667	1	unnamed,unnamed	Pank4
Ensembl Genes	17655	Homer2	467	0.00243536	1	0.111573	11.4987	0.260899	3	7.01153e-05	0.000806235	1	0.189483	1	1	5.2775	0.189483	1	1	0.00024667	1	unnamed,unnamed,unnamed	Homer2
Ensembl Genes	723	Mybph	468	0.0024514	1	0.112068	27.8871	0.0717176	2	1.92738e-05	0.00053749	1	0.189483	1	1	5.2775	0.189483	1	1	0.00024667	1	unnamed,unnamed	Mybph
Ensembl Genes	20232	Skor1	469	0.00245597	1	0.112037	7.27847	0.549566	4	0.000147693	0.00107498	1	0.189483	1	1	5.2775	0.189483	1	1	0.00024667	1	unnamed,unnamed,unnamed,unnamed	Skor1
Ensembl Genes	13854	C1qb	470	0.002459	1	0.111937	27.8429	0.0718315	2	1.93044e-05	0.00053749	1	0.189483	1	1	5.2775	0.189483	1	1	0.00024667	1	unnamed,unnamed	C1qb
Ensembl Genes	15279	Ints1	471	0.00246539	1	0.11199	27.8059	0.0719271	2	1.933e-05	0.00053749	1	0.189483	1	1	5.2775	0.189483	1	1	0.00024667	1	unnamed,unnamed	Ints1
Ensembl Genes	19513	Zc3h18	472	0.00247443	1	0.112162	27.7539	0.072062	2	1.93663e-05	0.00053749	1	0.189483	1	1	5.2775	0.189483	1	1	0.00024667	1	unnamed,unnamed	Zc3h18
Ensembl Genes	10103	Pax8	473	0.00251052	1	0.113557	7.23379	0.55296	4	0.000148605	0.00107498	1	0.189483	1	1	5.2775	0.189483	1	1	0.00024667	1	unnamed,unnamed,unnamed,unnamed	Pax8
Ensembl Genes	15529	Kcp	474	0.0025286	1	0.114134	27.4477	0.0728659	2	1.95824e-05	0.00053749	1	0.189483	1	1	5.2775	0.189483	1	1	0.00024667	1	unnamed,unnamed	Kcp
Ensembl Genes	13465	Trabd2b	475	0.00253223	1	0.114057	5.45356	0.916833	5	0.000246394	0.00134373	1	0.189483	1	1	5.2775	0.189483	1	1	0.00024667	1	unnamed,unnamed,unnamed,unnamed,unnamed	Trabd2b
Ensembl Genes	8548	Fem1a	476	0.00253355	1	0.113877	27.4202	0.072939	2	1.9602e-05	0.00053749	1	0.189483	1	1	5.2775	0.189483	1	1	0.00024667	1	unnamed,unnamed	Fem1a
Ensembl Genes	18550	Fgf4	477	0.00253727	1	0.113805	27.3996	0.0729938	2	1.96167e-05	0.00053749	1	0.189483	1	1	5.2775	0.189483	1	1	0.00024667	1	unnamed,unnamed	Fgf4
Ensembl Genes	6641	Pla2g6	478	0.00254366	1	0.113853	27.3643	0.073088	2	1.9642e-05	0.00053749	1	0.189483	1	1	5.2775	0.189483	1	1	0.00024667	1	unnamed,unnamed	Pla2g6
Ensembl Genes	19487	Crispld2	479	0.00254774	1	0.113797	11.3153	0.265128	3	7.12519e-05	0.000806235	1	0.189483	1	1	5.2775	0.189483	1	1	0.00024667	1	unnamed,unnamed,unnamed	Crispld2
Ensembl Genes	3723	Exoc7	480	0.00258756	1	0.115335	27.1254	0.0737317	2	1.9815e-05	0.00053749	1	0.189483	1	1	5.2775	0.189483	1	1	0.00024667	1	unnamed,unnamed	Exoc7
Ensembl Genes	12505	Trim33	481	0.00260708	1	0.115964	7.15761	0.558846	4	0.000150187	0.00107498	1	0.189483	1	1	5.2775	0.189483	1	1	0.00024667	1	unnamed,unnamed,unnamed,unnamed	Trim33
Ensembl Genes	546	Agxt	482	0.00265106	1	0.117675	26.7904	0.0746537	2	2.00628e-05	0.00053749	1	0.189483	1	1	5.2775	0.189483	1	1	0.00024667	1	unnamed,unnamed	Agxt
Ensembl Genes	13646	Zc3h12a	483	0.00265226	1	0.117485	7.12316	0.561549	4	0.000150913	0.00107498	1	0.189483	1	1	5.2775	0.189483	1	1	0.00024667	1	unnamed,unnamed,unnamed,unnamed	Zc3h12a
Ensembl Genes	10209	Wdr5	484	0.00265845	1	0.117516	11.1448	0.269183	3	7.23416e-05	0.000806235	1	0.189483	1	1	5.2775	0.189483	1	1	0.00024667	1	unnamed,unnamed,unnamed	Wdr5
Ensembl Genes	6847	Rapgef3	485	0.00265954	1	0.117321	26.7466	0.0747759	2	2.00957e-05	0.00053749	1	0.189483	1	1	5.2775	0.189483	1	1	0.00024667	1	unnamed,unnamed	Rapgef3
Ensembl Genes	14105	Ttc34	486	0.00266585	1	0.117358	11.1338	0.26945	3	7.24133e-05	0.000806235	1	0.189483	1	1	5.2775	0.189483	1	1	0.00024667	1	unnamed,unnamed,unnamed	Ttc34
Ensembl Genes	18898	Gpm6a	487	0.00267302	1	0.117432	4.44571	1.34962	6	0.000362703	0.00161247	1	0.189483	1	1	5.2775	0.189483	1	1	0.00024667	1	unnamed,unnamed,unnamed,unnamed,unnamed,unnamed	Gpm6a
Ensembl Genes	20503	Rab6b	488	0.00268219	1	0.117593	11.1095	0.270039	3	7.25716e-05	0.000806235	1	0.189483	1	1	5.2775	0.189483	1	1	0.00024667	1	unnamed,unnamed,unnamed	Rab6b
Ensembl Genes	3458	Dhx58	489	0.00269612	1	0.117962	26.5599	0.0753016	2	2.02369e-05	0.00053749	1	0.189483	1	1	5.2775	0.189483	1	1	0.00024667	1	unnamed,unnamed	Dhx58
Ensembl Genes	3764	Timp2	490	0.00269749	1	0.117781	26.5529	0.0753212	2	2.02422e-05	0.00053749	1	0.189483	1	1	5.2775	0.189483	1	1	0.00024667	1	unnamed,unnamed	Timp2
Ensembl Genes	615	Tfcp2l1	491	0.00269832	1	0.117578	5.37263	0.930643	5	0.000250106	0.00134373	1	0.189483	1	1	5.2775	0.189483	1	1	0.00024667	1	unnamed,unnamed,unnamed,unnamed,unnamed	Tfcp2l1
Ensembl Genes	20048	Cep164	492	0.00272024	1	0.118292	7.07267	0.565557	4	0.000151991	0.00107498	1	0.189483	1	1	5.2775	0.189483	1	1	0.00024667	1	unnamed,unnamed,unnamed,unnamed	Cep164
Ensembl Genes	6873	Adcy6	493	0.00272189	1	0.118123	26.4306	0.0756698	2	2.03359e-05	0.00053749	1	0.189483	1	1	5.2775	0.189483	1	1	0.00024667	1	unnamed,unnamed	Adcy6
Ensembl Genes	20046	Fxyd2	494	0.00274817	1	0.119023	26.3007	0.0760437	2	2.04363e-05	0.00053749	1	0.189483	1	1	5.2775	0.189483	1	1	0.00024667	1	unnamed,unnamed	Fxyd2
Ensembl Genes	6639	Slc16a8	495	0.00277388	1	0.119893	26.1754	0.0764077	2	2.05342e-05	0.00053749	1	0.189483	1	1	5.2775	0.189483	1	1	0.00024667	1	unnamed,unnamed	Slc16a8
Ensembl Genes	15407	Wdr95	496	0.00278103	1	0.11996	10.9668	0.273552	3	7.35159e-05	0.000806235	1	0.189483	1	1	5.2775	0.189483	1	1	0.00024667	1	unnamed,unnamed,unnamed	Wdr95
Ensembl Genes	7663	Cldn14	497	0.00281003	1	0.120967	10.9262	0.274569	3	7.37889e-05	0.000806235	1	0.189483	1	1	5.2775	0.189483	1	1	0.00024667	1	unnamed,unnamed,unnamed	Cldn14
Ensembl Genes	6614	Il2rb	498	0.00283647	1	0.12186	25.8774	0.0772875	2	2.07706e-05	0.00053749	1	0.189483	1	1	5.2775	0.189483	1	1	0.00024667	1	unnamed,unnamed	Il2rb
Ensembl Genes	13905	Klhdc7a	499	0.0028387	1	0.121712	6.98836	0.572381	4	0.000153824	0.00107498	1	0.189483	1	1	5.2775	0.189483	1	1	0.00024667	1	unnamed,unnamed,unnamed,unnamed	Klhdc7a
Ensembl Genes	4153	Gpx2	500	0.00283899	1	0.12148	25.8656	0.0773226	2	2.07801e-05	0.00053749	1	0.189483	1	1	5.2775	0.189483	1	1	0.00024667	1	unnamed,unnamed	Gpx2
GO Biological Process	GO:0048646	anatomical structure formation involved in morphogenesis	1	1.17369e-25	1.50914e-21	1.50914e-21	1.54072	381.639	588	0.102564	0.158022	2	3.60139e-25	4.63067e-21	2.31534e-21	1.75519	167.503	294	884	0.072521	0.332579	unnamed,unnamed,unnamed,unnamed,unnamed,unnamed,unnamed,unnamed,unnamed,unnamed,unnamed,unnamed,unnamed,unnamed,unnamed,unnamed,unnamed,unnamed,unnamed,unnamed,unnamed,unnamed,unnamed,unnamed,unnamed,unnamed,unnamed,unnamed,unnamed,unnamed,unnamed,unnamed,unnamed,unnamed,unnamed,unnamed,unnamed,unnamed,unnamed,unnamed,unnamed,unnamed,unnamed,unnamed,unnamed,unnamed,unnamed,unnamed,unnamed,unnamed…	Ackr3,Acta1,Actg1,Acvr1,Acvr2b,Acvrl1,Adam8,Adm,Adra2b,Aggf1,Agtpbp1,Aldh1a3,Angpt4,Angptl3,Anpep,Anxa2,Arhgap22,Arhgap35,Arid1a,Atoh8,Axin2,Bcas3,Bcl6,Bmp10,Bmp4,Bmp7,Bysl,Cacna1a,Cacna1s,Casq2,Cav3,Cbln1,Cd34,Cdh1,Cdh13,Cdk5r1,Cdon,Cecr2,Clic4,Cntnap1,Cobl,Col18a1,Col1a1,Col2a1,Col6a1,Col8a2,Crb2,Csf3r,Cspg4,Ctnnb1,Ctr9,Cx3cl1,Cxcl12,Cxcr4,Cyr61,Dab2ip,Dchs1,Dicer1,Dll1,Dll3,Dll4,Dusp1,Dusp5,Ef…
GO Biological Process	GO:0016192	vesicle-mediated transport	2	2.92166e-24	3.75667e-20	1.87833e-20	1.6279	281.344	458	0.0756098	0.123085	242	5.77847e-06	0.0742996	0.000307023	1.29387	186.262	241	983	0.0594475	0.245168	unnamed,unnamed,unnamed,unnamed,unnamed,unnamed,unnamed,unnamed,unnamed,unnamed,unnamed,unnamed,unnamed,unnamed,unnamed,unnamed,unnamed,unnamed,unnamed,unnamed,unnamed,unnamed,unnamed,unnamed,unnamed,unnamed,unnamed,unnamed,unnamed,unnamed,unnamed,unnamed,unnamed,unnamed,unnamed,unnamed,unnamed,unnamed,unnamed,unnamed,unnamed,unnamed,unnamed,unnamed,unnamed,unnamed,unnamed,unnamed,unnamed,unnamed…	0610009B22Rik,Abca1,Ache,Ackr2,Ackr3,Adgrb1,Adm,Alox15,Amn,Anxa11,Anxa2,Ap2s1,Ap3b2,Arfgap3,Arhgap25,Arhgap27,Arl4c,Arrb1,Asgr1,Atp9a,Bbs1,Bcas3,Bin1,Bloc1s2,Brsk2,Bves,Cacna1a,Cacna1c,Cav3,Ccz1,Cd24a,Cd300lg,Cd81,Cdc7,Cebpe,Cep83,Chic2,Chmp6,Clasp1,Cntn2,Cog6,Copb1,Copz2,Coro1a,Coro1c,Cplx2,Cplx4,Creb3l2,Crhbp,Csnk1a1,Csnk1e,Csnk1g3,Ctnnb1,Cttn,Cux1,Cux2,Cxcl16,Cxcr2,Cyth3,Dennd1a,Dennd2a,Dll1,D…
GO Biological Process	GO:0010796	regulation of multivesicular body size	3	8.46418e-23	1.08832e-18	3.62775e-19	29.5334	0.6772	20	0.000181994	0.0053749	6426	0.467559	1	0.935555	1.75917	0.568451	1	3	0.00024667	0.333333	unnamed,unnamed,unnamed,unnamed,unnamed,unnamed,unnamed,unnamed,unnamed,unnamed,unnamed,unnamed,unnamed,unnamed,unnamed,unnamed,unnamed,unnamed,unnamed,unnamed	Rab11a
GO Biological Process	GO:0009887	animal organ morphogenesis	4	1.13606e-20	1.46075e-16	3.65186e-17	1.42609	460.702	657	0.123811	0.176565	1	2.64551e-25	3.40159e-21	3.40159e-21	1.7226	182.283	314	962	0.0774544	0.326403	unnamed,unnamed,unnamed,unnamed,unnamed,unnamed,unnamed,unnamed,unnamed,unnamed,unnamed,unnamed,unnamed,unnamed,unnamed,unnamed,unnamed,unnamed,unnamed,unnamed,unnamed,unnamed,unnamed,unnamed,unnamed,unnamed,unnamed,unnamed,unnamed,unnamed,unnamed,unnamed,unnamed,unnamed,unnamed,unnamed,unnamed,unnamed,unnamed,unnamed,unnamed,unnamed,unnamed,unnamed,unnamed,unnamed,unnamed,unnamed,unnamed,unnamed…	Abr,Acta1,Acvr1,Acvr2b,Acvrl1,Adamts16,Adarb1,Adm,Afdn,Agtpbp1,Aldh1a2,Aldh1a3,Alpl,Alx3,Alx4,Ankrd11,Aqp1,Aqp3,Aqp6,Arid1a,Arid2,Axin2,Bak1,Bax,Bbs1,Bcl11b,Bmp10,Bmp4,Bmp6,Bmp7,Btrc,Casz1,Cav3,Cdh1,Cdh23,Cdon,Cebpb,Cela1,Cfc1,Chd7,Chst11,Chsy1,Clic5,Cnga3,Col13a1,Col1a1,Col27a1,Col2a1,Col3a1,Col5a1,Col8a2,Comp,Crb2,Cryaa,Csf1,Csf3r,Csrnp1,Ctnna1,Ctnnb1,Ctnnbip1,Ctsh,Ctsz,Cul1,Cxcr4,Cyp26b1,Cyr61…
GO Biological Process	GO:0036258	multivesicular body assembly	5	1.16202e-20	1.49412e-16	2.98824e-17	22.8762	0.87427	20	0.000234956	0.0053749	6426	0.467559	1	0.935555	1.75917	0.568451	1	3	0.00024667	0.333333	unnamed,unnamed,unnamed,unnamed,unnamed,unnamed,unnamed,unnamed,unnamed,unnamed,unnamed,unnamed,unnamed,unnamed,unnamed,unnamed,unnamed,unnamed,unnamed,unnamed	Rab11a
GO Biological Process	GO:0036257	multivesicular body organization	6	6.31657e-20	8.12184e-16	1.35364e-16	20.9392	0.955146	20	0.000256691	0.0053749	7139	0.568462	1	1	1.31938	0.757934	1	4	0.00024667	0.25	unnamed,unnamed,unnamed,unnamed,unnamed,unnamed,unnamed,unnamed,unnamed,unnamed,unnamed,unnamed,unnamed,unnamed,unnamed,unnamed,unnamed,unnamed,unnamed,unnamed	Rab11a
GO Biological Process	GO:0098887	neurotransmitter receptor transport, endosome to postsynaptic membrane	7	6.46806e-19	8.31662e-15	1.18809e-15	18.531	1.07928	20	0.00029005	0.0053749	7139	0.568462	1	1	1.31938	0.757934	1	4	0.00024667	0.25	unnamed,unnamed,unnamed,unnamed,unnamed,unnamed,unnamed,unnamed,unnamed,unnamed,unnamed,unnamed,unnamed,unnamed,unnamed,unnamed,unnamed,unnamed,unnamed,unnamed	Rab11a
GO Biological Process	GO:0051036	regulation of endosome size	8	7.20134e-19	9.25948e-15	1.15744e-15	18.4264	1.0854	20	0.000291696	0.0053749	8107	0.716535	1	1	0.879584	1.1369	1	6	0.00024667	0.166667	unnamed,unnamed,unnamed,unnamed,unnamed,unnamed,unnamed,unnamed,unnamed,unnamed,unnamed,unnamed,unnamed,unnamed,unnamed,unnamed,unnamed,unnamed,unnamed,unnamed	Rab11a
GO Biological Process	GO:1990182	exosomal secretion	9	1.82829e-18	2.35082e-14	2.61202e-15	17.5423	1.1401	20	0.000306397	0.0053749	7703	0.650247	1	1	1.0555	0.947418	1	5	0.00024667	0.2	unnamed,unnamed,unnamed,unnamed,unnamed,unnamed,unnamed,unnamed,unnamed,unnamed,unnamed,unnamed,unnamed,unnamed,unnamed,unnamed,unnamed,unnamed,unnamed,unnamed	Rab11a
GO Biological Process	GO:0099639	neurotransmitter receptor transport, endosome to plasma membrane	10	3.04905e-18	3.92047e-14	3.92047e-15	17.0741	1.17136	20	0.000314798	0.0053749	7703	0.650247	1	1	1.0555	0.947418	1	5	0.00024667	0.2	unnamed,unnamed,unnamed,unnamed,unnamed,unnamed,unnamed,unnamed,unnamed,unnamed,unnamed,unnamed,unnamed,unnamed,unnamed,unnamed,unnamed,unnamed,unnamed,unnamed	Rab11a
GO Biological Process	GO:0097734	extracellular exosome biogenesis	11	4.92203e-18	6.32874e-14	5.7534e-15	12.7688	1.80127	23	0.000484081	0.00618113	5031	0.318807	1	0.814792	1.75917	1.1369	2	6	0.00049334	0.333333	unnamed,unnamed,unnamed,unnamed,unnamed,unnamed,unnamed,unnamed,unnamed,unnamed,unnamed,unnamed,unnamed,unnamed,unnamed,unnamed,unnamed,unnamed,unnamed,unnamed,unnamed,unnamed,unnamed	Cd34,Rab11a
GO Biological Process	GO:0097530	granulocyte migration	12	1.47988e-17	1.90283e-13	1.58569e-14	3.1709	23.968	76	0.00644127	0.0204246	477	0.0002629	1	0.00708673	1.88948	15.3482	29	81	0.00715343	0.358025	unnamed,unnamed,unnamed,unnamed,unnamed,unnamed,unnamed,unnamed,unnamed,unnamed,unnamed,unnamed,unnamed,unnamed,unnamed,unnamed,unnamed,unnamed,unnamed,unnamed,unnamed,unnamed,unnamed,unnamed,unnamed,unnamed,unnamed,unnamed,unnamed,unnamed,unnamed,unnamed,unnamed,unnamed,unnamed,unnamed,unnamed,unnamed,unnamed,unnamed,unnamed,unnamed,unnamed,unnamed,unnamed,unnamed,unnamed,unnamed,unnamed,unnamed…	Ccl19,Ccl21a,Ccl21b,Ccl22,Ccl24,Cd177,Csf3r,Cx3cl1,Cxcr2,Dapk2,Edn2,Fcer1g,Gm10591,Gm13304,Gm21541,Gm2564,Hrh1,Il17b,Il17ra,Il17rc,Itga9,Pecam1,Prex1,Prkca,Syk,Tgfb2,Trem1,Trem3,Vegfa
GO Biological Process	GO:0099638	endosome to plasma membrane protein transport	13	2.6314e-17	3.38345e-13	2.60266e-14	15.2273	1.31343	20	0.000352979	0.0053749	8385	0.770262	1	1	0.753929	1.32638	1	7	0.00024667	0.142857	unnamed,unnamed,unnamed,unnamed,unnamed,unnamed,unnamed,unnamed,unnamed,unnamed,unnamed,unnamed,unnamed,unnamed,unnamed,unnamed,unnamed,unnamed,unnamed,unnamed	Rab11a
GO Biological Process	GO:0051225	spindle assembly	14	4.33243e-17	5.57064e-13	3.97903e-14	4.11229	12.8882	53	0.00346363	0.0142435	1195	0.010114	1	0.108825	1.63528	13.4533	22	71	0.00542674	0.309859	unnamed,unnamed,unnamed,unnamed,unnamed,unnamed,unnamed,unnamed,unnamed,unnamed,unnamed,unnamed,unnamed,unnamed,unnamed,unnamed,unnamed,unnamed,unnamed,unnamed,unnamed,unnamed,unnamed,unnamed,unnamed,unnamed,unnamed,unnamed,unnamed,unnamed,unnamed,unnamed,unnamed,unnamed,unnamed,unnamed,unnamed,unnamed,unnamed,unnamed,unnamed,unnamed,unnamed,unnamed,unnamed,unnamed,unnamed,unnamed,unnamed,unnamed…	Abraxas2,Birc5,Ccdc155,Cdc14b,Cep63,Dicer1,Golga2,Haus1,Haus8,Ino80,Kif23,Kif2a,Kif3b,Map10,Mybl2,Nek2,Rab11a,Racgap1,Tnks,Tpx2,Tubgcp3,Wrap73
GO Biological Process	GO:0090307	mitotic spindle assembly	15	4.84573e-17	6.23064e-13	4.15376e-14	5.25792	7.79776	41	0.00209561	0.0110185	803	0.00262634	1	0.0420542	2.08323	7.20037	15	38	0.00370005	0.394737	unnamed,unnamed,unnamed,unnamed,unnamed,unnamed,unnamed,unnamed,unnamed,unnamed,unnamed,unnamed,unnamed,unnamed,unnamed,unnamed,unnamed,unnamed,unnamed,unnamed,unnamed,unnamed,unnamed,unnamed,unnamed,unnamed,unnamed,unnamed,unnamed,unnamed,unnamed,unnamed,unnamed,unnamed,unnamed,unnamed,unnamed,unnamed,unnamed,unnamed,unnamed	Abraxas2,Birc5,Cdc14b,Golga2,Kif23,Kif2a,Kif3b,Map10,Mybl2,Nek2,Rab11a,Racgap1,Tpx2,Tubgcp3,Wrap73
GO Biological Process	GO:0010564	regulation of cell cycle process	16	7.67834e-17	9.87281e-13	6.17051e-14	1.68699	165.976	280	0.0446052	0.0752486	360	5.74676e-05	0.738918	0.00205255	1.36226	99.0999	135	523	0.0333004	0.258126	unnamed,unnamed,unnamed,unnamed,unnamed,unnamed,unnamed,unnamed,unnamed,unnamed,unnamed,unnamed,unnamed,unnamed,unnamed,unnamed,unnamed,unnamed,unnamed,unnamed,unnamed,unnamed,unnamed,unnamed,unnamed,unnamed,unnamed,unnamed,unnamed,unnamed,unnamed,unnamed,unnamed,unnamed,unnamed,unnamed,unnamed,unnamed,unnamed,unnamed,unnamed,unnamed,unnamed,unnamed,unnamed,unnamed,unnamed,unnamed,unnamed,unnamed…	Atp2b4,Axin2,Bin1,Birc5,Blm,Bmp4,Bmp7,Brd4,Brd7,Ccnd1,Ccnd2,Ccnf,Ccsap,Cdc14b,Cdc25a,Cdc6,Cdc7,Cdk5r1,Cdk5rap3,Cdk6,Cdkn1a,Cdkn1c,Cdkn3,Cep85,Cit,Cradd,Crlf3,Ctdspl,Ctnnb1,Dab2ip,Dact1,Dgkz,Dmrt1,Dtl,Dusp1,Dync1h1,Eif4g3,Ercc2,Fam83d,Fanci,Fgf8,Fgfr1,Fgfr2,Fgfr3,Flcn,Foxn3,Fzd9,Gjc2,Gli1,Gpr132,H2afy,Hmga2,Ier3,Igf1r,Igf2,Ino80,Kank2,Kif23,Kif3b,Lef1,Lif,Lrp5,Lsm10,Mad1l1,Map10,Mdm4,Mki67,Mlxipl,…
GO Biological Process	GO:0007010	cytoskeleton organization	17	1.95342e-16	2.51171e-12	1.47747e-13	1.49774	283.094	424	0.0760801	0.113948	111	3.90665e-09	5.02317e-05	4.52538e-07	1.39947	177.925	249	939	0.0614208	0.265176	unnamed,unnamed,unnamed,unnamed,unnamed,unnamed,unnamed,unnamed,unnamed,unnamed,unnamed,unnamed,unnamed,unnamed,unnamed,unnamed,unnamed,unnamed,unnamed,unnamed,unnamed,unnamed,unnamed,unnamed,unnamed,unnamed,unnamed,unnamed,unnamed,unnamed,unnamed,unnamed,unnamed,unnamed,unnamed,unnamed,unnamed,unnamed,unnamed,unnamed,unnamed,unnamed,unnamed,unnamed,unnamed,unnamed,unnamed,unnamed,unnamed,unnamed…	Ablim1,Ablim2,Abr,Abraxas2,Acta1,Actg1,Actr3b,Add1,Ak7,Akap2,Aqp1,Arhgap10,Arhgap25,Arhgap26,Arhgap35,Arhgef17,Arhgef28,Arrb1,Auts2,Avil,Baiap2,Baiap2l1,Baiap2l2,Bbs1,Bcar1,Bcas3,Bcl6,Bfsp2,Birc5,Brsk2,Brwd1,Camsap1,Casq2,Cav3,Ccdc114,Ccdc13,Ccdc155,Ccdc187,Ccdc63,Ccdc88c,Ccl24,Ccr7,Ccsap,Cdc14b,Cdc42bpa,Cdc42bpb,Cdc42bpg,Cep152,Cep250,Cep350,Cep63,Cfap100,Cfap157,Cfap74,Cgn,Cgnl1,Ckap5,Clasp1,Cn…
GO Biological Process	GO:2000147	positive regulation of cell motility	18	2.30292e-16	2.96109e-12	1.64505e-13	1.65105	176.857	292	0.0475294	0.0784735	42	2.58796e-12	3.3276e-08	7.92285e-10	1.72718	83.3727	144	440	0.0355205	0.327273	unnamed,unnamed,unnamed,unnamed,unnamed,unnamed,unnamed,unnamed,unnamed,unnamed,unnamed,unnamed,unnamed,unnamed,unnamed,unnamed,unnamed,unnamed,unnamed,unnamed,unnamed,unnamed,unnamed,unnamed,unnamed,unnamed,unnamed,unnamed,unnamed,unnamed,unnamed,unnamed,unnamed,unnamed,unnamed,unnamed,unnamed,unnamed,unnamed,unnamed,unnamed,unnamed,unnamed,unnamed,unnamed,unnamed,unnamed,unnamed,unnamed,unnamed…	Ackr3,Acvr1,Adam8,Akt2,Angpt4,Angptl3,Aqp1,Arhgap5,Atoh8,Bcar1,Bcas3,Bmp4,Bmp7,Camk1d,Ccl19,Ccl21a,Ccl24,Ccl27b,Ccr7,Cd40,Cd74,Cdh13,Cfap20,Clasp1,Cmklr1,Col18a1,Col1a1,Coro1a,Creb3,Csf1,Csf1r,Ctsh,Cxcl12,Cxcl14,Cxcl16,Cxcr2,Cyr61,Dab2ip,Dapk2,Dock1,Dock7,Drd1,Edn2,Epb41l4b,Epcam,F7,Fadd,Fbln1,Fermt3,Fgf1,Fgf18,Fgfr1,Foxf1,Foxp1,Gli1,Glipr2,Gm13306,Gpsm3,Grb7,Hdac4,Hgf,Hif1a,Hmcn2,Hmgb1,Hspb1,Igf…
GO Biological Process	GO:0051272	positive regulation of cellular component movement	19	2.71406e-16	3.48974e-12	1.8367e-13	1.64396	179.445	295	0.048225	0.0792798	38	1.79651e-12	2.30995e-08	6.07883e-10	1.72399	85.2676	147	450	0.0362605	0.326667	unnamed,unnamed,unnamed,unnamed,unnamed,unnamed,unnamed,unnamed,unnamed,unnamed,unnamed,unnamed,unnamed,unnamed,unnamed,unnamed,unnamed,unnamed,unnamed,unnamed,unnamed,unnamed,unnamed,unnamed,unnamed,unnamed,unnamed,unnamed,unnamed,unnamed,unnamed,unnamed,unnamed,unnamed,unnamed,unnamed,unnamed,unnamed,unnamed,unnamed,unnamed,unnamed,unnamed,unnamed,unnamed,unnamed,unnamed,unnamed,unnamed,unnamed…	Ackr3,Acvr1,Adam8,Akt2,Angpt4,Angptl3,Aqp1,Arhgap5,Atoh8,Bcar1,Bcas3,Bcl6,Bmp4,Bmp7,Camk1d,Ccl19,Ccl21a,Ccl24,Ccl27b,Ccr7,Cd40,Cd74,Cdh13,Cfap20,Clasp1,Cmklr1,Col18a1,Col1a1,Coro1a,Creb3,Csf1,Csf1r,Ctsh,Cxcl12,Cxcl14,Cxcl16,Cxcr2,Cyr61,Dab2ip,Dapk2,Dock1,Dock7,Drd1,Edn2,Epb41l4b,Epcam,F7,Fadd,Fbln1,Fermt3,Fgf1,Fgf18,Fgfr1,Foxf1,Foxp1,Gli1,Glipr2,Gm13306,Gpsm3,Grb7,Hdac4,Hgf,Hif1a,Hmcn2,Hmgb1,Hspb…
GO Biological Process	GO:0022603	regulation of anatomical structure morphogenesis	20	3.62075e-16	4.65556e-12	2.32778e-13	1.40364	397.539	558	0.106837	0.14996	6	1.0256e-19	1.31872e-15	2.19787e-16	1.64381	173.377	285	915	0.0703009	0.311475	unnamed,unnamed,unnamed,unnamed,unnamed,unnamed,unnamed,unnamed,unnamed,unnamed,unnamed,unnamed,unnamed,unnamed,unnamed,unnamed,unnamed,unnamed,unnamed,unnamed,unnamed,unnamed,unnamed,unnamed,unnamed,unnamed,unnamed,unnamed,unnamed,unnamed,unnamed,unnamed,unnamed,unnamed,unnamed,unnamed,unnamed,unnamed,unnamed,unnamed,unnamed,unnamed,unnamed,unnamed,unnamed,unnamed,unnamed,unnamed,unnamed,unnamed…	Abr,Acvr1,Acvrl1,Adgrb1,Adgrb2,Adm,Aggf1,Ajap1,Angpt4,Angptl3,Apoa1,Apoh,Aqp1,Arap1,Arap3,Arhgap35,Asb4,Baiap2,Barhl2,Bax,Bmp10,Bmp4,Bmp7,Brwd1,Btg1,Bves,Cacna1a,Camk1,Camsap1,Casz1,Cav3,Ccl24,Cd34,Cd40,Cdc42ep1,Cdc42ep4,Cdc7,Cdh1,Cdh4,Cdk5r1,Cela1,Cfdp1,Chad,Chil1,Chrna3,Cit,Clasp1,Cntn2,Col5a1,Coro1a,Coro1c,Cpne5,Cpne6,Crabp2,Crb2,Csf1,Csf1r,Csnk1a1,Csnk1e,Csnk1g3,Ctnnb1,Ctsh,Cttn,Cux1,Cux2,Cx3…
GO Biological Process	GO:0071621	granulocyte chemotaxis	21	3.90496e-16	5.021e-12	2.39095e-13	3.1168	22.7797	71	0.00612194	0.0190809	518	0.000357116	1	0.00886448	1.93261	13.4533	26	71	0.00641342	0.366197	unnamed,unnamed,unnamed,unnamed,unnamed,unnamed,unnamed,unnamed,unnamed,unnamed,unnamed,unnamed,unnamed,unnamed,unnamed,unnamed,unnamed,unnamed,unnamed,unnamed,unnamed,unnamed,unnamed,unnamed,unnamed,unnamed,unnamed,unnamed,unnamed,unnamed,unnamed,unnamed,unnamed,unnamed,unnamed,unnamed,unnamed,unnamed,unnamed,unnamed,unnamed,unnamed,unnamed,unnamed,unnamed,unnamed,unnamed,unnamed,unnamed,unnamed…	Ccl19,Ccl21a,Ccl21b,Ccl22,Ccl24,Csf3r,Cx3cl1,Cxcr2,Edn2,Fcer1g,Gm10591,Gm13304,Gm21541,Gm2564,Hrh1,Il17b,Il17ra,Il17rc,Itga9,Prex1,Prkca,Syk,Tgfb2,Trem1,Trem3,Vegfa
GO Biological Process	GO:1990266	neutrophil migration	22	5.64121e-16	7.25347e-12	3.29703e-13	3.29132	19.7489	65	0.00530742	0.0174684	727	0.00175832	1	0.0310983	1.78294	14.0218	25	74	0.00616675	0.337838	unnamed,unnamed,unnamed,unnamed,unnamed,unnamed,unnamed,unnamed,unnamed,unnamed,unnamed,unnamed,unnamed,unnamed,unnamed,unnamed,unnamed,unnamed,unnamed,unnamed,unnamed,unnamed,unnamed,unnamed,unnamed,unnamed,unnamed,unnamed,unnamed,unnamed,unnamed,unnamed,unnamed,unnamed,unnamed,unnamed,unnamed,unnamed,unnamed,unnamed,unnamed,unnamed,unnamed,unnamed,unnamed,unnamed,unnamed,unnamed,unnamed,unnamed…	Ccl19,Ccl21a,Ccl21b,Ccl22,Ccl24,Cd177,Csf3r,Cx3cl1,Cxcr2,Dapk2,Edn2,Fcer1g,Gm10591,Gm13304,Gm21541,Gm2564,Il17b,Itga9,Pecam1,Prex1,Prkca,Syk,Tgfb2,Trem1,Trem3
GO Biological Process	GO:0007051	spindle organization	23	7.85568e-16	1.01008e-11	4.39167e-13	2.93728	25.8743	76	0.00695358	0.0204246	1714	0.0329085	1	0.246872	1.37301	23.3065	32	123	0.00789344	0.260163	unnamed,unnamed,unnamed,unnamed,unnamed,unnamed,unnamed,unnamed,unnamed,unnamed,unnamed,unnamed,unnamed,unnamed,unnamed,unnamed,unnamed,unnamed,unnamed,unnamed,unnamed,unnamed,unnamed,unnamed,unnamed,unnamed,unnamed,unnamed,unnamed,unnamed,unnamed,unnamed,unnamed,unnamed,unnamed,unnamed,unnamed,unnamed,unnamed,unnamed,unnamed,unnamed,unnamed,unnamed,unnamed,unnamed,unnamed,unnamed,unnamed,unnamed…	Abraxas2,Birc5,Ccdc155,Cdc14b,Cep63,Ckap5,Clasp1,Dicer1,Dlg1,Eml1,Ezr,Golga2,Haus1,Haus8,Ino80,Kif23,Kif2a,Kif3b,Map10,Map4,Mybl2,Myh9,Nek2,Poc1a,Rab11a,Racgap1,Stmn1,Tnks,Tpx2,Tubgcp3,Uvrag,Wrap73
GO Biological Process	GO:0002520	immune system development	24	9.37539e-16	1.20549e-11	5.02287e-13	1.54164	234.166	361	0.0629311	0.0970169	188	8.54687e-07	0.0109896	5.84551e-05	1.3822	135.291	187	714	0.0461273	0.261905	unnamed,unnamed,unnamed,unnamed,unnamed,unnamed,unnamed,unnamed,unnamed,unnamed,unnamed,unnamed,unnamed,unnamed,unnamed,unnamed,unnamed,unnamed,unnamed,unnamed,unnamed,unnamed,unnamed,unnamed,unnamed,unnamed,unnamed,unnamed,unnamed,unnamed,unnamed,unnamed,unnamed,unnamed,unnamed,unnamed,unnamed,unnamed,unnamed,unnamed,unnamed,unnamed,unnamed,unnamed,unnamed,unnamed,unnamed,unnamed,unnamed,unnamed…	Adam8,Adar,Add1,Adrm1,Anxa2,Artn,Azi2,Bak1,Barx1,Bax,Bcl11b,Bcl6,Blm,Bmp4,Bves,Cacna1c,Cbfa2t3,Ccl19,Ccl21a,Ccr4,Ccr7,Cd24a,Cd300lf,Cd34,Cd3d,Cd3e,Cd74,Cd79b,Cdk6,Cdkn1c,Cebpe,Cfc1,Chd2,Chd7,Csf1,Csf1r,Csf2,Ctnnb1,Ctnnbl1,Cyld,Dact2,Dicer1,Dll1,Dll4,Dnase2a,Dock1,Dock7,Eml1,Eomes,Epas1,Ephb3,Ercc2,Fadd,Fcer1g,Fgf3,Fgfr2,Flcn,Flt3l,Foxe1,Foxj1,Foxl1,Foxp1,Fzd5,Fzd9,Gadd45g,Gata2,Gli3,Gpatch4,Hectd…
GO Biological Process	GO:0060341	regulation of cellular localization	25	1.47102e-15	1.89144e-11	7.56576e-13	1.47483	290.203	428	0.0779906	0.115023	200	1.29268e-06	0.0166213	8.31067e-05	1.33762	164.472	220	868	0.0542674	0.253456	unnamed,unnamed,unnamed,unnamed,unnamed,unnamed,unnamed,unnamed,unnamed,unnamed,unnamed,unnamed,unnamed,unnamed,unnamed,unnamed,unnamed,unnamed,unnamed,unnamed,unnamed,unnamed,unnamed,unnamed,unnamed,unnamed,unnamed,unnamed,unnamed,unnamed,unnamed,unnamed,unnamed,unnamed,unnamed,unnamed,unnamed,unnamed,unnamed,unnamed,unnamed,unnamed,unnamed,unnamed,unnamed,unnamed,unnamed,unnamed,unnamed,unnamed…	Abca2,Adcy5,Adcyap1r1,Akt2,Ano1,Anxa2,Appl1,Arhgef16,Arrb1,Atg7,Atp2a2,Axin2,Bag3,Bak1,Bax,Bcas3,Bcl2l1,Birc5,Bmp4,Bmp6,Brsk2,Cabp1,Cacna1a,Cacna1e,Calm1,Calm2,Camk1,Camk2a,Casq2,Ccl19,Ccne1,Ccne2,Cdh1,Cdk5r1,Cdk5rap3,Cdkn1a,Cep250,Chd7,Chrna3,Cnpy4,Cnst,Coro1a,Cplx4,Creb3,Crhr1,Csnk1e,Csnk2a1,Ctnnb1,Cyld,Dab2ip,Dact1,Dclk1,Dclk3,Dhrs7c,Dhx9,Dlg1,Dmap1,Dpp10,Drd1,Dync1h1,Efna5,Ephb2,Erbb2,Ezr,F2,…
GO Biological Process	GO:0040017	positive regulation of locomotion	26	2.27092e-15	2.91995e-11	1.12306e-12	1.60644	187.371	301	0.050355	0.0808922	49	4.60169e-12	5.91685e-08	1.20752e-09	1.69194	89.2467	151	471	0.0372472	0.320595	unnamed,unnamed,unnamed,unnamed,unnamed,unnamed,unnamed,unnamed,unnamed,unnamed,unnamed,unnamed,unnamed,unnamed,unnamed,unnamed,unnamed,unnamed,unnamed,unnamed,unnamed,unnamed,unnamed,unnamed,unnamed,unnamed,unnamed,unnamed,unnamed,unnamed,unnamed,unnamed,unnamed,unnamed,unnamed,unnamed,unnamed,unnamed,unnamed,unnamed,unnamed,unnamed,unnamed,unnamed,unnamed,unnamed,unnamed,unnamed,unnamed,unnamed…	Ackr3,Acvr1,Adam8,Akt2,Angpt4,Angptl3,Aqp1,Arhgap5,Artn,Atoh8,Bcar1,Bcas3,Bmp4,Bmp7,Bves,Camk1d,Ccl19,Ccl21a,Ccl24,Ccl27b,Ccr4,Ccr7,Cd40,Cd74,Cdh13,Cfap20,Clasp1,Cmklr1,Col18a1,Col1a1,Coro1a,Creb3,Csf1,Csf1r,Ctsh,Cxcl12,Cxcl14,Cxcl16,Cxcr2,Cyr61,Dab2ip,Dapk2,Dock1,Dock7,Drd1,Edn2,Epb41l4b,Epcam,F7,Fadd,Fbln1,Fermt3,Fgf1,Fgf18,Fgfr1,Foxf1,Foxp1,Gli1,Glipr2,Gm13306,Gpsm3,Grb7,Hdac4,Hgf,Hif1a,Hmcn2,…
GO Biological Process	GO:0098602	single organism cell adhesion	27	2.83916e-15	3.65059e-11	1.35207e-12	1.70219	143.933	245	0.0386811	0.0658425	205	1.57617e-06	0.0202664	9.88605e-05	1.49529	79.5831	119	420	0.0293537	0.283333	unnamed,unnamed,unnamed,unnamed,unnamed,unnamed,unnamed,unnamed,unnamed,unnamed,unnamed,unnamed,unnamed,unnamed,unnamed,unnamed,unnamed,unnamed,unnamed,unnamed,unnamed,unnamed,unnamed,unnamed,unnamed,unnamed,unnamed,unnamed,unnamed,unnamed,unnamed,unnamed,unnamed,unnamed,unnamed,unnamed,unnamed,unnamed,unnamed,unnamed,unnamed,unnamed,unnamed,unnamed,unnamed,unnamed,unnamed,unnamed,unnamed,unnamed…	Actg1,Acvr1,Azi2,Bax,Bcl11b,Blm,Bmp7,Bves,Ccl19,Ccl21a,Ccnd3,Ccr7,Cd177,Cd2,Cd24a,Cd276,Cd3d,Cd3e,Cd74,Cdk5r1,Cdk6,Chd7,Crip3,Ctnna1,Ctnnb1,Cxcl12,Cxcr4,Cyld,Cyp26b1,Cyr61,Dab1,Ddost,Dlg1,Dll4,Efna1,Eomes,Ephb3,Ezr,Fadd,Fcer1g,Fermt3,Fndc3b,Foxp1,Fyn,Fzd5,Gadd45g,Gli3,Golph3,Hmgb1,Hs1bp3,Hspb1,Ifnk,Ihh,Il12b,Itga5,Itgal,Itpkb,Jag2,Jup,Kifc3,Lamc1,Lck,Lef1,Lep,Madcam1,Mafb,Megf11,Mertk,Micall2,Min…
GO Biological Process	GO:0032880	regulation of protein localization	28	3.38076e-15	4.34698e-11	1.55249e-12	1.44819	312.805	453	0.0840648	0.121742	344	4.6325e-05	0.595647	0.00173153	1.26062	187.21	236	988	0.0582141	0.238866	unnamed,unnamed,unnamed,unnamed,unnamed,unnamed,unnamed,unnamed,unnamed,unnamed,unnamed,unnamed,unnamed,unnamed,unnamed,unnamed,unnamed,unnamed,unnamed,unnamed,unnamed,unnamed,unnamed,unnamed,unnamed,unnamed,unnamed,unnamed,unnamed,unnamed,unnamed,unnamed,unnamed,unnamed,unnamed,unnamed,unnamed,unnamed,unnamed,unnamed,unnamed,unnamed,unnamed,unnamed,unnamed,unnamed,unnamed,unnamed,unnamed,unnamed…	Adcy5,Afdn,Akt2,Alox8,Ano1,Apoa1,Apoa2,Appl1,Arhgef16,Arid5a,Arntl,Arrb1,Atg7,Axin2,Bag3,Bcas3,Bcl2l1,Birc5,Blk,Bmp4,Bmp6,Brsk2,Cabp1,Cacna1e,Cadm1,Camk1,Ccl19,Ccne1,Ccne2,Ccr7,Cd2,Cd244,Cd276,Cd34,Cd38,Cd40,Cdh1,Cdk5r1,Cdk5rap3,Cdkn1a,Cep250,Cidea,Cnpy4,Cnst,Creb3,Csf1r,Csnk1e,Csnk2a1,Ctnnb1,Cyld,Dab2ip,Dact1,Dclk1,Dclk3,Dhx9,Dlg1,Dmap1,Doc2b,Dph3,Dpp10,Efna5,Ephb2,Erbb2,Erp29,Ezr,F2,Fbln1,Fbxw1…
GO Biological Process	GO:0048568	embryonic organ development	29	4.34947e-15	5.59254e-11	1.92846e-12	1.53281	230.296	353	0.0618908	0.094867	33	7.23591e-13	9.30393e-09	2.81937e-10	1.70521	92.6574	158	489	0.0389738	0.323108	unnamed,unnamed,unnamed,unnamed,unnamed,unnamed,unnamed,unnamed,unnamed,unnamed,unnamed,unnamed,unnamed,unnamed,unnamed,unnamed,unnamed,unnamed,unnamed,unnamed,unnamed,unnamed,unnamed,unnamed,unnamed,unnamed,unnamed,unnamed,unnamed,unnamed,unnamed,unnamed,unnamed,unnamed,unnamed,unnamed,unnamed,unnamed,unnamed,unnamed,unnamed,unnamed,unnamed,unnamed,unnamed,unnamed,unnamed,unnamed,unnamed,unnamed…	Abr,Acvr1,Adm,Aldh1a2,Aldh1a3,Alx3,Alx4,Arid1a,Arid2,Ascl2,Bmp4,Bmp7,Cdh23,Cdkn1c,Cebpb,Cfc1,Chd7,Chst11,Clic5,Cobl,Col2a1,Crb2,Cryaa,Csf2,Ctnnb1,Cyr61,Dlg1,Dll1,Dlx2,Dscaml1,Efna1,Eng,Eomes,Epas1,Ephb2,Ercc2,Fbn2,Fbxw8,Fgf3,Fgf8,Fgf9,Fgfr1,Fgfr2,Flt3l,Foxe1,Foxf1,Foxg1,Foxn4,Frs2,Fzd5,Fzd6,Gas1,Gata2,Gata4,Gbx2,Gcm1,Gja1,Gli1,Gli2,Gli3,Grhl2,Grhl3,Hectd1,Hes1,Hif1a,Hoxa6,Id3,Ift140,Ift52,Igf2,Ih…
GO Biological Process	GO:0072359	circulatory system development	30	1.1016e-14	1.41644e-10	4.72147e-12	1.37599	406.98	560	0.109374	0.150497	4	8.70138e-23	1.11882e-18	2.79706e-19	1.71519	166.745	286	880	0.0705476	0.325	unnamed,unnamed,unnamed,unnamed,unnamed,unnamed,unnamed,unnamed,unnamed,unnamed,unnamed,unnamed,unnamed,unnamed,unnamed,unnamed,unnamed,unnamed,unnamed,unnamed,unnamed,unnamed,unnamed,unnamed,unnamed,unnamed,unnamed,unnamed,unnamed,unnamed,unnamed,unnamed,unnamed,unnamed,unnamed,unnamed,unnamed,unnamed,unnamed,unnamed,unnamed,unnamed,unnamed,unnamed,unnamed,unnamed,unnamed,unnamed,unnamed,unnamed…	Ackr3,Acvr1,Acvr2b,Acvrl1,Adam8,Adm,Adra1b,Adra2b,Aggf1,Aldh1a2,Alpk3,Angpt4,Angptl3,Anks6,Anpep,Anxa2,Aqp1,Arhgap22,Arid1a,Arid2,Atg7,Axin2,Bak1,Bax,Bcas3,Bmp10,Bmp4,Bmp7,Bves,Cacna1c,Cav3,Ccm2,Cd34,Cdh13,Cdh5,Cdkl1,Cfc1,Chd7,Clic4,Cntrl,Col18a1,Col1a1,Col2a1,Col3a1,Col5a1,Col8a2,Crb2,Cspg4,Ctnnb1,Cx3cl1,Cxcl12,Cxcr4,Cyr61,Dab2ip,Dand5,Dchs1,Dhrs3,Dicer1,Dll1,Dll4,Dlx3,Ece1,Efna1,Egfl7,Egr3,Elk3…
GO Biological Process	GO:0016337	single organismal cell-cell adhesion	31	1.28831e-14	1.65651e-10	5.34359e-12	1.71044	134.468	230	0.0361376	0.0618113	246	6.21614e-06	0.0799271	0.000324907	1.48093	74.2775	110	392	0.0271337	0.280612	unnamed,unnamed,unnamed,unnamed,unnamed,unnamed,unnamed,unnamed,unnamed,unnamed,unnamed,unnamed,unnamed,unnamed,unnamed,unnamed,unnamed,unnamed,unnamed,unnamed,unnamed,unnamed,unnamed,unnamed,unnamed,unnamed,unnamed,unnamed,unnamed,unnamed,unnamed,unnamed,unnamed,unnamed,unnamed,unnamed,unnamed,unnamed,unnamed,unnamed,unnamed,unnamed,unnamed,unnamed,unnamed,unnamed,unnamed,unnamed,unnamed,unnamed…	Actg1,Acvr1,Azi2,Bax,Bcl11b,Blm,Bmp7,Bves,Ccl19,Ccl21a,Ccnd3,Ccr7,Cd177,Cd2,Cd24a,Cd276,Cd3d,Cd3e,Cd74,Cdk5r1,Cdk6,Chd7,Crip3,Ctnna1,Ctnnb1,Cxcl12,Cxcr4,Cyld,Cyp26b1,Cyr61,Dab1,Ddost,Dlg1,Dll4,Eomes,Ezr,Fadd,Fcer1g,Fermt3,Foxp1,Fyn,Fzd5,Gadd45g,Gli3,Golph3,Hmgb1,Hs1bp3,Hspb1,Ifnk,Ihh,Il12b,Itga5,Itgal,Itpkb,Jag2,Jup,Kifc3,Lck,Lef1,Lep,Madcam1,Mafb,Megf11,Mink1,Myh9,Myl9,Ncam1,Ncaph2,Nedd4,Nfasc,N…
GO Biological Process	GO:0030593	neutrophil chemotaxis	32	1.74759e-14	2.24705e-10	7.02202e-12	3.22359	18.6128	60	0.00500209	0.0161247	853	0.00314392	1	0.047391	1.78623	12.3164	22	65	0.00542674	0.338462	unnamed,unnamed,unnamed,unnamed,unnamed,unnamed,unnamed,unnamed,unnamed,unnamed,unnamed,unnamed,unnamed,unnamed,unnamed,unnamed,unnamed,unnamed,unnamed,unnamed,unnamed,unnamed,unnamed,unnamed,unnamed,unnamed,unnamed,unnamed,unnamed,unnamed,unnamed,unnamed,unnamed,unnamed,unnamed,unnamed,unnamed,unnamed,unnamed,unnamed,unnamed,unnamed,unnamed,unnamed,unnamed,unnamed,unnamed,unnamed,unnamed,unnamed…	Ccl19,Ccl21a,Ccl21b,Ccl22,Ccl24,Csf3r,Cx3cl1,Cxcr2,Edn2,Fcer1g,Gm10591,Gm13304,Gm21541,Gm2564,Il17b,Itga9,Prex1,Prkca,Syk,Tgfb2,Trem1,Trem3
GO Biological Process	GO:0097529	myeloid leukocyte migration	33	1.97323e-14	2.53718e-10	7.68843e-12	2.58097	32.9333	85	0.00885066	0.0228433	611	0.000850437	1	0.0178968	1.70743	19.3273	33	102	0.00814011	0.323529	unnamed,unnamed,unnamed,unnamed,unnamed,unnamed,unnamed,unnamed,unnamed,unnamed,unnamed,unnamed,unnamed,unnamed,unnamed,unnamed,unnamed,unnamed,unnamed,unnamed,unnamed,unnamed,unnamed,unnamed,unnamed,unnamed,unnamed,unnamed,unnamed,unnamed,unnamed,unnamed,unnamed,unnamed,unnamed,unnamed,unnamed,unnamed,unnamed,unnamed,unnamed,unnamed,unnamed,unnamed,unnamed,unnamed,unnamed,unnamed,unnamed,unnamed…	Ccl19,Ccl21a,Ccl21b,Ccl22,Ccl24,Ccr7,Cd177,Csf3r,Cx3cl1,Cxcr2,Dapk2,Edn2,Fcer1g,Gm10591,Gm13304,Gm21541,Gm2564,Hrh1,Il17b,Il17ra,Il17rc,Itga9,Myo9b,Pdgfb,Pecam1,Prex1,Prkca,Ror2,Syk,Tgfb2,Trem1,Trem3,Vegfa
GO Biological Process	GO:0060041	retina development in camera-type eye	34	2.39424e-14	3.07851e-10	9.05445e-12	1.96071	77.5229	152	0.0208339	0.0408492	145	8.9885e-08	0.00115574	7.97062e-06	1.94965	29.7489	58	157	0.0143069	0.369427	unnamed,unnamed,unnamed,unnamed,unnamed,unnamed,unnamed,unnamed,unnamed,unnamed,unnamed,unnamed,unnamed,unnamed,unnamed,unnamed,unnamed,unnamed,unnamed,unnamed,unnamed,unnamed,unnamed,unnamed,unnamed,unnamed,unnamed,unnamed,unnamed,unnamed,unnamed,unnamed,unnamed,unnamed,unnamed,unnamed,unnamed,unnamed,unnamed,unnamed,unnamed,unnamed,unnamed,unnamed,unnamed,unnamed,unnamed,unnamed,unnamed,unnamed…	Ache,Acvr2b,Acvrl1,Agtpbp1,Atp2b4,Bax,Casz1,Cdon,Chd7,Clic4,Cnga3,Dio3,Dll1,Foxn4,Gnb1,Gpm6a,Hif1a,Ift140,Ihh,Irx5,Irx6,Lamc3,Lhx1,Lhx2,Lrp5,Megf11,Mertk,Myh10,Nectin1,Nphp4,Nr2e1,Nr2e3,Nrp1,Ntrk2,Pax6,Pde6a,Pdgfb,Pdgfrb,Prox1,Rab11fip4,Rarb,Rd3,Ret,Rp1l1,Sdk1,Sdk2,Slc17a7,Slc4a5,Smarcd3,Sox2,Sox9,Tgfb2,Tgif2,Thy1,Tspan12,Ttc8,Vegfa,Vsx2
GO Biological Process	GO:0034463	90S preribosome assembly	35	2.5775e-14	3.31414e-10	9.46898e-12	17.8112	0.842167	15	0.000226328	0.00403117	3728	0.189483	1	0.653535	5.2775	0.189483	1	1	0.00024667	1	unnamed,unnamed,unnamed,unnamed,unnamed,unnamed,unnamed,unnamed,unnamed,unnamed,unnamed,unnamed,unnamed,unnamed,unnamed	Rpl38
GO Biological Process	GO:0098969	neurotransmitter receptor transport to postsynaptic membrane	36	3.04738e-14	3.91833e-10	1.08842e-11	10.3974	1.92355	20	0.000516944	0.0053749	8892	0.877706	1	1	0.52775	1.89484	1	10	0.00024667	0.1	unnamed,unnamed,unnamed,unnamed,unnamed,unnamed,unnamed,unnamed,unnamed,unnamed,unnamed,unnamed,unnamed,unnamed,unnamed,unnamed,unnamed,unnamed,unnamed,unnamed	Rab11a
GO Biological Process	GO:1903827	regulation of cellular protein localization	37	3.37248e-14	4.33634e-10	1.17198e-11	1.57736	187.655	296	0.0504313	0.0795485	485	0.000280057	1	0.00742469	1.30786	108.574	142	573	0.0350271	0.247818	unnamed,unnamed,unnamed,unnamed,unnamed,unnamed,unnamed,unnamed,unnamed,unnamed,unnamed,unnamed,unnamed,unnamed,unnamed,unnamed,unnamed,unnamed,unnamed,unnamed,unnamed,unnamed,unnamed,unnamed,unnamed,unnamed,unnamed,unnamed,unnamed,unnamed,unnamed,unnamed,unnamed,unnamed,unnamed,unnamed,unnamed,unnamed,unnamed,unnamed,unnamed,unnamed,unnamed,unnamed,unnamed,unnamed,unnamed,unnamed,unnamed,unnamed…	Akt2,Appl1,Arhgef16,Axin2,Bag3,Bcas3,Bcl2l1,Bmp4,Bmp6,Cabp1,Camk1,Ccl19,Ccne1,Ccne2,Cdh1,Cdk5r1,Cdk5rap3,Cdkn1a,Cep250,Cnpy4,Cnst,Creb3,Csnk1e,Csnk2a1,Ctnnb1,Cyld,Dab2ip,Dact1,Dclk1,Dclk3,Dlg1,Dmap1,Dpp10,Ephb2,Erbb2,Ezr,F2,Fbxw11,Flcn,Fyn,Fzd5,Fzd9,Gli3,Glis2,Gpd1l,Gpha2,H2afy,Hectd1,Hes1,Hhat,Hsph1,Ice1,Itga3,Itgb1bp1,Jup,Kalrn,Kank1,Kcnab2,Kcnb1,Kcne1,Kcnn3,Kdm1a,Lep,Lif,Lime1,Litaf,Lmna,Lrig2…
GO Biological Process	GO:0030335	positive regulation of cell migration	38	3.7562e-14	4.82972e-10	1.27098e-11	1.60416	172.676	277	0.0464058	0.0744424	52	6.49694e-12	8.35377e-08	1.60649e-09	1.72992	79.7726	138	421	0.0340404	0.327791	unnamed,unnamed,unnamed,unnamed,unnamed,unnamed,unnamed,unnamed,unnamed,unnamed,unnamed,unnamed,unnamed,unnamed,unnamed,unnamed,unnamed,unnamed,unnamed,unnamed,unnamed,unnamed,unnamed,unnamed,unnamed,unnamed,unnamed,unnamed,unnamed,unnamed,unnamed,unnamed,unnamed,unnamed,unnamed,unnamed,unnamed,unnamed,unnamed,unnamed,unnamed,unnamed,unnamed,unnamed,unnamed,unnamed,unnamed,unnamed,unnamed,unnamed…	Ackr3,Acvr1,Adam8,Akt2,Angpt4,Angptl3,Aqp1,Arhgap5,Atoh8,Bcar1,Bcas3,Bmp4,Bmp7,Camk1d,Ccl19,Ccl21a,Ccl24,Ccl27b,Ccr7,Cd40,Cd74,Cdh13,Clasp1,Cmklr1,Col18a1,Col1a1,Coro1a,Creb3,Csf1,Csf1r,Ctsh,Cxcl12,Cxcl14,Cxcl16,Cxcr2,Cyr61,Dab2ip,Dapk2,Dock1,Dock7,Drd1,Edn2,Epb41l4b,F7,Fadd,Fbln1,Fermt3,Fgf1,Fgf18,Fgfr1,Foxf1,Foxp1,Gli1,Glipr2,Gm13306,Gpsm3,Grb7,Hdac4,Hgf,Hif1a,Hmcn2,Hmgb1,Hspb1,Igf1r,Insl3,Irs2…
GO Biological Process	GO:0048534	hematopoietic or lymphoid organ development	39	4.08202e-14	5.24866e-10	1.34581e-11	1.51508	227.711	345	0.0611961	0.092717	187	8.45914e-07	0.0108768	5.81645e-05	1.39043	130.175	181	687	0.0446473	0.263464	unnamed,unnamed,unnamed,unnamed,unnamed,unnamed,unnamed,unnamed,unnamed,unnamed,unnamed,unnamed,unnamed,unnamed,unnamed,unnamed,unnamed,unnamed,unnamed,unnamed,unnamed,unnamed,unnamed,unnamed,unnamed,unnamed,unnamed,unnamed,unnamed,unnamed,unnamed,unnamed,unnamed,unnamed,unnamed,unnamed,unnamed,unnamed,unnamed,unnamed,unnamed,unnamed,unnamed,unnamed,unnamed,unnamed,unnamed,unnamed,unnamed,unnamed…	Adam8,Adar,Add1,Adrm1,Anxa2,Artn,Azi2,Bak1,Barx1,Bax,Bcl11b,Bcl6,Blm,Bmp4,Bves,Cbfa2t3,Ccl19,Ccl21a,Ccr7,Cd24a,Cd300lf,Cd34,Cd3d,Cd3e,Cd74,Cd79b,Cdk6,Cdkn1c,Cebpe,Cfc1,Chd2,Chd7,Csf1,Csf1r,Csf2,Ctnnb1,Cyld,Dact2,Dicer1,Dll1,Dll4,Dnase2a,Dock1,Dock7,Eml1,Eomes,Epas1,Ephb3,Ercc2,Fadd,Fcer1g,Fgf3,Fgfr2,Flcn,Flt3l,Foxe1,Foxl1,Foxp1,Fzd5,Fzd9,Gadd45g,Gata2,Gli3,Gpatch4,Hectd1,Hes1,Hif1a,Hmgb1,Hnf1a,Hs…
GO Biological Process	GO:0030953	astral microtubule organization	40	5.01043e-14	6.44241e-10	1.6106e-11	7.31735	3.41654	25	0.000918178	0.00671862	2828	0.103039	1	0.468483	2.111	1.89484	4	10	0.00098668	0.4	unnamed,unnamed,unnamed,unnamed,unnamed,unnamed,unnamed,unnamed,unnamed,unnamed,unnamed,unnamed,unnamed,unnamed,unnamed,unnamed,unnamed,unnamed,unnamed,unnamed,unnamed,unnamed,unnamed,unnamed,unnamed	Clasp1,Dlg1,Ezr,Rab11a
GO Biological Process	GO:0098877	neurotransmitter receptor transport to plasma membrane	41	7.11837e-14	9.15281e-10	2.23239e-11	9.92242	2.01564	20	0.000541692	0.0053749	9022	0.90089	1	1	0.479773	2.08432	1	11	0.00024667	0.0909091	unnamed,unnamed,unnamed,unnamed,unnamed,unnamed,unnamed,unnamed,unnamed,unnamed,unnamed,unnamed,unnamed,unnamed,unnamed,unnamed,unnamed,unnamed,unnamed,unnamed	Rab11a
GO Biological Process	GO:1902751	positive regulation of cell cycle G2/M phase transition	42	8.44495e-14	1.08585e-09	2.58536e-11	4.48353	8.47546	38	0.00227774	0.0102123	1418	0.0195602	1	0.177366	2.06511	4.35812	9	23	0.00222003	0.391304	unnamed,unnamed,unnamed,unnamed,unnamed,unnamed,unnamed,unnamed,unnamed,unnamed,unnamed,unnamed,unnamed,unnamed,unnamed,unnamed,unnamed,unnamed,unnamed,unnamed,unnamed,unnamed,unnamed,unnamed,unnamed,unnamed,unnamed,unnamed,unnamed,unnamed,unnamed,unnamed,unnamed,unnamed,unnamed,unnamed,unnamed,unnamed	Brd4,Ccnd1,Cdc25a,Cdc7,Dtl,Npm1,Rab11a,Rad51b,Smarcd3
GO Biological Process	GO:1902850	microtubule cytoskeleton organization involved in mitosis	43	9.72129e-14	1.24996e-09	2.90689e-11	3.47756	14.6655	51	0.00394127	0.013706	1314	0.0145774	1	0.142645	1.6062	13.0744	21	69	0.00518007	0.304348	unnamed,unnamed,unnamed,unnamed,unnamed,unnamed,unnamed,unnamed,unnamed,unnamed,unnamed,unnamed,unnamed,unnamed,unnamed,unnamed,unnamed,unnamed,unnamed,unnamed,unnamed,unnamed,unnamed,unnamed,unnamed,unnamed,unnamed,unnamed,unnamed,unnamed,unnamed,unnamed,unnamed,unnamed,unnamed,unnamed,unnamed,unnamed,unnamed,unnamed,unnamed,unnamed,unnamed,unnamed,unnamed,unnamed,unnamed,unnamed,unnamed,unnamed…	Abraxas2,Birc5,Cdc14b,Clasp1,Eml1,Golga2,Kif23,Kif2a,Kif3b,Map10,Map4,Mybl2,Nek2,Poc1a,Rab11a,Racgap1,Setd2,Stmn1,Tpx2,Tubgcp3,Wrap73
GO Biological Process	GO:0050900	leukocyte migration	44	9.76546e-14	1.25564e-09	2.85374e-11	2.15827	53.2834	115	0.0143196	0.0309057	722	0.00172334	1	0.0306907	1.47543	35.2439	52	186	0.0128268	0.27957	unnamed,unnamed,unnamed,unnamed,unnamed,unnamed,unnamed,unnamed,unnamed,unnamed,unnamed,unnamed,unnamed,unnamed,unnamed,unnamed,unnamed,unnamed,unnamed,unnamed,unnamed,unnamed,unnamed,unnamed,unnamed,unnamed,unnamed,unnamed,unnamed,unnamed,unnamed,unnamed,unnamed,unnamed,unnamed,unnamed,unnamed,unnamed,unnamed,unnamed,unnamed,unnamed,unnamed,unnamed,unnamed,unnamed,unnamed,unnamed,unnamed,unnamed…	Adam8,Artn,Ccl19,Ccl21a,Ccl21b,Ccl22,Ccl24,Ccr7,Cd177,Cd24a,Cd34,Coro1a,Csf3r,Cx3cl1,Cxcl16,Cxcr2,Dapk2,Dbh,Edn2,Fcer1g,Foxj1,Gm10591,Gm13304,Gm21541,Gm2564,Golph3,Hrh1,Il16,Il17b,Il17ra,Il17rc,Itga6,Itga9,Lbp,Lep,Madcam1,Myo1g,Myo9b,Pdgfb,Pecam1,Plg,Podxl,Prex1,Prkca,Ror2,Selplg,Syk,Tbx21,Tgfb2,Trem1,Trem3,Vegfa
GO Biological Process	GO:0048732	gland development	45	1.16887e-13	1.50294e-09	3.33986e-11	1.52652	211.592	323	0.0568643	0.0868046	102	2.00936e-09	2.58363e-05	2.53297e-07	1.59924	87.5414	140	462	0.0345338	0.30303	unnamed,unnamed,unnamed,unnamed,unnamed,unnamed,unnamed,unnamed,unnamed,unnamed,unnamed,unnamed,unnamed,unnamed,unnamed,unnamed,unnamed,unnamed,unnamed,unnamed,unnamed,unnamed,unnamed,unnamed,unnamed,unnamed,unnamed,unnamed,unnamed,unnamed,unnamed,unnamed,unnamed,unnamed,unnamed,unnamed,unnamed,unnamed,unnamed,unnamed,unnamed,unnamed,unnamed,unnamed,unnamed,unnamed,unnamed,unnamed,unnamed,unnamed…	Adrm1,Aldh1a2,Aldh1a3,Apoa1,Aprt,Arhgap35,Atg7,Atp2c2,Bcl11b,Bmp4,Bmp7,Btrc,Cbx7,Ccnd1,Cdh1,Cdkn1c,Cebpb,Cela1,Cfc1,Cga,Cobl,Creb1,Crhr1,Csf1,Csnk2a1,Ctnnb1,Ddr1,Elf3,Ephb3,Etv4,Ezh1,Fadd,Fasn,Fem1b,Fgf3,Fgf8,Fgfr1,Fgfr2,Foxb1,Foxe1,Foxf1,Fpgs,Frs2,Gata2,Ghrhr,Gli1,Gli2,Gli3,Hes1,Hgf,Hif1a,Hk2,Hmga2,Hmgcl,Hnf1a,Hoxb13,Hoxb9,Hrh2,Igf1r,Igf2,Igfbp5,Igsf3,Ihh,Irs2,Jarid2,Kalrn,Kdm1a,Klf1,Kras,Lef1,L…
GO Biological Process	GO:0044802	single-organism membrane organization	46	1.20503e-13	1.54942e-09	3.36831e-11	1.53441	205.943	316	0.0553461	0.0849234	268	8.85406e-06	0.113846	0.000424797	1.35753	124.491	169	657	0.0416872	0.25723	unnamed,unnamed,unnamed,unnamed,unnamed,unnamed,unnamed,unnamed,unnamed,unnamed,unnamed,unnamed,unnamed,unnamed,unnamed,unnamed,unnamed,unnamed,unnamed,unnamed,unnamed,unnamed,unnamed,unnamed,unnamed,unnamed,unnamed,unnamed,unnamed,unnamed,unnamed,unnamed,unnamed,unnamed,unnamed,unnamed,unnamed,unnamed,unnamed,unnamed,unnamed,unnamed,unnamed,unnamed,unnamed,unnamed,unnamed,unnamed,unnamed,unnamed…	A4galt,Abca1,Abca4,Acaa2,Adora1,Afg3l2,Akt2,Amn,Ano7,Anxa2,Atp11a,Atp11b,Atp1b1,Atp1b3,Atp2a2,Atp2c2,Atp8b2,Atp8b3,Atp9a,Baiap2,Baiap2l1,Baiap2l2,Bak1,Bax,Bbs1,Bcl2l1,Bloc1s2,Cacna1a,Cacnb3,Camk2a,Catsper1,Cav3,Cd24a,Cdh1,Chmp7,Clec2i,Clu,Cmtm8,Cntn2,Col5a1,Colq,Cstad,Cxcr4,Dchs1,Dlg1,Dlg4,Dnajc11,Doc2b,Doc2g,Dok7,Dpp10,Dysf,Efr3b,Ehd2,Eya2,Ezr,Fcer1g,Frmpd1,Fyb,Fzd9,Gdnf,Gm10320,Golph3,Gosr2,Hk2…
GO Biological Process	GO:0031549	negative regulation of brain-derived neurotrophic factor receptor signaling pathway	47	1.54573e-13	1.98751e-09	4.22874e-11	12.4267	1.36802	17	0.00036765	0.00456866	5216	0.34307	1	0.845705	2.63875	0.378967	1	2	0.00024667	0.5	unnamed,unnamed,unnamed,unnamed,unnamed,unnamed,unnamed,unnamed,unnamed,unnamed,unnamed,unnamed,unnamed,unnamed,unnamed,unnamed,unnamed	Fstl4
GO Biological Process	GO:0007052	mitotic spindle organization	48	2.05905e-13	2.64753e-09	5.51569e-11	3.45834	14.4578	50	0.00388546	0.0134372	1436	0.020848	1	0.186674	1.57537	12.6954	20	67	0.0049334	0.298507	unnamed,unnamed,unnamed,unnamed,unnamed,unnamed,unnamed,unnamed,unnamed,unnamed,unnamed,unnamed,unnamed,unnamed,unnamed,unnamed,unnamed,unnamed,unnamed,unnamed,unnamed,unnamed,unnamed,unnamed,unnamed,unnamed,unnamed,unnamed,unnamed,unnamed,unnamed,unnamed,unnamed,unnamed,unnamed,unnamed,unnamed,unnamed,unnamed,unnamed,unnamed,unnamed,unnamed,unnamed,unnamed,unnamed,unnamed,unnamed,unnamed,unnamed	Abraxas2,Birc5,Cdc14b,Clasp1,Eml1,Golga2,Kif23,Kif2a,Kif3b,Map10,Map4,Mybl2,Nek2,Poc1a,Rab11a,Racgap1,Stmn1,Tpx2,Tubgcp3,Wrap73
GO Biological Process	GO:0043010	camera-type eye development	49	2.3093e-13	2.9693e-09	6.05979e-11	1.59325	167.582	267	0.0450369	0.0717549	75	8.93422e-11	1.14876e-06	1.53168e-08	1.78036	62.9085	112	332	0.027627	0.337349	unnamed,unnamed,unnamed,unnamed,unnamed,unnamed,unnamed,unnamed,unnamed,unnamed,unnamed,unnamed,unnamed,unnamed,unnamed,unnamed,unnamed,unnamed,unnamed,unnamed,unnamed,unnamed,unnamed,unnamed,unnamed,unnamed,unnamed,unnamed,unnamed,unnamed,unnamed,unnamed,unnamed,unnamed,unnamed,unnamed,unnamed,unnamed,unnamed,unnamed,unnamed,unnamed,unnamed,unnamed,unnamed,unnamed,unnamed,unnamed,unnamed,unnamed…	Ache,Acvr2b,Acvrl1,Agtpbp1,Aldh1a2,Aldh1a3,Aqp1,Arhgap35,Arid1a,Atp2b4,Bak1,Bax,Bcl11b,Bfsp2,Bmp4,Bmp7,Cacna1c,Cacna1s,Casz1,Cdkn1c,Cdon,Chd7,Clic4,Cnga3,Col8a2,Cryaa,Cryba4,Ctnnb1,Dio3,Dlg1,Dll1,Ephb1,Ephb2,Fbn2,Fgfr2,Fgfr3,Foxn4,Frs2,Fzd5,Gas1,Gja1,Gli3,Gnb1,Gpm6a,Grhl2,Grhl3,Hif1a,Hmgn1,Ift140,Ihh,Inhba,Irx5,Irx6,Lamc3,Lhx1,Lhx2,Lmx1b,Lrp5,Mab21l1,Maf,Map3k1,Megf11,Meis1,Mertk,Myh10,Nectin1,Ne…
GO Biological Process	GO:0034109	homotypic cell-cell adhesion	50	3.57374e-13	4.59512e-09	9.19024e-11	3.17902	17.3009	55	0.00464953	0.014781	2244	0.0638309	1	0.365748	1.49363	10.0426	15	53	0.00370005	0.283019	unnamed,unnamed,unnamed,unnamed,unnamed,unnamed,unnamed,unnamed,unnamed,unnamed,unnamed,unnamed,unnamed,unnamed,unnamed,unnamed,unnamed,unnamed,unnamed,unnamed,unnamed,unnamed,unnamed,unnamed,unnamed,unnamed,unnamed,unnamed,unnamed,unnamed,unnamed,unnamed,unnamed,unnamed,unnamed,unnamed,unnamed,unnamed,unnamed,unnamed,unnamed,unnamed,unnamed,unnamed,unnamed,unnamed,unnamed,unnamed,unnamed,unnamed…	Actg1,Cd24a,Fermt3,Hspb1,Jup,Megf11,Myh9,Myl9,Ncam1,Plpp3,Ptpru,Stxbp1,Tspan32,Ubash3b,Vcl
GO Biological Process	GO:0007017	microtubule-based process	51	4.49864e-13	5.78435e-09	1.13419e-10	1.60793	156.723	252	0.0421185	0.0677237	465	0.000221999	1	0.00613864	1.31034	110.658	145	584	0.0357671	0.248288	unnamed,unnamed,unnamed,unnamed,unnamed,unnamed,unnamed,unnamed,unnamed,unnamed,unnamed,unnamed,unnamed,unnamed,unnamed,unnamed,unnamed,unnamed,unnamed,unnamed,unnamed,unnamed,unnamed,unnamed,unnamed,unnamed,unnamed,unnamed,unnamed,unnamed,unnamed,unnamed,unnamed,unnamed,unnamed,unnamed,unnamed,unnamed,unnamed,unnamed,unnamed,unnamed,unnamed,unnamed,unnamed,unnamed,unnamed,unnamed,unnamed,unnamed…	Abraxas2,Actr10,Ak7,Ap3b2,Arhgap10,BC048507,Bbs1,Bcas3,Birc5,Bloc1s2,Camsap1,Cav3,Ccdc114,Ccdc13,Ccdc155,Ccdc187,Ccdc63,Ccdc88c,Ccsap,Cdc14b,Cdc42bpa,Cep152,Cep250,Cep350,Cep63,Cfap100,Cfap157,Cfap46,Cfap53,Cfap74,Cgn,Ckap5,Clasp1,Cntn2,Cntrob,Cryaa,Ctnnb1,Deup1,Dicer1,Disc1,Dlg1,Dnaaf5,Dnah10,Dnah14,Dnah17,Dnah2,Dnah8,Dnaic2,Dnal4,Dock7,Dync1h1,Dynlrb1,Dynlrb2,Dynlt1a,Dynlt1b,Eml1,Ezr,Fmr1,Gapdh…
GO Biological Process	GO:0051270	regulation of cellular component movement	52	4.62116e-13	5.94189e-09	1.14267e-10	1.3827	350.763	485	0.0942658	0.130341	10	1.70385e-18	2.19081e-14	2.19081e-15	1.65519	157.082	260	829	0.0641342	0.313631	unnamed,unnamed,unnamed,unnamed,unnamed,unnamed,unnamed,unnamed,unnamed,unnamed,unnamed,unnamed,unnamed,unnamed,unnamed,unnamed,unnamed,unnamed,unnamed,unnamed,unnamed,unnamed,unnamed,unnamed,unnamed,unnamed,unnamed,unnamed,unnamed,unnamed,unnamed,unnamed,unnamed,unnamed,unnamed,unnamed,unnamed,unnamed,unnamed,unnamed,unnamed,unnamed,unnamed,unnamed,unnamed,unnamed,unnamed,unnamed,unnamed,unnamed…	1110004E09Rik,Abhd2,Abr,Ackr3,Acvr1,Acvrl1,Adam8,Adarb1,Adgrb1,Adipor1,Adora1,Akt2,Angpt4,Angptl3,Apoh,Aqp1,Arap1,Arap3,Arhgap5,Arid2,Atoh8,Atp1a1,Atp2a2,Bbs1,Bcar1,Bcas3,Bcl6,Bmp10,Bmp4,Bmp7,Bst1,Cacna1c,Camk1d,Catsper1,Cav3,Ccdc65,Ccl19,Ccl21a,Ccl24,Ccl27b,Ccl28,Ccr7,Ccsap,Cd40,Cd74,Cd81,Cdh1,Cdh13,Cfap20,Clasp1,Clic4,Cmklr1,Col18a1,Col1a1,Col3a1,Coro1a,Coro1c,Creb3,Csf1,Csf1r,Ctnna1,Ctsh,Cx3cl…
GO Biological Process	GO:0016055	Wnt signaling pathway	53	6.0968e-13	7.83926e-09	1.47911e-10	1.7754	100.822	179	0.0270955	0.0481053	167	2.89588e-07	0.00372353	2.22966e-05	1.71573	46.0445	79	243	0.0194869	0.325103	unnamed,unnamed,unnamed,unnamed,unnamed,unnamed,unnamed,unnamed,unnamed,unnamed,unnamed,unnamed,unnamed,unnamed,unnamed,unnamed,unnamed,unnamed,unnamed,unnamed,unnamed,unnamed,unnamed,unnamed,unnamed,unnamed,unnamed,unnamed,unnamed,unnamed,unnamed,unnamed,unnamed,unnamed,unnamed,unnamed,unnamed,unnamed,unnamed,unnamed,unnamed,unnamed,unnamed,unnamed,unnamed,unnamed,unnamed,unnamed,unnamed,unnamed…	Amer2,Amotl2,Axin2,Bcl9,Brd7,Btrc,Ccdc88c,Ccnd1,Ccne1,Cela1,Cfc1,Csnk1a1,Csnk1e,Csnk1g3,Csnk2a1,Ctnnb1,Ctnnbip1,Ctr9,Cyld,Disc1,Fam53b,Fbxw11,Fbxw4,Fgf8,Fzd5,Fzd6,Fzd9,Gata4,Gli1,Grhl3,Hic1,Hoxb9,Klhl12,Kremen1,Lef1,Lgr6,Lrp4,Lrp5,Lzts2,Macf1,Mgat3,Myh6,Nkd1,Nkd2,Nkx2-5,Nlk,Plpp3,Ppm1a,Ptpru,Rnf43,Ror2,Ryk,Smad3,Sost,Sox4,Spin1,Tcf7,Tcf7l1,Tcf7l2,Tgfb1i1,Tle2,Tle3,Tmem131l,Tnik,Tnks,Trabd2b,Wif1,…
GO Biological Process	GO:0072358	cardiovascular system development	54	6.11461e-13	7.86217e-09	1.45596e-10	1.45501	257.731	375	0.0692638	0.100779	7	2.51618e-19	3.2353e-15	4.62186e-16	1.84616	103.458	191	546	0.047114	0.349817	unnamed,unnamed,unnamed,unnamed,unnamed,unnamed,unnamed,unnamed,unnamed,unnamed,unnamed,unnamed,unnamed,unnamed,unnamed,unnamed,unnamed,unnamed,unnamed,unnamed,unnamed,unnamed,unnamed,unnamed,unnamed,unnamed,unnamed,unnamed,unnamed,unnamed,unnamed,unnamed,unnamed,unnamed,unnamed,unnamed,unnamed,unnamed,unnamed,unnamed,unnamed,unnamed,unnamed,unnamed,unnamed,unnamed,unnamed,unnamed,unnamed,unnamed…	Ackr3,Acvr1,Acvr2b,Acvrl1,Adam8,Adm,Adra2b,Aggf1,Aldh1a2,Angpt4,Angptl3,Anpep,Anxa2,Aqp1,Arhgap22,Arid1a,Arid2,Bak1,Bax,Bcas3,Bmp4,Ccm2,Cd34,Cdh13,Cdh5,Cfc1,Chd7,Clic4,Cntrl,Col18a1,Col1a1,Col3a1,Col5a1,Col8a2,Crb2,Cspg4,Ctnnb1,Cx3cl1,Cxcl12,Cxcr4,Cyr61,Dab2ip,Dicer1,Dll1,Dll4,Dlx3,Efna1,Egfl7,Egr3,Elk3,Eng,Epas1,Ephb1,Ephb2,Ephb3,Ephb4,Errfi1,Esm1,Fbxw8,Fgf1,Fgf18,Fgf8,Fgf9,Fgfr1,Fgfr2,Fmnl3,Fox…
GO Biological Process	GO:2000145	regulation of cell motility	55	7.39444e-13	9.50777e-09	1.72869e-10	1.39684	324.303	453	0.0871547	0.121742	11	1.79786e-17	2.31169e-13	2.10154e-14	1.66439	144.197	240	761	0.0592008	0.315375	unnamed,unnamed,unnamed,unnamed,unnamed,unnamed,unnamed,unnamed,unnamed,unnamed,unnamed,unnamed,unnamed,unnamed,unnamed,unnamed,unnamed,unnamed,unnamed,unnamed,unnamed,unnamed,unnamed,unnamed,unnamed,unnamed,unnamed,unnamed,unnamed,unnamed,unnamed,unnamed,unnamed,unnamed,unnamed,unnamed,unnamed,unnamed,unnamed,unnamed,unnamed,unnamed,unnamed,unnamed,unnamed,unnamed,unnamed,unnamed,unnamed,unnamed…	Abhd2,Abr,Ackr3,Acvr1,Acvrl1,Adam8,Adarb1,Adgrb1,Adipor1,Adora1,Akt2,Angpt4,Angptl3,Apoh,Aqp1,Arap3,Arhgap5,Arid2,Atoh8,Bbs1,Bcar1,Bcas3,Bmp10,Bmp4,Bmp7,Bst1,Camk1d,Catsper1,Ccl19,Ccl21a,Ccl24,Ccl27b,Ccl28,Ccr7,Ccsap,Cd40,Cd74,Cd81,Cdh1,Cdh13,Cfap20,Clasp1,Clic4,Cmklr1,Col18a1,Col1a1,Col3a1,Coro1a,Coro1c,Creb3,Csf1,Csf1r,Ctnna1,Ctsh,Cx3cl1,Cxcl12,Cxcl14,Cxcl16,Cxcr2,Cxcr4,Cyr61,Dab2ip,Dapk2,Dcn,D…
GO Biological Process	GO:0010971	positive regulation of G2/M transition of mitotic cell cycle	56	7.84636e-13	1.00889e-08	1.80158e-10	4.36682	8.24398	36	0.00221553	0.00967482	2127	0.0524745	1	0.317215	1.94434	3.60019	7	19	0.00172669	0.368421	unnamed,unnamed,unnamed,unnamed,unnamed,unnamed,unnamed,unnamed,unnamed,unnamed,unnamed,unnamed,unnamed,unnamed,unnamed,unnamed,unnamed,unnamed,unnamed,unnamed,unnamed,unnamed,unnamed,unnamed,unnamed,unnamed,unnamed,unnamed,unnamed,unnamed,unnamed,unnamed,unnamed,unnamed,unnamed,unnamed	Brd4,Ccnd1,Cdc7,Dtl,Rab11a,Rad51b,Smarcd3
GO Biological Process	GO:1902749	regulation of cell cycle G2/M phase transition	57	8.627e-13	1.10926e-08	1.94607e-10	2.76288	23.8881	66	0.0064198	0.0177372	893	0.00390373	1	0.0562085	1.67335	15.5376	26	82	0.00641342	0.317073	unnamed,unnamed,unnamed,unnamed,unnamed,unnamed,unnamed,unnamed,unnamed,unnamed,unnamed,unnamed,unnamed,unnamed,unnamed,unnamed,unnamed,unnamed,unnamed,unnamed,unnamed,unnamed,unnamed,unnamed,unnamed,unnamed,unnamed,unnamed,unnamed,unnamed,unnamed,unnamed,unnamed,unnamed,unnamed,unnamed,unnamed,unnamed,unnamed,unnamed,unnamed,unnamed,unnamed,unnamed,unnamed,unnamed,unnamed,unnamed,unnamed,unnamed…	Blm,Brd4,Ccnd1,Cdc25a,Cdc7,Cdk5rap3,Cdk6,Cdkn3,Dtl,Fanci,Foxn3,Gpr132,H2afy,Hmga2,Ier3,Nop53,Npm1,Oraov1,Pinx1,Rab11a,Rad51b,Smarcd3,Syf2,Taok3,Ticrr,Zfyve19
GO Biological Process	GO:0043654	recognition of apoptotic cell	58	9.51574e-13	1.22353e-08	2.10954e-10	12.2732	1.30365	16	0.000350349	0.00429992	2054	0.0501407	1	0.31388	3.1665	0.947418	3	5	0.00074001	0.6	unnamed,unnamed,unnamed,unnamed,unnamed,unnamed,unnamed,unnamed,unnamed,unnamed,unnamed,unnamed,unnamed,unnamed,unnamed,unnamed	Fcnb,Pear1,Scarb1
GO Biological Process	GO:0099637	neurotransmitter receptor transport	59	1.15125e-12	1.48028e-08	2.50895e-10	8.49676	2.35384	20	0.000632582	0.0053749	9136	0.934907	1	1	0.405962	2.46329	1	13	0.00024667	0.0769231	unnamed,unnamed,unnamed,unnamed,unnamed,unnamed,unnamed,unnamed,unnamed,unnamed,unnamed,unnamed,unnamed,unnamed,unnamed,unnamed,unnamed,unnamed,unnamed,unnamed	Rab11a
GO Biological Process	GO:0001501	skeletal system development	60	1.91452e-12	2.4617e-08	4.10283e-10	1.48326	222.483	330	0.0597911	0.0886858	54	8.01168e-12	1.03014e-07	1.90767e-09	1.69063	87.5414	148	462	0.0365072	0.320346	unnamed,unnamed,unnamed,unnamed,unnamed,unnamed,unnamed,unnamed,unnamed,unnamed,unnamed,unnamed,unnamed,unnamed,unnamed,unnamed,unnamed,unnamed,unnamed,unnamed,unnamed,unnamed,unnamed,unnamed,unnamed,unnamed,unnamed,unnamed,unnamed,unnamed,unnamed,unnamed,unnamed,unnamed,unnamed,unnamed,unnamed,unnamed,unnamed,unnamed,unnamed,unnamed,unnamed,unnamed,unnamed,unnamed,unnamed,unnamed,unnamed,unnamed…	Acvr2b,Alpl,Alx3,Alx4,Ankrd11,Anxa2,Arid5a,Axin2,Bbs1,Bmp4,Bmp6,Bmp7,Cacna1s,Cadm1,Cdkn1c,Chad,Chd7,Chst11,Chsy1,Col13a1,Col1a1,Col27a1,Col2a1,Col3a1,Comp,Creb3l2,Csrnp1,Ctnnb1,Cyp26b1,Cyr61,Cytl1,Dchs1,Dhrs3,Dicer1,Dlg1,Dll3,Dlx2,Dmrt2,Dscaml1,Dym,Eng,Fbn2,Fbxw4,Fgf18,Fgf4,Fgf8,Fgf9,Fgfr1,Fgfr2,Fgfr3,Foxn3,Foxp1,Gas1,Gli2,Gli3,Grhl2,Hdac4,Hif1a,Hmga2,Hoxa6,Hoxb9,Ift140,Ihh,Irx5,Jag2,Lep,Lhx1,Lrp…
GO Biological Process	GO:1903706	regulation of hemopoiesis	61	2.16741e-12	2.78686e-08	4.56862e-10	1.63634	136.28	223	0.0366244	0.0599301	165	2.8889e-07	0.00371454	2.25124e-05	1.5637	71.6248	112	378	0.027627	0.296296	unnamed,unnamed,unnamed,unnamed,unnamed,unnamed,unnamed,unnamed,unnamed,unnamed,unnamed,unnamed,unnamed,unnamed,unnamed,unnamed,unnamed,unnamed,unnamed,unnamed,unnamed,unnamed,unnamed,unnamed,unnamed,unnamed,unnamed,unnamed,unnamed,unnamed,unnamed,unnamed,unnamed,unnamed,unnamed,unnamed,unnamed,unnamed,unnamed,unnamed,unnamed,unnamed,unnamed,unnamed,unnamed,unnamed,unnamed,unnamed,unnamed,unnamed…	Adam8,Adrm1,Atg7,Bcl6,Bmp4,Ccl19,Ccl21b,Ccr7,Cd101,Cd24a,Cd27,Cd46,Cd74,Cd83,Cdk6,Cebpb,Clec2i,Clptm1,Creb1,Csf1,Csf3r,Ctnnb1,Ctnnbip1,Ctr9,Cyld,Cyp26b1,Dicer1,Dll1,Dtx1,Egr3,Erbb2,Fadd,Fanca,Fgfr3,Flcn,Flt3l,Fos,Foxj1,Foxo3,Foxp1,Gata2,Gli3,Gm10591,Gm13304,Gm21541,Gpr68,Hes1,Hif1a,Hmgb1,Hspa9,Ihh,Il12b,Il34,Inhba,Inpp5d,Itpkb,Kdm1a,Klf10,Lck,Lef1,Lep,Lgals9,Lif,Lmo2,Mafb,Mapk14,Meis1,Meis2,Mmp14…
GO Biological Process	GO:0001944	vasculature development	62	2.19532e-12	2.82275e-08	4.55282e-10	1.45137	249.42	362	0.0670304	0.0972857	9	1.51911e-18	1.95327e-14	2.1703e-15	1.83868	100.616	185	531	0.0456339	0.348399	unnamed,unnamed,unnamed,unnamed,unnamed,unnamed,unnamed,unnamed,unnamed,unnamed,unnamed,unnamed,unnamed,unnamed,unnamed,unnamed,unnamed,unnamed,unnamed,unnamed,unnamed,unnamed,unnamed,unnamed,unnamed,unnamed,unnamed,unnamed,unnamed,unnamed,unnamed,unnamed,unnamed,unnamed,unnamed,unnamed,unnamed,unnamed,unnamed,unnamed,unnamed,unnamed,unnamed,unnamed,unnamed,unnamed,unnamed,unnamed,unnamed,unnamed…	Ackr3,Acvr1,Acvr2b,Acvrl1,Adam8,Adm,Adra2b,Aggf1,Aldh1a2,Angpt4,Angptl3,Anpep,Anxa2,Aqp1,Arhgap22,Arid1a,Arid2,Bak1,Bax,Bcas3,Bmp4,Ccm2,Cd34,Cdh13,Cdh5,Cfc1,Chd7,Clic4,Cntrl,Col18a1,Col1a1,Col3a1,Col5a1,Col8a2,Cspg4,Ctnnb1,Cx3cl1,Cxcl12,Cxcr4,Cyr61,Dab2ip,Dicer1,Dll1,Dll4,Dlx3,Efna1,Egfl7,Egr3,Elk3,Eng,Epas1,Ephb1,Ephb2,Ephb3,Ephb4,Errfi1,Esm1,Fbxw8,Fgf1,Fgf18,Fgf8,Fgf9,Fgfr1,Fgfr2,Fmnl3,Foxf1,Fo…
GO Biological Process	GO:0001568	blood vessel development	63	2.35024e-12	3.02193e-08	4.79672e-10	1.46128	239.516	350	0.0643688	0.0940607	8	8.89818e-19	1.14413e-14	1.43016e-15	1.87131	95.1207	178	502	0.0439073	0.354582	unnamed,unnamed,unnamed,unnamed,unnamed,unnamed,unnamed,unnamed,unnamed,unnamed,unnamed,unnamed,unnamed,unnamed,unnamed,unnamed,unnamed,unnamed,unnamed,unnamed,unnamed,unnamed,unnamed,unnamed,unnamed,unnamed,unnamed,unnamed,unnamed,unnamed,unnamed,unnamed,unnamed,unnamed,unnamed,unnamed,unnamed,unnamed,unnamed,unnamed,unnamed,unnamed,unnamed,unnamed,unnamed,unnamed,unnamed,unnamed,unnamed,unnamed…	Ackr3,Acvr1,Acvr2b,Acvrl1,Adam8,Adm,Adra2b,Aggf1,Aldh1a2,Angpt4,Angptl3,Anpep,Anxa2,Aqp1,Arhgap22,Arid1a,Arid2,Bak1,Bax,Bcas3,Bmp4,Ccm2,Cd34,Cdh13,Cdh5,Cfc1,Chd7,Clic4,Cntrl,Col18a1,Col1a1,Col3a1,Col5a1,Col8a2,Cspg4,Ctnnb1,Cx3cl1,Cxcl12,Cxcr4,Cyr61,Dab2ip,Dicer1,Dll1,Dll4,Dlx3,Efna1,Egfl7,Egr3,Elk3,Eng,Epas1,Ephb1,Ephb2,Ephb3,Ephb4,Esm1,Fbxw8,Fgf1,Fgf18,Fgf8,Fgf9,Fgfr1,Fgfr2,Fmnl3,Foxf1,Foxo1,Fzd…
GO Biological Process	GO:0048593	camera-type eye morphogenesis	64	2.4271e-12	3.12076e-08	4.87619e-10	1.87415	77.3684	145	0.0207924	0.038968	151	1.06338e-07	0.00136729	9.0549e-06	2.06878	23.6854	49	125	0.0120868	0.392	unnamed,unnamed,unnamed,unnamed,unnamed,unnamed,unnamed,unnamed,unnamed,unnamed,unnamed,unnamed,unnamed,unnamed,unnamed,unnamed,unnamed,unnamed,unnamed,unnamed,unnamed,unnamed,unnamed,unnamed,unnamed,unnamed,unnamed,unnamed,unnamed,unnamed,unnamed,unnamed,unnamed,unnamed,unnamed,unnamed,unnamed,unnamed,unnamed,unnamed,unnamed,unnamed,unnamed,unnamed,unnamed,unnamed,unnamed,unnamed,unnamed,unnamed…	Aldh1a3,Aqp1,Arid1a,Bak1,Bax,Bmp4,Bmp7,Casz1,Cdon,Cnga3,Col8a2,Cryaa,Ctnnb1,Dio3,Dll1,Ephb1,Ephb2,Fgfr3,Foxn4,Frs2,Fzd5,Gli3,Hif1a,Hmgn1,Ihh,Irx5,Irx6,Lhx1,Lrp5,Megf11,Meis1,Nectin1,Pax6,Prox1,Prox2,Sdk1,Sdk2,Six3,Sox2,Sox9,Sp3,Tbx2,Tdrd7,Tenm3,Thy1,Tspan12,Ttc8,Vegfa,Vsx2
GO Biological Process	GO:0002684	positive regulation of immune system process	65	4.04316e-12	5.1987e-08	7.99799e-10	1.48827	212.328	316	0.057062	0.0849234	228	4.34308e-06	0.0558434	0.000244927	1.35006	138.512	187	731	0.0461273	0.255814	unnamed,unnamed,unnamed,unnamed,unnamed,unnamed,unnamed,unnamed,unnamed,unnamed,unnamed,unnamed,unnamed,unnamed,unnamed,unnamed,unnamed,unnamed,unnamed,unnamed,unnamed,unnamed,unnamed,unnamed,unnamed,unnamed,unnamed,unnamed,unnamed,unnamed,unnamed,unnamed,unnamed,unnamed,unnamed,unnamed,unnamed,unnamed,unnamed,unnamed,unnamed,unnamed,unnamed,unnamed,unnamed,unnamed,unnamed,unnamed,unnamed,unnamed…	Adam8,Aqp3,Arid5a,Bax,Bcar1,Bcl6,Blk,Blm,Bst1,C1qa,C1qb,C1ra,C1rb,C1s2,C4b,Cacnb3,Cadm1,Camk1d,Ccl19,Ccl21a,Ccl24,Ccl27b,Ccr7,Cd101,Cd177,Cd244,Cd24a,Cd27,Cd276,Cd300lf,Cd38,Cd3e,Cd40,Cd46,Cd74,Cd79b,Cd81,Cd83,Cdkn1a,Clec2i,Cmklr1,Coro1a,Creb1,Creb3,Crhr1,Csf1,Ctnnbip1,Cxcl12,Cxcl14,Cxcr2,Cyld,Dapk2,Dhx58,Dhx9,Edn2,Egr3,Ephb4,F7,Fadd,Fam19a3,Fcer1g,Fcnb,Flt3l,Fos,Foxf1,Foxj1,Foxo3,Foxp1,Fyn,Fzd5,…
GO Biological Process	GO:0034394	protein localization to cell surface	66	4.79278e-12	6.16256e-08	9.33721e-10	3.47282	12.6698	44	0.00340495	0.0118248	787	0.00241229	1	0.0394119	2.41886	4.5476	11	24	0.00271337	0.458333	unnamed,unnamed,unnamed,unnamed,unnamed,unnamed,unnamed,unnamed,unnamed,unnamed,unnamed,unnamed,unnamed,unnamed,unnamed,unnamed,unnamed,unnamed,unnamed,unnamed,unnamed,unnamed,unnamed,unnamed,unnamed,unnamed,unnamed,unnamed,unnamed,unnamed,unnamed,unnamed,unnamed,unnamed,unnamed,unnamed,unnamed,unnamed,unnamed,unnamed,unnamed,unnamed,unnamed,unnamed	Cd177,Ctnnb1,Fcnb,Gpihbp1,Mrap,Pigk,Ptprk,Ptpru,Smurf1,Vcl,Wnt11
GO Biological Process	GO:0001558	regulation of cell growth	67	4.84543e-12	6.23025e-08	9.29889e-10	1.62802	135.133	220	0.0363164	0.0591239	207	1.79368e-06	0.0230632	0.000111416	1.53742	67.6456	104	357	0.0256537	0.291316	unnamed,unnamed,unnamed,unnamed,unnamed,unnamed,unnamed,unnamed,unnamed,unnamed,unnamed,unnamed,unnamed,unnamed,unnamed,unnamed,unnamed,unnamed,unnamed,unnamed,unnamed,unnamed,unnamed,unnamed,unnamed,unnamed,unnamed,unnamed,unnamed,unnamed,unnamed,unnamed,unnamed,unnamed,unnamed,unnamed,unnamed,unnamed,unnamed,unnamed,unnamed,unnamed,unnamed,unnamed,unnamed,unnamed,unnamed,unnamed,unnamed,unnamed…	Acvrl1,Adipor1,Apbb2,Barhl2,Bcl6,Bmp10,Cav3,Cd38,Cd81,Cda,Cdh4,Cdk5r1,Cdkn1a,Clstn1,Cpne5,Cpne6,Crabp2,Creb3,Crlf3,Cryaa,Csf2rb,Csnk2a1,Ctdp1,Cttn,Cxcl16,Cyr61,Ddr1,Disc1,Efna5,Eif4g2,Epha7,Erbb2,Esm1,F2,Flcn,Foxp1,Fstl4,Fxn,Fxyd2,Gas1,Gja1,Hnf4a,Hrasls,Htra1,Htra3,Htra4,Igfbp2,Igfbp4,Igfbp5,Inhba,Ino80,Kazald1,Kif26a,Krt17,Lef1,Lpar3,Map2k5,Mapt,Megf8,Mmp14,Msx1,Mtpn,Myl2,Naif1,Ndel1,Nedd4l,Nkx6…
GO Biological Process	GO:0034248	regulation of cellular amide metabolic process	68	5.57192e-12	7.16437e-08	1.05358e-09	1.77254	93.0869	165	0.0250166	0.0443429	1557	0.025452	1	0.210187	1.22124	68.7825	84	363	0.0207203	0.231405	unnamed,unnamed,unnamed,unnamed,unnamed,unnamed,unnamed,unnamed,unnamed,unnamed,unnamed,unnamed,unnamed,unnamed,unnamed,unnamed,unnamed,unnamed,unnamed,unnamed,unnamed,unnamed,unnamed,unnamed,unnamed,unnamed,unnamed,unnamed,unnamed,unnamed,unnamed,unnamed,unnamed,unnamed,unnamed,unnamed,unnamed,unnamed,unnamed,unnamed,unnamed,unnamed,unnamed,unnamed,unnamed,unnamed,unnamed,unnamed,unnamed,unnamed…	Adar,Akt2,Barhl2,Bcdin3d,Bmp4,Btg2,Clu,Cnot8,Cpeb1,Csnk1e,Ctif,Cyr61,Dapk1,Ddx6,Dhx9,Dicer1,Eefsec,Efna1,Eif4g2,Eif4g3,Enc1,Erbb2,Fmr1,Foxo3,Gapdh,Gcn1l1,Gemin5,Grb7,Gsap,Habp4,Hap1,Igfbp5,Ilf3,Kbtbd8,Khdrbs1,Klhl25,Krt17,Lrpprc,Lsm14a,Mael,Mapk3,Mknk1,Mtg2,Nanos2,Nck2,Ncor2,Neurl1a,Nod2,Npm1,Olfm1,Pa2g4,Pink1,Piwil1,Pla2g6,Ppp1r15b,Ptk2b,Qk,Rbm8a,Rbms3,Rpl10-ps3,Rpl38,Rplp1,Rxra,Samd4,Sorl1,Sox4…
GO Biological Process	GO:0006955	immune response	69	6.95949e-12	8.94851e-08	1.29688e-09	1.48316	211.71	314	0.056896	0.0843859	839	0.00301207	1	0.0461612	1.18858	175.841	209	928	0.051554	0.225216	unnamed,unnamed,unnamed,unnamed,unnamed,unnamed,unnamed,unnamed,unnamed,unnamed,unnamed,unnamed,unnamed,unnamed,unnamed,unnamed,unnamed,unnamed,unnamed,unnamed,unnamed,unnamed,unnamed,unnamed,unnamed,unnamed,unnamed,unnamed,unnamed,unnamed,unnamed,unnamed,unnamed,unnamed,unnamed,unnamed,unnamed,unnamed,unnamed,unnamed,unnamed,unnamed,unnamed,unnamed,unnamed,unnamed,unnamed,unnamed,unnamed,unnamed…	A230050P20Rik,Adar,Adgrb1,Ak7,Akap8,Aqp4,Arid5a,Bcl6,Blk,Bmp6,Bpi,Bpifb3,C1qa,C1qb,C1ra,C1rb,C1s2,C4b,Ccl19,Ccl21a,Ccl21b,Ccl22,Ccl24,Ccl27b,Ccl28,Ccr4,Ccr7,Cd244,Cd24a,Cd27,Cd3d,Cd3e,Cd40,Cd46,Cd7,Cd74,Cd79b,Cd83,Coro1a,Cplx2,Cracr2a,Csf1,Csf1r,Csf2,Ctsh,Cx3cl1,Cxcl12,Cxcl14,Cxcl16,Cxcr2,Cyld,Dab2ip,Dapk1,Defb19,Defb45,Dhx58,Dhx9,Dlg1,Dll1,Endou,Eomes,Fadd,Fcamr,Fcer1g,Fcnb,Foxj1,Foxp1,Fyb,Fyn,G…
GO Biological Process	GO:0001654	eye development	70	7.84979e-12	1.00932e-07	1.44189e-09	1.51405	188.897	286	0.0507652	0.0768611	65	2.71814e-11	3.49498e-07	5.37689e-09	1.74984	71.4353	125	377	0.0308337	0.331565	unnamed,unnamed,unnamed,unnamed,unnamed,unnamed,unnamed,unnamed,unnamed,unnamed,unnamed,unnamed,unnamed,unnamed,unnamed,unnamed,unnamed,unnamed,unnamed,unnamed,unnamed,unnamed,unnamed,unnamed,unnamed,unnamed,unnamed,unnamed,unnamed,unnamed,unnamed,unnamed,unnamed,unnamed,unnamed,unnamed,unnamed,unnamed,unnamed,unnamed,unnamed,unnamed,unnamed,unnamed,unnamed,unnamed,unnamed,unnamed,unnamed,unnamed…	Ache,Acvr2b,Acvrl1,Adamts18,Agtpbp1,Aldh1a2,Aldh1a3,Aqp1,Arhgap35,Arid1a,Atp2b4,Bak1,Bax,Bcl11b,Bfsp2,Bmp4,Bmp6,Bmp7,Cacna1c,Cacna1s,Casz1,Cdkn1c,Cdon,Chd7,Clic4,Cnga3,Col5a1,Col8a2,Cryaa,Cryba4,Ctnnb1,Dio3,Dlg1,Dll1,Ephb1,Ephb2,Fbn2,Fgf9,Fgfr2,Fgfr3,Foxn4,Frs2,Fzd5,Gas1,Gja1,Gli3,Gnb1,Gpm6a,Grhl2,Grhl3,Hif1a,Hmgb1,Hmgn1,Ift140,Ihh,Inhba,Inhbb,Irx5,Irx6,Lamc3,Lhx1,Lhx2,Lmx1b,Lrp5,Mab21l1,Maf,Map3…
GO Biological Process	GO:0030879	mammary gland development	71	8.42713e-12	1.08356e-07	1.52614e-09	1.8986	70.0517	133	0.018826	0.0357431	212	2.1378e-06	0.0274879	0.00012966	1.88482	26.5277	50	140	0.0123335	0.357143	unnamed,unnamed,unnamed,unnamed,unnamed,unnamed,unnamed,unnamed,unnamed,unnamed,unnamed,unnamed,unnamed,unnamed,unnamed,unnamed,unnamed,unnamed,unnamed,unnamed,unnamed,unnamed,unnamed,unnamed,unnamed,unnamed,unnamed,unnamed,unnamed,unnamed,unnamed,unnamed,unnamed,unnamed,unnamed,unnamed,unnamed,unnamed,unnamed,unnamed,unnamed,unnamed,unnamed,unnamed,unnamed,unnamed,unnamed,unnamed,unnamed,unnamed…	Aprt,Arhgap35,Atp2c2,Bmp4,Btrc,Ccnd1,Cebpb,Creb1,Csf1,Ddr1,Elf3,Etv4,Fasn,Fgfr2,Foxb1,Foxf1,Ghrhr,Gli2,Gli3,Hif1a,Hk2,Hoxb9,Igf1r,Igfbp5,Irs2,Kalrn,Lef1,Lrp5,Mgmt,Msx1,Msx2,Neurl1a,Nme1,Notch4,Ntn1,Orai1,Oxtr,Slc12a2,Sox9,Src,Stat5a,Stat6,Tbx2,Tbx3,Tfap2c,Umps,Vegfa,Wnt3,Wnt4,Zfp703
GO Biological Process	GO:0048598	embryonic morphogenesis	72	1.05134e-11	1.35181e-07	1.87751e-09	1.39308	298.619	416	0.0802522	0.111798	16	2.86022e-16	3.67767e-12	2.29854e-13	1.70867	118.806	203	627	0.050074	0.323764	unnamed,unnamed,unnamed,unnamed,unnamed,unnamed,unnamed,unnamed,unnamed,unnamed,unnamed,unnamed,unnamed,unnamed,unnamed,unnamed,unnamed,unnamed,unnamed,unnamed,unnamed,unnamed,unnamed,unnamed,unnamed,unnamed,unnamed,unnamed,unnamed,unnamed,unnamed,unnamed,unnamed,unnamed,unnamed,unnamed,unnamed,unnamed,unnamed,unnamed,unnamed,unnamed,unnamed,unnamed,unnamed,unnamed,unnamed,unnamed,unnamed,unnamed…	Abr,Acvr1,Acvr2b,Adm,Aff3,Aldh1a2,Aldh1a3,Alx3,Alx4,Arhgap35,Arid1a,Atoh8,Bax,Bmp4,Bmp7,Cacna1c,Cdh23,Cdkn1c,Cdon,Cecr2,Cfc1,Chd7,Chst11,Clic5,Cobl,Col2a1,Col6a1,Crabp2,Crb2,Cryaa,Ctnnb1,Ctr9,Cyp26b1,Cyr61,Dact1,Dicer1,Dlg1,Dll1,Dll4,Dlx2,Dscaml1,Dusp1,Dusp5,Ece1,Efna1,Eng,Eomes,Ephb2,Fbn2,Fbxw4,Fgf3,Fgf4,Fgf8,Fgf9,Fgfr1,Fgfr2,Foxe1,Foxf1,Foxg1,Foxn4,Foxp4,Frs2,Fzd5,Fzd6,Gas1,Gata2,Gata4,Gbx2,Gcm…
GO Biological Process	GO:0060033	anatomical structure regression	73	1.09126e-11	1.40314e-07	1.92211e-09	7.0138	2.9941	21	0.000804648	0.00564364	681	0.00140249	1	0.0264805	3.35841	2.08432	7	11	0.00172669	0.636364	unnamed,unnamed,unnamed,unnamed,unnamed,unnamed,unnamed,unnamed,unnamed,unnamed,unnamed,unnamed,unnamed,unnamed,unnamed,unnamed,unnamed,unnamed,unnamed,unnamed,unnamed	Gli1,Gli2,Lef1,Lrp5,Ninj1,Smad5,Wnt7b
GO Biological Process	GO:1901987	regulation of cell cycle phase transition	74	1.247e-11	1.60339e-07	2.16674e-09	1.8437	77.019	142	0.0206985	0.0381618	960	0.00505916	1	0.0677611	1.35006	48.8867	66	258	0.0162802	0.255814	unnamed,unnamed,unnamed,unnamed,unnamed,unnamed,unnamed,unnamed,unnamed,unnamed,unnamed,unnamed,unnamed,unnamed,unnamed,unnamed,unnamed,unnamed,unnamed,unnamed,unnamed,unnamed,unnamed,unnamed,unnamed,unnamed,unnamed,unnamed,unnamed,unnamed,unnamed,unnamed,unnamed,unnamed,unnamed,unnamed,unnamed,unnamed,unnamed,unnamed,unnamed,unnamed,unnamed,unnamed,unnamed,unnamed,unnamed,unnamed,unnamed,unnamed…	Atp2b4,Birc5,Blm,Brd4,Brd7,Ccnd1,Ccnd2,Cdc14b,Cdc25a,Cdc6,Cdc7,Cdk5rap3,Cdk6,Cdkn1a,Cdkn1c,Cdkn3,Cradd,Ctdspl,Dact1,Dgkz,Dtl,Dusp1,Ercc2,Fam83d,Fanci,Foxn3,Gjc2,Gli1,Gpr132,H2afy,Hmga2,Ier3,Ino80,Kank2,Lsm10,Mad1l1,Myo16,Nacc2,Nek6,Nop53,Npm1,Oraov1,Ovol1,Pim1,Pinx1,Plcb1,Rab11a,Rad51b,Rpa2,Rptor,Six3,Smarcd3,Sox4,Susd2,Syf2,Taok3,Tert,Tfap4,Ticrr,Topaz1,Tpra1,Trp63,Trp73,Zfp36l1,Zfp36l2,Zfyve19
GO Biological Process	GO:0060627	regulation of vesicle-mediated transport	75	1.35814e-11	1.7463e-07	2.3284e-09	1.58122	148.62	235	0.0399408	0.0631551	480	0.000269564	1	0.00722095	1.34818	86.7835	117	458	0.0288604	0.255458	unnamed,unnamed,unnamed,unnamed,unnamed,unnamed,unnamed,unnamed,unnamed,unnamed,unnamed,unnamed,unnamed,unnamed,unnamed,unnamed,unnamed,unnamed,unnamed,unnamed,unnamed,unnamed,unnamed,unnamed,unnamed,unnamed,unnamed,unnamed,unnamed,unnamed,unnamed,unnamed,unnamed,unnamed,unnamed,unnamed,unnamed,unnamed,unnamed,unnamed,unnamed,unnamed,unnamed,unnamed,unnamed,unnamed,unnamed,unnamed,unnamed,unnamed…	Abr,Adprhl1,Akt2,Alox15,Anxa2,Apoc1,Arhgap10,Arrb1,Atg7,Atp2a2,Bin1,Bves,Cacna1a,Cacna1g,Cacna1h,Cacna1i,Camk1d,Cav3,Ccl19,Ccl21a,Ccr7,Cd177,Cd300lf,Cdh13,Clasp1,Clu,Cnst,Coro1a,Crhr1,Dlg4,Dll1,Doc2b,Doc2g,Eef2k,Ehd1,Ehd2,Evi5l,Ezr,Fcer1g,Fmr1,Foxf1,Gas1,Gata2,Grtp1,Hap1,Hck,Hmgb1,Inpp5f,Kcnb1,Lgals9,Llgl1,Lrpap1,Lyplal1,Mapk3,Mertk,Mex3b,Ncam1,Ncs1,Necab2,Nod2,Ntf3,Pacsin1,Pard3,Pla2g6,Plcg2,Pre…
GO Biological Process	GO:0030097	hemopoiesis	76	1.44064e-11	1.85238e-07	2.43734e-09	1.48193	206.488	306	0.0554925	0.082236	295	1.90928e-05	0.245495	0.000832188	1.35084	119.185	161	629	0.0397139	0.255962	unnamed,unnamed,unnamed,unnamed,unnamed,unnamed,unnamed,unnamed,unnamed,unnamed,unnamed,unnamed,unnamed,unnamed,unnamed,unnamed,unnamed,unnamed,unnamed,unnamed,unnamed,unnamed,unnamed,unnamed,unnamed,unnamed,unnamed,unnamed,unnamed,unnamed,unnamed,unnamed,unnamed,unnamed,unnamed,unnamed,unnamed,unnamed,unnamed,unnamed,unnamed,unnamed,unnamed,unnamed,unnamed,unnamed,unnamed,unnamed,unnamed,unnamed…	Adam8,Adar,Add1,Anxa2,Azi2,Bak1,Bax,Bcl11b,Bcl6,Blm,Bmp4,Bves,Cbfa2t3,Ccl19,Ccr7,Cd24a,Cd300lf,Cd34,Cd3d,Cd3e,Cd74,Cd79b,Cdk6,Cdkn1c,Cebpe,Chd2,Chd7,Csf1,Csf1r,Csf2,Ctnnb1,Cyld,Dact2,Dll1,Dll4,Dnase2a,Dock1,Dock7,Eml1,Eomes,Epas1,Ercc2,Fadd,Fcer1g,Fgfr2,Flcn,Flt3l,Foxp1,Fzd5,Fzd9,Gadd45g,Gata2,Gli3,Gpatch4,Hectd1,Hif1a,Hmgb1,Hnf1a,Hs1bp3,Hspa9,Ifnk,Il11ra1,Il12b,Il17c,Inhba,Irf8,Itpkb,Jag2,Kcnab2…
GO Biological Process	GO:0000028	ribosomal small subunit assembly	77	1.5579e-11	2.00314e-07	2.60149e-09	7.32837	2.72912	20	0.000733437	0.0053749	6834	0.498231	1	0.937409	1.11105	3.60019	4	19	0.00098668	0.210526	unnamed,unnamed,unnamed,unnamed,unnamed,unnamed,unnamed,unnamed,unnamed,unnamed,unnamed,unnamed,unnamed,unnamed,unnamed,unnamed,unnamed,unnamed,unnamed,unnamed	Pwp2,Rpl38,Rps10,Rps17
GO Biological Process	GO:0010389	regulation of G2/M transition of mitotic cell cycle	78	1.72266e-11	2.215e-07	2.83974e-09	2.69163	22.6629	61	0.00609054	0.0163934	1078	0.00696725	1	0.0831029	1.66277	13.8323	23	73	0.00567341	0.315068	unnamed,unnamed,unnamed,unnamed,unnamed,unnamed,unnamed,unnamed,unnamed,unnamed,unnamed,unnamed,unnamed,unnamed,unnamed,unnamed,unnamed,unnamed,unnamed,unnamed,unnamed,unnamed,unnamed,unnamed,unnamed,unnamed,unnamed,unnamed,unnamed,unnamed,unnamed,unnamed,unnamed,unnamed,unnamed,unnamed,unnamed,unnamed,unnamed,unnamed,unnamed,unnamed,unnamed,unnamed,unnamed,unnamed,unnamed,unnamed,unnamed,unnamed…	Blm,Brd4,Ccnd1,Cdc7,Cdk5rap3,Cdk6,Cdkn3,Dtl,Fanci,Foxn3,Gpr132,Hmga2,Ier3,Nop53,Oraov1,Pinx1,Rab11a,Rad51b,Smarcd3,Syf2,Taok3,Ticrr,Zfyve19
GO Biological Process	GO:0031100	animal organ regeneration	79	2.22145e-11	2.85633e-07	3.61561e-09	2.62493	24.0006	63	0.00645005	0.0169309	1668	0.0301356	1	0.232304	1.48853	14.7797	22	78	0.00542674	0.282051	unnamed,unnamed,unnamed,unnamed,unnamed,unnamed,unnamed,unnamed,unnamed,unnamed,unnamed,unnamed,unnamed,unnamed,unnamed,unnamed,unnamed,unnamed,unnamed,unnamed,unnamed,unnamed,unnamed,unnamed,unnamed,unnamed,unnamed,unnamed,unnamed,unnamed,unnamed,unnamed,unnamed,unnamed,unnamed,unnamed,unnamed,unnamed,unnamed,unnamed,unnamed,unnamed,unnamed,unnamed,unnamed,unnamed,unnamed,unnamed,unnamed,unnamed…	Adm,Apoa1,Apoa2,Bak1,Ccnd1,Cdkn1a,Cebpb,Csnk2a1,Ezh1,F7,Fpgs,Gli1,Gli3,Hgf,Ihh,Mki67,Nnmt,Npm1,Pgf,Ptpn3,Ptpru,Sulf2
GO Biological Process	GO:0061024	membrane organization	80	2.35201e-11	3.02421e-07	3.78027e-09	1.43904	238.353	343	0.0640561	0.0921795	324	3.42779e-05	0.440745	0.00136032	1.30714	143.06	187	755	0.0461273	0.247682	unnamed,unnamed,unnamed,unnamed,unnamed,unnamed,unnamed,unnamed,unnamed,unnamed,unnamed,unnamed,unnamed,unnamed,unnamed,unnamed,unnamed,unnamed,unnamed,unnamed,unnamed,unnamed,unnamed,unnamed,unnamed,unnamed,unnamed,unnamed,unnamed,unnamed,unnamed,unnamed,unnamed,unnamed,unnamed,unnamed,unnamed,unnamed,unnamed,unnamed,unnamed,unnamed,unnamed,unnamed,unnamed,unnamed,unnamed,unnamed,unnamed,unnamed…	A4galt,Abca1,Abca4,Acaa2,Adam8,Adgrb1,Adora1,Afg3l2,Akt2,Amn,Ano7,Anxa2,Arhgap25,Atg7,Atp11a,Atp11b,Atp1b1,Atp1b3,Atp2a2,Atp2c2,Atp8b2,Atp8b3,Atp9a,Azin2,Baiap2,Baiap2l1,Baiap2l2,Bak1,Bax,Bbs1,Bcl2l1,Bloc1s2,Cacna1a,Cacnb3,Camk2a,Catsper1,Cav3,Cd24a,Cdh1,Chmp6,Chmp7,Clec2i,Clu,Cmtm8,Cntn2,Col5a1,Colq,Cstad,Cxcr4,Dchs1,Dlg1,Dlg4,Dnajc11,Doc2b,Doc2g,Dok7,Dpp10,Dysf,Efr3b,Ehd2,Eya2,Ezr,Fcer1g,Frmpd1…
GO Biological Process	GO:0007498	mesoderm development	81	2.48282e-11	3.19241e-07	3.94125e-09	2.05204	50.6812	104	0.0136203	0.0279495	191	9.12807e-07	0.0117369	6.14496e-05	2.04444	21.0327	43	111	0.0106068	0.387387	unnamed,unnamed,unnamed,unnamed,unnamed,unnamed,unnamed,unnamed,unnamed,unnamed,unnamed,unnamed,unnamed,unnamed,unnamed,unnamed,unnamed,unnamed,unnamed,unnamed,unnamed,unnamed,unnamed,unnamed,unnamed,unnamed,unnamed,unnamed,unnamed,unnamed,unnamed,unnamed,unnamed,unnamed,unnamed,unnamed,unnamed,unnamed,unnamed,unnamed,unnamed,unnamed,unnamed,unnamed,unnamed,unnamed,unnamed,unnamed,unnamed,unnamed…	Acvr1,Acvr2b,Bmp4,Bmp7,Churc1,Crb2,Dand5,Dll3,Eomes,Fgf8,Fgfr1,Foxf1,Gpi1,Hmga2,Hnf1a,Inhba,Irx3,Itga3,Kdm6b,Lef1,Lhx2,Macf1,Mesp2,Nf2,Nog,Ovol1,Pofut2,Prkar1a,Rpl38,Scx,Setd2,Smad1,Smad2,Smad3,Tbx3,Tcf15,Tcf7l1,Tead1,Trp63,Vegfa,Wnt11,Wnt3,Zfp36l1
GO Biological Process	GO:0031023	microtubule organizing center organization	82	2.81893e-11	3.62458e-07	4.42021e-09	2.92959	17.7499	52	0.00477019	0.0139747	2927	0.109656	1	0.481708	1.31938	15.1587	20	80	0.0049334	0.25	unnamed,unnamed,unnamed,unnamed,unnamed,unnamed,unnamed,unnamed,unnamed,unnamed,unnamed,unnamed,unnamed,unnamed,unnamed,unnamed,unnamed,unnamed,unnamed,unnamed,unnamed,unnamed,unnamed,unnamed,unnamed,unnamed,unnamed,unnamed,unnamed,unnamed,unnamed,unnamed,unnamed,unnamed,unnamed,unnamed,unnamed,unnamed,unnamed,unnamed,unnamed,unnamed,unnamed,unnamed,unnamed,unnamed,unnamed,unnamed,unnamed,unnamed…	Bcas3,Cep152,Cep250,Cep63,Ckap5,Clasp1,Cntrob,Ctnnb1,Deup1,Golga2,Haus1,Haus8,Ndel1,Nek2,Npm1,Odf2,Slc16a1,Ssx2ip,Tubgcp3,Uvrag
GO Biological Process	GO:0045787	positive regulation of cell cycle	83	2.8246e-11	3.63187e-07	4.37575e-09	1.68033	108.907	183	0.0292682	0.0491803	299	2.29124e-05	0.294608	0.00098531	1.49182	62.3401	93	329	0.0229403	0.282675	unnamed,unnamed,unnamed,unnamed,unnamed,unnamed,unnamed,unnamed,unnamed,unnamed,unnamed,unnamed,unnamed,unnamed,unnamed,unnamed,unnamed,unnamed,unnamed,unnamed,unnamed,unnamed,unnamed,unnamed,unnamed,unnamed,unnamed,unnamed,unnamed,unnamed,unnamed,unnamed,unnamed,unnamed,unnamed,unnamed,unnamed,unnamed,unnamed,unnamed,unnamed,unnamed,unnamed,unnamed,unnamed,unnamed,unnamed,unnamed,unnamed,unnamed…	BC004004,Birc5,Brd4,Ccnd1,Ccnd2,Ccnd3,Ccpg1,Cdc25a,Cdc6,Cdc7,Cdk5r1,Cdkn1a,Cit,Cradd,Crlf3,Dab2ip,Dmrt1,Dtl,Eif4g3,Fam58b,Fam83d,Fgf8,Fgfr1,Fgfr2,Flt3l,Foxg1,Fzd9,Gata4,Gdpd5,Gli1,H2afy,Hes1,Hmga2,Hmgb1,Igf1r,Igf2,Ino80,Kif23,Kif3b,Lef1,Lrp5,Lsm10,Map10,Mapre3,Mdm4,Meis2,Mlxipl,Msx1,Msx2,Mybbp1a,Myog,Nkx3-1,Npm1,Nr2e1,Nusap1,Ovol1,Pdgfb,Pdgfrb,Pebp1,Pim1,Pkn2,Plcb1,Poc1a,Ppp2r5b,Prkca,Prkce,Prox1…
GO Biological Process	GO:0007423	sensory organ development	84	3.84879e-11	4.94878e-07	5.8914e-09	1.38416	294.764	408	0.0792163	0.109648	34	8.43092e-13	1.08405e-08	3.18837e-10	1.6363	111.227	182	587	0.0448939	0.310051	unnamed,unnamed,unnamed,unnamed,unnamed,unnamed,unnamed,unnamed,unnamed,unnamed,unnamed,unnamed,unnamed,unnamed,unnamed,unnamed,unnamed,unnamed,unnamed,unnamed,unnamed,unnamed,unnamed,unnamed,unnamed,unnamed,unnamed,unnamed,unnamed,unnamed,unnamed,unnamed,unnamed,unnamed,unnamed,unnamed,unnamed,unnamed,unnamed,unnamed,unnamed,unnamed,unnamed,unnamed,unnamed,unnamed,unnamed,unnamed,unnamed,unnamed…	Abr,Ache,Acvr2b,Acvrl1,Adamts18,Agtpbp1,Aldh1a2,Aldh1a3,Aqp1,Arhgap35,Arid1a,Atp2b4,Bak1,Bax,Bcl11b,Bfsp2,Bmp4,Bmp6,Bmp7,C1qb,Cacna1c,Cacna1s,Casz1,Ccm2,Cdh1,Cdh23,Cdkn1c,Cdon,Cecr2,Chd7,Clic4,Clic5,Cnga3,Col2a1,Col5a1,Col8a2,Cryaa,Cryba4,Ctnnb1,Cux1,Cxcl14,Cyp26b1,Cytl1,Dchs1,Ddr1,Dicer1,Dio3,Dlg1,Dll1,Ece1,Ephb1,Ephb2,Fbn2,Fgf3,Fgf8,Fgf9,Fgfr1,Fgfr2,Fgfr3,Foxg1,Foxn4,Frs2,Fzd5,Fzd6,Gas1,Gata2,G…
GO Biological Process	GO:1905477	positive regulation of protein localization to membrane	85	4.11759e-11	5.2944e-07	6.2287e-09	2.56184	24.9821	64	0.00671381	0.0171997	1712	0.0329008	1	0.247102	1.46244	15.7271	23	83	0.00567341	0.277108	unnamed,unnamed,unnamed,unnamed,unnamed,unnamed,unnamed,unnamed,unnamed,unnamed,unnamed,unnamed,unnamed,unnamed,unnamed,unnamed,unnamed,unnamed,unnamed,unnamed,unnamed,unnamed,unnamed,unnamed,unnamed,unnamed,unnamed,unnamed,unnamed,unnamed,unnamed,unnamed,unnamed,unnamed,unnamed,unnamed,unnamed,unnamed,unnamed,unnamed,unnamed,unnamed,unnamed,unnamed,unnamed,unnamed,unnamed,unnamed,unnamed,unnamed…	Akt2,Arhgef16,Cdk5r1,Cnpy4,Cnst,Dlg1,Dpp10,Ephb2,Erbb2,Ezr,Fyn,Itga3,Itgb1bp1,Kcnb1,Lrp4,Musk,Necab2,Nkd2,Prkci,Rab11a,Ramp3,Rangrf,Sh3glb1
GO Biological Process	GO:0051726	regulation of cell cycle	86	4.20301e-11	5.40424e-07	6.284e-09	1.36729	317.416	434	0.0853039	0.116635	170	3.45245e-07	0.00443915	2.61127e-05	1.34183	178.114	239	940	0.0589541	0.254255	unnamed,unnamed,unnamed,unnamed,unnamed,unnamed,unnamed,unnamed,unnamed,unnamed,unnamed,unnamed,unnamed,unnamed,unnamed,unnamed,unnamed,unnamed,unnamed,unnamed,unnamed,unnamed,unnamed,unnamed,unnamed,unnamed,unnamed,unnamed,unnamed,unnamed,unnamed,unnamed,unnamed,unnamed,unnamed,unnamed,unnamed,unnamed,unnamed,unnamed,unnamed,unnamed,unnamed,unnamed,unnamed,unnamed,unnamed,unnamed,unnamed,unnamed…	Adarb1,Afap1l2,Alox8,Apbb2,Arntl,Atp2b4,Axin2,BC004004,Bak1,Bax,Bcl2l1,Bin1,Birc5,Blm,Bmp4,Bmp7,Brd4,Brd7,Brinp2,Btrc,Cables1,Camk2n1,Ccnd1,Ccnd2,Ccnd3,Ccne1,Ccne2,Ccnf,Ccpg1,Ccsap,Cdc14b,Cdc25a,Cdc5l,Cdc6,Cdc7,Cdk5r1,Cdk5rap3,Cdk6,Cdkl1,Cdkn1a,Cdkn1c,Cdkn3,Cep63,Cep85,Cit,Cradd,Crlf3,Ctdspl,Ctnnb1,Cyld,Dab2ip,Dact1,Dgkz,Dicer1,Dlg1,Dmrt1,Dtl,Dusp1,Dync1h1,E2f2,Eif4g3,Ercc2,Ern1,Fam58b,Fam83d,Fan…
GO Biological Process	GO:0006417	regulation of translation	87	4.31828e-11	5.55244e-07	6.38211e-09	1.7849	82.9178	148	0.0222838	0.0397742	2275	0.0659057	1	0.372491	1.17986	62.7191	74	331	0.0182536	0.223565	unnamed,unnamed,unnamed,unnamed,unnamed,unnamed,unnamed,unnamed,unnamed,unnamed,unnamed,unnamed,unnamed,unnamed,unnamed,unnamed,unnamed,unnamed,unnamed,unnamed,unnamed,unnamed,unnamed,unnamed,unnamed,unnamed,unnamed,unnamed,unnamed,unnamed,unnamed,unnamed,unnamed,unnamed,unnamed,unnamed,unnamed,unnamed,unnamed,unnamed,unnamed,unnamed,unnamed,unnamed,unnamed,unnamed,unnamed,unnamed,unnamed,unnamed…	Adar,Akt2,Barhl2,Bcdin3d,Bmp4,Btg2,Cnot8,Cpeb1,Ctif,Dapk1,Ddx6,Dhx9,Dicer1,Eefsec,Eif4g2,Eif4g3,Enc1,Erbb2,Fmr1,Foxo3,Gapdh,Gcn1l1,Gemin5,Grb7,Habp4,Igfbp5,Ilf3,Kbtbd8,Khdrbs1,Klhl25,Krt17,Lrpprc,Lsm14a,Mael,Mapk3,Mknk1,Mtg2,Nanos2,Nck2,Ncor2,Neurl1a,Npm1,Pa2g4,Pink1,Piwil1,Ppp1r15b,Ptk2b,Qk,Rbm8a,Rbms3,Rpl10-ps3,Rpl38,Rplp1,Rxra,Samd4,Sox4,Spout1,Stat3,Tars2,Tcof1,Thbs1,Tnrc6b,Tnrc6c,Trim71,Tsfm…
GO Biological Process	GO:0046903	secretion	88	4.44913e-11	5.72069e-07	6.50079e-09	1.54599	157.827	244	0.0424153	0.0655738	197	1.15654e-06	0.0148708	7.54863e-05	1.46843	90.5731	133	478	0.0328071	0.278243	unnamed,unnamed,unnamed,unnamed,unnamed,unnamed,unnamed,unnamed,unnamed,unnamed,unnamed,unnamed,unnamed,unnamed,unnamed,unnamed,unnamed,unnamed,unnamed,unnamed,unnamed,unnamed,unnamed,unnamed,unnamed,unnamed,unnamed,unnamed,unnamed,unnamed,unnamed,unnamed,unnamed,unnamed,unnamed,unnamed,unnamed,unnamed,unnamed,unnamed,unnamed,unnamed,unnamed,unnamed,unnamed,unnamed,unnamed,unnamed,unnamed,unnamed…	Abca1,Abcc3,Abcc4,Acvr2b,Adm,Agxt,Anxa2,Apba1,Aprt,Aqp1,Arfgap3,Brsk2,Cacna1a,Cacna1b,Cacna1c,Cbln1,Ccl19,Ccnd1,Ccr7,Cd27,Cga,Chil1,Coro1a,Cplx2,Cplx4,Creb1,Creb3l1,Crhbp,Crhr1,Csf2,Ddr1,Dgki,Doc2b,Doc2g,Eng,Erp29,Exoc7,Fam129b,Fcer1g,Foxb1,Foxp1,Furin,Ghrhr,Ghsr,Golph3,Gpam,Guca2b,Hap1,Hck,Hif1a,Hk2,Hmgb1,Hnf1a,Hrh2,Inhba,Itgb6,Kalrn,Kcnb1,Kcnma1,Lat,Lat2,Lax1,Lep,Llgl1,Lmf1,Mertk,Myh10,Myo1f,My…
GO Biological Process	GO:0040008	regulation of growth	89	4.88906e-11	6.28636e-07	7.06333e-09	1.41811	251.743	357	0.0676548	0.0959419	86	2.68991e-10	3.45869e-06	4.02173e-08	1.53406	119.943	184	633	0.0453873	0.290679	unnamed,unnamed,unnamed,unnamed,unnamed,unnamed,unnamed,unnamed,unnamed,unnamed,unnamed,unnamed,unnamed,unnamed,unnamed,unnamed,unnamed,unnamed,unnamed,unnamed,unnamed,unnamed,unnamed,unnamed,unnamed,unnamed,unnamed,unnamed,unnamed,unnamed,unnamed,unnamed,unnamed,unnamed,unnamed,unnamed,unnamed,unnamed,unnamed,unnamed,unnamed,unnamed,unnamed,unnamed,unnamed,unnamed,unnamed,unnamed,unnamed,unnamed…	Acacb,Acvrl1,Adipor1,Afg3l2,Alox8,Ankrd26,Apbb2,Atrn,Barhl2,Bcl6,Bmp10,Bmp4,Cacna1c,Cacna2d2,Cav3,Cd38,Cd81,Cda,Cdh4,Cdk5r1,Cdkn1a,Cga,Chd7,Cish,Clstn1,Colq,Cpne5,Cpne6,Crabp2,Creb1,Creb3,Crlf3,Cryaa,Csf1,Csf2rb,Csnk2a1,Ctdp1,Cttn,Cxcl16,Cyr61,Dab2ip,Ddr1,Dio3,Disc1,Dlg1,Dll1,Dmap1,Efna5,Eif4g2,Epha7,Erbb2,Esm1,Ezr,F2,Fgf8,Fgf9,Fgfr1,Fgfr2,Fgfr3,Flcn,Foxp1,Fstl4,Fto,Fxn,Fxyd2,Gas1,Gata4,Gh,Ghrhr,…
GO Biological Process	GO:0042347	negative regulation of NF-kappaB import into nucleus	90	5.00514e-11	6.43561e-07	7.15068e-09	5.06614	5.13211	26	0.00137923	0.00698737	1138	0.00855871	1	0.0967029	2.63875	2.65277	7	14	0.00172669	0.5	unnamed,unnamed,unnamed,unnamed,unnamed,unnamed,unnamed,unnamed,unnamed,unnamed,unnamed,unnamed,unnamed,unnamed,unnamed,unnamed,unnamed,unnamed,unnamed,unnamed,unnamed,unnamed,unnamed,unnamed,unnamed,unnamed	Cyld,Fbxw11,Litaf,Ppm1a,Ppm1b,Uaca,Zc3h12a
GO Biological Process	GO:0001817	regulation of cytokine production	91	5.72554e-11	7.3619e-07	8.09e-09	1.52097	169.628	258	0.0455868	0.0693362	479	0.000266333	1	0.00714928	1.30794	109.332	143	577	0.0352738	0.247834	unnamed,unnamed,unnamed,unnamed,unnamed,unnamed,unnamed,unnamed,unnamed,unnamed,unnamed,unnamed,unnamed,unnamed,unnamed,unnamed,unnamed,unnamed,unnamed,unnamed,unnamed,unnamed,unnamed,unnamed,unnamed,unnamed,unnamed,unnamed,unnamed,unnamed,unnamed,unnamed,unnamed,unnamed,unnamed,unnamed,unnamed,unnamed,unnamed,unnamed,unnamed,unnamed,unnamed,unnamed,unnamed,unnamed,unnamed,unnamed,unnamed,unnamed…	Adam8,Afap1l2,Agpat2,Akap8,Alox8,Apoa1,Apoa2,Arid5a,Arrb1,Bcl6,Bpi,Cadm1,Ccl19,Ccr7,Cd2,Cd244,Cd24a,Cd27,Cd276,Cd34,Cd3e,Cd40,Cd46,Cd74,Cd83,Cebpb,Cidea,Clec2i,Clu,Cmklr1,Creb1,Csf1r,Csf2,Cx3cl1,Dhx58,Dhx9,Dll1,Errfi1,Ezr,F2,Fadd,Fbln1,Fcer1g,Fcnb,Fgfr1,Fgfr4,Foxj1,Foxp1,Furin,Fzd5,Gapdh,Gata4,Gba,Ghsr,Gpam,Gpsm3,Gsdmd,Hgf,Hif1a,Hmgb1,Hspb1,Il12b,Il17b,Il17c,Il17ra,Il17rc,Il1r2,Il6ra,Inhbb,Inpp5d…
GO Biological Process	GO:0010842	retina layer formation	92	5.7357e-11	7.37496e-07	8.01626e-09	2.87027	18.1167	52	0.00486878	0.0139747	2862	0.106261	1	0.477395	1.67921	4.16864	7	22	0.00172669	0.318182	unnamed,unnamed,unnamed,unnamed,unnamed,unnamed,unnamed,unnamed,unnamed,unnamed,unnamed,unnamed,unnamed,unnamed,unnamed,unnamed,unnamed,unnamed,unnamed,unnamed,unnamed,unnamed,unnamed,unnamed,unnamed,unnamed,unnamed,unnamed,unnamed,unnamed,unnamed,unnamed,unnamed,unnamed,unnamed,unnamed,unnamed,unnamed,unnamed,unnamed,unnamed,unnamed,unnamed,unnamed,unnamed,unnamed,unnamed,unnamed,unnamed,unnamed…	Foxn4,Irx6,Lhx1,Megf11,Sdk1,Sdk2,Tspan12
GO Biological Process	GO:0048562	embryonic organ morphogenesis	93	5.91098e-11	7.60033e-07	8.1724e-09	1.53355	162.368	249	0.0436356	0.0669175	83	2.25037e-10	2.89353e-06	3.48618e-08	1.78137	60.0663	107	317	0.0263937	0.337539	unnamed,unnamed,unnamed,unnamed,unnamed,unnamed,unnamed,unnamed,unnamed,unnamed,unnamed,unnamed,unnamed,unnamed,unnamed,unnamed,unnamed,unnamed,unnamed,unnamed,unnamed,unnamed,unnamed,unnamed,unnamed,unnamed,unnamed,unnamed,unnamed,unnamed,unnamed,unnamed,unnamed,unnamed,unnamed,unnamed,unnamed,unnamed,unnamed,unnamed,unnamed,unnamed,unnamed,unnamed,unnamed,unnamed,unnamed,unnamed,unnamed,unnamed…	Abr,Acvr1,Aldh1a2,Aldh1a3,Alx3,Alx4,Arid1a,Bmp4,Bmp7,Cdh23,Cfc1,Chd7,Chst11,Clic5,Col2a1,Crb2,Cryaa,Ctnnb1,Dlg1,Dll1,Dlx2,Dscaml1,Efna1,Eng,Ephb2,Fbn2,Fgf3,Fgf8,Fgf9,Fgfr1,Fgfr2,Foxe1,Foxf1,Foxg1,Foxn4,Frs2,Fzd5,Fzd6,Gas1,Gata2,Gata4,Gbx2,Gja1,Gli1,Gli2,Gli3,Grhl2,Grhl3,Hes1,Hif1a,Hoxa6,Ift140,Ift52,Ihh,Irx5,Kcnq4,Lbx1,Lhx1,Lrig1,Mafb,Mapk3,Mdfi,Megf8,Men1,Mfsd7b,Mical2,Mmp14,Msx1,Myo15,Naglu,Nds…
GO Biological Process	GO:0040012	regulation of locomotion	94	5.96315e-11	7.66741e-07	8.15682e-09	1.34428	349.628	470	0.0939608	0.12631	13	6.48797e-17	8.34223e-13	6.4171e-14	1.6214	157.271	255	830	0.0629008	0.307229	unnamed,unnamed,unnamed,unnamed,unnamed,unnamed,unnamed,unnamed,unnamed,unnamed,unnamed,unnamed,unnamed,unnamed,unnamed,unnamed,unnamed,unnamed,unnamed,unnamed,unnamed,unnamed,unnamed,unnamed,unnamed,unnamed,unnamed,unnamed,unnamed,unnamed,unnamed,unnamed,unnamed,unnamed,unnamed,unnamed,unnamed,unnamed,unnamed,unnamed,unnamed,unnamed,unnamed,unnamed,unnamed,unnamed,unnamed,unnamed,unnamed,unnamed…	Abhd2,Abr,Ackr3,Acvr1,Acvrl1,Adam8,Adarb1,Adgrb1,Adipor1,Adora1,Akt2,Angpt4,Angptl3,Apoh,Aqp1,Arap3,Arhgap5,Arid2,Artn,Atoh8,Bbs1,Bcar1,Bcas3,Bmp10,Bmp4,Bmp7,Bst1,Bves,Camk1d,Catsper1,Ccl19,Ccl21a,Ccl24,Ccl27b,Ccl28,Ccr4,Ccr7,Ccsap,Cd40,Cd74,Cd81,Cdh1,Cdh13,Cfap20,Chrm4,Clasp1,Clic4,Cmklr1,Col18a1,Col1a1,Col3a1,Coro1a,Coro1c,Creb3,Csf1,Csf1r,Ctnna1,Ctsh,Cx3cl1,Cxcl12,Cxcl14,Cxcl16,Cxcr2,Cxcr4,Cyr…
GO Biological Process	GO:0007006	mitochondrial membrane organization	95	6.95347e-11	8.94077e-07	9.41133e-09	2.62077	22.8941	60	0.00615266	0.0161247	1170	0.00889991	1	0.0978077	1.56585	17.243	27	91	0.00666009	0.296703	unnamed,unnamed,unnamed,unnamed,unnamed,unnamed,unnamed,unnamed,unnamed,unnamed,unnamed,unnamed,unnamed,unnamed,unnamed,unnamed,unnamed,unnamed,unnamed,unnamed,unnamed,unnamed,unnamed,unnamed,unnamed,unnamed,unnamed,unnamed,unnamed,unnamed,unnamed,unnamed,unnamed,unnamed,unnamed,unnamed,unnamed,unnamed,unnamed,unnamed,unnamed,unnamed,unnamed,unnamed,unnamed,unnamed,unnamed,unnamed,unnamed,unnamed…	Acaa2,Afg3l2,Bak1,Bax,Bcl2l1,Bloc1s2,Camk2a,Cstad,Dnajc11,Eya2,Fzd9,Hk2,Hspa4,Ier3,Naif1,Oma1,Opa1,Plekhf1,Ppif,Sh3glb1,Slc9a1,Spg7,Stat3,Stpg1,Timm13,Timm22,Tomm20
GO Biological Process	GO:0045165	cell fate commitment	96	7.37286e-11	9.48003e-07	9.87503e-09	1.58	138.608	219	0.0372502	0.0588552	48	3.94363e-12	5.07072e-08	1.0564e-09	1.98708	46.8024	93	247	0.0229403	0.376518	unnamed,unnamed,unnamed,unnamed,unnamed,unnamed,unnamed,unnamed,unnamed,unnamed,unnamed,unnamed,unnamed,unnamed,unnamed,unnamed,unnamed,unnamed,unnamed,unnamed,unnamed,unnamed,unnamed,unnamed,unnamed,unnamed,unnamed,unnamed,unnamed,unnamed,unnamed,unnamed,unnamed,unnamed,unnamed,unnamed,unnamed,unnamed,unnamed,unnamed,unnamed,unnamed,unnamed,unnamed,unnamed,unnamed,unnamed,unnamed,unnamed,unnamed…	Acvr1,Barhl2,Bcl11b,Bmp4,Casz1,Cdon,Cebpb,Chd5,Ctnnb1,Ctr9,Cyld,Cyp26b1,Dbx1,Dll1,Dll3,Dll4,Dlx2,Dmrt3,Dock7,Eomes,Epas1,Epop,Fgf8,Fgfr2,Fgfr3,Foxg1,Foxn4,Gas1,Gata2,Gata4,Gbx1,Gcm1,Gli2,Gli3,Hes1,Ihh,Jag2,Kdm6b,Lbx1,Lhx3,Lhx6,Men1,Myl2,Myt1l,Nkx2-5,Nkx6-1,Nkx6-2,Notch3,Nr2e1,Ntf3,Olig1,Olig2,Onecut1,Pax6,Pax7,Pitx1,Prickle2,Prox1,Psen2,Ptch2,Rbpj,Ror2,Rora,Runx1,Runx2,Smad1,Smad2,Smad5,Smarca4,S…
GO Biological Process	GO:0048592	eye morphogenesis	97	7.89679e-11	1.01537e-06	1.04677e-08	1.70644	97.2786	166	0.0261431	0.0446117	129	2.43163e-08	0.000312659	2.42371e-06	1.97502	30.8858	61	163	0.0150469	0.374233	unnamed,unnamed,unnamed,unnamed,unnamed,unnamed,unnamed,unnamed,unnamed,unnamed,unnamed,unnamed,unnamed,unnamed,unnamed,unnamed,unnamed,unnamed,unnamed,unnamed,unnamed,unnamed,unnamed,unnamed,unnamed,unnamed,unnamed,unnamed,unnamed,unnamed,unnamed,unnamed,unnamed,unnamed,unnamed,unnamed,unnamed,unnamed,unnamed,unnamed,unnamed,unnamed,unnamed,unnamed,unnamed,unnamed,unnamed,unnamed,unnamed,unnamed…	Agtpbp1,Aldh1a3,Aqp1,Arid1a,Bak1,Bax,Bmp4,Bmp7,Casz1,Cdon,Cnga3,Col5a1,Col8a2,Cryaa,Ctnnb1,Dio3,Dll1,Ephb1,Ephb2,Fbn2,Fgfr3,Foxn4,Frs2,Fzd5,Gas1,Gli3,Hif1a,Hmgn1,Ihh,Irx5,Irx6,Lhx1,Lrp5,Megf11,Meis1,Naglu,Nectin1,Nr2e3,Ntrk2,Pax6,Pdgfb,Prkci,Prox1,Prox2,Rarb,Sdk1,Sdk2,Six3,Sox2,Sox9,Sp3,Stat3,Tbx2,Tdrd7,Tenm3,Thy1,Trpm1,Tspan12,Ttc8,Vegfa,Vsx2
GO Biological Process	GO:1905330	regulation of morphogenesis of an epithelium	98	8.34195e-11	1.07261e-06	1.0945e-08	1.92392	60.2935	116	0.0162036	0.0311744	321	3.25647e-05	0.418717	0.00130442	1.87112	20.8432	39	110	0.00962013	0.354546	unnamed,unnamed,unnamed,unnamed,unnamed,unnamed,unnamed,unnamed,unnamed,unnamed,unnamed,unnamed,unnamed,unnamed,unnamed,unnamed,unnamed,unnamed,unnamed,unnamed,unnamed,unnamed,unnamed,unnamed,unnamed,unnamed,unnamed,unnamed,unnamed,unnamed,unnamed,unnamed,unnamed,unnamed,unnamed,unnamed,unnamed,unnamed,unnamed,unnamed,unnamed,unnamed,unnamed,unnamed,unnamed,unnamed,unnamed,unnamed,unnamed,unnamed…	Ajap1,Bmp4,Bmp7,Cav3,Cdh1,Clasp1,Ctnnb1,Dact1,Etv4,Fgf1,Fgfr1,Fgfr2,Fzd6,Gdnf,Grhl3,Hgf,Lhx1,Lif,Nkd1,Nog,Numb,Pax8,Pdgfa,Ror2,Rreb1,Rxra,Ryk,Sall1,Sapcd2,Sox9,Sulf1,Tbx2,Vegfa,Wnt11,Wnt2b,Wnt4,Wnt7b,Wnt9b,Znrf3
GO Biological Process	GO:0034330	cell junction organization	99	1.23006e-10	1.58161e-06	1.59759e-08	1.98487	52.9002	105	0.0142167	0.0282182	184	7.66779e-07	0.00985925	5.35829e-05	1.90277	27.8541	53	147	0.0130735	0.360544	unnamed,unnamed,unnamed,unnamed,unnamed,unnamed,unnamed,unnamed,unnamed,unnamed,unnamed,unnamed,unnamed,unnamed,unnamed,unnamed,unnamed,unnamed,unnamed,unnamed,unnamed,unnamed,unnamed,unnamed,unnamed,unnamed,unnamed,unnamed,unnamed,unnamed,unnamed,unnamed,unnamed,unnamed,unnamed,unnamed,unnamed,unnamed,unnamed,unnamed,unnamed,unnamed,unnamed,unnamed,unnamed,unnamed,unnamed,unnamed,unnamed,unnamed…	Afdn,Ccm2,Cd177,Cdh1,Cdh5,Cgn,Cldn3,Cntnap1,Col17a1,Csf1r,Ctnna1,Ctnnb1,Cttn,Dlg1,Dlg5,Flcn,Gja1,Gjd3,Grhl1,Grhl2,Itga5,Itgb4,Jup,Kifc3,Lamc1,Micall2,Mtss1,Nectin1,Nf2,Nfasc,Numb,Numbl,Pard3,Pkn2,Pkp3,Plekha7,Prkca,Prkci,Ptk2b,Ptprk,Rassf8,Rhod,Smad3,Smad7,Src,Tgfb2,Thy1,Tns1,Vcl,Vmp1,Whamm,Wnt11,Zfp703
GO Biological Process	GO:0031122	cytoplasmic microtubule organization	100	1.33261e-10	1.71347e-06	1.71347e-08	3.70063	9.45786	35	0.00254175	0.00940607	4678	0.244143	1	0.671054	1.26201	8.71624	11	46	0.00271337	0.23913	unnamed,unnamed,unnamed,unnamed,unnamed,unnamed,unnamed,unnamed,unnamed,unnamed,unnamed,unnamed,unnamed,unnamed,unnamed,unnamed,unnamed,unnamed,unnamed,unnamed,unnamed,unnamed,unnamed,unnamed,unnamed,unnamed,unnamed,unnamed,unnamed,unnamed,unnamed,unnamed,unnamed,unnamed,unnamed	Cav3,Ccdc13,Ccdc88c,Clasp1,Dlg1,Dync1h1,Ezr,Map10,Rab11a,Slk,Tubgcp3
GO Biological Process	GO:0060998	regulation of dendritic spine development	101	1.39215e-10	1.79003e-06	1.77231e-08	2.24968	34.6715	78	0.0093178	0.0209621	714	0.00165937	1	0.0298826	1.83913	12.5059	23	66	0.00567341	0.348485	unnamed,unnamed,unnamed,unnamed,unnamed,unnamed,unnamed,unnamed,unnamed,unnamed,unnamed,unnamed,unnamed,unnamed,unnamed,unnamed,unnamed,unnamed,unnamed,unnamed,unnamed,unnamed,unnamed,unnamed,unnamed,unnamed,unnamed,unnamed,unnamed,unnamed,unnamed,unnamed,unnamed,unnamed,unnamed,unnamed,unnamed,unnamed,unnamed,unnamed,unnamed,unnamed,unnamed,unnamed,unnamed,unnamed,unnamed,unnamed,unnamed,unnamed…	Baiap2,Camk1,Cdk5r1,Cux2,Disc1,Dlg5,Eef2k,Efna1,Fmr1,Foxo6,Fstl4,Kalrn,Lpar1,Lrp8,Neurl1a,Ngef,Ptprs,Reln,Sdk1,Sipa1l1,Srcin1,Ube3a,Zmynd8
GO Biological Process	GO:0045087	innate immune response	102	1.43404e-10	1.84388e-06	1.80773e-08	1.66898	104.256	174	0.0280182	0.0467616	2943	0.112009	1	0.489368	1.11261	101.563	113	536	0.0278737	0.210821	unnamed,unnamed,unnamed,unnamed,unnamed,unnamed,unnamed,unnamed,unnamed,unnamed,unnamed,unnamed,unnamed,unnamed,unnamed,unnamed,unnamed,unnamed,unnamed,unnamed,unnamed,unnamed,unnamed,unnamed,unnamed,unnamed,unnamed,unnamed,unnamed,unnamed,unnamed,unnamed,unnamed,unnamed,unnamed,unnamed,unnamed,unnamed,unnamed,unnamed,unnamed,unnamed,unnamed,unnamed,unnamed,unnamed,unnamed,unnamed,unnamed,unnamed…	A230050P20Rik,Adar,Adgrb1,Akap8,Aqp4,Arid5a,Blk,Bpifb3,C1qa,C1qb,C1ra,C1rb,C1s2,C4b,Ccl19,Ccl21a,Ccl21b,Ccl22,Ccl24,Cd244,Cd24a,Cd40,Coro1a,Csf1,Csf1r,Cx3cl1,Cxcl16,Cyld,Dab2ip,Dapk1,Defb19,Defb45,Dhx58,Dhx9,Fadd,Fcer1g,Fcnb,Fyn,Gapdh,Gch1,Gm10591,Gm13304,Gm21541,Gm2564,Grap,Grap2,Gsdmd,H60b,Hck,Hmgb1,Ifitm3,Ifnar2,Ifnk,Ifnlr1,Ikbkb,Il12b,Il34,Irf5,Irf8,Irgm1,Krt1,Lbp,Lck,Lcn2,Ly86,Mst1r,Naip6,Nf…
GO Biological Process	GO:0090068	positive regulation of cell cycle process	103	1.5965e-10	2.05278e-06	1.99299e-08	1.8037	74.846	135	0.0201145	0.0362806	467	0.0002293	1	0.00631336	1.52515	41.3074	63	218	0.0155402	0.288991	unnamed,unnamed,unnamed,unnamed,unnamed,unnamed,unnamed,unnamed,unnamed,unnamed,unnamed,unnamed,unnamed,unnamed,unnamed,unnamed,unnamed,unnamed,unnamed,unnamed,unnamed,unnamed,unnamed,unnamed,unnamed,unnamed,unnamed,unnamed,unnamed,unnamed,unnamed,unnamed,unnamed,unnamed,unnamed,unnamed,unnamed,unnamed,unnamed,unnamed,unnamed,unnamed,unnamed,unnamed,unnamed,unnamed,unnamed,unnamed,unnamed,unnamed…	Birc5,Brd4,Ccnd1,Ccnd2,Cdc25a,Cdc6,Cdc7,Cdk5r1,Cdkn1a,Cit,Cradd,Crlf3,Dab2ip,Dmrt1,Dtl,Eif4g3,Fam83d,Fgf8,Fgfr1,Gli1,H2afy,Hmga2,Igf1r,Igf2,Ino80,Kif23,Kif3b,Lef1,Lrp5,Lsm10,Map10,Msx1,Msx2,Mybbp1a,Myog,Npm1,Nusap1,Pdgfb,Pdgfrb,Pebp1,Pkn2,Plcb1,Poc1a,Ppp2r5b,Prkce,Rab11a,Rab11fip4,Racgap1,Rad51b,Ripor2,Rptor,Sirt2,Smarcd3,Sox4,Sstr5,Svil,Tas1r2,Tert,Topaz1,Trp63,Trp73,Wdr11,Wnt4
GO Biological Process	GO:0003407	neural retina development	104	1.96659e-10	2.52864e-06	2.43138e-08	2.14705	39.5892	85	0.0106394	0.0228433	622	0.000966807	1	0.0199859	1.93508	11.369	22	60	0.00542674	0.366667	unnamed,unnamed,unnamed,unnamed,unnamed,unnamed,unnamed,unnamed,unnamed,unnamed,unnamed,unnamed,unnamed,unnamed,unnamed,unnamed,unnamed,unnamed,unnamed,unnamed,unnamed,unnamed,unnamed,unnamed,unnamed,unnamed,unnamed,unnamed,unnamed,unnamed,unnamed,unnamed,unnamed,unnamed,unnamed,unnamed,unnamed,unnamed,unnamed,unnamed,unnamed,unnamed,unnamed,unnamed,unnamed,unnamed,unnamed,unnamed,unnamed,unnamed…	Atp2b4,Casz1,Cnga3,Dio3,Foxn4,Gpm6a,Ihh,Irx5,Irx6,Lhx1,Megf11,Rab11fip4,Sdk1,Sdk2,Slc17a7,Smarcd3,Sox9,Tgfb2,Thy1,Tspan12,Ttc8,Vsx2
GO Biological Process	GO:1903078	positive regulation of protein localization to plasma membrane	105	2.37049e-10	3.04798e-06	2.90284e-08	3.01684	14.9163	45	0.00400867	0.0120935	2333	0.0702155	1	0.386983	1.52461	8.52676	13	45	0.00320671	0.288889	unnamed,unnamed,unnamed,unnamed,unnamed,unnamed,unnamed,unnamed,unnamed,unnamed,unnamed,unnamed,unnamed,unnamed,unnamed,unnamed,unnamed,unnamed,unnamed,unnamed,unnamed,unnamed,unnamed,unnamed,unnamed,unnamed,unnamed,unnamed,unnamed,unnamed,unnamed,unnamed,unnamed,unnamed,unnamed,unnamed,unnamed,unnamed,unnamed,unnamed,unnamed,unnamed,unnamed,unnamed,unnamed	Arhgef16,Cnpy4,Cnst,Dlg1,Dpp10,Ephb2,Ezr,Itga3,Nkd2,Prkci,Rab11a,Ramp3,Rangrf
GO Biological Process	GO:1904783	positive regulation of NMDA glutamate receptor activity	106	2.4073e-10	3.09531e-06	2.9201e-08	24.4817	0.367621	9	9.87963e-05	0.00241871	3728	0.189483	1	0.653535	5.2775	0.189483	1	1	0.00024667	1	unnamed,unnamed,unnamed,unnamed,unnamed,unnamed,unnamed,unnamed,unnamed	Ephb2
GO Biological Process	GO:0099557	trans-synaptic signaling by trans-synaptic complex, modulating synaptic transmission	106	2.4073e-10	3.09531e-06	2.9201e-08	24.4817	0.367621	9	9.87963e-05	0.00241871	3728	0.189483	1	0.653535	5.2775	0.189483	1	1	0.00024667	1	unnamed,unnamed,unnamed,unnamed,unnamed,unnamed,unnamed,unnamed,unnamed	Ephb2
GO Biological Process	GO:1904782	negative regulation of NMDA glutamate receptor activity	106	2.4073e-10	3.09531e-06	2.9201e-08	24.4817	0.367621	9	9.87963e-05	0.00241871	3728	0.189483	1	0.653535	5.2775	0.189483	1	1	0.00024667	1	unnamed,unnamed,unnamed,unnamed,unnamed,unnamed,unnamed,unnamed,unnamed	Ephb2
GO Biological Process	GO:0060840	artery development	109	2.68362e-10	3.4506e-06	3.16569e-08	1.97815	51.5633	102	0.0138574	0.027412	95	5.0632e-10	6.51026e-06	6.8529e-08	2.52147	17.0535	43	90	0.0106068	0.477778	unnamed,unnamed,unnamed,unnamed,unnamed,unnamed,unnamed,unnamed,unnamed,unnamed,unnamed,unnamed,unnamed,unnamed,unnamed,unnamed,unnamed,unnamed,unnamed,unnamed,unnamed,unnamed,unnamed,unnamed,unnamed,unnamed,unnamed,unnamed,unnamed,unnamed,unnamed,unnamed,unnamed,unnamed,unnamed,unnamed,unnamed,unnamed,unnamed,unnamed,unnamed,unnamed,unnamed,unnamed,unnamed,unnamed,unnamed,unnamed,unnamed,unnamed…	Acvr2b,Acvrl1,Angptl3,Arid2,Bmp4,Chd7,Cntrl,Col3a1,Ctnnb1,Cxcr4,Dll4,Eng,Fgf8,Foxf1,Gli3,Hectd1,Hes1,Kif7,Ltbp1,Luzp1,Myh10,Mylk,Ndst1,Ngfr,Nkx3-1,Nog,Notch3,Nrp1,Pde2a,Pdgfrb,Prox1,Prrx2,Rbpj,Smad6,Smad7,Smarca4,Sox4,Tab1,Tbx2,Tgfb2,Vegfa,Wnt11,Zmiz1
GO Biological Process	GO:0030334	regulation of cell migration	110	3.02313e-10	3.88715e-06	3.53377e-08	1.35069	315.394	426	0.0847607	0.114485	17	3.53689e-16	4.54774e-12	2.67514e-13	1.65612	135.86	225	717	0.0555007	0.313808	unnamed,unnamed,unnamed,unnamed,unnamed,unnamed,unnamed,unnamed,unnamed,unnamed,unnamed,unnamed,unnamed,unnamed,unnamed,unnamed,unnamed,unnamed,unnamed,unnamed,unnamed,unnamed,unnamed,unnamed,unnamed,unnamed,unnamed,unnamed,unnamed,unnamed,unnamed,unnamed,unnamed,unnamed,unnamed,unnamed,unnamed,unnamed,unnamed,unnamed,unnamed,unnamed,unnamed,unnamed,unnamed,unnamed,unnamed,unnamed,unnamed,unnamed…	Abhd2,Abr,Ackr3,Acvr1,Acvrl1,Adam8,Adarb1,Adgrb1,Adipor1,Adora1,Akt2,Angpt4,Angptl3,Apoh,Aqp1,Arap3,Arhgap5,Arid2,Atoh8,Bcar1,Bcas3,Bmp10,Bmp4,Bmp7,Bst1,Camk1d,Ccl19,Ccl21a,Ccl24,Ccl27b,Ccl28,Ccr7,Cd40,Cd74,Cdh1,Cdh13,Clasp1,Clic4,Cmklr1,Col18a1,Col1a1,Col3a1,Coro1a,Coro1c,Creb3,Csf1,Csf1r,Ctsh,Cx3cl1,Cxcl12,Cxcl14,Cxcl16,Cxcr2,Cxcr4,Cyr61,Dab2ip,Dapk2,Dcn,Dlg5,Dll4,Dock1,Dock7,Dpep1,Drd1,Edn2,Ef…
GO Biological Process	GO:0007346	regulation of mitotic cell cycle	111	3.03367e-10	3.90069e-06	3.51414e-08	1.5062	165.317	249	0.0444281	0.0669175	543	0.000435155	1	0.0103043	1.31938	94.7418	125	500	0.0308337	0.25	unnamed,unnamed,unnamed,unnamed,unnamed,unnamed,unnamed,unnamed,unnamed,unnamed,unnamed,unnamed,unnamed,unnamed,unnamed,unnamed,unnamed,unnamed,unnamed,unnamed,unnamed,unnamed,unnamed,unnamed,unnamed,unnamed,unnamed,unnamed,unnamed,unnamed,unnamed,unnamed,unnamed,unnamed,unnamed,unnamed,unnamed,unnamed,unnamed,unnamed,unnamed,unnamed,unnamed,unnamed,unnamed,unnamed,unnamed,unnamed,unnamed,unnamed…	Afap1l2,Bcl2l1,Birc5,Blm,Bmp4,Bmp7,Brd4,Brd7,Brinp2,Ccnd1,Ccnd2,Ccsap,Cdc14b,Cdc6,Cdc7,Cdk5rap3,Cdk6,Cdkn1a,Cdkn1c,Cdkn3,Cep85,Cit,Cradd,Ctdspl,Ctnnb1,Cyld,Dact1,Dgkz,Dlg1,Dmrt1,Dtl,Dusp1,Dync1h1,Ercc2,Fanci,Fgf8,Fgfr1,Fgfr2,Fgfr3,Foxg1,Foxn3,Gas1,Gjc2,Gm7334,Gpr132,H2afy,Hes1,Hmga2,Hmgb1,Ier3,Igf1r,Igf2,Ino80,Kank2,Kntc1,Lrp5,Lsm10,Mad1l1,Map2k5,Map2k6,Map3k1,Map3k14,Map3k4,Map4k4,Mcidas,Meis2,M…
GO Biological Process	GO:0061180	mammary gland epithelium development	112	3.18617e-10	4.09677e-06	3.65783e-08	2.12489	40.002	85	0.0107504	0.0228433	357	5.61986e-05	0.722602	0.0020241	2.09548	12.8849	27	68	0.00666009	0.397059	unnamed,unnamed,unnamed,unnamed,unnamed,unnamed,unnamed,unnamed,unnamed,unnamed,unnamed,unnamed,unnamed,unnamed,unnamed,unnamed,unnamed,unnamed,unnamed,unnamed,unnamed,unnamed,unnamed,unnamed,unnamed,unnamed,unnamed,unnamed,unnamed,unnamed,unnamed,unnamed,unnamed,unnamed,unnamed,unnamed,unnamed,unnamed,unnamed,unnamed,unnamed,unnamed,unnamed,unnamed,unnamed,unnamed,unnamed,unnamed,unnamed,unnamed…	Atp2c2,Btrc,Ccnd1,Cebpb,Csf1,Ddr1,Etv4,Fgfr2,Foxb1,Foxf1,Gli2,Hif1a,Lrp5,Mgmt,Msx1,Msx2,Ntn1,Orai1,Slc12a2,Src,Stat5a,Stat6,Tbx3,Tfap2c,Wnt3,Wnt4,Zfp703
GO Biological Process	GO:0007008	outer mitochondrial membrane organization	113	3.97588e-10	5.11219e-06	4.52406e-08	8.09303	1.97701	16	0.000531312	0.00429992	5912	0.394172	1	0.857285	1.50786	1.32638	2	7	0.00049334	0.285714	unnamed,unnamed,unnamed,unnamed,unnamed,unnamed,unnamed,unnamed,unnamed,unnamed,unnamed,unnamed,unnamed,unnamed,unnamed,unnamed	Hspa4,Tomm20
GO Biological Process	GO:0048514	blood vessel morphogenesis	114	4.71266e-10	6.05954e-06	5.31538e-08	1.45126	198.448	288	0.0533318	0.0773985	29	1.33625e-13	1.71815e-09	5.92465e-11	1.81168	76.1724	138	402	0.0340404	0.343284	unnamed,unnamed,unnamed,unnamed,unnamed,unnamed,unnamed,unnamed,unnamed,unnamed,unnamed,unnamed,unnamed,unnamed,unnamed,unnamed,unnamed,unnamed,unnamed,unnamed,unnamed,unnamed,unnamed,unnamed,unnamed,unnamed,unnamed,unnamed,unnamed,unnamed,unnamed,unnamed,unnamed,unnamed,unnamed,unnamed,unnamed,unnamed,unnamed,unnamed,unnamed,unnamed,unnamed,unnamed,unnamed,unnamed,unnamed,unnamed,unnamed,unnamed…	Ackr3,Acvr1,Acvrl1,Adam8,Adm,Adra2b,Aggf1,Angpt4,Angptl3,Anpep,Anxa2,Arhgap22,Arid2,Bak1,Bax,Bcas3,Bmp4,Ccm2,Cd34,Cdh13,Chd7,Clic4,Col18a1,Col3a1,Col8a2,Cspg4,Ctnnb1,Cx3cl1,Cxcl12,Cxcr4,Cyr61,Dab2ip,Dicer1,Dll1,Dll4,Efna1,Egfl7,Egr3,Elk3,Eng,Epas1,Ephb1,Ephb2,Ephb3,Ephb4,Esm1,Fgf1,Fgf18,Fgf8,Fgf9,Fgfr1,Fgfr2,Fmnl3,Foxf1,Fzd5,Gata4,Gbx2,Gja1,Gna13,Gpi1,Hes1,Hif1a,Hoxb13,Ihh,Itgb1bp1,Lef1,Lep,Lrp5,…
GO Biological Process	GO:0000226	microtubule cytoskeleton organization	115	4.80248e-10	6.17503e-06	5.36959e-08	1.63607	107.575	176	0.0289102	0.0472991	1925	0.0411913	1	0.275136	1.18581	76.7408	91	405	0.022447	0.224691	unnamed,unnamed,unnamed,unnamed,unnamed,unnamed,unnamed,unnamed,unnamed,unnamed,unnamed,unnamed,unnamed,unnamed,unnamed,unnamed,unnamed,unnamed,unnamed,unnamed,unnamed,unnamed,unnamed,unnamed,unnamed,unnamed,unnamed,unnamed,unnamed,unnamed,unnamed,unnamed,unnamed,unnamed,unnamed,unnamed,unnamed,unnamed,unnamed,unnamed,unnamed,unnamed,unnamed,unnamed,unnamed,unnamed,unnamed,unnamed,unnamed,unnamed…	Abraxas2,Ak7,Bbs1,Bcas3,Birc5,Camsap1,Cav3,Ccdc114,Ccdc13,Ccdc155,Ccdc187,Ccdc63,Ccdc88c,Ccsap,Cdc14b,Cdc42bpa,Cep152,Cep250,Cep350,Cep63,Cfap100,Cfap157,Cfap74,Cgn,Ckap5,Clasp1,Cntn2,Cntrob,Ctnnb1,Deup1,Dicer1,Disc1,Dlg1,Dnaaf5,Dnah8,Dnaic2,Dock7,Dync1h1,Dynlt1a,Dynlt1b,Eml1,Ezr,Gapdh,Gas2l2,Golga2,Haus1,Haus8,Ino80,Kif18b,Kif19a,Kif23,Kif2a,Kif2c,Kif3b,Lmna,Map10,Map1s,Map4,Mapt,Mybl2,Myh9,Nav1…
GO Biological Process	GO:0048705	skeletal system morphogenesis	116	5.23293e-10	6.7285e-06	5.80043e-08	1.61911	112.407	182	0.0302089	0.0489116	97	8.60319e-10	1.1062e-05	1.14041e-07	1.88643	44.5286	84	235	0.0207203	0.357447	unnamed,unnamed,unnamed,unnamed,unnamed,unnamed,unnamed,unnamed,unnamed,unnamed,unnamed,unnamed,unnamed,unnamed,unnamed,unnamed,unnamed,unnamed,unnamed,unnamed,unnamed,unnamed,unnamed,unnamed,unnamed,unnamed,unnamed,unnamed,unnamed,unnamed,unnamed,unnamed,unnamed,unnamed,unnamed,unnamed,unnamed,unnamed,unnamed,unnamed,unnamed,unnamed,unnamed,unnamed,unnamed,unnamed,unnamed,unnamed,unnamed,unnamed…	Acvr2b,Alpl,Alx3,Alx4,Ankrd11,Axin2,Bmp4,Bmp6,Bmp7,Chst11,Chsy1,Col13a1,Col1a1,Col27a1,Col2a1,Comp,Csrnp1,Ctnnb1,Cyp26b1,Dhrs3,Dlg1,Dlx2,Dscaml1,Fbn2,Fgf18,Fgf4,Fgfr2,Fgfr3,Foxn3,Gas1,Gli3,Grhl2,Hoxa6,Ift140,Ihh,Irx5,Lhx1,Lrp5,Mapk14,Matn1,Mdfi,Mef2d,Megf8,Men1,Mfsd7b,Mmp14,Msx1,Msx2,Nab2,Ndst1,Nog,Nppc,Pdgfrb,Plekha1,Poc1a,Ppargc1b,Prrx2,Rarb,Rflnb,Ror2,Runx2,Ryk,Scx,Serpinh1,Setd2,Sgpl1,Sik3,Sm…
GO Biological Process	GO:0030968	endoplasmic reticulum unfolded protein response	117	5.34024e-10	6.86648e-06	5.86879e-08	3.29751	11.5239	38	0.00309698	0.0102123	1592	0.0276281	1	0.223142	1.62385	9.85314	16	52	0.00394672	0.307692	unnamed,unnamed,unnamed,unnamed,unnamed,unnamed,unnamed,unnamed,unnamed,unnamed,unnamed,unnamed,unnamed,unnamed,unnamed,unnamed,unnamed,unnamed,unnamed,unnamed,unnamed,unnamed,unnamed,unnamed,unnamed,unnamed,unnamed,unnamed,unnamed,unnamed,unnamed,unnamed,unnamed,unnamed,unnamed,unnamed,unnamed,unnamed	Amfr,Bhlha15,Ccnd1,Cdk5rap3,Creb3,Creb3l1,Creb3l2,Ern1,Fgf21,Parp16,Ptpn1,Rnf121,Serp2,Uggt1,Vapb,Wfs1
GO Biological Process	GO:0022402	cell cycle process	118	5.56035e-10	7.14949e-06	6.05889e-08	1.43843	207.17	298	0.0556758	0.080086	697	0.00152665	1	0.0281631	1.23437	135.291	167	714	0.0411939	0.233894	unnamed,unnamed,unnamed,unnamed,unnamed,unnamed,unnamed,unnamed,unnamed,unnamed,unnamed,unnamed,unnamed,unnamed,unnamed,unnamed,unnamed,unnamed,unnamed,unnamed,unnamed,unnamed,unnamed,unnamed,unnamed,unnamed,unnamed,unnamed,unnamed,unnamed,unnamed,unnamed,unnamed,unnamed,unnamed,unnamed,unnamed,unnamed,unnamed,unnamed,unnamed,unnamed,unnamed,unnamed,unnamed,unnamed,unnamed,unnamed,unnamed,unnamed…	1500015O10Rik,4930447C04Rik,Abraxas2,Acvr1,Akap8,Anxa11,Apbb2,Apitd1,Bach1,Bcl2l1,Birc5,Blm,Brd4,Brinp2,Brsk2,Cables1,Calm1,Calm2,Camk2a,Ccdc155,Ccnd1,Ccne1,Ccne2,Ccnf,Cdc14b,Cdc7,Cdk5rap3,Cdk6,Cdkn1a,Cdkn1c,Cdkn3,Cep152,Cep250,Cep63,Chmp6,Chmp7,Cit,Ckap5,Clasp1,Cntrob,Cpeb1,Cradd,Crlf3,Ctdp1,Ctnnb1,Cyp26b1,Deup1,Dgkz,Dicer1,Dlg1,Dmc1,Dnmt3c,Dusp1,Dync1h1,Dynlt1a,Dynlt1b,Eml1,Ercc4,Ern1,Ezr,Fam83…
GO Biological Process	GO:0010948	negative regulation of cell cycle process	119	5.96974e-10	7.67589e-06	6.45033e-08	1.91982	55.2134	106	0.0148383	0.028487	532	0.000396743	1	0.00958894	1.54395	35.6229	55	188	0.0135669	0.292553	unnamed,unnamed,unnamed,unnamed,unnamed,unnamed,unnamed,unnamed,unnamed,unnamed,unnamed,unnamed,unnamed,unnamed,unnamed,unnamed,unnamed,unnamed,unnamed,unnamed,unnamed,unnamed,unnamed,unnamed,unnamed,unnamed,unnamed,unnamed,unnamed,unnamed,unnamed,unnamed,unnamed,unnamed,unnamed,unnamed,unnamed,unnamed,unnamed,unnamed,unnamed,unnamed,unnamed,unnamed,unnamed,unnamed,unnamed,unnamed,unnamed,unnamed…	Blm,Bmp4,Bmp7,Brd7,Ccnd1,Ccnf,Cdk5rap3,Cdkn1a,Cradd,Ctdspl,Dab2ip,Dact1,Dgkz,Dmrt1,Fanci,Fgfr2,Fgfr3,Foxn3,Fzd9,Gjc2,Gpr132,H2afy,Hmga2,Ier3,Kank2,Lif,Mad1l1,Mdm4,Mlxipl,Myo16,Nacc2,Nanos2,Nop53,Npm1,Nubp1,Oraov1,Ovol1,Pinx1,Ppp2r5b,Prkar1a,Rpa2,Rps6ka2,Sox4,Susd2,Syf2,Taok3,Tfap4,Ticrr,Tnks,Tpra1,Trp63,Trp73,Zfp36l1,Zfp36l2,Zfyve19
GO Biological Process	GO:1903829	positive regulation of cellular protein localization	120	6.37369e-10	8.1953e-06	6.82941e-08	1.5833	123.792	196	0.0332685	0.052674	1036	0.00668757	1	0.0830007	1.27682	70.4879	90	372	0.0222003	0.241935	unnamed,unnamed,unnamed,unnamed,unnamed,unnamed,unnamed,unnamed,unnamed,unnamed,unnamed,unnamed,unnamed,unnamed,unnamed,unnamed,unnamed,unnamed,unnamed,unnamed,unnamed,unnamed,unnamed,unnamed,unnamed,unnamed,unnamed,unnamed,unnamed,unnamed,unnamed,unnamed,unnamed,unnamed,unnamed,unnamed,unnamed,unnamed,unnamed,unnamed,unnamed,unnamed,unnamed,unnamed,unnamed,unnamed,unnamed,unnamed,unnamed,unnamed…	Akt2,Arhgef16,Bag3,Bcas3,Bmp4,Bmp6,Camk1,Ccl19,Cdh1,Cdk5r1,Cdk5rap3,Cep250,Cnpy4,Cnst,Cyld,Dact1,Dlg1,Dmap1,Dpp10,Ephb2,Erbb2,Ezr,F2,Fyn,Fzd5,Gli3,Glis2,Gpd1l,Gpha2,Hes1,Hhat,Ice1,Itga3,Itgb1bp1,Jup,Kank1,Kcnb1,Kcnn3,Lep,Lif,Lrig2,Lrp4,Mapk14,Mapt,Mcrs1,Micall2,Mis18a,Musk,Necab2,Ngfr,Nkd2,Nmur1,Npm1,Nptn,Oaz2,Oscp1,Pink1,Pinx1,Ppm1a,Prkci,Prr5l,Psmb7,Rab11a,Rab29,Ramp3,Rangrf,Rapgef3,Rbpms,Rhou,…
GO Biological Process	GO:0061013	regulation of mRNA catabolic process	121	6.79496e-10	8.73696e-06	7.22062e-08	3.40007	10.588	36	0.00284548	0.00967482	492	0.000301551	1	0.00788079	2.47383	6.06347	15	32	0.00370005	0.46875	unnamed,unnamed,unnamed,unnamed,unnamed,unnamed,unnamed,unnamed,unnamed,unnamed,unnamed,unnamed,unnamed,unnamed,unnamed,unnamed,unnamed,unnamed,unnamed,unnamed,unnamed,unnamed,unnamed,unnamed,unnamed,unnamed,unnamed,unnamed,unnamed,unnamed,unnamed,unnamed,unnamed,unnamed,unnamed,unnamed	Btg2,Cnot8,Dhx34,Fmr1,Gtpbp1,Nanos2,Pkp1,Pkp3,Prr5l,Tnrc6b,Tnrc6c,Upf1,Zc3h12a,Zfp36l1,Zfp36l2
GO Biological Process	GO:0048193	Golgi vesicle transport	122	6.89575e-10	8.86655e-06	7.26766e-08	1.90143	56.7994	108	0.0152645	0.0290245	1272	0.0136596	1	0.138078	1.33171	40.5495	54	214	0.0133202	0.252336	unnamed,unnamed,unnamed,unnamed,unnamed,unnamed,unnamed,unnamed,unnamed,unnamed,unnamed,unnamed,unnamed,unnamed,unnamed,unnamed,unnamed,unnamed,unnamed,unnamed,unnamed,unnamed,unnamed,unnamed,unnamed,unnamed,unnamed,unnamed,unnamed,unnamed,unnamed,unnamed,unnamed,unnamed,unnamed,unnamed,unnamed,unnamed,unnamed,unnamed,unnamed,unnamed,unnamed,unnamed,unnamed,unnamed,unnamed,unnamed,unnamed,unnamed…	0610009B22Rik,Amn,Atp9a,Bbs1,Chic2,Cog6,Copb1,Creb3l2,Cux1,Cux2,Cyth3,Dopey2,Ergic3,Erp29,Golga2,Golph3,Gosr2,Kif16b,Kif1c,Klhl12,Llgl1,Lmf1,Macf1,Mon2,Nkd2,Nrbp2,Pacs1,Pef1,Prkci,Rab14,Rab6a,Rab6b,Rangrf,Scyl1,Sec16b,Sec22a,Slc30a6,Sorl1,Sort1,Stx18,Stx6,Tex261,Tgoln1,Tmem115,Trappc1,Trappc10,Trappc3,Trappc5,Uvrag,Vapb,Vps54,Vti1a,Whamm,Wipi1
GO Biological Process	GO:2000019	negative regulation of male gonad development	123	7.69715e-10	9.89699e-06	8.04634e-08	14.1351	0.778206	11	0.000209139	0.0029562	1774	0.0358968	1	0.260181	5.2775	0.378967	2	2	0.00049334	1	unnamed,unnamed,unnamed,unnamed,unnamed,unnamed,unnamed,unnamed,unnamed,unnamed,unnamed	Asmt,Wnt4
GO Biological Process	GO:0033365	protein localization to organelle	124	8.46036e-10	1.08783e-05	8.77285e-08	1.52111	149.233	227	0.0401057	0.0610051	2805	0.100052	1	0.458635	1.12134	97.205	109	513	0.026887	0.212476	unnamed,unnamed,unnamed,unnamed,unnamed,unnamed,unnamed,unnamed,unnamed,unnamed,unnamed,unnamed,unnamed,unnamed,unnamed,unnamed,unnamed,unnamed,unnamed,unnamed,unnamed,unnamed,unnamed,unnamed,unnamed,unnamed,unnamed,unnamed,unnamed,unnamed,unnamed,unnamed,unnamed,unnamed,unnamed,unnamed,unnamed,unnamed,unnamed,unnamed,unnamed,unnamed,unnamed,unnamed,unnamed,unnamed,unnamed,unnamed,unnamed,unnamed…	Adar,Agap3,Arap1,Arntl,BC027072,BC048403,Banp,Bax,Bbs1,Bcl6,Bmp4,Bmp7,Ccdc14,Cd81,Cep250,Cep63,Cep83,Chmp7,Ciz1,Cnep1r1,Cngb1,Col1a1,Cry2,Dcp1a,Dhx9,Disc1,Drd1,Ehd1,Fam53a,Fam53b,Fam83d,Fgf9,Gfy,Gm10320,Golph3,Gosr2,Grpel1,H2afy,H2afy2,Hes1,Hk2,Hspa4,Ift140,Ing1,Ipo8,Ipo9,Kpna2,Lamtor4,Lemd2,Lmna,Macf1,Mapre1,Morc3,Msx1,Nedd4,Nop53,Nr5a1,Nrp1,Nup214,Nup50,Olfr412,Pacs1,Parp3,Pax6,Pde2a,Pih1d1,Pin…
GO Biological Process	GO:0061014	positive regulation of mRNA catabolic process	125	8.46156e-10	1.08799e-05	8.7039e-08	3.89369	7.70477	30	0.00207062	0.00806235	974	0.00515209	1	0.0680139	2.23279	4.92657	11	26	0.00271337	0.423077	unnamed,unnamed,unnamed,unnamed,unnamed,unnamed,unnamed,unnamed,unnamed,unnamed,unnamed,unnamed,unnamed,unnamed,unnamed,unnamed,unnamed,unnamed,unnamed,unnamed,unnamed,unnamed,unnamed,unnamed,unnamed,unnamed,unnamed,unnamed,unnamed,unnamed	Btg2,Cnot8,Gtpbp1,Nanos2,Prr5l,Tnrc6b,Tnrc6c,Upf1,Zc3h12a,Zfp36l1,Zfp36l2
GO Biological Process	GO:0030595	leukocyte chemotaxis	126	9.12757e-10	1.17362e-05	9.31447e-08	2.13123	37.537	80	0.0100879	0.0214996	980	0.0052217	1	0.0685109	1.53363	22.1696	34	117	0.00838678	0.290598	unnamed,unnamed,unnamed,unnamed,unnamed,unnamed,unnamed,unnamed,unnamed,unnamed,unnamed,unnamed,unnamed,unnamed,unnamed,unnamed,unnamed,unnamed,unnamed,unnamed,unnamed,unnamed,unnamed,unnamed,unnamed,unnamed,unnamed,unnamed,unnamed,unnamed,unnamed,unnamed,unnamed,unnamed,unnamed,unnamed,unnamed,unnamed,unnamed,unnamed,unnamed,unnamed,unnamed,unnamed,unnamed,unnamed,unnamed,unnamed,unnamed,unnamed…	Adam8,Ccl19,Ccl21a,Ccl21b,Ccl22,Ccl24,Ccr7,Coro1a,Csf3r,Cx3cl1,Cxcl16,Cxcr2,Edn2,Fcer1g,Gm10591,Gm13304,Gm21541,Gm2564,Hrh1,Il16,Il17b,Il17ra,Il17rc,Itga9,Lbp,Myo9b,Pdgfb,Prex1,Prkca,Syk,Tgfb2,Trem1,Trem3,Vegfa
GO Biological Process	GO:0010608	posttranscriptional regulation of gene expression	127	1.05901e-09	1.36167e-05	1.07218e-07	1.66169	96.2878	160	0.0258769	0.0429992	4407	0.222516	1	0.649221	1.08497	74.6565	81	394	0.0199803	0.205584	unnamed,unnamed,unnamed,unnamed,unnamed,unnamed,unnamed,unnamed,unnamed,unnamed,unnamed,unnamed,unnamed,unnamed,unnamed,unnamed,unnamed,unnamed,unnamed,unnamed,unnamed,unnamed,unnamed,unnamed,unnamed,unnamed,unnamed,unnamed,unnamed,unnamed,unnamed,unnamed,unnamed,unnamed,unnamed,unnamed,unnamed,unnamed,unnamed,unnamed,unnamed,unnamed,unnamed,unnamed,unnamed,unnamed,unnamed,unnamed,unnamed,unnamed…	Adar,Akt2,Axin2,Barhl2,Bcdin3d,Bmp4,Btg2,Cnot8,Cpeb1,Ctif,Dapk1,Ddx6,Dhx9,Dicer1,Eefsec,Eif4g2,Eif4g3,Enc1,Erbb2,Fmr1,Foxo3,Gapdh,Gcn1l1,Gdnf,Gemin5,Grb7,Habp4,Igfbp5,Ilf3,Kbtbd8,Khdrbs1,Klhl25,Krt17,Lrpprc,Lsm14a,Mael,Mapk3,Mknk1,Mtg2,Nacc2,Nanos2,Nck2,Ncor2,Neurl1a,Npm1,Pa2g4,Parn,Pink1,Piwil1,Ppp1r15b,Ptk2b,Qk,Rbm8a,Rbms3,Rpl10-ps3,Rpl38,Rplp1,Rxra,Samd4,Smg6,Sox4,Spout1,Stat3,Tars2,Tcof1,Tdrd…
GO Biological Process	GO:0051223	regulation of protein transport	128	1.07587e-09	1.38336e-05	1.08075e-07	1.39925	236.554	331	0.0635728	0.0889546	1099	0.00761412	1	0.0890831	1.18779	140.597	167	742	0.0411939	0.225067	unnamed,unnamed,unnamed,unnamed,unnamed,unnamed,unnamed,unnamed,unnamed,unnamed,unnamed,unnamed,unnamed,unnamed,unnamed,unnamed,unnamed,unnamed,unnamed,unnamed,unnamed,unnamed,unnamed,unnamed,unnamed,unnamed,unnamed,unnamed,unnamed,unnamed,unnamed,unnamed,unnamed,unnamed,unnamed,unnamed,unnamed,unnamed,unnamed,unnamed,unnamed,unnamed,unnamed,unnamed,unnamed,unnamed,unnamed,unnamed,unnamed,unnamed…	Adcy5,Akt2,Alox8,Ano1,Apoa1,Apoa2,Arid5a,Arntl,Arrb1,Atg7,Axin2,Bag3,Bcas3,Birc5,Blk,Bmp4,Bmp6,Brsk2,Cabp1,Cacna1e,Cadm1,Camk1,Ccl19,Ccr7,Cd2,Cd244,Cd276,Cd34,Cd38,Cd40,Cdh1,Cdk5r1,Cdkn1a,Cidea,Cnst,Creb3,Csf1r,Cyld,Dab2ip,Dact1,Dhx9,Dmap1,Doc2b,Dph3,Efna5,Erbb2,Erp29,Ezr,Fbln1,Fbxw11,Fcnb,Fyn,Fzd5,Gapdh,Gapvd1,Ghsr,Gipr,Gja1,Gli3,Golph3,Gpam,Gpha2,Gpi1,Gpr68,Gsdmd,Hcar2,Hes1,Hhat,Hif1a,Hmgb1,Hnf…
GO Biological Process	GO:0007507	heart development	129	1.17605e-09	1.51217e-05	1.17222e-07	1.37259	265.92	365	0.0714647	0.0980919	30	1.33885e-13	1.72149e-09	5.7383e-11	1.68533	103.837	175	548	0.0431672	0.319343	unnamed,unnamed,unnamed,unnamed,unnamed,unnamed,unnamed,unnamed,unnamed,unnamed,unnamed,unnamed,unnamed,unnamed,unnamed,unnamed,unnamed,unnamed,unnamed,unnamed,unnamed,unnamed,unnamed,unnamed,unnamed,unnamed,unnamed,unnamed,unnamed,unnamed,unnamed,unnamed,unnamed,unnamed,unnamed,unnamed,unnamed,unnamed,unnamed,unnamed,unnamed,unnamed,unnamed,unnamed,unnamed,unnamed,unnamed,unnamed,unnamed,unnamed…	Acvr1,Acvr2b,Acvrl1,Adm,Adra1b,Aldh1a2,Alpk3,Anks6,Arid1a,Arid2,Atg7,Axin2,Bmp10,Bmp4,Bmp7,Bves,Cacna1c,Cav3,Ccm2,Cdkl1,Cfc1,Chd7,Cntrl,Col2a1,Col3a1,Col5a1,Ctnnb1,Cxcr4,Cyr61,Dand5,Dchs1,Dhrs3,Dicer1,Dll1,Dll4,Ece1,Efna1,Eng,Eomes,Ephb4,Erbb2,Erbb3,Fadd,Fgf1,Fgf15,Fgf8,Fgf9,Fgfr1,Fgfr2,Fhl2,Fhod3,Foxf1,Foxj1,Foxl1,Foxn4,Foxp1,Foxp4,Frs2,Gata4,Gja1,Gli2,Gli3,Gm572,Grhl2,Hectd1,Hes1,Heyl,Hif1a,Id3…
GO Biological Process	GO:0034620	cellular response to unfolded protein	130	1.25638e-09	1.61546e-05	1.24266e-07	3.08278	12.9753	40	0.00348705	0.0107498	1877	0.0372615	1	0.255252	1.54686	10.99	17	58	0.00419339	0.293103	unnamed,unnamed,unnamed,unnamed,unnamed,unnamed,unnamed,unnamed,unnamed,unnamed,unnamed,unnamed,unnamed,unnamed,unnamed,unnamed,unnamed,unnamed,unnamed,unnamed,unnamed,unnamed,unnamed,unnamed,unnamed,unnamed,unnamed,unnamed,unnamed,unnamed,unnamed,unnamed,unnamed,unnamed,unnamed,unnamed,unnamed,unnamed,unnamed,unnamed	Amfr,Bhlha15,Ccnd1,Cdk5rap3,Creb3,Creb3l1,Creb3l2,Ern1,Fgf21,Pacrg,Parp16,Ptpn1,Rnf121,Serp2,Uggt1,Vapb,Wfs1
GO Biological Process	GO:0002429	immune response-activating cell surface receptor signaling pathway	131	1.34965e-09	1.73538e-05	1.32472e-07	2.186	33.8518	74	0.00909751	0.0198871	551	0.000475773	1	0.0111025	1.74209	19.5168	34	103	0.00838678	0.330097	unnamed,unnamed,unnamed,unnamed,unnamed,unnamed,unnamed,unnamed,unnamed,unnamed,unnamed,unnamed,unnamed,unnamed,unnamed,unnamed,unnamed,unnamed,unnamed,unnamed,unnamed,unnamed,unnamed,unnamed,unnamed,unnamed,unnamed,unnamed,unnamed,unnamed,unnamed,unnamed,unnamed,unnamed,unnamed,unnamed,unnamed,unnamed,unnamed,unnamed,unnamed,unnamed,unnamed,unnamed,unnamed,unnamed,unnamed,unnamed,unnamed,unnamed…	Bax,Bcar1,Blk,Cacnb3,Cd38,Cd3e,Cd79b,Clec2i,Fcer1g,Fcnb,Fyn,Lat2,Lax1,Lck,Lime1,Myo1g,Nfam1,Nfatc2,Plcg1,Plcg2,Plekha1,Prkcb,Psen2,Rftn1,Sh2b2,Shb,Skap1,Syk,Themis,Themis2,Thy1,Tlr2,Traf6,Zap70
GO Biological Process	GO:1905475	regulation of protein localization to membrane	132	1.48613e-09	1.91087e-05	1.44763e-07	1.9733	47.6361	94	0.0128019	0.025262	983	0.00536979	1	0.0702388	1.50206	24.6329	37	130	0.00912679	0.284615	unnamed,unnamed,unnamed,unnamed,unnamed,unnamed,unnamed,unnamed,unnamed,unnamed,unnamed,unnamed,unnamed,unnamed,unnamed,unnamed,unnamed,unnamed,unnamed,unnamed,unnamed,unnamed,unnamed,unnamed,unnamed,unnamed,unnamed,unnamed,unnamed,unnamed,unnamed,unnamed,unnamed,unnamed,unnamed,unnamed,unnamed,unnamed,unnamed,unnamed,unnamed,unnamed,unnamed,unnamed,unnamed,unnamed,unnamed,unnamed,unnamed,unnamed…	Akt2,Appl1,Arhgef16,Bcl2l1,Cdk5r1,Cnpy4,Cnst,Csnk2a1,Dlg1,Dpp10,Ephb2,Erbb2,Ezr,Fyn,Fzd9,Hectd1,Itga3,Itgb1bp1,Kalrn,Kcnb1,Kcne1,Lrp4,Lyplal1,Musk,Necab2,Nkd2,Numb,Ppp2r5a,Prkci,Rab11a,Ramp3,Rangrf,Rhoq,Sh3glb1,Stx8,Tmem59,Zmynd8
GO Biological Process	GO:0030036	actin cytoskeleton organization	133	1.54011e-09	1.98028e-05	1.48893e-07	1.52455	142.993	218	0.0384286	0.0585864	103	2.10638e-09	2.70838e-05	2.6295e-07	1.63261	79.0146	129	417	0.0318204	0.309352	unnamed,unnamed,unnamed,unnamed,unnamed,unnamed,unnamed,unnamed,unnamed,unnamed,unnamed,unnamed,unnamed,unnamed,unnamed,unnamed,unnamed,unnamed,unnamed,unnamed,unnamed,unnamed,unnamed,unnamed,unnamed,unnamed,unnamed,unnamed,unnamed,unnamed,unnamed,unnamed,unnamed,unnamed,unnamed,unnamed,unnamed,unnamed,unnamed,unnamed,unnamed,unnamed,unnamed,unnamed,unnamed,unnamed,unnamed,unnamed,unnamed,unnamed…	Ablim2,Abr,Acta1,Actg1,Actr3b,Add1,Akap2,Aqp1,Arhgap25,Arhgap26,Arhgap35,Arhgef17,Arrb1,Auts2,Avil,Baiap2,Baiap2l1,Baiap2l2,Bcar1,Bcl6,Brsk2,Casq2,Cav3,Ccdc155,Ccr7,Cdc42bpa,Cdc42bpb,Cdc42bpg,Cgnl1,Cnn3,Cobl,Coro1a,Coro1c,Coro2a,Coro2b,Coro6,Cryaa,Ctnna1,Cttn,Daam1,Daam2,Dlg1,Ehd2,Eln,Epb41l1,Epb41l4b,Evl,Ezr,Fhod3,Fmnl1,Fmnl3,Foxj1,Foxp1,Frmd6,Fry,Ghsr,Gm9844,Ikbkb,Insrr,Iqsec1,Kif23,Kras,Ldb3,L…
GO Biological Process	GO:0030029	actin filament-based process	134	1.62419e-09	2.08839e-05	1.5585e-07	1.48303	165.202	245	0.0443972	0.0658425	82	2.20616e-10	2.83668e-06	3.45937e-08	1.629	89.6257	146	473	0.0360138	0.308668	unnamed,unnamed,unnamed,unnamed,unnamed,unnamed,unnamed,unnamed,unnamed,unnamed,unnamed,unnamed,unnamed,unnamed,unnamed,unnamed,unnamed,unnamed,unnamed,unnamed,unnamed,unnamed,unnamed,unnamed,unnamed,unnamed,unnamed,unnamed,unnamed,unnamed,unnamed,unnamed,unnamed,unnamed,unnamed,unnamed,unnamed,unnamed,unnamed,unnamed,unnamed,unnamed,unnamed,unnamed,unnamed,unnamed,unnamed,unnamed,unnamed,unnamed…	Ablim2,Abr,Acta1,Actg1,Actr3b,Add1,Akap2,Apbb2,Aqp1,Arhgap25,Arhgap26,Arhgap35,Arhgef17,Arrb1,Auts2,Avil,Baiap2,Baiap2l1,Baiap2l2,Bcar1,Bcl6,Brsk2,Cacna1c,Cacna1g,Cacna2d1,Casq2,Cav3,Ccdc155,Ccr7,Cdc42bpa,Cdc42bpb,Cdc42bpg,Cgnl1,Cnn3,Cobl,Coro1a,Coro1c,Coro2a,Coro2b,Coro6,Cryaa,Ctnna1,Cttn,Daam1,Daam2,Dlg1,Ehd2,Eln,Epb41l1,Epb41l4b,Evl,Ezr,Fhod3,Flnc,Fmnl1,Fmnl3,Foxj1,Foxp1,Frmd6,Fry,Ghsr,Gm9844,…
GO Biological Process	GO:0032402	melanosome transport	135	1.8194e-09	2.33938e-05	1.73288e-07	5.54205	3.60877	20	0.00096984	0.0053749	9220	0.957251	1	1	0.351834	2.84225	1	15	0.00024667	0.0666667	unnamed,unnamed,unnamed,unnamed,unnamed,unnamed,unnamed,unnamed,unnamed,unnamed,unnamed,unnamed,unnamed,unnamed,unnamed,unnamed,unnamed,unnamed,unnamed,unnamed	Rab11a
GO Biological Process	GO:0007032	endosome organization	136	1.83018e-09	2.35325e-05	1.73033e-07	3.41147	9.96637	34	0.00267841	0.00913733	5723	0.343082	1	0.770811	1.17278	8.52676	10	45	0.0024667	0.222222	unnamed,unnamed,unnamed,unnamed,unnamed,unnamed,unnamed,unnamed,unnamed,unnamed,unnamed,unnamed,unnamed,unnamed,unnamed,unnamed,unnamed,unnamed,unnamed,unnamed,unnamed,unnamed,unnamed,unnamed,unnamed,unnamed,unnamed,unnamed,unnamed,unnamed,unnamed,unnamed,unnamed,unnamed	Als2cl,Fam109a,Plekhf1,Rab11a,Rnf26,Rnf26,Snx3,Snx33,Stx6,Vps18
GO Biological Process	GO:0000280	nuclear division	137	1.99851e-09	2.56968e-05	1.87568e-07	1.8022	66.0303	119	0.0177453	0.0319806	3232	0.147771	1	0.587885	1.13342	56.4661	64	298	0.0157869	0.214765	unnamed,unnamed,unnamed,unnamed,unnamed,unnamed,unnamed,unnamed,unnamed,unnamed,unnamed,unnamed,unnamed,unnamed,unnamed,unnamed,unnamed,unnamed,unnamed,unnamed,unnamed,unnamed,unnamed,unnamed,unnamed,unnamed,unnamed,unnamed,unnamed,unnamed,unnamed,unnamed,unnamed,unnamed,unnamed,unnamed,unnamed,unnamed,unnamed,unnamed,unnamed,unnamed,unnamed,unnamed,unnamed,unnamed,unnamed,unnamed,unnamed,unnamed…	4930447C04Rik,Abraxas2,Akap8,Apitd1,Birc5,Ccdc155,Ccne1,Ccne2,Cdc14b,Cep63,Chmp6,Chmp7,Cit,Clasp1,Cpeb1,Ctdp1,Cyp26b1,Dmc1,Dnmt3c,Eml1,Ercc4,Fanca,Gm960,Golga2,Hormad2,Ino80,Kif18b,Kif23,Kif2a,Kif2c,Kif3b,Lemd2,Mad1l1,Mael,Map10,Map4,Mei1,Mlh3,Mybl2,Ncapd2,Ncaph,Ndc1,Ndel1,Nek2,Nusap1,Pinx1,Poc1a,Pogz,Prkar1a,Rab11a,Racgap1,Rad51b,Setd2,Slc2a8,Spin1,Spire2,Spo11,Stmn1,Syce1l,Top2a,Top2b,Tpx2,Tubg…
GO Biological Process	GO:0007098	centrosome cycle	138	2.02577e-09	2.60473e-05	1.88749e-07	2.93432	14.3134	42	0.00384665	0.0112873	3226	0.146299	1	0.583111	1.30025	13.0744	17	69	0.00419339	0.246377	unnamed,unnamed,unnamed,unnamed,unnamed,unnamed,unnamed,unnamed,unnamed,unnamed,unnamed,unnamed,unnamed,unnamed,unnamed,unnamed,unnamed,unnamed,unnamed,unnamed,unnamed,unnamed,unnamed,unnamed,unnamed,unnamed,unnamed,unnamed,unnamed,unnamed,unnamed,unnamed,unnamed,unnamed,unnamed,unnamed,unnamed,unnamed,unnamed,unnamed,unnamed,unnamed	Cep152,Cep250,Cep63,Ckap5,Cntrob,Ctnnb1,Deup1,Golga2,Haus1,Haus8,Ndel1,Nek2,Npm1,Slc16a1,Ssx2ip,Tubgcp3,Uvrag
GO Biological Process	GO:0042692	muscle cell differentiation	139	2.41872e-09	3.10999e-05	2.2374e-07	1.54391	130.836	202	0.0351616	0.0542865	58	1.21084e-11	1.5569e-07	2.68432e-09	1.8969	53.2449	101	281	0.0249137	0.359431	unnamed,unnamed,unnamed,unnamed,unnamed,unnamed,unnamed,unnamed,unnamed,unnamed,unnamed,unnamed,unnamed,unnamed,unnamed,unnamed,unnamed,unnamed,unnamed,unnamed,unnamed,unnamed,unnamed,unnamed,unnamed,unnamed,unnamed,unnamed,unnamed,unnamed,unnamed,unnamed,unnamed,unnamed,unnamed,unnamed,unnamed,unnamed,unnamed,unnamed,unnamed,unnamed,unnamed,unnamed,unnamed,unnamed,unnamed,unnamed,unnamed,unnamed…	Acta1,Actg1,Acvr1,Adm,Afg3l2,Alpk3,Arid1a,Asb2,Atg7,Atp2a2,Bcl9,Bin1,Bmp10,Bmp4,Bves,Cacna1s,Cacna2d2,Casq2,Cav3,Cdon,Ctnnb1,Dicer1,Eng,Epas1,Fhl2,Fhod3,Flnc,Foxf1,Foxp1,Gata4,Hes1,Igf2,Igfbp5,Kdm1a,Kdm6b,Kras,Ldb3,Lef1,Lmna,Lmod3,Mapk14,Mkl1,Mkl2,Mtpn,Mybpc3,Mybph,Mybphl,Myh10,Myh6,Myh9,Myl2,Mylk2,Myo18b,Myog,Neo1,Neurl2,Nfatc2,Nfatc3,Nfatc4,Nkx2-5,Nkx2-6,Npnt,Ntf3,Pdgfb,Pdgfrb,Pitx1,Plg,Prkar1a…
GO Biological Process	GO:0031348	negative regulation of defense response	140	2.48788e-09	3.19891e-05	2.28494e-07	1.96827	46.7416	92	0.0125616	0.0247245	1558	0.0254749	1	0.210241	1.32692	33.1596	44	175	0.0108535	0.251429	unnamed,unnamed,unnamed,unnamed,unnamed,unnamed,unnamed,unnamed,unnamed,unnamed,unnamed,unnamed,unnamed,unnamed,unnamed,unnamed,unnamed,unnamed,unnamed,unnamed,unnamed,unnamed,unnamed,unnamed,unnamed,unnamed,unnamed,unnamed,unnamed,unnamed,unnamed,unnamed,unnamed,unnamed,unnamed,unnamed,unnamed,unnamed,unnamed,unnamed,unnamed,unnamed,unnamed,unnamed,unnamed,unnamed,unnamed,unnamed,unnamed,unnamed…	Abr,Adar,Adora1,Apoa1,Cd276,Dhx58,F2,Fem1a,Foxf1,Ghsr,Gpx2,Hgf,Htra1,Ier3,Il12b,Il1r2,Klrb1b,Krt1,Lgals9,Metrnl,Nfkb1,Nlrx1,Nod2,Pbk,Pdcd4,Pla2g5,Ppara,Ppard,Ppm1b,Ptgis,Rabgef1,Rnf26,Rnf26,Rora,Sec14l1,Sirt2,Smad3,Socs3,Socs5,Susd4,Tnfrsf1a,Trafd1,Uaca,Zc3h12a
GO Biological Process	GO:0008016	regulation of heart contraction	141	2.54399e-09	3.27106e-05	2.3199e-07	1.71961	79.0877	136	0.0212544	0.0365493	198	1.18585e-06	0.0152476	7.70082e-05	1.83425	31.0753	57	164	0.0140602	0.347561	unnamed,unnamed,unnamed,unnamed,unnamed,unnamed,unnamed,unnamed,unnamed,unnamed,unnamed,unnamed,unnamed,unnamed,unnamed,unnamed,unnamed,unnamed,unnamed,unnamed,unnamed,unnamed,unnamed,unnamed,unnamed,unnamed,unnamed,unnamed,unnamed,unnamed,unnamed,unnamed,unnamed,unnamed,unnamed,unnamed,unnamed,unnamed,unnamed,unnamed,unnamed,unnamed,unnamed,unnamed,unnamed,unnamed,unnamed,unnamed,unnamed,unnamed…	Adm,Adora1,Adra1b,Atp1a1,Atp1b1,Atp2a2,Atp2b4,Bmp10,Bves,Cacna1b,Cacna1c,Cacna1e,Cacna1g,Cacna2d1,Calm1,Calm2,Casq2,Cav3,Dlg1,Edn2,Epas1,Foxn4,Gch1,Gja1,Gjd3,Glp1r,Gnao1,Gpd1l,Hdac4,Irx5,Jup,Kcnd3,Kcne1,Kcne2,Kcnh6,Kcnq1,Mdm4,Mybpc3,Myh6,Myl2,Nkx2-5,Nos1,Npff,Pebp1,Pln,Prkca,Rangrf,Scn5a,Slc9a1,Smad7,Snta1,Tbx2,Tgfb2,Tmem65,Tnnt2,Tpm1,Zc3h12a
GO Biological Process	GO:0009894	regulation of catabolic process	142	2.5534e-09	3.28316e-05	2.31209e-07	1.48609	159.479	237	0.0428592	0.0636926	425	0.000151569	1	0.00458558	1.35518	90.7626	123	479	0.0303404	0.256785	unnamed,unnamed,unnamed,unnamed,unnamed,unnamed,unnamed,unnamed,unnamed,unnamed,unnamed,unnamed,unnamed,unnamed,unnamed,unnamed,unnamed,unnamed,unnamed,unnamed,unnamed,unnamed,unnamed,unnamed,unnamed,unnamed,unnamed,unnamed,unnamed,unnamed,unnamed,unnamed,unnamed,unnamed,unnamed,unnamed,unnamed,unnamed,unnamed,unnamed,unnamed,unnamed,unnamed,unnamed,unnamed,unnamed,unnamed,unnamed,unnamed,unnamed…	Abhd5,Acacb,Adam8,Adgrb1,Adora1,Adra1b,Akt2,Angptl3,Anxa2,Apoa1,Apoa2,Apoc1,Arntl,Atg7,Atp2b4,Azin1,Azin2,Banp,Bax,Bscl2,Btg2,Btrc,Cbfa2t3,Cd81,Cdk5rap3,Cidea,Clu,Cnot8,Csnk1a1,Csnk1e,Csnk2a1,Dab2ip,Dact1,Dhx34,Disc1,Dtl,Efna1,Endog,Ezr,Fam83d,Fgf21,Fmr1,Foxo1,Furin,Fyn,Gba,Gga1,Gja1,Grin2c,Gtpbp1,Hcar2,Hdac4,Hif1a,Hmgb1,Hspbp1,Ier3,Irs2,Kcne2,Lonrf1,Lonrf2,Lrig2,Lrpprc,Mdm4,Mlxipl,Mylip,Myog,N4b…
GO Biological Process	GO:0060326	cell chemotaxis	143	2.76612e-09	3.55668e-05	2.48719e-07	1.88297	54.7007	103	0.0147005	0.0276807	448	0.000196409	1	0.00563712	1.59833	33.1596	53	175	0.0130735	0.302857	unnamed,unnamed,unnamed,unnamed,unnamed,unnamed,unnamed,unnamed,unnamed,unnamed,unnamed,unnamed,unnamed,unnamed,unnamed,unnamed,unnamed,unnamed,unnamed,unnamed,unnamed,unnamed,unnamed,unnamed,unnamed,unnamed,unnamed,unnamed,unnamed,unnamed,unnamed,unnamed,unnamed,unnamed,unnamed,unnamed,unnamed,unnamed,unnamed,unnamed,unnamed,unnamed,unnamed,unnamed,unnamed,unnamed,unnamed,unnamed,unnamed,unnamed…	Adam8,Arhgef16,Bcar1,Ccl19,Ccl21a,Ccl21b,Ccl22,Ccl24,Ccl27b,Ccl28,Ccr7,Coro1a,Csf3r,Cx3cl1,Cxcl12,Cxcl14,Cxcl16,Cxcr2,Edn2,Egr3,Eng,Ephb1,Fcer1g,Gm10591,Gm13304,Gm13306,Gm21541,Gm2564,Hgf,Hmgb1,Hoxb9,Hrh1,Il16,Il17b,Il17ra,Il17rc,Itga9,Lbp,Lef1,Lpar1,Myo9b,Nr4a1,Nrp1,Pdgfb,Pdgfrb,Pik3cd,Prex1,Prkca,Syk,Tgfb2,Trem1,Trem3,Vegfa
GO Biological Process	GO:2001233	regulation of apoptotic signaling pathway	144	2.77574e-09	3.56904e-05	2.4785e-07	1.56059	123.03	192	0.0330638	0.051599	275	1.15105e-05	0.148002	0.00053819	1.46228	75.225	110	397	0.0271337	0.277078	unnamed,unnamed,unnamed,unnamed,unnamed,unnamed,unnamed,unnamed,unnamed,unnamed,unnamed,unnamed,unnamed,unnamed,unnamed,unnamed,unnamed,unnamed,unnamed,unnamed,unnamed,unnamed,unnamed,unnamed,unnamed,unnamed,unnamed,unnamed,unnamed,unnamed,unnamed,unnamed,unnamed,unnamed,unnamed,unnamed,unnamed,unnamed,unnamed,unnamed,unnamed,unnamed,unnamed,unnamed,unnamed,unnamed,unnamed,unnamed,unnamed,unnamed…	Acaa2,Ackr3,Acvr1,Bak1,Bax,Bcl2l1,Bmp4,Cd74,Cep63,Clu,Col2a1,Cradd,Creb3,Creb3l1,Csf2,Ctnna1,Ctnnb1,Ctsh,Cttn,Cx3cl1,Cxcl12,Cyld,Dab2ip,Dapk1,Dapk2,Dbh,Erp29,Eya2,Fadd,Faim2,Fem1b,Fgfr1,Flcn,Fxn,Fyn,Fzd9,G0s2,Gas1,Gata4,Gclm,Gdnf,Hgf,Hif1a,Hrk,Hspb1,Hsph1,Ier3,Inhba,Inhbb,Itga6,Itm2c,Ivns1abp,Kdm1a,Lck,Lmna,Madd,Map2k5,Meis3,Mkl1,Msx1,Nacc2,Nck2,Nfatc4,Ngfr,Nkx3-1,Nog,Nrp1,Opa1,Pea15a,Pih1d1,Pink…
GO Biological Process	GO:0006839	mitochondrial transport	145	3.29369e-09	4.23502e-05	2.92071e-07	2.09095	37.3036	78	0.0100252	0.0209621	2283	0.0667933	1	0.376184	1.24688	34.486	43	182	0.0106068	0.236264	unnamed,unnamed,unnamed,unnamed,unnamed,unnamed,unnamed,unnamed,unnamed,unnamed,unnamed,unnamed,unnamed,unnamed,unnamed,unnamed,unnamed,unnamed,unnamed,unnamed,unnamed,unnamed,unnamed,unnamed,unnamed,unnamed,unnamed,unnamed,unnamed,unnamed,unnamed,unnamed,unnamed,unnamed,unnamed,unnamed,unnamed,unnamed,unnamed,unnamed,unnamed,unnamed,unnamed,unnamed,unnamed,unnamed,unnamed,unnamed,unnamed,unnamed…	Acaa2,Afg3l2,Atp5o,Bak1,Bax,Bcl2l1,Bhlha15,Bloc1s2,Camk2a,Eya2,Fzd9,Grpel1,Hk2,Hspa4,Ier3,Mfsd7b,Micu2,Naif1,Pde2a,Pink1,Plekhf1,Ppif,Sh3glb1,Slc25a17,Slc25a20,Slc25a26,Slc25a30,Slc25a33,Slc25a36,Slc25a37,Slc25a42,Slc25a45,Slc25a48,Slc8a3,Slc9a1,Spg7,Stat3,Stpg1,Timm13,Timm22,Tomm20,Tomm5,Vdac1
GO Biological Process	GO:0071347	cellular response to interleukin-1	146	3.72773e-09	4.79312e-05	3.28296e-07	2.37104	24.8836	59	0.00668735	0.015856	566	0.000544746	1	0.0123752	1.79915	16.6745	30	88	0.0074001	0.340909	unnamed,unnamed,unnamed,unnamed,unnamed,unnamed,unnamed,unnamed,unnamed,unnamed,unnamed,unnamed,unnamed,unnamed,unnamed,unnamed,unnamed,unnamed,unnamed,unnamed,unnamed,unnamed,unnamed,unnamed,unnamed,unnamed,unnamed,unnamed,unnamed,unnamed,unnamed,unnamed,unnamed,unnamed,unnamed,unnamed,unnamed,unnamed,unnamed,unnamed,unnamed,unnamed,unnamed,unnamed,unnamed,unnamed,unnamed,unnamed,unnamed,unnamed…	Ccl19,Ccl21a,Ccl21b,Ccl22,Ccl24,Cd40,Cebpb,Chil1,Cx3cl1,Dab2ip,Gm10591,Gm13304,Gm21541,Gm2564,Hif1a,Ikbkb,Lcn2,Mapk3,Nfkb1,Nkx3-1,Pck1,Plcb1,Ptgis,Rora,Sox9,Tnip2,Traf6,Upf1,Usp10,Zc3h12a
GO Biological Process	GO:0048729	tissue morphogenesis	147	3.75354e-09	4.8263e-05	3.2832e-07	1.33713	298.4	399	0.0801935	0.107229	12	3.39402e-17	4.36403e-13	3.6367e-14	1.7447	115.206	201	608	0.0495807	0.330592	unnamed,unnamed,unnamed,unnamed,unnamed,unnamed,unnamed,unnamed,unnamed,unnamed,unnamed,unnamed,unnamed,unnamed,unnamed,unnamed,unnamed,unnamed,unnamed,unnamed,unnamed,unnamed,unnamed,unnamed,unnamed,unnamed,unnamed,unnamed,unnamed,unnamed,unnamed,unnamed,unnamed,unnamed,unnamed,unnamed,unnamed,unnamed,unnamed,unnamed,unnamed,unnamed,unnamed,unnamed,unnamed,unnamed,unnamed,unnamed,unnamed,unnamed…	Acta1,Acvr1,Acvrl1,Adam8,Adamts16,Adarb1,Adm,Aldh1a2,Aldh1a3,Arhgap35,Arid1a,Artn,Bmp10,Bmp4,Bmp7,Btrc,Ccm2,Cecr2,Cfc1,Chd7,Clic4,Cobl,Col3a1,Col5a1,Crb2,Csf1,Ctnnb1,Ctnnbip1,Ctsh,Ctsz,Cxcl12,Cxcr2,Cxcr4,Cyr61,Dchs1,Ddr1,Dicer1,Dlg1,Dlg5,Dll1,Dll4,Eng,Eomes,Epha7,Etv4,Fem1b,Fgf1,Fgf3,Fgf8,Fgfr1,Fgfr2,Fgfr3,Foxe1,Foxf1,Foxl1,Foxn4,Frs2,Fzd5,Fzd6,Gata4,Gbx2,Gcm1,Gcnt3,Gdnf,Gja1,Gli2,Gli3,Gna13,Gpi1…
GO Biological Process	GO:0061061	muscle structure development	148	3.92481e-09	5.04652e-05	3.40981e-07	1.40137	219.071	307	0.0588743	0.0825047	73	5.58843e-11	7.18561e-07	9.8433e-09	1.65131	89.6257	148	473	0.0365072	0.312896	unnamed,unnamed,unnamed,unnamed,unnamed,unnamed,unnamed,unnamed,unnamed,unnamed,unnamed,unnamed,unnamed,unnamed,unnamed,unnamed,unnamed,unnamed,unnamed,unnamed,unnamed,unnamed,unnamed,unnamed,unnamed,unnamed,unnamed,unnamed,unnamed,unnamed,unnamed,unnamed,unnamed,unnamed,unnamed,unnamed,unnamed,unnamed,unnamed,unnamed,unnamed,unnamed,unnamed,unnamed,unnamed,unnamed,unnamed,unnamed,unnamed,unnamed…	Acta1,Actg1,Acvr1,Adarb1,Adgrb1,Adm,Afg3l2,Alpk3,Alx4,Ankrd33,Arid1a,Asb2,Atg7,Atp2a2,Bcl9,Bin1,Bmp10,Bmp4,Btg2,Bves,Cacna1s,Cacna2d2,Casq2,Cav3,Cdon,Chd2,Chd7,Col3a1,Ctnnb1,Dcn,Des,Dicer1,Disp1,Dll1,Dll4,Eid2,Eln,Eng,Eomes,Epas1,Fgfr2,Fhl2,Fhod3,Flnc,Fos,Foxf1,Foxk1,Foxn2,Foxp1,Gata4,Hes1,Heyl,Hivep3,Id3,Igf2,Igfbp5,Kdm1a,Kdm6b,Kras,Ky,Lbx1,Ldb3,Lef1,Lemd2,Lif,Lmna,Lmod3,Mapk14,Mef2d,Mkl1,Mkl2,M…
GO Biological Process	GO:0060319	primitive erythrocyte differentiation	149	4.03999e-09	5.19462e-05	3.48632e-07	10.3819	1.15586	12	0.00031063	0.00322494	2626	0.0940922	1	0.460715	3.51834	0.568451	2	3	0.00049334	0.666667	unnamed,unnamed,unnamed,unnamed,unnamed,unnamed,unnamed,unnamed,unnamed,unnamed,unnamed,unnamed	Vegfa,Zfpm1
GO Biological Process	GO:0048318	axial mesoderm development	150	4.15027e-09	5.33641e-05	3.55761e-07	6.3466	2.6786	17	0.00071986	0.00456866	4878	0.290665	1	0.766169	1.58325	1.89484	3	10	0.00074001	0.3	unnamed,unnamed,unnamed,unnamed,unnamed,unnamed,unnamed,unnamed,unnamed,unnamed,unnamed,unnamed,unnamed,unnamed,unnamed,unnamed,unnamed	Nog,Rpl38,Tcf7l1
GO Biological Process	GO:0022604	regulation of cell morphogenesis	151	4.20194e-09	5.40286e-05	3.57805e-07	1.42809	194.665	278	0.0523152	0.0747111	106	2.77655e-09	3.57009e-05	3.36801e-07	1.61631	81.6674	132	431	0.0325604	0.306264	unnamed,unnamed,unnamed,unnamed,unnamed,unnamed,unnamed,unnamed,unnamed,unnamed,unnamed,unnamed,unnamed,unnamed,unnamed,unnamed,unnamed,unnamed,unnamed,unnamed,unnamed,unnamed,unnamed,unnamed,unnamed,unnamed,unnamed,unnamed,unnamed,unnamed,unnamed,unnamed,unnamed,unnamed,unnamed,unnamed,unnamed,unnamed,unnamed,unnamed,unnamed,unnamed,unnamed,unnamed,unnamed,unnamed,unnamed,unnamed,unnamed,unnamed…	Apoa1,Arap1,Arap3,Arhgap35,Baiap2,Barhl2,Brwd1,Bves,Cacna1a,Camsap1,Ccl24,Cdc42ep1,Cdc42ep4,Cdc7,Cdh4,Cdk5r1,Cfdp1,Chrna3,Cit,Cntn2,Coro1a,Coro1c,Cpne5,Cpne6,Crabp2,Csf1r,Csnk1a1,Csnk1e,Csnk1g3,Cttn,Cux1,Cux2,Dab1,Disc1,Dlg1,Dock1,Eef2k,Efna1,Efna5,Epha7,Ephb2,Ephb3,Ezr,F2,Fblim1,Fbln1,Fbxw8,Fmnl1,Fmnl3,Fstl4,Fyn,Gm14137,Gna13,Golga2,Hck,Itgb1bp1,Kalrn,Kank1,Kif13b,Kndc1,Lpar1,Lpar3,Lrp4,Lrp8,Map…
GO Biological Process	GO:0003007	heart morphogenesis	152	4.47892e-09	5.759e-05	3.78882e-07	1.51382	140.043	212	0.0376358	0.0569739	104	2.48043e-09	3.18933e-05	3.06667e-07	1.82925	47.5604	87	251	0.0214603	0.346614	unnamed,unnamed,unnamed,unnamed,unnamed,unnamed,unnamed,unnamed,unnamed,unnamed,unnamed,unnamed,unnamed,unnamed,unnamed,unnamed,unnamed,unnamed,unnamed,unnamed,unnamed,unnamed,unnamed,unnamed,unnamed,unnamed,unnamed,unnamed,unnamed,unnamed,unnamed,unnamed,unnamed,unnamed,unnamed,unnamed,unnamed,unnamed,unnamed,unnamed,unnamed,unnamed,unnamed,unnamed,unnamed,unnamed,unnamed,unnamed,unnamed,unnamed…	Acvr1,Acvrl1,Aldh1a2,Arid2,Axin2,Bmp10,Bmp4,Bmp7,Cav3,Cfc1,Chd7,Col2a1,Col5a1,Ctnnb1,Cyr61,Dchs1,Dhrs3,Dicer1,Dll1,Dll4,Efna1,Eng,Ephb4,Fgf8,Fgf9,Fgfr2,Fhl2,Foxf1,Foxn4,Gata4,Gja1,Grhl2,Hes1,Heyl,Hif1a,Ift52,Ihh,Lbx1,Lemd2,Mdm4,Megf8,Mesp2,Mical2,Mkl2,Msx1,Msx2,Mybpc3,Myh6,Myl2,Mylk2,Ncor2,Nedd4,Nfatc1,Nkx2-5,Nog,Nrp1,Nrp2,Olfm1,Pdcd4,Ppp1r13l,Prox1,Ptcd2,Rarb,Rbm15,Rbpj,Rxra,Smad3,Smad6,Smad7,Sm…
GO Biological Process	GO:0042274	ribosomal small subunit biogenesis	153	4.53834e-09	5.8354e-05	3.81399e-07	2.89482	14.1632	41	0.00380629	0.0110185	6865	0.504665	1	0.945227	1.02618	13.6428	14	72	0.00345338	0.194444	unnamed,unnamed,unnamed,unnamed,unnamed,unnamed,unnamed,unnamed,unnamed,unnamed,unnamed,unnamed,unnamed,unnamed,unnamed,unnamed,unnamed,unnamed,unnamed,unnamed,unnamed,unnamed,unnamed,unnamed,unnamed,unnamed,unnamed,unnamed,unnamed,unnamed,unnamed,unnamed,unnamed,unnamed,unnamed,unnamed,unnamed,unnamed,unnamed,unnamed,unnamed	Bms1,Bysl,Diexf,Fcf1,Nop14,Npm1,Pwp2,Rpl38,Rps10,Rps17,Rps24,Rps8,Utp11,Utp6
GO Biological Process	GO:0051216	cartilage development	154	4.75647e-09	6.11586e-05	3.97134e-07	1.65989	89.1623	148	0.0239619	0.0397742	99	1.19139e-09	1.53189e-05	1.54737e-07	2.07215	30.8858	64	163	0.0157869	0.392638	unnamed,unnamed,unnamed,unnamed,unnamed,unnamed,unnamed,unnamed,unnamed,unnamed,unnamed,unnamed,unnamed,unnamed,unnamed,unnamed,unnamed,unnamed,unnamed,unnamed,unnamed,unnamed,unnamed,unnamed,unnamed,unnamed,unnamed,unnamed,unnamed,unnamed,unnamed,unnamed,unnamed,unnamed,unnamed,unnamed,unnamed,unnamed,unnamed,unnamed,unnamed,unnamed,unnamed,unnamed,unnamed,unnamed,unnamed,unnamed,unnamed,unnamed…	Arid5a,Axin2,Bbs1,Bmp4,Bmp6,Bmp7,Chst11,Chsy1,Col1a1,Col27a1,Col2a1,Comp,Creb3l2,Cyr61,Cytl1,Dicer1,Dlx2,Fbxw4,Fgf18,Fgf4,Fgf9,Fgfr1,Fgfr3,Gli2,Hif1a,Hmga2,Ihh,Mapk14,Mapk3,Matn1,Mef2d,Msx1,Msx2,Mustn1,Nog,Nppc,Pax7,Pitx1,Poc1a,Prkca,Prrx2,Pth1r,Rarb,Ror2,Runx1,Runx2,Runx3,Scx,Serpinh1,Sik3,Smad1,Smad5,Snx19,Sox9,Sulf1,Sulf2,Tgfb2,Tgfbi,Thbs1,Uncx,Wnt2b,Wnt7a,Wnt7b,Zbtb16
GO Biological Process	GO:1990126	retrograde transport, endosome to plasma membrane	155	4.89622e-09	6.29556e-05	4.06165e-07	5.21945	3.83182	20	0.00102978	0.0053749	9304	0.97725	1	1	0.293195	3.4107	1	18	0.00024667	0.0555556	unnamed,unnamed,unnamed,unnamed,unnamed,unnamed,unnamed,unnamed,unnamed,unnamed,unnamed,unnamed,unnamed,unnamed,unnamed,unnamed,unnamed,unnamed,unnamed,unnamed	Rab11a
GO Biological Process	GO:0002768	immune response-regulating cell surface receptor signaling pathway	156	4.90495e-09	6.30678e-05	4.04281e-07	2.08235	36.9774	77	0.0099375	0.0206934	628	0.00099069	1	0.0202839	1.64091	22.5485	37	119	0.00912679	0.310924	unnamed,unnamed,unnamed,unnamed,unnamed,unnamed,unnamed,unnamed,unnamed,unnamed,unnamed,unnamed,unnamed,unnamed,unnamed,unnamed,unnamed,unnamed,unnamed,unnamed,unnamed,unnamed,unnamed,unnamed,unnamed,unnamed,unnamed,unnamed,unnamed,unnamed,unnamed,unnamed,unnamed,unnamed,unnamed,unnamed,unnamed,unnamed,unnamed,unnamed,unnamed,unnamed,unnamed,unnamed,unnamed,unnamed,unnamed,unnamed,unnamed,unnamed…	Bax,Bcar1,Blk,Cacnb3,Cd38,Cd3e,Cd40,Cd79b,Clec2i,Fcer1g,Fcgrt,Fcnb,Fyn,Lat2,Lax1,Lck,Lime1,Myo1g,Nfam1,Nfatc2,Pigr,Plcg1,Plcg2,Plekha1,Prkcb,Psen2,Rftn1,Sh2b2,Shb,Skap1,Syk,Themis,Themis2,Thy1,Tlr2,Traf6,Zap70
GO Biological Process	GO:1902533	positive regulation of intracellular signal transduction	157	4.97606e-09	6.39822e-05	4.0753e-07	1.32198	318.463	421	0.0855853	0.113142	66	2.89192e-11	3.71843e-07	5.63398e-09	1.46961	168.072	247	887	0.0609275	0.278467	unnamed,unnamed,unnamed,unnamed,unnamed,unnamed,unnamed,unnamed,unnamed,unnamed,unnamed,unnamed,unnamed,unnamed,unnamed,unnamed,unnamed,unnamed,unnamed,unnamed,unnamed,unnamed,unnamed,unnamed,unnamed,unnamed,unnamed,unnamed,unnamed,unnamed,unnamed,unnamed,unnamed,unnamed,unnamed,unnamed,unnamed,unnamed,unnamed,unnamed,unnamed,unnamed,unnamed,unnamed,unnamed,unnamed,unnamed,unnamed,unnamed,unnamed…	Ackr3,Adam8,Adcyap1r1,Adipor1,Adora1,Adra1b,Adra2b,Adra2c,Alox15,Apoa1,Arrb1,Auts2,Avpi1,Bax,Bmp4,Brd4,Calm1,Calm2,Card10,Ccl19,Ccl21a,Ccl21b,Ccl22,Ccl24,Ccr7,Cd24a,Cd27,Cd3e,Cd40,Cd74,Cd81,Cdh13,Cdk5rap3,Cdon,Chd5,Chil1,Clu,Col3a1,Cops8,Crlf3,Csf1,Csf1r,Csf2,Cspg4,Ctnnb1,Cx3cl1,Cxxc5,Dab2ip,Dcn,Dgki,Dhx58,Dlg5,Efna1,Epha8,Erbb2,Erbb3,Ern1,Erp29,F2,F7,Fadd,Fam58b,Fgd2,Fgf1,Fgf15,Fgf18,Fgf21,Fgf4,…
GO Biological Process	GO:0002752	cell surface pattern recognition receptor signaling pathway	158	5.6085e-09	7.21141e-05	4.56419e-07	11.6385	0.945137	11	0.000254001	0.0029562	3307	0.164851	1	0.640958	2.63875	0.757934	2	4	0.00049334	0.5	unnamed,unnamed,unnamed,unnamed,unnamed,unnamed,unnamed,unnamed,unnamed,unnamed,unnamed	Fcnb,Tlr2
GO Biological Process	GO:1901989	positive regulation of cell cycle phase transition	159	5.7054e-09	7.33601e-05	4.61384e-07	2.42706	22.6612	55	0.00609008	0.014781	2286	0.067191	1	0.377927	1.41229	13.4533	19	71	0.00468673	0.267606	unnamed,unnamed,unnamed,unnamed,unnamed,unnamed,unnamed,unnamed,unnamed,unnamed,unnamed,unnamed,unnamed,unnamed,unnamed,unnamed,unnamed,unnamed,unnamed,unnamed,unnamed,unnamed,unnamed,unnamed,unnamed,unnamed,unnamed,unnamed,unnamed,unnamed,unnamed,unnamed,unnamed,unnamed,unnamed,unnamed,unnamed,unnamed,unnamed,unnamed,unnamed,unnamed,unnamed,unnamed,unnamed,unnamed,unnamed,unnamed,unnamed,unnamed…	Birc5,Brd4,Ccnd1,Ccnd2,Cdc25a,Cdc7,Dtl,Fam83d,Gli1,Lsm10,Npm1,Plcb1,Rab11a,Rad51b,Rptor,Smarcd3,Tert,Topaz1,Trp63
GO Biological Process	GO:0045216	cell-cell junction organization	160	6.15991e-09	7.92042e-05	4.95026e-07	1.93808	46.9537	91	0.0126186	0.0244558	233	4.68355e-06	0.060221	0.000258459	1.87911	25.0118	47	132	0.0115935	0.356061	unnamed,unnamed,unnamed,unnamed,unnamed,unnamed,unnamed,unnamed,unnamed,unnamed,unnamed,unnamed,unnamed,unnamed,unnamed,unnamed,unnamed,unnamed,unnamed,unnamed,unnamed,unnamed,unnamed,unnamed,unnamed,unnamed,unnamed,unnamed,unnamed,unnamed,unnamed,unnamed,unnamed,unnamed,unnamed,unnamed,unnamed,unnamed,unnamed,unnamed,unnamed,unnamed,unnamed,unnamed,unnamed,unnamed,unnamed,unnamed,unnamed,unnamed…	Afdn,Ccm2,Cd177,Cdh1,Cdh5,Cgn,Cldn3,Cntnap1,Csf1r,Ctnna1,Ctnnb1,Cttn,Dlg1,Dlg5,Flcn,Gja1,Gjd3,Grhl1,Grhl2,Jup,Kifc3,Micall2,Mtss1,Nectin1,Nf2,Nfasc,Numb,Numbl,Pard3,Pkn2,Pkp3,Plekha7,Prkca,Prkci,Ptk2b,Ptprk,Rassf8,Rhod,Smad3,Smad7,Src,Tgfb2,Thy1,Vcl,Whamm,Wnt11,Zfp703
GO Biological Process	GO:0032400	melanosome localization	161	6.35025e-09	8.16516e-05	5.07153e-07	4.88509	4.2988	21	0.00115528	0.00564364	9007	0.89959	1	1	0.555527	3.60019	2	19	0.00049334	0.105263	unnamed,unnamed,unnamed,unnamed,unnamed,unnamed,unnamed,unnamed,unnamed,unnamed,unnamed,unnamed,unnamed,unnamed,unnamed,unnamed,unnamed,unnamed,unnamed,unnamed,unnamed	Mlph,Rab11a
GO Biological Process	GO:0032401	establishment of melanosome localization	162	6.64804e-09	8.54805e-05	5.27657e-07	5.12282	3.9041	20	0.00104921	0.0053749	9257	0.965357	1	1	0.329844	3.03174	1	16	0.00024667	0.0625	unnamed,unnamed,unnamed,unnamed,unnamed,unnamed,unnamed,unnamed,unnamed,unnamed,unnamed,unnamed,unnamed,unnamed,unnamed,unnamed,unnamed,unnamed,unnamed,unnamed	Rab11a
GO Biological Process	GO:0031329	regulation of cellular catabolic process	163	6.71773e-09	8.63765e-05	5.29917e-07	1.59212	106.148	169	0.0285266	0.0454179	840	0.00301551	1	0.0461588	1.32327	64.2349	85	339	0.020967	0.250738	unnamed,unnamed,unnamed,unnamed,unnamed,unnamed,unnamed,unnamed,unnamed,unnamed,unnamed,unnamed,unnamed,unnamed,unnamed,unnamed,unnamed,unnamed,unnamed,unnamed,unnamed,unnamed,unnamed,unnamed,unnamed,unnamed,unnamed,unnamed,unnamed,unnamed,unnamed,unnamed,unnamed,unnamed,unnamed,unnamed,unnamed,unnamed,unnamed,unnamed,unnamed,unnamed,unnamed,unnamed,unnamed,unnamed,unnamed,unnamed,unnamed,unnamed…	Abhd5,Acacb,Adam8,Adra1b,Akt2,Anxa2,Apoa1,Apoc1,Atg7,Atp2b4,Bax,Btg2,Btrc,Cbfa2t3,Cd81,Cdk5rap3,Cidea,Clu,Cnot8,Csnk1a1,Csnk1e,Dab2ip,Dact1,Dhx34,Disc1,Efna1,Endog,Ezr,Fgf21,Fmr1,Furin,Gba,Gtpbp1,Hmgb1,Hspbp1,Irs2,Kcne2,Lonrf1,Lonrf2,Lrig2,Lrpprc,Mlxipl,Mylip,N4bp1,Nanos2,Nkd2,Nop53,Nub1,Osbpl7,Pbk,Pias1,Pkp1,Pkp3,Ppp1cb,Ppp1r3b,Prr5l,Psen2,Psmc3,Psmf1,Ptk2b,Ptpn1,Ptpn3,Rchy1,Rgma,Ric1,Rnf166,Rpl…
GO Biological Process	GO:0006887	exocytosis	164	6.90426e-09	8.87749e-05	5.41311e-07	1.84855	55.7192	103	0.0149743	0.0276807	2337	0.0704337	1	0.387521	1.23231	37.3282	46	197	0.0113468	0.233503	unnamed,unnamed,unnamed,unnamed,unnamed,unnamed,unnamed,unnamed,unnamed,unnamed,unnamed,unnamed,unnamed,unnamed,unnamed,unnamed,unnamed,unnamed,unnamed,unnamed,unnamed,unnamed,unnamed,unnamed,unnamed,unnamed,unnamed,unnamed,unnamed,unnamed,unnamed,unnamed,unnamed,unnamed,unnamed,unnamed,unnamed,unnamed,unnamed,unnamed,unnamed,unnamed,unnamed,unnamed,unnamed,unnamed,unnamed,unnamed,unnamed,unnamed…	Brsk2,Cacna1a,Cacna1c,Coro1a,Cplx2,Cplx4,Crhbp,Doc2b,Doc2g,Exoc7,Fcer1g,Hap1,Hck,Kcnb1,Lat,Lat2,Llgl1,Myh10,Myo1f,Myo1g,Nkd2,Rab11a,Rab15,Rims4,Rph3a,Rph3al,Scrn1,Scrn2,Snx19,Srcin1,Stx2,Stxbp1,Syk,Syt12,Syt13,Syt17,Syt2,Syt3,Syt6,Syt7,Sytl1,Tac4,Tnfaip2,Unc13d,Vmp1,Vps18
GO Biological Process	GO:1903305	regulation of regulated secretory pathway	165	7.12326e-09	9.15909e-05	5.55096e-07	2.22245	29.247	65	0.00785999	0.0174684	1155	0.00861737	1	0.0959326	1.50786	21.2221	32	112	0.00789344	0.285714	unnamed,unnamed,unnamed,unnamed,unnamed,unnamed,unnamed,unnamed,unnamed,unnamed,unnamed,unnamed,unnamed,unnamed,unnamed,unnamed,unnamed,unnamed,unnamed,unnamed,unnamed,unnamed,unnamed,unnamed,unnamed,unnamed,unnamed,unnamed,unnamed,unnamed,unnamed,unnamed,unnamed,unnamed,unnamed,unnamed,unnamed,unnamed,unnamed,unnamed,unnamed,unnamed,unnamed,unnamed,unnamed,unnamed,unnamed,unnamed,unnamed,unnamed…	Abr,Atp2a2,Cacna1a,Cacna1g,Cacna1h,Cacna1i,Cd177,Crhr1,Doc2b,Doc2g,Fcer1g,Fmr1,Foxf1,Gata2,Kcnb1,Lgals9,Prepl,Rabgef1,Rims4,Rph3a,Rph3al,Stxbp1,Syk,Syt12,Syt13,Syt17,Syt2,Syt3,Syt6,Syt7,Sytl1,Unc13d
GO Biological Process	GO:0072132	mesenchyme morphogenesis	166	7.17451e-09	9.22498e-05	5.55722e-07	2.17687	31.2375	68	0.00839493	0.0182747	234	5.00711e-06	0.0643814	0.000275134	2.5288	9.09521	23	48	0.00567341	0.479167	unnamed,unnamed,unnamed,unnamed,unnamed,unnamed,unnamed,unnamed,unnamed,unnamed,unnamed,unnamed,unnamed,unnamed,unnamed,unnamed,unnamed,unnamed,unnamed,unnamed,unnamed,unnamed,unnamed,unnamed,unnamed,unnamed,unnamed,unnamed,unnamed,unnamed,unnamed,unnamed,unnamed,unnamed,unnamed,unnamed,unnamed,unnamed,unnamed,unnamed,unnamed,unnamed,unnamed,unnamed,unnamed,unnamed,unnamed,unnamed,unnamed,unnamed…	Acta1,Acvr1,Acvrl1,Bmp7,Ctnnb1,Dchs1,Eng,Fgf8,Foxf1,Heyl,Hnf1a,Lef1,Mdm4,Msx1,Msx2,Nog,Rbpj,Smad2,Smad3,Sox9,Tbx2,Tgfb2,Wnt11
GO Biological Process	GO:0051904	pigment granule transport	167	7.19226e-09	9.24781e-05	5.53761e-07	5.09819	3.92296	20	0.00105428	0.0053749	9257	0.965357	1	1	0.329844	3.03174	1	16	0.00024667	0.0625	unnamed,unnamed,unnamed,unnamed,unnamed,unnamed,unnamed,unnamed,unnamed,unnamed,unnamed,unnamed,unnamed,unnamed,unnamed,unnamed,unnamed,unnamed,unnamed,unnamed	Rab11a
GO Biological Process	GO:0022407	regulation of cell-cell adhesion	168	7.26788e-09	9.34504e-05	5.56252e-07	1.5026	141.754	213	0.0380957	0.0572427	132	2.64504e-08	0.000340099	2.57651e-06	1.61843	71.0563	115	375	0.028367	0.306667	unnamed,unnamed,unnamed,unnamed,unnamed,unnamed,unnamed,unnamed,unnamed,unnamed,unnamed,unnamed,unnamed,unnamed,unnamed,unnamed,unnamed,unnamed,unnamed,unnamed,unnamed,unnamed,unnamed,unnamed,unnamed,unnamed,unnamed,unnamed,unnamed,unnamed,unnamed,unnamed,unnamed,unnamed,unnamed,unnamed,unnamed,unnamed,unnamed,unnamed,unnamed,unnamed,unnamed,unnamed,unnamed,unnamed,unnamed,unnamed,unnamed,unnamed…	Adam8,Adamts18,Adrm1,Alox15,Apoa1,Ass1,B4galnt2,Bcl6,Blm,Bmp4,Bmp7,Ccl19,Ccl21a,Ccl28,Ccr7,Cd244,Cd24a,Cd27,Cd276,Cd3e,Cd46,Cd74,Cd83,Cdh1,Cebpb,Clec2i,Clptm1,Coro1a,Ctnnb1,Cxcl12,Cyld,Cyp26b1,Dicer1,Dlg1,Dlg5,Dtx1,Efna5,Egr3,Epcam,Epha7,Ephb3,Ephb4,Erbb2,Fadd,Fanca,Fermt3,Foxj1,Gli3,Gpam,Hes1,Hmgb1,Hsph1,Icos,Igf2,Igfbp2,Ihh,Il12b,Itga6,Itgal,Itpkb,Kif26b,Lat,Lax1,Lck,Lef1,Lep,Lgals9,Lrrc32,Mad1…
GO Biological Process	GO:0090596	sensory organ morphogenesis	169	7.52586e-09	9.67674e-05	5.72588e-07	1.45745	167.416	244	0.0449921	0.0655738	108	3.17591e-09	4.08359e-05	3.7811e-07	1.7653	54.3818	96	287	0.0236803	0.334495	unnamed,unnamed,unnamed,unnamed,unnamed,unnamed,unnamed,unnamed,unnamed,unnamed,unnamed,unnamed,unnamed,unnamed,unnamed,unnamed,unnamed,unnamed,unnamed,unnamed,unnamed,unnamed,unnamed,unnamed,unnamed,unnamed,unnamed,unnamed,unnamed,unnamed,unnamed,unnamed,unnamed,unnamed,unnamed,unnamed,unnamed,unnamed,unnamed,unnamed,unnamed,unnamed,unnamed,unnamed,unnamed,unnamed,unnamed,unnamed,unnamed,unnamed…	Abr,Agtpbp1,Aldh1a3,Aqp1,Arid1a,Bak1,Bax,Bmp4,Bmp7,Casz1,Cdh23,Cdon,Chd7,Clic5,Cnga3,Col2a1,Col5a1,Col8a2,Cryaa,Ctnnb1,Cyp26b1,Dio3,Dll1,Ephb1,Ephb2,Fbn2,Fgf3,Fgf8,Fgf9,Fgfr1,Fgfr2,Fgfr3,Foxg1,Foxn4,Frs2,Fzd5,Fzd6,Gas1,Gata2,Gbx2,Gli2,Gli3,Grhl3,Hif1a,Hmgn1,Ihh,Irx5,Irx6,Kcnq4,Lhx1,Lrig1,Lrp5,Mafb,Mapk3,Megf11,Meis1,Msx1,Myo15,Naglu,Nectin1,Nog,Nr2e3,Ntn1,Ntrk2,Pax6,Pax8,Pdgfb,Pdzd7,Prkci,Prox1,P…
GO Biological Process	GO:1901990	regulation of mitotic cell cycle phase transition	170	7.62249e-09	9.801e-05	5.76529e-07	1.73567	71.4423	124	0.0191998	0.0333244	1715	0.0332776	1	0.249495	1.26299	44.3391	56	234	0.0138135	0.239316	unnamed,unnamed,unnamed,unnamed,unnamed,unnamed,unnamed,unnamed,unnamed,unnamed,unnamed,unnamed,unnamed,unnamed,unnamed,unnamed,unnamed,unnamed,unnamed,unnamed,unnamed,unnamed,unnamed,unnamed,unnamed,unnamed,unnamed,unnamed,unnamed,unnamed,unnamed,unnamed,unnamed,unnamed,unnamed,unnamed,unnamed,unnamed,unnamed,unnamed,unnamed,unnamed,unnamed,unnamed,unnamed,unnamed,unnamed,unnamed,unnamed,unnamed…	Birc5,Blm,Brd4,Brd7,Ccnd1,Ccnd2,Cdc14b,Cdc6,Cdc7,Cdk5rap3,Cdk6,Cdkn1a,Cdkn1c,Cdkn3,Cradd,Ctdspl,Dact1,Dgkz,Dtl,Dusp1,Ercc2,Fanci,Foxn3,Gjc2,Gpr132,Hmga2,Ier3,Ino80,Kank2,Lsm10,Mad1l1,Myo16,Nacc2,Nek6,Nop53,Oraov1,Pim1,Pinx1,Plcb1,Rab11a,Rad51b,Rpa2,Rptor,Smarcd3,Sox4,Syf2,Taok3,Tert,Tfap4,Ticrr,Tpra1,Trp63,Trp73,Zfp36l1,Zfp36l2,Zfyve19
GO Biological Process	GO:0045637	regulation of myeloid cell differentiation	171	8.09708e-09	0.000104112	6.08843e-07	1.70885	76.0747	130	0.0204447	0.0349368	239	5.53642e-06	0.0711872	0.000297855	1.68268	39.2231	66	207	0.0162802	0.318841	unnamed,unnamed,unnamed,unnamed,unnamed,unnamed,unnamed,unnamed,unnamed,unnamed,unnamed,unnamed,unnamed,unnamed,unnamed,unnamed,unnamed,unnamed,unnamed,unnamed,unnamed,unnamed,unnamed,unnamed,unnamed,unnamed,unnamed,unnamed,unnamed,unnamed,unnamed,unnamed,unnamed,unnamed,unnamed,unnamed,unnamed,unnamed,unnamed,unnamed,unnamed,unnamed,unnamed,unnamed,unnamed,unnamed,unnamed,unnamed,unnamed,unnamed…	Adam8,Ccl21b,Cd101,Cd74,Cdk6,Cebpb,Clec2i,Creb1,Csf1,Csf3r,Ctnnb1,Ctnnbip1,Ctr9,Dll1,Fadd,Fgfr3,Fos,Foxo3,Foxp1,Gata2,Gm10591,Gm13304,Gm21541,Gpr68,Hif1a,Hmgb1,Hspa9,Il12b,Il34,Inhba,Inpp5d,Itpkb,Kdm1a,Klf10,Lef1,Lep,Lif,Lmo2,Mafb,Mapk14,Meis1,Meis2,Nme1,Ocstamp,Ppargc1b,Prdm16,Prkca,Ptk2b,Rbfox2,Rbm15,Rcor1,Rnf41,Ror2,Runx1,Stat3,Stat5a,Tesc,Thpo,Traf6,Trib1,Twist2,Ubash3b,Zbtb16,Zbtb46,Zfp36l1,…
GO Biological Process	GO:0030855	epithelial cell differentiation	172	8.65147e-09	0.000111241	6.46748e-07	1.37592	235.479	324	0.0632838	0.0870734	96	7.418e-10	9.53806e-06	9.93548e-08	1.56479	102.89	161	543	0.0397139	0.296501	unnamed,unnamed,unnamed,unnamed,unnamed,unnamed,unnamed,unnamed,unnamed,unnamed,unnamed,unnamed,unnamed,unnamed,unnamed,unnamed,unnamed,unnamed,unnamed,unnamed,unnamed,unnamed,unnamed,unnamed,unnamed,unnamed,unnamed,unnamed,unnamed,unnamed,unnamed,unnamed,unnamed,unnamed,unnamed,unnamed,unnamed,unnamed,unnamed,unnamed,unnamed,unnamed,unnamed,unnamed,unnamed,unnamed,unnamed,unnamed,unnamed,unnamed…	Acvr1,Acvr2b,Acvrl1,Adrm1,Afdn,Barx1,Bcl11b,Bfsp2,Bmp4,Bmp6,Bmp7,Cbfa2t2,Ccm2,Cd24a,Cd34,Cdh1,Cdh23,Cdk6,Cdkn1a,Cebpb,Cep152,Cep63,Cgn,Cldn3,Clic4,Clic5,Cnfn,Cnn3,Col18a1,Creb1,Crhr1,Cryaa,Ctnnb1,Cux1,Cyp26b1,Dact2,Deup1,Dicer1,Dlg5,Dll1,Dlx3,Dmrt1,Ehf,Elf3,Eng,Ercc2,Ezr,Fem1b,Fgf8,Fgfr1,Fgfr2,Fgfr3,Fndc3b,Fosl2,Foxb1,Foxf1,Foxj1,Foxp1,Foxp4,Frmd6,Frs2,Gata4,Gata5,Gdnf,Gja1,Gli1,Gli2,Grhl2,Gsdmc2…
GO Biological Process	GO:0070201	regulation of establishment of protein localization	173	8.7382e-09	0.000112356	6.49455e-07	1.36895	243.251	333	0.0653726	0.0894921	1317	0.0146394	1	0.142926	1.16588	144.955	169	765	0.0416872	0.220915	unnamed,unnamed,unnamed,unnamed,unnamed,unnamed,unnamed,unnamed,unnamed,unnamed,unnamed,unnamed,unnamed,unnamed,unnamed,unnamed,unnamed,unnamed,unnamed,unnamed,unnamed,unnamed,unnamed,unnamed,unnamed,unnamed,unnamed,unnamed,unnamed,unnamed,unnamed,unnamed,unnamed,unnamed,unnamed,unnamed,unnamed,unnamed,unnamed,unnamed,unnamed,unnamed,unnamed,unnamed,unnamed,unnamed,unnamed,unnamed,unnamed,unnamed…	Adcy5,Akt2,Alox8,Ano1,Apoa1,Apoa2,Arid5a,Arntl,Arrb1,Atg7,Axin2,Bag3,Bcas3,Birc5,Blk,Bmp4,Bmp6,Brsk2,Cabp1,Cacna1e,Cadm1,Camk1,Ccl19,Ccr7,Cd2,Cd244,Cd276,Cd34,Cd38,Cd40,Cdh1,Cdk5r1,Cdkn1a,Cidea,Cnst,Creb3,Csf1r,Cyld,Dab2ip,Dact1,Dhx9,Dmap1,Doc2b,Dph3,Efna5,Erbb2,Erp29,Ezr,Fbln1,Fbxw11,Fcnb,Fyn,Fzd5,Gapdh,Gapvd1,Ghsr,Gipr,Gja1,Gli3,Golph3,Gpam,Gpha2,Gpi1,Gpr68,Gsdmd,Hcar2,Hes1,Hhat,Hif1a,Hmgb1,Hnf…
GO Biological Process	GO:0043547	positive regulation of GTPase activity	174	8.88107e-09	0.000114193	6.5628e-07	1.49077	146.233	218	0.0392995	0.0585864	116	5.8569e-09	7.5308e-05	6.49207e-07	1.65823	69.351	115	366	0.028367	0.314208	unnamed,unnamed,unnamed,unnamed,unnamed,unnamed,unnamed,unnamed,unnamed,unnamed,unnamed,unnamed,unnamed,unnamed,unnamed,unnamed,unnamed,unnamed,unnamed,unnamed,unnamed,unnamed,unnamed,unnamed,unnamed,unnamed,unnamed,unnamed,unnamed,unnamed,unnamed,unnamed,unnamed,unnamed,unnamed,unnamed,unnamed,unnamed,unnamed,unnamed,unnamed,unnamed,unnamed,unnamed,unnamed,unnamed,unnamed,unnamed,unnamed,unnamed…	Abr,Adprhl1,Afdn,Agap1,Agap3,Akt2,Als2cl,Arap1,Arap3,Arfgap3,Arhgap10,Arhgap19,Arhgap22,Arhgap25,Arhgap26,Arhgap27,Arhgap29,Arhgap30,Arhgap35,Arhgap45,Arhgap5,Arhgap8,Arhgap9,Arhgef10l,Arhgef16,Arrb1,Asap2,Axin2,Bcas3,Ccl19,Ccl21a,Ccl21b,Ccl22,Ccl24,Ccr7,Cd40,Cdc42ep1,Cdc42ep4,Chn2,Coro1c,Cx3cl1,Dab2ip,Dennd1a,Dock1,Dock7,Erbb2,Evi5l,Foxj1,Gapvd1,Garnl3,Gm10591,Gm13304,Gm14137,Gm21541,Gm2564,Gnao…
GO Biological Process	GO:0001503	ossification	175	9.26461e-09	0.000119124	6.80711e-07	1.57959	108.256	171	0.0290933	0.0459554	241	5.65264e-06	0.0726816	0.000301584	1.60799	48.5078	78	256	0.0192403	0.304688	unnamed,unnamed,unnamed,unnamed,unnamed,unnamed,unnamed,unnamed,unnamed,unnamed,unnamed,unnamed,unnamed,unnamed,unnamed,unnamed,unnamed,unnamed,unnamed,unnamed,unnamed,unnamed,unnamed,unnamed,unnamed,unnamed,unnamed,unnamed,unnamed,unnamed,unnamed,unnamed,unnamed,unnamed,unnamed,unnamed,unnamed,unnamed,unnamed,unnamed,unnamed,unnamed,unnamed,unnamed,unnamed,unnamed,unnamed,unnamed,unnamed,unnamed…	Ache,Adar,Alox15,Alpl,Axin2,Bmp4,Bmp6,Bmp7,Col13a1,Col1a1,Col2a1,Col6a1,Creb3l1,Cyr61,Dchs1,Dhx9,Ercc2,Fasn,Fgf18,Fgf9,Fgfr2,Fgfr3,Fhl2,Fzd9,Gja1,Gli1,Gli2,Hdac4,Igf2,Igfbp5,Ihh,Itga11,Kazald1,Klf10,Lef1,Lep,Lrp5,Mef2d,Men1,Mmp14,Mn1,Msx2,Mtss1,Mybbp1a,Myog,Nab2,Nog,Nppc,Plxnb1,Ppargc1b,Pth1r,Ror2,Rpl38,Rras2,Runx1,Runx2,Runx3,Scx,Sema4d,Sema7a,Sik3,Smad1,Smad3,Smad5,Sort1,Sost,Sox2,Sox9,Sp3,Spar…
GO Biological Process	GO:0045597	positive regulation of cell differentiation	176	9.53505e-09	0.000122602	6.966e-07	1.26187	438.24	553	0.117775	0.148616	3	1.53923e-23	1.97914e-19	6.59713e-20	1.72003	170.346	293	899	0.0722743	0.325918	unnamed,unnamed,unnamed,unnamed,unnamed,unnamed,unnamed,unnamed,unnamed,unnamed,unnamed,unnamed,unnamed,unnamed,unnamed,unnamed,unnamed,unnamed,unnamed,unnamed,unnamed,unnamed,unnamed,unnamed,unnamed,unnamed,unnamed,unnamed,unnamed,unnamed,unnamed,unnamed,unnamed,unnamed,unnamed,unnamed,unnamed,unnamed,unnamed,unnamed,unnamed,unnamed,unnamed,unnamed,unnamed,unnamed,unnamed,unnamed,unnamed,unnamed…	Acvr1,Acvr2b,Acvrl1,Adam8,Add1,Adgrb1,Adm,Adra2b,Adra2c,Alox8,Apoa1,Arhgap35,Arntl,Asb4,Atoh8,Avil,Axin2,Baiap2,Bcl6,Bin1,Bmp10,Bmp4,Bmp6,Bmp7,Brinp2,Btg1,Camk1,Camk1d,Cav3,Cbfa2t2,Ccdc3,Ccl19,Ccr7,Cd101,Cd24a,Cd27,Cd276,Cd34,Cd46,Cd74,Cd83,Cdh4,Cdh5,Cdon,Cebpb,Cmklr1,Cobl,Col1a1,Cpne5,Cpne6,Crabp2,Crb2,Creb1,Crtc1,Csf1,Csf2,Ctnnb1,Ctnnbip1,Cux1,Cux2,Cxcl12,Cxcr4,Cyld,Cyp26b1,Cyr61,Dab1,Dab2ip,Da…
GO Biological Process	GO:1902105	regulation of leukocyte differentiation	177	9.67746e-09	0.000124433	7.0301e-07	1.59324	103.563	165	0.027832	0.0443429	235	5.06823e-06	0.0651673	0.000277308	1.58708	52.2974	83	276	0.0204736	0.300725	unnamed,unnamed,unnamed,unnamed,unnamed,unnamed,unnamed,unnamed,unnamed,unnamed,unnamed,unnamed,unnamed,unnamed,unnamed,unnamed,unnamed,unnamed,unnamed,unnamed,unnamed,unnamed,unnamed,unnamed,unnamed,unnamed,unnamed,unnamed,unnamed,unnamed,unnamed,unnamed,unnamed,unnamed,unnamed,unnamed,unnamed,unnamed,unnamed,unnamed,unnamed,unnamed,unnamed,unnamed,unnamed,unnamed,unnamed,unnamed,unnamed,unnamed…	Adam8,Adrm1,Bcl6,Bmp4,Ccl19,Ccr7,Cd101,Cd24a,Cd27,Cd46,Cd74,Cd83,Cdk6,Cebpb,Clec2i,Clptm1,Creb1,Csf1,Ctnnb1,Ctnnbip1,Cyld,Cyp26b1,Dicer1,Dtx1,Egr3,Erbb2,Fadd,Fanca,Fgfr3,Flt3l,Fos,Foxj1,Foxp1,Gata2,Gli3,Gpr68,Hmgb1,Ihh,Il12b,Il34,Inpp5d,Itpkb,Klf10,Lck,Lef1,Lgals9,Lif,Mafb,Mmp14,Nfam1,Nme1,Ocstamp,Pik3r6,Ppargc1b,Prdm16,Prkca,Prkcz,Rnf41,Ror2,Runx1,Shb,Smad7,Socs5,Sos2,Sox13,Stat5a,Syk,Tbx21,Tesc…
GO Biological Process	GO:0045746	negative regulation of Notch signaling pathway	178	9.97616e-09	0.000128273	7.20638e-07	3.48491	8.60855	30	0.0023135	0.00806235	309	2.61086e-05	0.335704	0.00108642	2.71871	6.25296	17	33	0.00419339	0.515151	unnamed,unnamed,unnamed,unnamed,unnamed,unnamed,unnamed,unnamed,unnamed,unnamed,unnamed,unnamed,unnamed,unnamed,unnamed,unnamed,unnamed,unnamed,unnamed,unnamed,unnamed,unnamed,unnamed,unnamed,unnamed,unnamed,unnamed,unnamed,unnamed,unnamed	Arrb1,Bcl6,Bmp7,Cbfa2t2,Chac1,Dll4,Dlx2,Egfl7,Gata2,Gdpd5,Mmp14,Neurl1a,Notch4,Numb,Pear1,Rita1,Slc35c1
GO Biological Process	GO:1901988	negative regulation of cell cycle phase transition	179	1.01748e-08	0.000130828	7.30882e-07	2.06795	36.2679	75	0.00974681	0.0201559	851	0.00313626	1	0.0473866	1.5573	23.117	36	122	0.00888012	0.295082	unnamed,unnamed,unnamed,unnamed,unnamed,unnamed,unnamed,unnamed,unnamed,unnamed,unnamed,unnamed,unnamed,unnamed,unnamed,unnamed,unnamed,unnamed,unnamed,unnamed,unnamed,unnamed,unnamed,unnamed,unnamed,unnamed,unnamed,unnamed,unnamed,unnamed,unnamed,unnamed,unnamed,unnamed,unnamed,unnamed,unnamed,unnamed,unnamed,unnamed,unnamed,unnamed,unnamed,unnamed,unnamed,unnamed,unnamed,unnamed,unnamed,unnamed…	Blm,Brd7,Ccnd1,Cdk5rap3,Cdkn1a,Cradd,Ctdspl,Dact1,Dgkz,Fanci,Foxn3,Gjc2,Gpr132,H2afy,Hmga2,Ier3,Kank2,Mad1l1,Myo16,Nacc2,Nop53,Oraov1,Ovol1,Pinx1,Rpa2,Sox4,Susd2,Syf2,Taok3,Ticrr,Tpra1,Trp63,Trp73,Zfp36l1,Zfp36l2,Zfyve19
GO Biological Process	GO:0051297	centrosome organization	180	1.02843e-08	0.000132235	7.3464e-07	2.72934	15.7547	43	0.004234	0.011556	3240	0.15078	1	0.598375	1.28372	14.0218	18	74	0.00444006	0.243243	unnamed,unnamed,unnamed,unnamed,unnamed,unnamed,unnamed,unnamed,unnamed,unnamed,unnamed,unnamed,unnamed,unnamed,unnamed,unnamed,unnamed,unnamed,unnamed,unnamed,unnamed,unnamed,unnamed,unnamed,unnamed,unnamed,unnamed,unnamed,unnamed,unnamed,unnamed,unnamed,unnamed,unnamed,unnamed,unnamed,unnamed,unnamed,unnamed,unnamed,unnamed,unnamed,unnamed	Cep152,Cep250,Cep63,Ckap5,Cntrob,Ctnnb1,Deup1,Golga2,Haus1,Haus8,Ndel1,Nek2,Npm1,Odf2,Slc16a1,Ssx2ip,Tubgcp3,Uvrag
GO Biological Process	GO:0045112	integrin biosynthetic process	181	1.04314e-08	0.000134127	7.41033e-07	15.7847	0.570173	9	0.000153231	0.00241871	3728	0.189483	1	0.653535	5.2775	0.189483	1	1	0.00024667	1	unnamed,unnamed,unnamed,unnamed,unnamed,unnamed,unnamed,unnamed,unnamed	Col5a1
GO Biological Process	GO:0048871	multicellular organismal homeostasis	182	1.0833e-08	0.000139291	7.65335e-07	1.63162	91.9332	150	0.0247066	0.0403117	297	2.03701e-05	0.261919	0.000881883	1.54324	52.4869	81	277	0.0199803	0.292419	unnamed,unnamed,unnamed,unnamed,unnamed,unnamed,unnamed,unnamed,unnamed,unnamed,unnamed,unnamed,unnamed,unnamed,unnamed,unnamed,unnamed,unnamed,unnamed,unnamed,unnamed,unnamed,unnamed,unnamed,unnamed,unnamed,unnamed,unnamed,unnamed,unnamed,unnamed,unnamed,unnamed,unnamed,unnamed,unnamed,unnamed,unnamed,unnamed,unnamed,unnamed,unnamed,unnamed,unnamed,unnamed,unnamed,unnamed,unnamed,unnamed,unnamed…	Abca4,Acacb,Actg1,Adcy6,Add1,Adora1,Ampd3,Ankrd11,Aqp1,Aqp3,Aqp4,Bax,Bbs1,Bmp6,Cd34,Cd7,Cdh1,Cdh23,Cela2a,Cidea,Cldn4,Cngb1,Col2a1,Coro1a,Crtc1,Csf1,Ctnnb1,Ctsh,Cyp26b1,Cytl1,Dbh,Drd1,Edn2,Epas1,Fcor,Flg,Flt3l,Fto,Gata2,Gba,Gpx2,Grhl1,Grhl3,Hnf1a,Homer2,Hspb1,Ihh,Kdf1,Kras,Krt1,Lrrk1,Nod2,Nphp4,Ntsr1,Nxnl2,Oma1,Pde6a,Pdgfrb,Pigr,Ppp1r13l,Pth1r,Ptk2b,Rhd,Rp1l1,Rpa1,Scnn1a,Scx,Sod1,Sox9,Spata7,Src,…
GO Biological Process	GO:0097435	supramolecular fiber organization	183	1.08377e-08	0.000139351	7.61479e-07	1.54107	121.344	187	0.0326107	0.0502553	390	8.80256e-05	1	0.00290214	1.41558	72.7617	103	384	0.025407	0.268229	unnamed,unnamed,unnamed,unnamed,unnamed,unnamed,unnamed,unnamed,unnamed,unnamed,unnamed,unnamed,unnamed,unnamed,unnamed,unnamed,unnamed,unnamed,unnamed,unnamed,unnamed,unnamed,unnamed,unnamed,unnamed,unnamed,unnamed,unnamed,unnamed,unnamed,unnamed,unnamed,unnamed,unnamed,unnamed,unnamed,unnamed,unnamed,unnamed,unnamed,unnamed,unnamed,unnamed,unnamed,unnamed,unnamed,unnamed,unnamed,unnamed,unnamed…	Acta1,Actg1,Actr3b,Adamts14,Adamts2,Add1,Akap2,Anxa2,Arhgap25,Arrb1,Avil,Baiap2,Baiap2l1,Baiap2l2,Bcar1,Casq2,Cav3,Ccdc13,Ccdc155,Ccdc88c,Ccsap,Cgnl1,Ckap5,Clasp1,Cobl,Col1a1,Col2a1,Col3a1,Col5a1,Coro1a,Cryaa,Ctnna1,Cttn,Des,Dlg1,Dpt,Dync1h1,Eln,Evl,Ezr,Fhod3,Flg,Fmod,Foxp1,Fry,Ghsr,Gm9844,Golga2,Kif18b,Kif19a,Kif2c,Krt17,Krt2,Krt71,Ldb3,Lmod3,Lmx1b,Ltbp2,Map10,Mapt,Marcks,Mical2,Micall2,Mtss1,My…
GO Biological Process	GO:0045859	regulation of protein kinase activity	184	1.19803e-08	0.000154043	8.37191e-07	1.35468	256.149	347	0.0688388	0.0932545	117	6.05554e-09	7.78622e-05	6.65489e-07	1.46262	132.638	194	700	0.047854	0.277143	unnamed,unnamed,unnamed,unnamed,unnamed,unnamed,unnamed,unnamed,unnamed,unnamed,unnamed,unnamed,unnamed,unnamed,unnamed,unnamed,unnamed,unnamed,unnamed,unnamed,unnamed,unnamed,unnamed,unnamed,unnamed,unnamed,unnamed,unnamed,unnamed,unnamed,unnamed,unnamed,unnamed,unnamed,unnamed,unnamed,unnamed,unnamed,unnamed,unnamed,unnamed,unnamed,unnamed,unnamed,unnamed,unnamed,unnamed,unnamed,unnamed,unnamed…	Acvr2b,Adam8,Adar,Adarb1,Adora1,Adra2b,Adra2c,Afap1l2,Angpt4,Arrb1,Atp2b4,Avpi1,Blm,Bmp4,Bmp7,Cab39,Camk1,Camk2n1,Card10,Cav3,Ccl19,Ccl21a,Ccnd1,Ccnd2,Ccnd3,Ccne1,Ccne2,Ccr7,Cd24a,Cd40,Cd74,Cd81,Cdk5r1,Cdk5rap3,Cdkn1a,Cdkn1c,Cep85,Chad,Chil1,Chmp6,Chrna3,Cish,Clu,Cops8,Coro1c,Csf1,Csf1r,Cspg4,Cyr61,Dab1,Dab2ip,Dcn,Dlg1,Dok7,Dusp1,Dusp14,Dusp5,Dusp7,Dusp8,Efna1,Ephb2,Erbb2,Erbb3,Ern1,Erp29,Errfi1,…
GO Biological Process	GO:0001525	angiogenesis	185	1.21419e-08	0.000156121	8.43895e-07	1.50891	134.534	203	0.0361554	0.0545552	70	3.60101e-11	4.63018e-07	6.61454e-09	1.84801	56.2766	104	297	0.0256537	0.350168	unnamed,unnamed,unnamed,unnamed,unnamed,unnamed,unnamed,unnamed,unnamed,unnamed,unnamed,unnamed,unnamed,unnamed,unnamed,unnamed,unnamed,unnamed,unnamed,unnamed,unnamed,unnamed,unnamed,unnamed,unnamed,unnamed,unnamed,unnamed,unnamed,unnamed,unnamed,unnamed,unnamed,unnamed,unnamed,unnamed,unnamed,unnamed,unnamed,unnamed,unnamed,unnamed,unnamed,unnamed,unnamed,unnamed,unnamed,unnamed,unnamed,unnamed…	Ackr3,Acvr1,Acvrl1,Adam8,Adra2b,Aggf1,Angpt4,Angptl3,Anpep,Anxa2,Arhgap22,Bcas3,Bmp4,Cd34,Cdh13,Clic4,Col18a1,Col8a2,Cspg4,Ctnnb1,Cx3cl1,Cxcl12,Cxcr4,Cyr61,Dab2ip,Dicer1,Dll1,Dll4,Efna1,Egfl7,Egr3,Elk3,Eng,Epas1,Ephb1,Ephb2,Ephb3,Ephb4,Esm1,Fgf1,Fgf18,Fgf8,Fgf9,Fgfr1,Fgfr2,Fmnl3,Fzd5,Gbx2,Gna13,Gpi1,Hif1a,Hoxb13,Ihh,Itgb1bp1,Lef1,Lep,Mapk14,Meis1,Mmp14,Mmrn2,Mydgf,Myh9,Nfatc3,Nfatc4,Notch3,Notch4…
GO Biological Process	GO:0051056	regulation of small GTPase mediated signal transduction	186	1.22386e-08	0.000157364	8.46045e-07	1.59768	100.771	161	0.0270818	0.0432679	135	3.27696e-08	0.000421351	3.12112e-06	1.78898	44.7181	80	236	0.0197336	0.338983	unnamed,unnamed,unnamed,unnamed,unnamed,unnamed,unnamed,unnamed,unnamed,unnamed,unnamed,unnamed,unnamed,unnamed,unnamed,unnamed,unnamed,unnamed,unnamed,unnamed,unnamed,unnamed,unnamed,unnamed,unnamed,unnamed,unnamed,unnamed,unnamed,unnamed,unnamed,unnamed,unnamed,unnamed,unnamed,unnamed,unnamed,unnamed,unnamed,unnamed,unnamed,unnamed,unnamed,unnamed,unnamed,unnamed,unnamed,unnamed,unnamed,unnamed…	Abca1,Abr,Adcyap1r1,Adra1b,Apoa1,Arap3,Arhgap25,Arhgap26,Arhgap35,Arhgef10l,Arhgef11,Arhgef16,Arhgef17,Arhgef28,Arrb1,Auts2,Bcl6,Cdon,Cgnl1,Col3a1,Csf1,Cyth1,Cyth2,Cyth3,Cyth4,Dab2ip,Dennd1a,Dgki,Dgkz,Ephb2,Farp1,Fgd2,Fgd5,Flcn,Garnl3,Gpr20,Gpr35,Iqsec1,Itga3,Itpkb,Itsn1,Kalrn,Kank1,Kras,Lpar1,Madd,Mapkap1,Mcf2l,Myo9b,Ngef,Nrp1,Ntrk1,Obscn,Plekhg4,Plekhg6,Prex1,Psd2,Rabgef1,Ralgapa1,Ralgps1,Ralgp…
GO Biological Process	GO:0072364	regulation of cellular ketone metabolic process by regulation of transcription from RNA polymerase II promoter	187	1.29178e-08	0.000166097	8.88218e-07	12.6267	0.791975	10	0.000212839	0.00268745	1774	0.0358968	1	0.260181	5.2775	0.378967	2	2	0.00049334	1	unnamed,unnamed,unnamed,unnamed,unnamed,unnamed,unnamed,unnamed,unnamed,unnamed	Ncor2,Ppara
GO Biological Process	GO:0050773	regulation of dendrite development	188	1.34855e-08	0.000173397	9.22326e-07	1.71759	72.1943	124	0.0194019	0.0333244	672	0.00129698	1	0.0248164	1.58722	25.2013	40	133	0.0098668	0.300752	unnamed,unnamed,unnamed,unnamed,unnamed,unnamed,unnamed,unnamed,unnamed,unnamed,unnamed,unnamed,unnamed,unnamed,unnamed,unnamed,unnamed,unnamed,unnamed,unnamed,unnamed,unnamed,unnamed,unnamed,unnamed,unnamed,unnamed,unnamed,unnamed,unnamed,unnamed,unnamed,unnamed,unnamed,unnamed,unnamed,unnamed,unnamed,unnamed,unnamed,unnamed,unnamed,unnamed,unnamed,unnamed,unnamed,unnamed,unnamed,unnamed,unnamed…	Baiap2,Bmp7,Camk1,Camk1d,Cdk5r1,Chrna3,Cit,Cobl,Crtc1,Cux1,Cux2,Dab2ip,Disc1,Dlg5,Eef2k,Efna1,Fbxw8,Fmr1,Foxo6,Fstl4,Kalrn,Kndc1,Lpar1,Lrp8,Nedd4,Neurl1a,Nfatc4,Ngef,Nr2e1,Prex1,Ptprs,Reln,Sdk1,Sema4d,Sez6,Sipa1l1,Srcin1,Tnik,Ube3a,Zmynd8
GO Biological Process	GO:0010816	calcitonin catabolic process	189	1.36252e-08	0.000175193	9.26945e-07	26.6241	0.26292	7	7.06585e-05	0.00188122	3728	0.189483	1	0.653535	5.2775	0.189483	1	1	0.00024667	1	unnamed,unnamed,unnamed,unnamed,unnamed,unnamed,unnamed	Ece1
GO Biological Process	GO:0034959	endothelin maturation	189	1.36252e-08	0.000175193	9.26945e-07	26.6241	0.26292	7	7.06585e-05	0.00188122	3728	0.189483	1	0.653535	5.2775	0.189483	1	1	0.00024667	1	unnamed,unnamed,unnamed,unnamed,unnamed,unnamed,unnamed	Ece1
GO Biological Process	GO:0010814	substance P catabolic process	189	1.36252e-08	0.000175193	9.26945e-07	26.6241	0.26292	7	7.06585e-05	0.00188122	3728	0.189483	1	0.653535	5.2775	0.189483	1	1	0.00024667	1	unnamed,unnamed,unnamed,unnamed,unnamed,unnamed,unnamed	Ece1
GO Biological Process	GO:0003429	growth plate cartilage chondrocyte morphogenesis	192	1.41975e-08	0.000182551	9.50787e-07	9.24936	1.29739	12	0.000348666	0.00322494	3728	0.189483	1	0.653535	5.2775	0.189483	1	1	0.00024667	1	unnamed,unnamed,unnamed,unnamed,unnamed,unnamed,unnamed,unnamed,unnamed,unnamed,unnamed,unnamed	Matn1
GO Biological Process	GO:0048844	artery morphogenesis	193	1.42405e-08	0.000183104	9.48724e-07	1.99792	40.0418	80	0.010761	0.0214996	232	4.62162e-06	0.0594248	0.000256141	2.30891	12.127	28	64	0.00690676	0.4375	unnamed,unnamed,unnamed,unnamed,unnamed,unnamed,unnamed,unnamed,unnamed,unnamed,unnamed,unnamed,unnamed,unnamed,unnamed,unnamed,unnamed,unnamed,unnamed,unnamed,unnamed,unnamed,unnamed,unnamed,unnamed,unnamed,unnamed,unnamed,unnamed,unnamed,unnamed,unnamed,unnamed,unnamed,unnamed,unnamed,unnamed,unnamed,unnamed,unnamed,unnamed,unnamed,unnamed,unnamed,unnamed,unnamed,unnamed,unnamed,unnamed,unnamed…	Acvrl1,Angptl3,Arid2,Bmp4,Chd7,Col3a1,Ctnnb1,Dll4,Eng,Fgf8,Foxf1,Hes1,Mylk,Nog,Notch3,Nrp1,Pdgfrb,Prox1,Prrx2,Rbpj,Smad7,Smarca4,Sox4,Tbx2,Tgfb2,Vegfa,Wnt11,Zmiz1
GO Biological Process	GO:0030155	regulation of cell adhesion	194	1.54113e-08	0.000198159	1.02144e-06	1.34859	260.271	351	0.0699465	0.0943295	40	1.8781e-12	2.41487e-08	6.03716e-10	1.60255	119.185	191	629	0.047114	0.303657	unnamed,unnamed,unnamed,unnamed,unnamed,unnamed,unnamed,unnamed,unnamed,unnamed,unnamed,unnamed,unnamed,unnamed,unnamed,unnamed,unnamed,unnamed,unnamed,unnamed,unnamed,unnamed,unnamed,unnamed,unnamed,unnamed,unnamed,unnamed,unnamed,unnamed,unnamed,unnamed,unnamed,unnamed,unnamed,unnamed,unnamed,unnamed,unnamed,unnamed,unnamed,unnamed,unnamed,unnamed,unnamed,unnamed,unnamed,unnamed,unnamed,unnamed…	Acvrl1,Adam8,Adamts18,Adrm1,Ajap1,Alox15,Apoa1,Ass1,B4galnt2,Bcas3,Bcl6,Blm,Bmp4,Bmp7,Bst1,Ccl19,Ccl21a,Ccl28,Ccr7,Cd244,Cd24a,Cd27,Cd276,Cd3e,Cd46,Cd74,Cd83,Cdh1,Cdh13,Cdk6,Cebpb,Clasp1,Clec2i,Clptm1,Col16a1,Col1a1,Col26a1,Coro1a,Coro1c,Csf1,Ctnnb1,Cx3cl1,Cxcl12,Cyld,Cyp26b1,Cyr61,Cyth2,Cyth3,Dab1,Dact2,Ddr1,Dicer1,Disc1,Dlg1,Dlg5,Dll1,Dock1,Dscaml1,Dtx1,Efna1,Efna5,Egflam,Egr3,Epb41l4b,Epcam,Ep…
GO Biological Process	GO:0071705	nitrogen compound transport	195	1.62546e-08	0.000209001	1.0718e-06	1.52626	124.487	190	0.0334554	0.0510615	633	0.00100431	1	0.0204004	1.308	87.9204	115	464	0.028367	0.247845	unnamed,unnamed,unnamed,unnamed,unnamed,unnamed,unnamed,unnamed,unnamed,unnamed,unnamed,unnamed,unnamed,unnamed,unnamed,unnamed,unnamed,unnamed,unnamed,unnamed,unnamed,unnamed,unnamed,unnamed,unnamed,unnamed,unnamed,unnamed,unnamed,unnamed,unnamed,unnamed,unnamed,unnamed,unnamed,unnamed,unnamed,unnamed,unnamed,unnamed,unnamed,unnamed,unnamed,unnamed,unnamed,unnamed,unnamed,unnamed,unnamed,unnamed…	Abca1,Abcb9,Acvr2b,Alkbh5,Amn,Apba1,Aqp1,Aqp3,Aqp6,Azin2,Cacna1a,Cacna1c,Ckap5,Crhr1,Csf2,Ddx19a,Dhx9,Disp1,Drd1,Fcer1g,Fmr1,Ghrhr,Ghsr,Gja1,Gm38392,Hnf1a,Lep,Lrpprc,Mfsd7b,Ncbp3,Ndc1,Npff,Npm1,Ntrk2,Ntsr1,Nup210,Nup214,Nup50,Parp11,Pltp,Ptprn2,Qk,Rae1,Rbm8a,Rftn1,Rhbg,Rhcg,Rhd,Sec14l1,Serinc2,Serinc3,Serinc5,Sidt2,Slc12a2,Slc15a4,Slc17a5,Slc17a7,Slc19a1,Slc1a3,Slc1a5,Slc1a6,Slc1a7,Slc22a12,Slc22…
GO Biological Process	GO:0006890	retrograde vesicle-mediated transport, Golgi to ER	196	1.89946e-08	0.000244232	1.24608e-06	3.66954	7.35788	27	0.00197739	0.00725611	2277	0.0663846	1	0.374867	1.64922	6.06347	10	32	0.0024667	0.3125	unnamed,unnamed,unnamed,unnamed,unnamed,unnamed,unnamed,unnamed,unnamed,unnamed,unnamed,unnamed,unnamed,unnamed,unnamed,unnamed,unnamed,unnamed,unnamed,unnamed,unnamed,unnamed,unnamed,unnamed,unnamed,unnamed,unnamed	Atp9a,Copb1,Golph3,Kif1c,Rab6a,Rab6b,Scyl1,Stx18,Tmem115,Uvrag
GO Biological Process	GO:0045596	negative regulation of cell differentiation	197	2.05802e-08	0.000264621	1.34325e-06	1.3079	318.068	416	0.0854793	0.111798	64	2.6075e-11	3.35272e-07	5.23863e-09	1.52333	138.512	211	731	0.0520474	0.288646	unnamed,unnamed,unnamed,unnamed,unnamed,unnamed,unnamed,unnamed,unnamed,unnamed,unnamed,unnamed,unnamed,unnamed,unnamed,unnamed,unnamed,unnamed,unnamed,unnamed,unnamed,unnamed,unnamed,unnamed,unnamed,unnamed,unnamed,unnamed,unnamed,unnamed,unnamed,unnamed,unnamed,unnamed,unnamed,unnamed,unnamed,unnamed,unnamed,unnamed,unnamed,unnamed,unnamed,unnamed,unnamed,unnamed,unnamed,unnamed,unnamed,unnamed…	Abcg1,Acvrl1,Adcy6,Adipor1,Ankrd26,Arntl,Ascl2,Axin2,Bcl6,Bhlha15,Bhlhe41,Bmp4,Bmp7,C1ql4,Casz1,Cav3,Cbfa2t2,Ccl21b,Ccnd1,Cd24a,Cd74,Cdk5r1,Cdk6,Chadl,Cit,Clec2i,Cmtm5,Cntn2,Col3a1,Col5a1,Coro1c,Ctdp1,Ctnna1,Ctnnb1,Ctr9,Ctsz,Cxcl14,Cyld,Dab1,Dab2ip,Ddx6,Dicer1,Disp3,Dll1,Dll3,Dlx2,Dtx1,Dynlt1a,Dynlt1b,Efna1,Efna5,Eid2b,Epha7,Ephb1,Ephb2,Erbb2,F2,Fbln1,Fgfr3,Fndc3b,Foxg1,Foxj1,Foxo1,Foxo3,Foxp1,Fo…
GO Biological Process	GO:0051875	pigment granule localization	198	2.07888e-08	0.000267302	1.35001e-06	4.55237	4.61298	21	0.00123972	0.00564364	9080	0.915133	1	1	0.52775	3.78967	2	20	0.00049334	0.1	unnamed,unnamed,unnamed,unnamed,unnamed,unnamed,unnamed,unnamed,unnamed,unnamed,unnamed,unnamed,unnamed,unnamed,unnamed,unnamed,unnamed,unnamed,unnamed,unnamed,unnamed	Mlph,Rab11a
GO Biological Process	GO:0048170	positive regulation of long-term neuronal synaptic plasticity	199	2.26812e-08	0.000291634	1.4655e-06	6.53667	2.29475	15	0.000616702	0.00403117	2054	0.0501407	1	0.31388	3.1665	0.947418	3	5	0.00074001	0.6	unnamed,unnamed,unnamed,unnamed,unnamed,unnamed,unnamed,unnamed,unnamed,unnamed,unnamed,unnamed,unnamed,unnamed,unnamed	Ephb2,Neurl1a,Nptn
GO Biological Process	GO:0051905	establishment of pigment granule localization	200	2.32784e-08	0.000299313	1.49657e-06	4.74126	4.21829	20	0.00113364	0.0053749	9287	0.971926	1	1	0.310441	3.22122	1	17	0.00024667	0.0588235	unnamed,unnamed,unnamed,unnamed,unnamed,unnamed,unnamed,unnamed,unnamed,unnamed,unnamed,unnamed,unnamed,unnamed,unnamed,unnamed,unnamed,unnamed,unnamed,unnamed	Rab11a
GO Biological Process	GO:0002220	innate immune response activating cell surface receptor signaling pathway	201	2.33327e-08	0.000300012	1.4926e-06	10.1034	1.08874	11	0.000292594	0.0029562	5031	0.318807	1	0.814792	1.75917	1.1369	2	6	0.00049334	0.333333	unnamed,unnamed,unnamed,unnamed,unnamed,unnamed,unnamed,unnamed,unnamed,unnamed,unnamed	Fcnb,Tlr2
GO Biological Process	GO:0001890	placenta development	202	2.36678e-08	0.000304321	1.50654e-06	1.75375	63.8633	112	0.0171629	0.0300994	229	4.43355e-06	0.0570065	0.000248937	1.74928	33.7281	59	178	0.0145535	0.331461	unnamed,unnamed,unnamed,unnamed,unnamed,unnamed,unnamed,unnamed,unnamed,unnamed,unnamed,unnamed,unnamed,unnamed,unnamed,unnamed,unnamed,unnamed,unnamed,unnamed,unnamed,unnamed,unnamed,unnamed,unnamed,unnamed,unnamed,unnamed,unnamed,unnamed,unnamed,unnamed,unnamed,unnamed,unnamed,unnamed,unnamed,unnamed,unnamed,unnamed,unnamed,unnamed,unnamed,unnamed,unnamed,unnamed,unnamed,unnamed,unnamed,unnamed…	Adm,Arid1a,Ascl2,Bmp7,Ccnf,Cdh1,Cdkn1c,Cebpb,Csf2,Cyr61,Dcn,Dlx3,Eomes,Epas1,Etnk2,Fbxw8,Fgfr2,Fzd5,Gata2,Gcm1,Ghsr,Gja1,Grhl2,Hectd1,Hes1,Hif1a,Hnf1a,Htra1,Igf2,Il11ra1,Kiss1,Lef1,Lep,Lhx3,Lif,Map3k4,Mapk14,Mdfi,Pdgfb,Plcd1,Plg,Ppard,Ptgis,Rbm15,Rbpj,Rxra,Serpine1,Setd2,Socs3,Sp3,Spint1,Spint2,St14,Stk4,Tfeb,Vash2,Vwf,Wnt7b,Zfp36l1
GO Biological Process	GO:0039536	negative regulation of RIG-I signaling pathway	203	2.38885e-08	0.000307158	1.51309e-06	11.8158	0.846327	10	0.000227446	0.00268745	3613	0.180367	1	0.641892	1.97906	1.51587	3	8	0.00074001	0.375	unnamed,unnamed,unnamed,unnamed,unnamed,unnamed,unnamed,unnamed,unnamed,unnamed	Dhx58,Nlrx1,Sec14l1
GO Biological Process	GO:1904377	positive regulation of protein localization to cell periphery	204	2.79638e-08	0.000359559	1.76254e-06	2.56578	17.5386	45	0.0047134	0.0120935	3263	0.154878	1	0.610303	1.34525	9.66366	13	51	0.00320671	0.254902	unnamed,unnamed,unnamed,unnamed,unnamed,unnamed,unnamed,unnamed,unnamed,unnamed,unnamed,unnamed,unnamed,unnamed,unnamed,unnamed,unnamed,unnamed,unnamed,unnamed,unnamed,unnamed,unnamed,unnamed,unnamed,unnamed,unnamed,unnamed,unnamed,unnamed,unnamed,unnamed,unnamed,unnamed,unnamed,unnamed,unnamed,unnamed,unnamed,unnamed,unnamed,unnamed,unnamed,unnamed,unnamed	Arhgef16,Cnpy4,Cnst,Dlg1,Dpp10,Ephb2,Ezr,Itga3,Nkd2,Prkci,Rab11a,Ramp3,Rangrf
GO Biological Process	GO:0002062	chondrocyte differentiation	205	2.87896e-08	0.000370177	1.80574e-06	1.8582	50.0483	93	0.0134502	0.0249933	91	3.45702e-10	4.44504e-06	4.88466e-08	2.79397	12.8849	36	68	0.00888012	0.529412	unnamed,unnamed,unnamed,unnamed,unnamed,unnamed,unnamed,unnamed,unnamed,unnamed,unnamed,unnamed,unnamed,unnamed,unnamed,unnamed,unnamed,unnamed,unnamed,unnamed,unnamed,unnamed,unnamed,unnamed,unnamed,unnamed,unnamed,unnamed,unnamed,unnamed,unnamed,unnamed,unnamed,unnamed,unnamed,unnamed,unnamed,unnamed,unnamed,unnamed,unnamed,unnamed,unnamed,unnamed,unnamed,unnamed,unnamed,unnamed,unnamed,unnamed…	Arid5a,Axin2,Bmp4,Chst11,Chsy1,Col27a1,Col2a1,Creb3l2,Cytl1,Fgf18,Fgf9,Fgfr1,Gli2,Hmga2,Ihh,Mapk14,Matn1,Mef2d,Msx2,Mustn1,Nppc,Poc1a,Prkca,Pth1r,Runx1,Runx2,Runx3,Scx,Serpinh1,Snx19,Sox9,Sulf1,Sulf2,Tgfbi,Wnt2b,Wnt7a
GO Biological Process	GO:1903076	regulation of protein localization to plasma membrane	206	3.09757e-08	0.000398285	1.93342e-06	2.08024	33.1693	69	0.00891407	0.0185434	1257	0.0133614	1	0.136676	1.5637	15.3482	24	81	0.00592008	0.296296	unnamed,unnamed,unnamed,unnamed,unnamed,unnamed,unnamed,unnamed,unnamed,unnamed,unnamed,unnamed,unnamed,unnamed,unnamed,unnamed,unnamed,unnamed,unnamed,unnamed,unnamed,unnamed,unnamed,unnamed,unnamed,unnamed,unnamed,unnamed,unnamed,unnamed,unnamed,unnamed,unnamed,unnamed,unnamed,unnamed,unnamed,unnamed,unnamed,unnamed,unnamed,unnamed,unnamed,unnamed,unnamed,unnamed,unnamed,unnamed,unnamed,unnamed…	Appl1,Arhgef16,Bcl2l1,Cnpy4,Cnst,Csnk2a1,Dlg1,Dpp10,Ephb2,Ezr,Hectd1,Itga3,Kalrn,Lyplal1,Nkd2,Numb,Ppp2r5a,Prkci,Rab11a,Ramp3,Rangrf,Rhoq,Stx8,Tmem59
GO Biological Process	GO:0007159	leukocyte cell-cell adhesion	207	3.26902e-08	0.000420331	2.03058e-06	1.59363	96.0075	153	0.0258015	0.041118	404	0.000106437	1	0.00338755	1.46991	56.4661	83	298	0.0204736	0.278523	unnamed,unnamed,unnamed,unnamed,unnamed,unnamed,unnamed,unnamed,unnamed,unnamed,unnamed,unnamed,unnamed,unnamed,unnamed,unnamed,unnamed,unnamed,unnamed,unnamed,unnamed,unnamed,unnamed,unnamed,unnamed,unnamed,unnamed,unnamed,unnamed,unnamed,unnamed,unnamed,unnamed,unnamed,unnamed,unnamed,unnamed,unnamed,unnamed,unnamed,unnamed,unnamed,unnamed,unnamed,unnamed,unnamed,unnamed,unnamed,unnamed,unnamed…	Azi2,Bax,Bcl11b,Blm,Bmp7,Ccl19,Ccl21a,Ccnd3,Ccr7,Cd177,Cd24a,Cd276,Cd3d,Cd3e,Cd74,Cdk6,Chd7,Crip3,Ctnnb1,Cxcl12,Cxcr4,Cyld,Cyp26b1,Ddost,Dlg1,Dll4,Eomes,Ezr,Fadd,Fcer1g,Fermt3,Foxp1,Fyn,Fzd5,Gadd45g,Gli3,Golph3,Hmgb1,Hs1bp3,Ifnk,Il12b,Itga5,Itgal,Itpkb,Jag2,Lck,Lef1,Lep,Madcam1,Mafb,Mink1,Myh9,Ncaph2,Nedd4,Nfatc3,Pecam1,Pla2g2d,Prex1,Psen2,Rab29,Relb,Rora,Runx2,Selplg,Sema4a,Sema4d,Smad3,Sox4,Sp3…
GO Biological Process	GO:0032940	secretion by cell	208	3.27068e-08	0.000420544	2.02185e-06	1.51457	124.127	188	0.0333586	0.0505241	290	1.74075e-05	0.223826	0.000771813	1.46914	70.1089	103	370	0.025407	0.278378	unnamed,unnamed,unnamed,unnamed,unnamed,unnamed,unnamed,unnamed,unnamed,unnamed,unnamed,unnamed,unnamed,unnamed,unnamed,unnamed,unnamed,unnamed,unnamed,unnamed,unnamed,unnamed,unnamed,unnamed,unnamed,unnamed,unnamed,unnamed,unnamed,unnamed,unnamed,unnamed,unnamed,unnamed,unnamed,unnamed,unnamed,unnamed,unnamed,unnamed,unnamed,unnamed,unnamed,unnamed,unnamed,unnamed,unnamed,unnamed,unnamed,unnamed…	Abca1,Acvr2b,Adm,Apba1,Aqp1,Arfgap3,Brsk2,Cacna1a,Cacna1b,Cacna1c,Cbln1,Ccl19,Ccr7,Cd27,Cga,Chil1,Coro1a,Cplx2,Cplx4,Creb3l1,Crhbp,Crhr1,Dgki,Doc2b,Doc2g,Eng,Erp29,Exoc7,Fam129b,Fcer1g,Foxp1,Furin,Ghrhr,Ghsr,Golph3,Gpam,Hap1,Hck,Hmgb1,Hnf1a,Inhba,Itgb6,Kcnb1,Lat,Lat2,Lax1,Lep,Llgl1,Lmf1,Mertk,Myh10,Myo1f,Myo1g,Nkd2,Nlrc4,Nod2,Nos2,Npff,Nrxn2,Ntrk2,Olfm2,Pcsk5,Pou2f2,Ptprn2,Rab11a,Rab15,Rbpj,Rims4…
GO Biological Process	GO:0060042	retina morphogenesis in camera-type eye	209	3.28184e-08	0.000421979	2.01904e-06	1.94833	41.5741	81	0.0111728	0.0217683	692	0.00150356	1	0.0279375	1.91082	10.99	21	58	0.00518007	0.362069	unnamed,unnamed,unnamed,unnamed,unnamed,unnamed,unnamed,unnamed,unnamed,unnamed,unnamed,unnamed,unnamed,unnamed,unnamed,unnamed,unnamed,unnamed,unnamed,unnamed,unnamed,unnamed,unnamed,unnamed,unnamed,unnamed,unnamed,unnamed,unnamed,unnamed,unnamed,unnamed,unnamed,unnamed,unnamed,unnamed,unnamed,unnamed,unnamed,unnamed,unnamed,unnamed,unnamed,unnamed,unnamed,unnamed,unnamed,unnamed,unnamed,unnamed…	Casz1,Cdon,Cnga3,Dio3,Dll1,Foxn4,Ihh,Irx5,Irx6,Lhx1,Lrp5,Megf11,Prox1,Sdk1,Sdk2,Sox2,Sox9,Thy1,Tspan12,Ttc8,Vsx2
GO Biological Process	GO:0002683	negative regulation of immune system process	210	3.30844e-08	0.0004254	2.02571e-06	1.48159	139.715	207	0.0375477	0.0556302	363	5.85554e-05	0.752906	0.00207412	1.40241	81.2884	114	429	0.0281204	0.265734	unnamed,unnamed,unnamed,unnamed,unnamed,unnamed,unnamed,unnamed,unnamed,unnamed,unnamed,unnamed,unnamed,unnamed,unnamed,unnamed,unnamed,unnamed,unnamed,unnamed,unnamed,unnamed,unnamed,unnamed,unnamed,unnamed,unnamed,unnamed,unnamed,unnamed,unnamed,unnamed,unnamed,unnamed,unnamed,unnamed,unnamed,unnamed,unnamed,unnamed,unnamed,unnamed,unnamed,unnamed,unnamed,unnamed,unnamed,unnamed,unnamed,unnamed…	Abr,Adam8,Adar,Adora1,Alox15,Apoa1,Apoa2,Bcl6,Bmp4,Bpi,Ccl21b,Ccl28,Cd24a,Cd276,Cd300lf,Cd46,Cd74,Cdk6,Cebpb,Clec2i,Col3a1,Ctnnb1,Ctr9,Cxcl12,Cxcr2,Cyld,Dab2ip,Dhx58,Dlg1,Dlg5,Dll1,Dtx1,Erbb2,Ezr,Fadd,Fam19a3,Fcer1g,Fcrl5,Foxf1,Foxj1,Gata2,Gli3,Gm10591,Gm13304,Gm21541,Gpam,Gpr68,Gpx2,Hes1,Hmgb1,Hspa9,Htra1,Ihh,Il12b,Inpp5d,Itpkb,Klrb1b,Lax1,Lgals9,Lmo2,Lrrc32,Mad1l1,Mafb,Meis1,Meis2,Mertk,Mmp28,N…
GO Biological Process	GO:0048870	cell motility	211	3.3216e-08	0.000427092	2.02413e-06	1.2864	350.59	451	0.0942194	0.121204	47	3.77555e-12	4.85461e-08	1.0329e-09	1.50083	162.577	244	858	0.0601875	0.284382	unnamed,unnamed,unnamed,unnamed,unnamed,unnamed,unnamed,unnamed,unnamed,unnamed,unnamed,unnamed,unnamed,unnamed,unnamed,unnamed,unnamed,unnamed,unnamed,unnamed,unnamed,unnamed,unnamed,unnamed,unnamed,unnamed,unnamed,unnamed,unnamed,unnamed,unnamed,unnamed,unnamed,unnamed,unnamed,unnamed,unnamed,unnamed,unnamed,unnamed,unnamed,unnamed,unnamed,unnamed,unnamed,unnamed,unnamed,unnamed,unnamed,unnamed…	Acvr1,Acvrl1,Adam8,Adcy3,Apbb2,Apoa1,Arhgap35,Arhgef16,Artn,Atp2b4,Auts2,Barhl1,Barhl2,Bax,Bbs1,Bcar1,Bcl11b,Blk,Bves,Cacna1e,Cacna1i,Catsper1,Catsper4,Cck,Ccl19,Ccl21a,Ccl21b,Ccl22,Ccl24,Ccl27b,Ccl28,Ccr4,Ccr7,Cd177,Cd24a,Cd34,Cdc42bpa,Cdc42bpb,Cdh13,Cdk5r1,Ceacam10,Cfap157,Cfap46,Cntn2,Col5a1,Coro1a,Coro1c,Crb2,Csf3r,Cspg4,Ctnnb1,Cttn,Cx3cl1,Cxcl12,Cxcl14,Cxcl16,Cxcr2,Cxcr4,Cyr61,Dab1,Dab2ip,Da…
GO Biological Process	GO:0002521	leukocyte differentiation	212	3.48266e-08	0.000447801	2.11227e-06	1.51695	122.615	186	0.032952	0.0499866	285	1.53276e-05	0.197082	0.000691518	1.48245	67.4561	100	356	0.024667	0.280899	unnamed,unnamed,unnamed,unnamed,unnamed,unnamed,unnamed,unnamed,unnamed,unnamed,unnamed,unnamed,unnamed,unnamed,unnamed,unnamed,unnamed,unnamed,unnamed,unnamed,unnamed,unnamed,unnamed,unnamed,unnamed,unnamed,unnamed,unnamed,unnamed,unnamed,unnamed,unnamed,unnamed,unnamed,unnamed,unnamed,unnamed,unnamed,unnamed,unnamed,unnamed,unnamed,unnamed,unnamed,unnamed,unnamed,unnamed,unnamed,unnamed,unnamed…	Adam8,Anxa2,Azi2,Bak1,Bax,Bcl11b,Bcl6,Blm,Bmp4,Cbfa2t3,Ccl19,Ccr7,Cd24a,Cd300lf,Cd3d,Cd3e,Cd74,Cd79b,Cdk6,Cebpe,Chd7,Csf1,Csf1r,Csf2,Ctnnb1,Cyld,Dll1,Dll4,Eomes,Fadd,Fcer1g,Flt3l,Foxp1,Fzd5,Fzd9,Gadd45g,Gata2,Gli3,Hectd1,Hmgb1,Hnf1a,Hs1bp3,Ifnk,Il11ra1,Il12b,Il17c,Itpkb,Jag2,Kdm1a,Lck,Lef1,Lep,Lrrk1,Lyl1,Mafb,Mapk14,Mertk,Mink1,Myh9,Ncaph2,Nfam1,Nfatc1,Nfatc3,Ntrk1,Ocstamp,Onecut1,Ostm1,Pla2g2d,P…
GO Biological Process	GO:0051301	cell division	213	3.55996e-08	0.000457739	2.14901e-06	1.46641	147.298	216	0.0395856	0.0580489	956	0.00499304	1	0.0671553	1.25285	90.1942	113	476	0.0278737	0.237395	unnamed,unnamed,unnamed,unnamed,unnamed,unnamed,unnamed,unnamed,unnamed,unnamed,unnamed,unnamed,unnamed,unnamed,unnamed,unnamed,unnamed,unnamed,unnamed,unnamed,unnamed,unnamed,unnamed,unnamed,unnamed,unnamed,unnamed,unnamed,unnamed,unnamed,unnamed,unnamed,unnamed,unnamed,unnamed,unnamed,unnamed,unnamed,unnamed,unnamed,unnamed,unnamed,unnamed,unnamed,unnamed,unnamed,unnamed,unnamed,unnamed,unnamed…	Abraxas2,Anapc13,Anxa11,Apitd1,Bcl2l1,Birc5,Brsk2,Cables1,Ccdc124,Ccnd1,Ccnd2,Ccnd3,Ccne1,Ccne2,Ccnf,Ccsap,Cdc25a,Cdc6,Cdc7,Cdca3,Cdk6,Cdkn3,Cep164,Cep63,Chmp6,Chmp7,Cinp,Cit,Ckap5,Clasp1,Cntrl,Cntrob,Csnk1a1,Ctdp1,Dicer1,Dock7,Dync1h1,Dynlt1a,Dynlt1b,Ercc2,Fam83d,Fgfr1,Fgfr2,Golga2,Haus1,Haus8,Hmcn1,Hmga2,Ino80,Kif18b,Kif23,Kif2a,Kif2c,Kntc1,Lef1,Lig3,Lzts2,Mad1l1,Map10,Map4,Mapre1,Mapre3,Mcmbp,…
GO Biological Process	GO:1902532	negative regulation of intracellular signal transduction	214	3.57157e-08	0.000459233	2.14595e-06	1.41487	181.642	257	0.0488153	0.0690675	262	8.37615e-06	0.107701	0.000411071	1.41362	95.4997	135	504	0.0333004	0.267857	unnamed,unnamed,unnamed,unnamed,unnamed,unnamed,unnamed,unnamed,unnamed,unnamed,unnamed,unnamed,unnamed,unnamed,unnamed,unnamed,unnamed,unnamed,unnamed,unnamed,unnamed,unnamed,unnamed,unnamed,unnamed,unnamed,unnamed,unnamed,unnamed,unnamed,unnamed,unnamed,unnamed,unnamed,unnamed,unnamed,unnamed,unnamed,unnamed,unnamed,unnamed,unnamed,unnamed,unnamed,unnamed,unnamed,unnamed,unnamed,unnamed,unnamed…	Ackr3,Adipor1,Adra1b,Ankrd26,Arap3,Arhgap25,Arhgap35,Arntl,Arrb1,Atp2b4,BC048403,Bcl2l1,Bcl6,Bmp4,Bmp7,C1ql4,Calm1,Calm2,Camk2n1,Casq2,Cav3,Cd74,Cdk5rap3,Cep63,Cgnl1,Chad,Cish,Clu,Creb3,Creb3l1,Cxcl12,Cyld,Dab1,Dab2ip,Dact1,Dcn,Dgkz,Dhx58,Dlg1,Dlg5,Dusp1,Dusp14,Dusp5,Dusp7,Dusp8,Dynlt1a,Dynlt1b,Efna1,Ephb2,Errfi1,Ezr,Fbln1,Fbxw11,Fem1a,Flcn,Foxo1,Gatsl2,Gba,Gm7168,Gm7356,Gpd1l,Gsto1,Hif1a,Hspb1,H…
GO Biological Process	GO:1990542	mitochondrial transmembrane transport	215	3.9896e-08	0.000512983	2.38597e-06	3.3494	8.65826	29	0.00232686	0.0077936	7088	0.561403	1	1	0.995755	10.0426	10	53	0.0024667	0.188679	unnamed,unnamed,unnamed,unnamed,unnamed,unnamed,unnamed,unnamed,unnamed,unnamed,unnamed,unnamed,unnamed,unnamed,unnamed,unnamed,unnamed,unnamed,unnamed,unnamed,unnamed,unnamed,unnamed,unnamed,unnamed,unnamed,unnamed,unnamed,unnamed	Afg3l2,Atp5o,Grpel1,Hspa4,Micu2,Slc25a33,Slc25a36,Timm13,Timm22,Tomm20
GO Biological Process	GO:0007067	mitotic nuclear division	216	4.04223e-08	0.00051975	2.40625e-06	1.99674	37.5613	75	0.0100944	0.0201559	3024	0.129554	1	0.550863	1.20247	29.9384	36	158	0.00888012	0.227848	unnamed,unnamed,unnamed,unnamed,unnamed,unnamed,unnamed,unnamed,unnamed,unnamed,unnamed,unnamed,unnamed,unnamed,unnamed,unnamed,unnamed,unnamed,unnamed,unnamed,unnamed,unnamed,unnamed,unnamed,unnamed,unnamed,unnamed,unnamed,unnamed,unnamed,unnamed,unnamed,unnamed,unnamed,unnamed,unnamed,unnamed,unnamed,unnamed,unnamed,unnamed,unnamed,unnamed,unnamed,unnamed,unnamed,unnamed,unnamed,unnamed,unnamed…	Abraxas2,Akap8,Birc5,Cdc14b,Chmp6,Chmp7,Cit,Clasp1,Ctdp1,Eml1,Golga2,Ino80,Kif18b,Kif23,Kif2a,Kif2c,Kif3b,Mad1l1,Map10,Map4,Mybl2,Ncapd2,Ncaph,Ndel1,Nek2,Nusap1,Pinx1,Poc1a,Pogz,Rab11a,Racgap1,Setd2,Stmn1,Tpx2,Tubgcp3,Wrap73
GO Biological Process	GO:1902262	apoptotic process involved in blood vessel morphogenesis	217	4.05719e-08	0.000521674	2.40403e-06	8.38908	1.43043	12	0.000384421	0.00322494	655	0.00123192	1	0.0241833	4.39792	1.1369	5	6	0.00123335	0.833333	unnamed,unnamed,unnamed,unnamed,unnamed,unnamed,unnamed,unnamed,unnamed,unnamed,unnamed,unnamed	Bak1,Bax,Lef1,Lrp5,Wnt7b
GO Biological Process	GO:0008283	cell proliferation	218	4.52983e-08	0.000582445	2.67177e-06	1.3618	228.374	311	0.0613745	0.0835797	98	1.13771e-09	1.46286e-05	1.49272e-07	1.54509	107.437	166	567	0.0409472	0.292769	unnamed,unnamed,unnamed,unnamed,unnamed,unnamed,unnamed,unnamed,unnamed,unnamed,unnamed,unnamed,unnamed,unnamed,unnamed,unnamed,unnamed,unnamed,unnamed,unnamed,unnamed,unnamed,unnamed,unnamed,unnamed,unnamed,unnamed,unnamed,unnamed,unnamed,unnamed,unnamed,unnamed,unnamed,unnamed,unnamed,unnamed,unnamed,unnamed,unnamed,unnamed,unnamed,unnamed,unnamed,unnamed,unnamed,unnamed,unnamed,unnamed,unnamed…	Apoa1,Appl1,Arid2,Atoh8,Axin2,Azi2,BC004004,Bak1,Bax,Bbs1,Bcl2l1,Bmp10,Bmp4,Bmp7,Brd4,Btrc,Bysl,Ccnd1,Ccnd3,Cd27,Cd34,Cd74,Cdh13,Cdk5rap3,Cebpb,Clu,Col8a2,Crip3,Csf1,Csf1r,Cspg4,Ctnnb1,Cul1,Cxcl12,Cxcr4,Dagla,Dchs1,Dicer1,Disc1,Dlg1,Dmrt1,Dock7,Ehf,Eml1,Ephb1,Ercc2,Ern1,Fam83a,Fam83d,Fbxw8,Fgf1,Fgf4,Fgf8,Fgfr1,Fgfr2,Fpgs,Frs2,Furin,Fyn,Fzd6,Fzd9,Gbx2,Gh,Gli2,Gli3,Gnb1,Golph3,Grhl2,Hgf,Hmga2,Hmgb1…
GO Biological Process	GO:0001560	regulation of cell growth by extracellular stimulus	219	4.91865e-08	0.00063244	2.88785e-06	8.23924	1.45644	12	0.000391412	0.00322494	6426	0.467559	1	0.935555	1.75917	0.568451	1	3	0.00024667	0.333333	unnamed,unnamed,unnamed,unnamed,unnamed,unnamed,unnamed,unnamed,unnamed,unnamed,unnamed,unnamed	Kif26a
GO Biological Process	GO:0090150	establishment of protein localization to membrane	220	5.15769e-08	0.000663176	3.01444e-06	2.10358	30.8997	65	0.00830415	0.0174684	7636	0.639709	1	1	0.952331	25.2013	24	133	0.00592008	0.180451	unnamed,unnamed,unnamed,unnamed,unnamed,unnamed,unnamed,unnamed,unnamed,unnamed,unnamed,unnamed,unnamed,unnamed,unnamed,unnamed,unnamed,unnamed,unnamed,unnamed,unnamed,unnamed,unnamed,unnamed,unnamed,unnamed,unnamed,unnamed,unnamed,unnamed,unnamed,unnamed,unnamed,unnamed,unnamed,unnamed,unnamed,unnamed,unnamed,unnamed,unnamed,unnamed,unnamed,unnamed,unnamed,unnamed,unnamed,unnamed,unnamed,unnamed…	Adora1,Amn,Bax,Bbs1,Cd24a,Colq,Frmpd1,Gm10320,Golph3,Hspa4,Macf1,Ncf1,Npc1,Pard3,Rab11a,Rab3ip,Rabgef1,Rftn1,Sec61a1,Sec63,Ssr1,Syne3,Timm13,Timm22
GO Biological Process	GO:0070925	organelle assembly	221	5.24384e-08	0.000674253	3.05092e-06	1.44357	157.249	227	0.0422599	0.0610051	2428	0.0796528	1	0.421818	1.12268	113.122	127	597	0.0313271	0.21273	unnamed,unnamed,unnamed,unnamed,unnamed,unnamed,unnamed,unnamed,unnamed,unnamed,unnamed,unnamed,unnamed,unnamed,unnamed,unnamed,unnamed,unnamed,unnamed,unnamed,unnamed,unnamed,unnamed,unnamed,unnamed,unnamed,unnamed,unnamed,unnamed,unnamed,unnamed,unnamed,unnamed,unnamed,unnamed,unnamed,unnamed,unnamed,unnamed,unnamed,unnamed,unnamed,unnamed,unnamed,unnamed,unnamed,unnamed,unnamed,unnamed,unnamed…	1110004E09Rik,Abcc4,Ablim1,Abraxas2,Acta1,Actg1,Ak7,Apitd1,Atg101,Atg2a,Atg7,Atp6v0d1,Avil,BC048507,Bbs1,Birc5,Casq2,Ccdc114,Ccdc13,Ccdc155,Ccdc63,Ccdc65,Cd34,Cdc14b,Cep152,Cep164,Cep250,Cep41,Cep63,Cep83,Cfap100,Cfap157,Cfap20,Cfap53,Cfap74,Cntrob,Coro1a,Ddx28,Ddx6,Deup1,Dicer1,Disc1,Dnaaf5,Dnah8,Dnaic2,Dync1h1,Ehd1,Ezr,Fhod3,Foxj1,Foxp1,Gfy,Golga2,Grb7,Haus1,Haus8,Ift140,Ift43,Ift52,Ift81,Ino80…
GO Biological Process	GO:1903522	regulation of blood circulation	222	5.49756e-08	0.000706876	3.18413e-06	1.56695	100.833	158	0.0270983	0.0424617	216	2.6553e-06	0.0341419	0.000158064	1.70081	39.981	68	211	0.0167736	0.322275	unnamed,unnamed,unnamed,unnamed,unnamed,unnamed,unnamed,unnamed,unnamed,unnamed,unnamed,unnamed,unnamed,unnamed,unnamed,unnamed,unnamed,unnamed,unnamed,unnamed,unnamed,unnamed,unnamed,unnamed,unnamed,unnamed,unnamed,unnamed,unnamed,unnamed,unnamed,unnamed,unnamed,unnamed,unnamed,unnamed,unnamed,unnamed,unnamed,unnamed,unnamed,unnamed,unnamed,unnamed,unnamed,unnamed,unnamed,unnamed,unnamed,unnamed…	Adm,Adora1,Adra1b,Adra2b,Adra2c,Atp1a1,Atp1b1,Atp2a2,Atp2b4,Bmp10,Bves,Cacna1b,Cacna1c,Cacna1e,Cacna1g,Cacna2d1,Calm1,Calm2,Casq2,Cav3,Cd38,Dbh,Dlg1,Edn2,Epas1,Foxn4,Gch1,Gja1,Gjd3,Glp1r,Gnao1,Gpd1l,Hdac4,Hrh1,Hrh2,Irx5,Jup,Kcnd3,Kcne1,Kcne2,Kcnh6,Kcnq1,Lep,Mdm4,Mybpc3,Myh6,Myl2,Nkx2-5,Nos1,Npff,Oxtr,Pdgfb,Pebp1,Pln,Prkca,Rangrf,Scn5a,Slc9a1,Smad6,Smad7,Snta1,Tacr1,Tbx2,Tgfb2,Tmem65,Tnnt2,Tpm1,Zc…
GO Biological Process	GO:0006986	response to unfolded protein	223	5.5192e-08	0.000709659	3.18233e-06	2.30341	23.0093	53	0.00618364	0.0142435	1001	0.00547176	1	0.0702856	1.61923	16.6745	27	88	0.00666009	0.306818	unnamed,unnamed,unnamed,unnamed,unnamed,unnamed,unnamed,unnamed,unnamed,unnamed,unnamed,unnamed,unnamed,unnamed,unnamed,unnamed,unnamed,unnamed,unnamed,unnamed,unnamed,unnamed,unnamed,unnamed,unnamed,unnamed,unnamed,unnamed,unnamed,unnamed,unnamed,unnamed,unnamed,unnamed,unnamed,unnamed,unnamed,unnamed,unnamed,unnamed,unnamed,unnamed,unnamed,unnamed,unnamed,unnamed,unnamed,unnamed,unnamed,unnamed…	Amfr,Bhlha15,Ccnd1,Cdk5rap3,Chac1,Creb3,Creb3l1,Creb3l2,Dab2ip,Ern1,Fgf21,Hspb1,Hsph1,Manf,Pacrg,Parp16,Ptpn1,Rnf121,Serp2,Stt3b,Thbs1,Tmbim6,Tmem129,Uggt1,Upf3a,Vapb,Wfs1
GO Biological Process	GO:0048285	organelle fission	224	5.63133e-08	0.000724076	3.23248e-06	1.67203	74.1612	124	0.0199304	0.0333244	4727	0.256653	1	0.698126	1.08132	61.9611	67	327	0.0165269	0.204893	unnamed,unnamed,unnamed,unnamed,unnamed,unnamed,unnamed,unnamed,unnamed,unnamed,unnamed,unnamed,unnamed,unnamed,unnamed,unnamed,unnamed,unnamed,unnamed,unnamed,unnamed,unnamed,unnamed,unnamed,unnamed,unnamed,unnamed,unnamed,unnamed,unnamed,unnamed,unnamed,unnamed,unnamed,unnamed,unnamed,unnamed,unnamed,unnamed,unnamed,unnamed,unnamed,unnamed,unnamed,unnamed,unnamed,unnamed,unnamed,unnamed,unnamed…	4930447C04Rik,Abraxas2,Akap8,Apitd1,Birc5,Ccdc155,Ccne1,Ccne2,Cdc14b,Cep63,Chmp6,Chmp7,Cit,Clasp1,Cpeb1,Ctdp1,Cyp26b1,Dmc1,Dnmt3c,Eml1,Ercc4,Fanca,Gm960,Golga2,Hormad2,Ino80,Kif18b,Kif23,Kif2a,Kif2c,Kif3b,Lemd2,Mad1l1,Mael,Map10,Map4,Mei1,Mlh3,Mybl2,Ncapd2,Ncaph,Ndc1,Ndel1,Nek2,Nusap1,Opa1,Pinx1,Poc1a,Pogz,Prkar1a,Rab11a,Racgap1,Rad51b,Sec16b,Setd2,Slc25a46,Slc2a8,Spin1,Spire2,Spo11,Stmn1,Syce1l,…
GO Biological Process	GO:2000027	regulation of organ morphogenesis	225	5.68213e-08	0.000730608	3.24715e-06	1.55398	104.892	163	0.0281892	0.0438054	240	5.54755e-06	0.0713304	0.00029721	1.70504	36.9493	63	195	0.0155402	0.323077	unnamed,unnamed,unnamed,unnamed,unnamed,unnamed,unnamed,unnamed,unnamed,unnamed,unnamed,unnamed,unnamed,unnamed,unnamed,unnamed,unnamed,unnamed,unnamed,unnamed,unnamed,unnamed,unnamed,unnamed,unnamed,unnamed,unnamed,unnamed,unnamed,unnamed,unnamed,unnamed,unnamed,unnamed,unnamed,unnamed,unnamed,unnamed,unnamed,unnamed,unnamed,unnamed,unnamed,unnamed,unnamed,unnamed,unnamed,unnamed,unnamed,unnamed…	Acvr1,Ajap1,Bax,Bmp10,Bmp4,Bmp7,Casz1,Cav3,Cd34,Cdh1,Chad,Csf1,Ctnnb1,Dact1,Dicer1,Dmrt3,Eng,Etv4,Fgf1,Fgf3,Fgf8,Fgfr1,Fgfr2,Fgfr4,Frs2,Fzd6,Gdnf,Gli1,Grhl3,Hes1,Hgf,Hmga2,Lhx1,Lif,Msx1,Ngfr,Nkd1,Nog,Numb,Pax8,Pdgfa,Pim1,Rbpj,Ror2,Runx2,Rxra,Ryk,Sall1,Sapcd2,Sox9,Sp6,Srsf6,Sulf1,Sulf2,Tbx2,Tgfb2,Vegfa,Wnt11,Wnt2b,Wnt4,Wnt7b,Wnt9b,Znrf3
GO Biological Process	GO:1901992	positive regulation of mitotic cell cycle phase transition	226	6.0043e-08	0.000772034	3.41608e-06	2.41337	19.8892	48	0.00534513	0.0128998	4961	0.297394	1	0.770791	1.18289	10.99	13	58	0.00320671	0.224138	unnamed,unnamed,unnamed,unnamed,unnamed,unnamed,unnamed,unnamed,unnamed,unnamed,unnamed,unnamed,unnamed,unnamed,unnamed,unnamed,unnamed,unnamed,unnamed,unnamed,unnamed,unnamed,unnamed,unnamed,unnamed,unnamed,unnamed,unnamed,unnamed,unnamed,unnamed,unnamed,unnamed,unnamed,unnamed,unnamed,unnamed,unnamed,unnamed,unnamed,unnamed,unnamed,unnamed,unnamed,unnamed,unnamed,unnamed,unnamed	Birc5,Brd4,Ccnd1,Ccnd2,Cdc7,Dtl,Lsm10,Plcb1,Rab11a,Rad51b,Rptor,Smarcd3,Tert
GO Biological Process	GO:1902455	negative regulation of stem cell population maintenance	227	6.24228e-08	0.000802632	3.53582e-06	6.03924	2.48376	15	0.000667497	0.00403117	2533	0.0863574	1	0.438367	2.63875	1.1369	3	6	0.00074001	0.5	unnamed,unnamed,unnamed,unnamed,unnamed,unnamed,unnamed,unnamed,unnamed,unnamed,unnamed,unnamed,unnamed,unnamed,unnamed	Bmp7,Pax8,Wnt9b
GO Biological Process	GO:0051046	regulation of secretion	228	6.28418e-08	0.000808019	3.54394e-06	1.35312	233.535	316	0.0627613	0.0849234	377	6.9341e-05	0.891587	0.00236495	1.30616	132.449	173	699	0.0426739	0.247496	unnamed,unnamed,unnamed,unnamed,unnamed,unnamed,unnamed,unnamed,unnamed,unnamed,unnamed,unnamed,unnamed,unnamed,unnamed,unnamed,unnamed,unnamed,unnamed,unnamed,unnamed,unnamed,unnamed,unnamed,unnamed,unnamed,unnamed,unnamed,unnamed,unnamed,unnamed,unnamed,unnamed,unnamed,unnamed,unnamed,unnamed,unnamed,unnamed,unnamed,unnamed,unnamed,unnamed,unnamed,unnamed,unnamed,unnamed,unnamed,unnamed,unnamed…	Abr,Adcy5,Adora1,Alox8,Ano1,Apoa1,Apoa2,Aqp1,Arid5a,Arntl,Arrb1,Atg7,Atp2a2,Birc5,Blk,Bmp6,Brsk2,Cacna1a,Cacna1e,Cacna1g,Cacna1h,Cacna1i,Cadm1,Camk2a,Cck,Ccl19,Ccr7,Cd177,Cd2,Cd244,Cd276,Cd34,Cd38,Cd40,Cd74,Chd7,Chrna3,Chrna4,Cidea,Clasp1,Cplx4,Creb1,Crhbp,Crhr1,Cry2,Csf1r,Dhx9,Doc2b,Doc2g,Dph3,Efna5,Erbb3,Erp29,Ezr,Fbln1,Fcer1g,Fcnb,Fgfr1,Fgfr4,Fmr1,Foxf1,Galr1,Gapdh,Gata2,Ghrhr,Ghsr,Gipr,Gja1,G…
GO Biological Process	GO:0060216	definitive hemopoiesis	229	6.39167e-08	0.000821841	3.58883e-06	3.27396	8.85778	29	0.00238048	0.0077936	807	0.00267423	1	0.0426087	2.5131	3.97915	10	21	0.0024667	0.476191	unnamed,unnamed,unnamed,unnamed,unnamed,unnamed,unnamed,unnamed,unnamed,unnamed,unnamed,unnamed,unnamed,unnamed,unnamed,unnamed,unnamed,unnamed,unnamed,unnamed,unnamed,unnamed,unnamed,unnamed,unnamed,unnamed,unnamed,unnamed,unnamed	Adar,Gata2,Lyl1,Meis1,Runx1,Smarca4,Sp3,Tgfbr3,Zfp36l2,Zfpm1
GO Biological Process	GO:0034332	adherens junction organization	230	6.50157e-08	0.000835972	3.63466e-06	2.65785	15.0497	40	0.00404454	0.0107498	419	0.000131186	1	0.00402574	2.33192	8.14779	19	43	0.00468673	0.44186	unnamed,unnamed,unnamed,unnamed,unnamed,unnamed,unnamed,unnamed,unnamed,unnamed,unnamed,unnamed,unnamed,unnamed,unnamed,unnamed,unnamed,unnamed,unnamed,unnamed,unnamed,unnamed,unnamed,unnamed,unnamed,unnamed,unnamed,unnamed,unnamed,unnamed,unnamed,unnamed,unnamed,unnamed,unnamed,unnamed,unnamed,unnamed,unnamed,unnamed	Afdn,Cdh1,Ctnnb1,Cttn,Dlg5,Jup,Mtss1,Numb,Numbl,Ptk2b,Ptprk,Rassf8,Rhod,Smad7,Src,Thy1,Vcl,Whamm,Zfp703
GO Biological Process	GO:0031331	positive regulation of cellular catabolic process	231	6.76451e-08	0.000869781	3.76529e-06	1.68616	70.5745	119	0.0189665	0.0319806	717	0.00169792	1	0.0304488	1.44385	40.1705	58	212	0.0143069	0.273585	unnamed,unnamed,unnamed,unnamed,unnamed,unnamed,unnamed,unnamed,unnamed,unnamed,unnamed,unnamed,unnamed,unnamed,unnamed,unnamed,unnamed,unnamed,unnamed,unnamed,unnamed,unnamed,unnamed,unnamed,unnamed,unnamed,unnamed,unnamed,unnamed,unnamed,unnamed,unnamed,unnamed,unnamed,unnamed,unnamed,unnamed,unnamed,unnamed,unnamed,unnamed,unnamed,unnamed,unnamed,unnamed,unnamed,unnamed,unnamed,unnamed,unnamed…	Abhd5,Adam8,Adra1b,Akt2,Apoa1,Atg7,Bax,Btg2,Cbfa2t3,Cd81,Clu,Cnot8,Csnk1a1,Csnk1e,Dab2ip,Dact1,Disc1,Endog,Ezr,Fgf21,Fmr1,Gba,Gtpbp1,Hmgb1,Hspbp1,Irs2,Kcne2,Lonrf1,Lonrf2,Mlxipl,Nanos2,Nkd2,Nop53,Nub1,Osbpl7,Pias1,Prr5l,Psen2,Psmc3,Ptk2b,Ptpn1,Rchy1,Rgma,Rnf166,Sirt2,Smad7,Smurf1,Snx33,Snx9,Socs5,Tnrc6b,Tnrc6c,Trib1,Upf1,Uqcc2,Zc3h12a,Zfp36l1,Zfp36l2
GO Biological Process	GO:0048469	cell maturation	232	6.79879e-08	0.000874188	3.76805e-06	1.76217	58.4508	103	0.0157083	0.0276807	196	1.08618e-06	0.0139661	7.12555e-05	1.86066	29.5594	55	156	0.0135669	0.352564	unnamed,unnamed,unnamed,unnamed,unnamed,unnamed,unnamed,unnamed,unnamed,unnamed,unnamed,unnamed,unnamed,unnamed,unnamed,unnamed,unnamed,unnamed,unnamed,unnamed,unnamed,unnamed,unnamed,unnamed,unnamed,unnamed,unnamed,unnamed,unnamed,unnamed,unnamed,unnamed,unnamed,unnamed,unnamed,unnamed,unnamed,unnamed,unnamed,unnamed,unnamed,unnamed,unnamed,unnamed,unnamed,unnamed,unnamed,unnamed,unnamed,unnamed…	Abhd2,Angptl8,Bfsp2,Bhlha15,C1ql1,Cabyr,Catsper4,Ccl19,Ccl21a,Cdkn1a,Cdkn1c,Cntn2,Ctnnb1,Dmc1,Epas1,Epha8,Ercc2,Fem1b,Fgfr1,Foxo3,Fzd5,Gata2,Ghrhr,Gja1,Hes1,Hif1a,Hoxb13,Ihh,Irx5,Kcne1,Kcnma1,Klf1,Lhx6,Mfsd7b,Nfasc,Pdgfb,Pebp1,Plcb1,Pld6,Pou2f2,Pth1r,Ptk2b,Ren1,Ret,Rnd1,Rps6ka2,Runx2,Runx3,Scarf1,Sept4,Six3,Slc26a8,Tdrd5,Tfcp2l1,Vegfa
GO Biological Process	GO:0009950	dorsal/ventral axis specification	233	6.81735e-08	0.000876574	3.76212e-06	3.77488	6.35781	24	0.00170863	0.00644988	836	0.00296343	1	0.0455786	2.81467	2.84225	8	15	0.00197336	0.533333	unnamed,unnamed,unnamed,unnamed,unnamed,unnamed,unnamed,unnamed,unnamed,unnamed,unnamed,unnamed,unnamed,unnamed,unnamed,unnamed,unnamed,unnamed,unnamed,unnamed,unnamed,unnamed,unnamed,unnamed	Ctnnb1,Fzd5,Lrp4,Lrp5,Pax6,Smad2,Smad6,Wnt3
GO Biological Process	GO:0030851	granulocyte differentiation	234	6.84026e-08	0.000879521	3.75864e-06	3.91071	5.88129	23	0.00158057	0.00618113	825	0.00288036	1	0.0448918	2.63875	3.4107	9	18	0.00222003	0.5	unnamed,unnamed,unnamed,unnamed,unnamed,unnamed,unnamed,unnamed,unnamed,unnamed,unnamed,unnamed,unnamed,unnamed,unnamed,unnamed,unnamed,unnamed,unnamed,unnamed,unnamed,unnamed,unnamed	Cbfa2t3,Cebpe,Csf2,Gata2,Il17c,Kdm1a,Lef1,Sp3,Zfpm1
GO Biological Process	GO:0072574	hepatocyte proliferation	235	6.93234e-08	0.00089136	3.79302e-06	4.42689	4.51784	20	0.00121415	0.0053749	1274	0.0139241	1	0.140531	3.51834	1.1369	4	6	0.00098668	0.666667	unnamed,unnamed,unnamed,unnamed,unnamed,unnamed,unnamed,unnamed,unnamed,unnamed,unnamed,unnamed,unnamed,unnamed,unnamed,unnamed,unnamed,unnamed,unnamed,unnamed	Cebpb,Mki67,Prox1,Rps6ka1
GO Biological Process	GO:0010769	regulation of cell morphogenesis involved in differentiation	236	6.96678e-08	0.000895789	3.79572e-06	1.47552	136.223	201	0.0366093	0.0540177	269	9.06607e-06	0.116572	0.000433352	1.58936	49.0762	78	259	0.0192403	0.301158	unnamed,unnamed,unnamed,unnamed,unnamed,unnamed,unnamed,unnamed,unnamed,unnamed,unnamed,unnamed,unnamed,unnamed,unnamed,unnamed,unnamed,unnamed,unnamed,unnamed,unnamed,unnamed,unnamed,unnamed,unnamed,unnamed,unnamed,unnamed,unnamed,unnamed,unnamed,unnamed,unnamed,unnamed,unnamed,unnamed,unnamed,unnamed,unnamed,unnamed,unnamed,unnamed,unnamed,unnamed,unnamed,unnamed,unnamed,unnamed,unnamed,unnamed…	Apoa1,Arhgap35,Baiap2,Barhl2,Cacna1a,Cdh4,Cdk5r1,Chrna3,Cit,Cntn2,Coro1c,Crabp2,Cttn,Cux1,Cux2,Dab1,Disc1,Dock1,Eef2k,Efna1,Efna5,Epha7,Ephb2,Ephb3,Fbln1,Fbxw8,Fstl4,Golga2,Itgb1bp1,Kalrn,Kank1,Kif13b,Kndc1,Lpar3,Lrp4,Lrp8,Mapt,Megf8,Ndel1,Nedd4,Nfatc4,Ngef,Nkx6-1,Nr2e1,Nrp1,Ntn1,Ntrk2,Olfm1,Plxna1,Plxna2,Plxnb1,Plxnc1,Prex1,Ptprs,Rab11a,Reln,Ret,Rgma,Rreb1,Ryk,Sema4d,Sema4f,Sema7a,Sipa1l1,Skil,S…
GO Biological Process	GO:0032535	regulation of cellular component size	237	7.03253e-08	0.000904243	3.81537e-06	1.51633	117.388	178	0.0315476	0.0478366	1029	0.00612641	1	0.0765533	1.29933	62.3401	81	329	0.0199803	0.246201	unnamed,unnamed,unnamed,unnamed,unnamed,unnamed,unnamed,unnamed,unnamed,unnamed,unnamed,unnamed,unnamed,unnamed,unnamed,unnamed,unnamed,unnamed,unnamed,unnamed,unnamed,unnamed,unnamed,unnamed,unnamed,unnamed,unnamed,unnamed,unnamed,unnamed,unnamed,unnamed,unnamed,unnamed,unnamed,unnamed,unnamed,unnamed,unnamed,unnamed,unnamed,unnamed,unnamed,unnamed,unnamed,unnamed,unnamed,unnamed,unnamed,unnamed…	Actr3b,Add1,Alox15,Aqp1,Arhgap35,Arhgap5,Avil,Baiap2,Baiap2l1,Baiap2l2,Barhl2,Cav3,Ccl21a,Ccl24,Cdc42ep1,Cdc42ep4,Cdh4,Cdk5r1,Clec2i,Cntn2,Coro1a,Crabp2,Creb1,Cttn,Disc1,Dlg1,Efna5,Eln,Epha7,Evl,Ezr,Fchsd2,Fhod3,Fstl4,Gm14137,Iqgap3,Kank1,Kcnma1,Lamtor4,Lmod3,Lpar3,Map3k1,Mapt,Megf8,Mtpn,Nck2,Ndel1,Nkx6-1,Npm1,Nrp1,Ntn1,Olfm1,Plxna1,Plxna2,Prex1,Prkce,Prkg2,Ptk2b,Ptprs,Rab11a,Rap1gap2,Ret,Rgma,Ri…
GO Biological Process	GO:0070098	chemokine-mediated signaling pathway	238	7.10169e-08	0.000913136	3.83671e-06	2.87045	12.1932	35	0.00327686	0.00940607	1626	0.0284335	1	0.224845	1.52971	13.0744	20	69	0.0049334	0.289855	unnamed,unnamed,unnamed,unnamed,unnamed,unnamed,unnamed,unnamed,unnamed,unnamed,unnamed,unnamed,unnamed,unnamed,unnamed,unnamed,unnamed,unnamed,unnamed,unnamed,unnamed,unnamed,unnamed,unnamed,unnamed,unnamed,unnamed,unnamed,unnamed,unnamed,unnamed,unnamed,unnamed,unnamed,unnamed	Ackr2,Ackr3,Ccl19,Ccl21a,Ccl21b,Ccl22,Ccl24,Ccr4,Ccr7,Cx3cl1,Cxcl12,Cxcr2,Cxcr4,Gm10591,Gm13304,Gm21541,Gm2564,Gpr35,Ptk2b,Thpo
GO Biological Process	GO:0030901	midbrain development	239	7.27696e-08	0.000935671	3.91494e-06	2.09673	30.5237	64	0.00820311	0.0171997	806	0.00267356	1	0.0426509	1.71519	15.1587	26	80	0.00641342	0.325	unnamed,unnamed,unnamed,unnamed,unnamed,unnamed,unnamed,unnamed,unnamed,unnamed,unnamed,unnamed,unnamed,unnamed,unnamed,unnamed,unnamed,unnamed,unnamed,unnamed,unnamed,unnamed,unnamed,unnamed,unnamed,unnamed,unnamed,unnamed,unnamed,unnamed,unnamed,unnamed,unnamed,unnamed,unnamed,unnamed,unnamed,unnamed,unnamed,unnamed,unnamed,unnamed,unnamed,unnamed,unnamed,unnamed,unnamed,unnamed,unnamed,unnamed…	Barhl1,Ccdc14,Ctnnb1,Cxcr2,Dlg5,Fgf9,Fgfr1,Fgfr2,Fgfr3,Foxb1,Fzd6,Hes1,Ina,Kdm7a,Lmx1b,Mapkap1,Mbp,Msx1,Ndst1,Padi2,Ryk,Sirt2,Smad1,Wnt3,Wnt9b,Ywhaq
GO Biological Process	GO:0055001	muscle cell development	240	7.3801e-08	0.000948933	3.95389e-06	1.78754	54.824	98	0.0147337	0.026337	214	2.36853e-06	0.0304546	0.000142311	1.85426	28.0436	52	148	0.0128268	0.351351	unnamed,unnamed,unnamed,unnamed,unnamed,unnamed,unnamed,unnamed,unnamed,unnamed,unnamed,unnamed,unnamed,unnamed,unnamed,unnamed,unnamed,unnamed,unnamed,unnamed,unnamed,unnamed,unnamed,unnamed,unnamed,unnamed,unnamed,unnamed,unnamed,unnamed,unnamed,unnamed,unnamed,unnamed,unnamed,unnamed,unnamed,unnamed,unnamed,unnamed,unnamed,unnamed,unnamed,unnamed,unnamed,unnamed,unnamed,unnamed,unnamed,unnamed…	Acta1,Actg1,Adm,Afg3l2,Alpk3,Atg7,Atp2a2,Bmp10,Bves,Cacna1s,Cacna2d2,Casq2,Cav3,Dicer1,Eng,Fhl2,Fhod3,Flnc,Foxp1,Hes1,Kdm1a,Ldb3,Lef1,Lmna,Lmod3,Mybpc3,Mybph,Mybphl,Myh10,Myh6,Myl2,Myo18b,Myog,Neurl2,Nfatc2,Nfatc3,Nfatc4,Nkx2-5,Nkx2-6,Pdgfrb,Prkar1a,Prox1,Ptcd2,Rcan1,Ripor2,Smad6,Smyd3,Tbx3,Tnnt2,Tpm1,Vegfa,Xirp1
GO Biological Process	GO:1903047	mitotic cell cycle process	241	7.89827e-08	0.00101556	4.21394e-06	1.53439	109.49	168	0.0294249	0.0451491	1126	0.00822374	1	0.0939084	1.25717	76.3619	96	403	0.0236803	0.238213	unnamed,unnamed,unnamed,unnamed,unnamed,unnamed,unnamed,unnamed,unnamed,unnamed,unnamed,unnamed,unnamed,unnamed,unnamed,unnamed,unnamed,unnamed,unnamed,unnamed,unnamed,unnamed,unnamed,unnamed,unnamed,unnamed,unnamed,unnamed,unnamed,unnamed,unnamed,unnamed,unnamed,unnamed,unnamed,unnamed,unnamed,unnamed,unnamed,unnamed,unnamed,unnamed,unnamed,unnamed,unnamed,unnamed,unnamed,unnamed,unnamed,unnamed…	Abraxas2,Acvr1,Akap8,Bach1,Bcl2l1,Birc5,Blm,Brd4,Brsk2,Cables1,Calm1,Calm2,Camk2a,Ccnd1,Ccne1,Ccne2,Cdc14b,Cdk5rap3,Cdk6,Cdkn1a,Cdkn3,Chmp6,Chmp7,Cit,Clasp1,Cntrob,Cradd,Crlf3,Ctdp1,Dgkz,Dynlt1a,Dynlt1b,Eml1,Fanci,Foxn3,Golga2,Gpr132,Hmga2,Ier3,Inhba,Ino80,Iqgap3,Kdm8,Kif18b,Kif23,Kif2a,Kif2c,Kif3b,Klf11,Kntc1,Mad1l1,Map10,Map4,Mybl2,Myh10,Ncapd2,Ncaph,Ndel1,Nek2,Nes,Nfatc1,Nop53,Nusap1,Oraov1,Pa…
GO Biological Process	GO:1905114	cell surface receptor signaling pathway involved in cell-cell signaling	242	7.96435e-08	0.00102406	4.23164e-06	1.45309	147.273	214	0.0395788	0.0575114	206	1.70529e-06	0.0219266	0.00010644	1.56855	61.2032	96	323	0.0236803	0.297214	unnamed,unnamed,unnamed,unnamed,unnamed,unnamed,unnamed,unnamed,unnamed,unnamed,unnamed,unnamed,unnamed,unnamed,unnamed,unnamed,unnamed,unnamed,unnamed,unnamed,unnamed,unnamed,unnamed,unnamed,unnamed,unnamed,unnamed,unnamed,unnamed,unnamed,unnamed,unnamed,unnamed,unnamed,unnamed,unnamed,unnamed,unnamed,unnamed,unnamed,unnamed,unnamed,unnamed,unnamed,unnamed,unnamed,unnamed,unnamed,unnamed,unnamed…	Adora1,Amer2,Amotl2,Axin2,Bcl9,Bmp4,Brd7,Btrc,Ccdc88c,Ccnd1,Ccne1,Cela1,Cfc1,Chrna2,Chrna3,Chrna4,Chrnb4,Csnk1a1,Csnk1e,Csnk1g3,Csnk2a1,Ctnnb1,Ctnnbip1,Ctr9,Cyld,Dgki,Disc1,Fam53b,Fbxw11,Fbxw4,Fgf8,Fzd5,Fzd6,Fzd9,Gata4,Gli1,Gli2,Grhl3,Gria1,Grik1,Grik3,Grik4,Grin2c,Hic1,Hoxb9,Klhl12,Kremen1,Lef1,Lgr6,Lrp4,Lrp5,Lzts2,Macf1,Mgat3,Mpp2,Myh6,Nkd1,Nkd2,Nkx2-5,Nlk,Npff,Plpp3,Ppm1a,Ptpru,Rnf43,Ror2,Ryk,…
GO Biological Process	GO:0042327	positive regulation of phosphorylation	243	8.34136e-08	0.00107253	4.41371e-06	1.28432	335.587	431	0.0901873	0.115829	59	1.44291e-11	1.85529e-07	3.14457e-09	1.46285	177.736	260	938	0.0641342	0.277185	unnamed,unnamed,unnamed,unnamed,unnamed,unnamed,unnamed,unnamed,unnamed,unnamed,unnamed,unnamed,unnamed,unnamed,unnamed,unnamed,unnamed,unnamed,unnamed,unnamed,unnamed,unnamed,unnamed,unnamed,unnamed,unnamed,unnamed,unnamed,unnamed,unnamed,unnamed,unnamed,unnamed,unnamed,unnamed,unnamed,unnamed,unnamed,unnamed,unnamed,unnamed,unnamed,unnamed,unnamed,unnamed,unnamed,unnamed,unnamed,unnamed,unnamed…	Ackr3,Acvr1,Acvr2b,Acvrl1,Adam8,Adora1,Adra1b,Adra2b,Adra2c,Afap1l2,Akt2,Alox15,Angpt4,Anxa2,Arrb1,Atp2b4,Avpi1,Axin2,Bmp10,Bmp4,Bmp6,Bmp7,Btbd10,Cab39,Camk1,Card10,Card14,Cck,Ccl19,Ccl21a,Ccl21b,Ccl22,Ccl24,Ccnd1,Ccnd2,Ccnd3,Ccr7,Cd24a,Cd27,Cd3e,Cd40,Cd74,Cd81,Cdk2ap1,Cdk5r1,Cdkn1a,Cdon,Chil1,Chrna3,Clu,Cops8,Cryaa,Csf1,Csf1r,Csf2,Cspg4,Ctnnb1,Cx3cl1,Cxcr4,Cyr61,Dab1,Dab2ip,Dlg1,Dock7,Dok7,Efna1…
GO Biological Process	GO:0001934	positive regulation of protein phosphorylation	244	8.73077e-08	0.0011226	4.60083e-06	1.28957	324.139	418	0.0871108	0.112335	50	5.19329e-12	6.67754e-08	1.33551e-09	1.48596	169.588	252	895	0.0621608	0.281564	unnamed,unnamed,unnamed,unnamed,unnamed,unnamed,unnamed,unnamed,unnamed,unnamed,unnamed,unnamed,unnamed,unnamed,unnamed,unnamed,unnamed,unnamed,unnamed,unnamed,unnamed,unnamed,unnamed,unnamed,unnamed,unnamed,unnamed,unnamed,unnamed,unnamed,unnamed,unnamed,unnamed,unnamed,unnamed,unnamed,unnamed,unnamed,unnamed,unnamed,unnamed,unnamed,unnamed,unnamed,unnamed,unnamed,unnamed,unnamed,unnamed,unnamed…	Ackr3,Acvr1,Acvr2b,Acvrl1,Adam8,Adora1,Adra1b,Adra2b,Adra2c,Afap1l2,Akt2,Alox15,Angpt4,Anxa2,Arrb1,Atp2b4,Avpi1,Axin2,Bmp10,Bmp4,Bmp6,Bmp7,Cab39,Camk1,Card10,Card14,Cck,Ccl19,Ccl21a,Ccl21b,Ccl22,Ccl24,Ccnd1,Ccnd2,Ccnd3,Ccr7,Cd24a,Cd27,Cd3e,Cd40,Cd74,Cd81,Cdk2ap1,Cdk5r1,Cdkn1a,Cdon,Chil1,Chrna3,Clu,Cops8,Cryaa,Csf1,Csf1r,Csf2,Cspg4,Ctnnb1,Cx3cl1,Cxcr4,Cyr61,Dab1,Dab2ip,Dlg1,Dock7,Dok7,Efna1,Efna5,…
GO Biological Process	GO:0031915	positive regulation of synaptic plasticity	245	8.95369e-08	0.00115127	4.69905e-06	6.37174	2.1972	14	0.000590487	0.00376243	4445	0.234377	1	0.67798	1.75917	1.70535	3	9	0.00074001	0.333333	unnamed,unnamed,unnamed,unnamed,unnamed,unnamed,unnamed,unnamed,unnamed,unnamed,unnamed,unnamed,unnamed,unnamed	Cplx2,Ephb2,Neurod2
GO Biological Process	GO:0035967	cellular response to topologically incorrect protein	246	8.97318e-08	0.00115377	4.69013e-06	2.6245	15.241	40	0.00409594	0.0107498	4748	0.26302	1	0.712282	1.18049	14.4008	17	76	0.00419339	0.223684	unnamed,unnamed,unnamed,unnamed,unnamed,unnamed,unnamed,unnamed,unnamed,unnamed,unnamed,unnamed,unnamed,unnamed,unnamed,unnamed,unnamed,unnamed,unnamed,unnamed,unnamed,unnamed,unnamed,unnamed,unnamed,unnamed,unnamed,unnamed,unnamed,unnamed,unnamed,unnamed,unnamed,unnamed,unnamed,unnamed,unnamed,unnamed,unnamed,unnamed	Amfr,Bhlha15,Ccnd1,Cdk5rap3,Creb3,Creb3l1,Creb3l2,Ern1,Fgf21,Pacrg,Parp16,Ptpn1,Rnf121,Serp2,Uggt1,Vapb,Wfs1
GO Biological Process	GO:2000179	positive regulation of neural precursor cell proliferation	247	1.01823e-07	0.00130925	5.30059e-06	2.18345	26.1055	57	0.00701572	0.0153185	272	9.58745e-06	0.123275	0.000453219	2.35603	10.6111	25	56	0.00616675	0.446429	unnamed,unnamed,unnamed,unnamed,unnamed,unnamed,unnamed,unnamed,unnamed,unnamed,unnamed,unnamed,unnamed,unnamed,unnamed,unnamed,unnamed,unnamed,unnamed,unnamed,unnamed,unnamed,unnamed,unnamed,unnamed,unnamed,unnamed,unnamed,unnamed,unnamed,unnamed,unnamed,unnamed,unnamed,unnamed,unnamed,unnamed,unnamed,unnamed,unnamed,unnamed,unnamed,unnamed,unnamed,unnamed,unnamed,unnamed,unnamed,unnamed,unnamed…	Cdon,Ctnnb1,Ctsz,Disc1,Disp3,Dll4,Foxg1,Fzd9,Gjc2,Gli1,Gli2,Gli3,Gpr37l1,Hif1a,Kdm1a,Lhx1,Lhx5,Nes,Nr2e1,Pax6,Prl2c2,Prox1,Smarcd3,Sox2,Vegfa
GO Biological Process	GO:0030099	myeloid cell differentiation	248	1.04482e-07	0.00134343	5.41705e-06	1.67576	70.4157	118	0.0189239	0.0317119	1012	0.00566574	1	0.0719863	1.37262	42.2548	58	223	0.0143069	0.26009	unnamed,unnamed,unnamed,unnamed,unnamed,unnamed,unnamed,unnamed,unnamed,unnamed,unnamed,unnamed,unnamed,unnamed,unnamed,unnamed,unnamed,unnamed,unnamed,unnamed,unnamed,unnamed,unnamed,unnamed,unnamed,unnamed,unnamed,unnamed,unnamed,unnamed,unnamed,unnamed,unnamed,unnamed,unnamed,unnamed,unnamed,unnamed,unnamed,unnamed,unnamed,unnamed,unnamed,unnamed,unnamed,unnamed,unnamed,unnamed,unnamed,unnamed…	Adam8,Adar,Add1,Anxa2,Bcl6,Bmp4,Cbfa2t3,Ccl19,Ccr7,Cd300lf,Cdkn1c,Cebpe,Csf1,Csf1r,Csf2,Ctnnb1,Dnase2a,Epas1,Ercc2,Foxp1,Gata2,Hspa9,Il17c,Irf8,Kdm1a,Klf1,Lef1,Lrrk1,Mapk14,Mb,Meis1,Mfsd7b,Myh9,Nfatc1,Ocstamp,Ostm1,Plcb1,Psen2,Rbpj,Rcor1,Relb,Rhd,Runx1,Sh3pxd2a,Smad5,Smarca4,Sp3,Spib,Src,Tesc,Tfrc,Tgfbr3,Thpo,Tlr2,Traf6,Vegfa,Zfp385a,Zfpm1
GO Biological Process	GO:0007595	lactation	249	1.0501e-07	0.00135022	5.42259e-06	2.72901	13.558	37	0.00364365	0.00994356	1241	0.012561	1	0.130144	1.79915	8.33727	15	44	0.00370005	0.340909	unnamed,unnamed,unnamed,unnamed,unnamed,unnamed,unnamed,unnamed,unnamed,unnamed,unnamed,unnamed,unnamed,unnamed,unnamed,unnamed,unnamed,unnamed,unnamed,unnamed,unnamed,unnamed,unnamed,unnamed,unnamed,unnamed,unnamed,unnamed,unnamed,unnamed,unnamed,unnamed,unnamed,unnamed,unnamed,unnamed,unnamed	Aprt,Ccnd1,Creb1,Ddr1,Foxb1,Ghrhr,Hif1a,Hk2,Kalrn,Neurl1a,Nme1,Oxtr,Stat5a,Umps,Vegfa
GO Biological Process	GO:0006366	transcription from RNA polymerase II promoter	250	1.07303e-07	0.0013797	5.51882e-06	1.33537	247.122	330	0.0664127	0.0886858	122	1.42154e-08	0.000182781	1.49821e-06	1.50002	109.332	164	577	0.0404539	0.284229	unnamed,unnamed,unnamed,unnamed,unnamed,unnamed,unnamed,unnamed,unnamed,unnamed,unnamed,unnamed,unnamed,unnamed,unnamed,unnamed,unnamed,unnamed,unnamed,unnamed,unnamed,unnamed,unnamed,unnamed,unnamed,unnamed,unnamed,unnamed,unnamed,unnamed,unnamed,unnamed,unnamed,unnamed,unnamed,unnamed,unnamed,unnamed,unnamed,unnamed,unnamed,unnamed,unnamed,unnamed,unnamed,unnamed,unnamed,unnamed,unnamed,unnamed…	Adrm1,Akna,Alx4,Arntl,Arrb1,Bach1,Barhl1,Barhl2,Barx1,Bcl11b,Bhlha15,Camta1,Cdc5l,Cebpb,Cebpe,Creb1,Creb3,Creb3l1,Creb3l2,Creb5,Csrnp1,Csrnp2,Cux1,Dlx2,Dlx3,Dmrt1,Dmrt2,E2f2,Ebf3,Egr3,Ehf,Elf3,Elk3,Ell2,Elp2,Epas1,Ercc2,Esrrg,Fos,Fosb,Fosl2,Foxf1,Foxj1,Foxo3,Fubp3,Gata2,Gata4,Gata5,Gbx2,Gcm1,Gli2,Glis1,Glis2,Grhl1,Grhl2,Grhl3,Gtf2b,Gtf2h3,Heyl,Hif1a,Hivep3,Hmga1,Hmga2,Hnf1a,Hnf4a,Hoxb9,Ice1,Ice2,…
GO Biological Process	GO:0061448	connective tissue development	251	1.09439e-07	0.00140717	5.60625e-06	1.50396	119.019	179	0.0319859	0.0481053	114	5.16961e-09	6.64708e-05	5.83077e-07	1.87112	41.6864	78	220	0.0192403	0.354546	unnamed,unnamed,unnamed,unnamed,unnamed,unnamed,unnamed,unnamed,unnamed,unnamed,unnamed,unnamed,unnamed,unnamed,unnamed,unnamed,unnamed,unnamed,unnamed,unnamed,unnamed,unnamed,unnamed,unnamed,unnamed,unnamed,unnamed,unnamed,unnamed,unnamed,unnamed,unnamed,unnamed,unnamed,unnamed,unnamed,unnamed,unnamed,unnamed,unnamed,unnamed,unnamed,unnamed,unnamed,unnamed,unnamed,unnamed,unnamed,unnamed,unnamed…	Adrm1,Arid5a,Axin2,Bbs1,Bmp4,Bmp6,Bmp7,Cd34,Chst11,Chsy1,Col1a1,Col27a1,Col2a1,Col5a1,Comp,Creb3l2,Creb5,Csf1,Cyr61,Cytl1,Dgat2,Dicer1,Dlx2,Fbxw4,Fgf18,Fgf4,Fgf9,Fgfr1,Fgfr3,Fto,Gli2,Hif1a,Hmga2,Ihh,Lep,Lrp5,Mapk14,Mapk3,Matn1,Mef2d,Msx1,Msx2,Mustn1,Nog,Nppc,Pax7,Pdgfb,Pdgfrb,Pitx1,Poc1a,Ppard,Ppargc1a,Prkca,Prrx2,Pth1r,Rarb,Ror2,Runx1,Runx2,Runx3,Scx,Serpinh1,Sik3,Smad1,Smad5,Snx19,Sox9,Sulf1,Su…
GO Biological Process	GO:0042476	odontogenesis	252	1.11714e-07	0.00143641	5.70006e-06	1.76529	56.0814	99	0.0150716	0.0266058	79	1.39877e-10	1.79854e-06	2.27663e-08	2.4396	20.0852	49	106	0.0120868	0.462264	unnamed,unnamed,unnamed,unnamed,unnamed,unnamed,unnamed,unnamed,unnamed,unnamed,unnamed,unnamed,unnamed,unnamed,unnamed,unnamed,unnamed,unnamed,unnamed,unnamed,unnamed,unnamed,unnamed,unnamed,unnamed,unnamed,unnamed,unnamed,unnamed,unnamed,unnamed,unnamed,unnamed,unnamed,unnamed,unnamed,unnamed,unnamed,unnamed,unnamed,unnamed,unnamed,unnamed,unnamed,unnamed,unnamed,unnamed,unnamed,unnamed,unnamed…	Acvr2b,Adm,Alpl,Ankrd11,Aqp1,Aqp3,Aqp6,Axin2,Bax,Bcl11b,Bmp4,Bmp7,Col1a1,Csf3r,Ctnna1,Ctnnb1,Dll1,Dlx2,Dlx3,Fam20a,Fgf4,Fgf8,Fgfr2,Foxo1,Gas1,Gli2,Gli3,Htra1,Id3,Inhba,Itga6,Itgb4,Jag2,Lef1,Lhx8,Lrp4,Msx1,Msx2,Nectin1,Nf2,Ppara,Runx2,Slc24a4,Ssu2,Tcf7l2,Traf6,Trp63,Wnt7b,Zfp422
GO Biological Process	GO:0007080	mitotic metaphase plate congression	253	1.14569e-07	0.00147313	5.82263e-06	3.1081	9.65219	30	0.00259398	0.00806235	8566	0.795923	1	1	0.791626	7.57934	6	40	0.00148002	0.15	unnamed,unnamed,unnamed,unnamed,unnamed,unnamed,unnamed,unnamed,unnamed,unnamed,unnamed,unnamed,unnamed,unnamed,unnamed,unnamed,unnamed,unnamed,unnamed,unnamed,unnamed,unnamed,unnamed,unnamed,unnamed,unnamed,unnamed,unnamed,unnamed,unnamed	Chmp6,Chmp7,Kif2c,Mad1l1,Pinx1,Rab11a
GO Biological Process	GO:0051093	negative regulation of developmental process	254	1.208e-07	0.00155325	6.11516e-06	1.25041	407.865	510	0.109612	0.13706	53	6.78725e-12	8.72704e-08	1.64661e-09	1.46536	181.525	266	958	0.0656142	0.277662	unnamed,unnamed,unnamed,unnamed,unnamed,unnamed,unnamed,unnamed,unnamed,unnamed,unnamed,unnamed,unnamed,unnamed,unnamed,unnamed,unnamed,unnamed,unnamed,unnamed,unnamed,unnamed,unnamed,unnamed,unnamed,unnamed,unnamed,unnamed,unnamed,unnamed,unnamed,unnamed,unnamed,unnamed,unnamed,unnamed,unnamed,unnamed,unnamed,unnamed,unnamed,unnamed,unnamed,unnamed,unnamed,unnamed,unnamed,unnamed,unnamed,unnamed…	Abcg1,Abr,Acvrl1,Adcy6,Adgrb1,Adgrb2,Adipor1,Angpt4,Ankrd26,Anxa2,Apoh,Arntl,Ascl2,Asmt,Axin2,Bcl6,Bhlha15,Bhlhe41,Bmp4,Bmp7,C1ql4,Casz1,Cav3,Cbfa2t2,Ccl21b,Ccnd1,Cd24a,Cd74,Cdk5r1,Cdk6,Cga,Chad,Chadl,Cit,Clasp1,Clec2i,Cmtm5,Cntn2,Col3a1,Col5a1,Coro1c,Ctdp1,Ctnna1,Ctnnb1,Ctr9,Ctsz,Cxcl14,Cyld,Dab1,Dab2ip,Dand5,Dcn,Ddx6,Dicer1,Disp3,Dll1,Dll3,Dll4,Dlx2,Dtx1,Dynlt1a,Dynlt1b,Efna1,Efna5,Eid2b,Epha7,…
GO Biological Process	GO:0007009	plasma membrane organization	255	1.2297e-07	0.00158115	6.20058e-06	1.64695	75.2905	124	0.020234	0.0333244	447	0.000192792	1	0.00554567	1.52833	41.8759	64	221	0.0157869	0.289593	unnamed,unnamed,unnamed,unnamed,unnamed,unnamed,unnamed,unnamed,unnamed,unnamed,unnamed,unnamed,unnamed,unnamed,unnamed,unnamed,unnamed,unnamed,unnamed,unnamed,unnamed,unnamed,unnamed,unnamed,unnamed,unnamed,unnamed,unnamed,unnamed,unnamed,unnamed,unnamed,unnamed,unnamed,unnamed,unnamed,unnamed,unnamed,unnamed,unnamed,unnamed,unnamed,unnamed,unnamed,unnamed,unnamed,unnamed,unnamed,unnamed,unnamed…	A4galt,Akt2,Amn,Ano7,Anxa2,Atp1b1,Atp1b3,Atp2a2,Atp2c2,Baiap2,Baiap2l1,Baiap2l2,Bbs1,Cacnb3,Cav3,Cdh1,Clu,Col5a1,Cxcr4,Dchs1,Dlg1,Dpp10,Dysf,Efr3b,Ehd2,Ezr,Fcer1g,Fyb,Golph3,Ikbkb,Jup,Kcnb1,Macf1,Mtss1,Mtss1l,Myh10,Myrf,Nfasc,Nkd2,Pacs1,Pacsin1,Pigw,Pkp3,Plekhf1,Plscr5,Ppil2,Prkcz,Rab11a,Rab40c,Ramp3,Skap1,Snx33,Snx9,Sod1,Stx2,Stxbp1,Syt7,Tesc,Tnfrsf1a,Tnik,Ttc7b,Ttc8,Whamm,Wnt4
GO Biological Process	GO:0048168	regulation of neuronal synaptic plasticity	256	1.2301e-07	0.00158166	6.17836e-06	2.22445	24.2756	54	0.00652395	0.0145122	3022	0.129413	1	0.550627	1.36824	10.2321	14	54	0.00345338	0.259259	unnamed,unnamed,unnamed,unnamed,unnamed,unnamed,unnamed,unnamed,unnamed,unnamed,unnamed,unnamed,unnamed,unnamed,unnamed,unnamed,unnamed,unnamed,unnamed,unnamed,unnamed,unnamed,unnamed,unnamed,unnamed,unnamed,unnamed,unnamed,unnamed,unnamed,unnamed,unnamed,unnamed,unnamed,unnamed,unnamed,unnamed,unnamed,unnamed,unnamed,unnamed,unnamed,unnamed,unnamed,unnamed,unnamed,unnamed,unnamed,unnamed,unnamed…	Camk2a,Cntn2,Cpeb1,Dlg4,Ephb2,Grik1,Jph3,Kalrn,Kras,Neurl1a,Nptn,Rab11a,Rasgrf1,Synpo
GO Biological Process	GO:0010813	neuropeptide catabolic process	257	1.23238e-07	0.0015846	6.16575e-06	14.5997	0.547957	8	0.000147261	0.00214996	1774	0.0358968	1	0.260181	5.2775	0.378967	2	2	0.00049334	1	unnamed,unnamed,unnamed,unnamed,unnamed,unnamed,unnamed,unnamed	Ctsh,Ece1
GO Biological Process	GO:0039532	negative regulation of viral-induced cytoplasmic pattern recognition receptor signaling pathway	258	1.23533e-07	0.00158838	6.15652e-06	9.87659	1.01249	10	0.000272103	0.00268745	5745	0.347697	1	0.778187	1.43932	2.08432	3	11	0.00074001	0.272727	unnamed,unnamed,unnamed,unnamed,unnamed,unnamed,unnamed,unnamed,unnamed,unnamed	Dhx58,Nlrx1,Sec14l1
GO Biological Process	GO:0051345	positive regulation of hydrolase activity	259	1.23937e-07	0.00159358	6.15283e-06	1.33327	247.512	330	0.0665176	0.0886858	109	3.56556e-09	4.58459e-05	4.20605e-07	1.48505	125.249	186	661	0.0458806	0.281392	unnamed,unnamed,unnamed,unnamed,unnamed,unnamed,unnamed,unnamed,unnamed,unnamed,unnamed,unnamed,unnamed,unnamed,unnamed,unnamed,unnamed,unnamed,unnamed,unnamed,unnamed,unnamed,unnamed,unnamed,unnamed,unnamed,unnamed,unnamed,unnamed,unnamed,unnamed,unnamed,unnamed,unnamed,unnamed,unnamed,unnamed,unnamed,unnamed,unnamed,unnamed,unnamed,unnamed,unnamed,unnamed,unnamed,unnamed,unnamed,unnamed,unnamed…	Abhd5,Abr,Adcyap1r1,Adprhl1,Adrm1,Afdn,Agap1,Agap3,Ahsa1,Akt2,Als2cl,Apoa1,Apoh,Arap1,Arap3,Arfgap3,Arhgap10,Arhgap19,Arhgap22,Arhgap25,Arhgap26,Arhgap27,Arhgap29,Arhgap30,Arhgap35,Arhgap45,Arhgap5,Arhgap8,Arhgap9,Arhgef10l,Arhgef16,Arrb1,Asap2,Atp1b1,Atp1b3,Axin2,BC004004,BC048507,Bak1,Bax,Bcas3,Calm1,Calm2,Casp9,Cck,Ccl19,Ccl21a,Ccl21b,Ccl22,Ccl24,Ccr7,Cd40,Cdc42ep1,Cdc42ep4,Chn2,Coro1c,Cradd,C…
GO Biological Process	GO:0035567	non-canonical Wnt signaling pathway	260	1.28731e-07	0.00165522	6.36622e-06	2.70595	13.6736	37	0.0036747	0.00994356	1457	0.0231971	1	0.204714	1.80943	6.63192	12	35	0.00296004	0.342857	unnamed,unnamed,unnamed,unnamed,unnamed,unnamed,unnamed,unnamed,unnamed,unnamed,unnamed,unnamed,unnamed,unnamed,unnamed,unnamed,unnamed,unnamed,unnamed,unnamed,unnamed,unnamed,unnamed,unnamed,unnamed,unnamed,unnamed,unnamed,unnamed,unnamed,unnamed,unnamed,unnamed,unnamed,unnamed,unnamed,unnamed	Fzd5,Fzd6,Fzd9,Grhl3,Ror2,Ryk,Wnt11,Wnt4,Wnt7a,Wnt7b,Wnt9b,Znrf3
GO Biological Process	GO:0014070	response to organic cyclic compound	261	1.31101e-07	0.00168569	6.4586e-06	1.2855	323.609	416	0.0869683	0.111798	438	0.000167512	1	0.00491751	1.2507	171.104	214	903	0.0527874	0.236988	unnamed,unnamed,unnamed,unnamed,unnamed,unnamed,unnamed,unnamed,unnamed,unnamed,unnamed,unnamed,unnamed,unnamed,unnamed,unnamed,unnamed,unnamed,unnamed,unnamed,unnamed,unnamed,unnamed,unnamed,unnamed,unnamed,unnamed,unnamed,unnamed,unnamed,unnamed,unnamed,unnamed,unnamed,unnamed,unnamed,unnamed,unnamed,unnamed,unnamed,unnamed,unnamed,unnamed,unnamed,unnamed,unnamed,unnamed,unnamed,unnamed,unnamed…	Abca1,Abca2,Abcc4,Abcd3,Abhd2,Acacb,Acsbg1,Acta1,Adar,Adcy3,Adcy5,Adcy6,Adcyap1r1,Adm,Adra1b,Adss,Agxt,Akap6,Aldh1a2,Alpl,Apoa2,Aqp1,Arid1a,Atp1a1,Atp2b4,Bak1,Bcl2l1,Blm,Bmp4,Bmp6,Bmp7,Btg2,Btrc,Cacna1s,Casp9,Casq2,Ccnd1,Cd38,Cd40,Cd83,Cdh1,Cdkn1a,Cebpb,Chrna2,Chrna3,Chrna4,Chrnb4,Cidea,Cldn4,Col1a1,Creb1,Crhbp,Crhr1,Cryaa,Csnk2a1,Ctnna1,Ctnnb1,Cyp2a5,Dhx9,Dicer1,Dlg4,Dnmt3a,Drd1,Dusp1,Eef2k,Efna…
GO Biological Process	GO:0060669	embryonic placenta morphogenesis	262	1.40389e-07	0.00180512	6.88977e-06	2.65462	14.3147	38	0.003847	0.0102123	338	4.30154e-05	0.553092	0.00163637	2.63875	6.44244	17	34	0.00419339	0.5	unnamed,unnamed,unnamed,unnamed,unnamed,unnamed,unnamed,unnamed,unnamed,unnamed,unnamed,unnamed,unnamed,unnamed,unnamed,unnamed,unnamed,unnamed,unnamed,unnamed,unnamed,unnamed,unnamed,unnamed,unnamed,unnamed,unnamed,unnamed,unnamed,unnamed,unnamed,unnamed,unnamed,unnamed,unnamed,unnamed,unnamed,unnamed	Adm,Bmp7,Cdkn1c,Cyr61,Fgfr2,Fzd5,Gcm1,Grhl2,Igf2,Lef1,Setd2,Socs3,Spint1,Spint2,St14,Wnt7b,Zfp36l1
GO Biological Process	GO:1903530	regulation of secretion by cell	263	1.40763e-07	0.00180993	6.88187e-06	1.35837	215.699	293	0.0579681	0.0787423	323	3.40857e-05	0.438273	0.00135688	1.33587	121.269	162	640	0.0399605	0.253125	unnamed,unnamed,unnamed,unnamed,unnamed,unnamed,unnamed,unnamed,unnamed,unnamed,unnamed,unnamed,unnamed,unnamed,unnamed,unnamed,unnamed,unnamed,unnamed,unnamed,unnamed,unnamed,unnamed,unnamed,unnamed,unnamed,unnamed,unnamed,unnamed,unnamed,unnamed,unnamed,unnamed,unnamed,unnamed,unnamed,unnamed,unnamed,unnamed,unnamed,unnamed,unnamed,unnamed,unnamed,unnamed,unnamed,unnamed,unnamed,unnamed,unnamed…	Abr,Adcy5,Adora1,Alox8,Ano1,Apoa1,Apoa2,Arid5a,Arntl,Arrb1,Atg7,Atp2a2,Birc5,Blk,Bmp6,Brsk2,Cacna1a,Cacna1e,Cacna1g,Cacna1h,Cacna1i,Cadm1,Camk2a,Cck,Ccl19,Ccr7,Cd177,Cd2,Cd244,Cd276,Cd34,Cd38,Cd40,Chd7,Chrna3,Chrna4,Cidea,Clasp1,Cplx4,Creb1,Crhbp,Crhr1,Cry2,Csf1r,Dhx9,Doc2b,Doc2g,Dph3,Efna5,Erp29,Ezr,Fbln1,Fcer1g,Fcnb,Fgfr1,Fgfr4,Fmr1,Foxf1,Galr1,Gapdh,Gata2,Ghrhr,Ghsr,Gipr,Gja1,Golph3,Gpam,Gpi1,…
GO Biological Process	GO:0006812	cation transport	264	1.42892e-07	0.00183731	6.95951e-06	1.31626	268.944	354	0.0722774	0.0951357	287	1.6215e-05	0.208492	0.000726454	1.31271	150.071	197	792	0.048594	0.248737	unnamed,unnamed,unnamed,unnamed,unnamed,unnamed,unnamed,unnamed,unnamed,unnamed,unnamed,unnamed,unnamed,unnamed,unnamed,unnamed,unnamed,unnamed,unnamed,unnamed,unnamed,unnamed,unnamed,unnamed,unnamed,unnamed,unnamed,unnamed,unnamed,unnamed,unnamed,unnamed,unnamed,unnamed,unnamed,unnamed,unnamed,unnamed,unnamed,unnamed,unnamed,unnamed,unnamed,unnamed,unnamed,unnamed,unnamed,unnamed,unnamed,unnamed…	Afg3l2,Ano1,Ano10,Aqp1,Asic3,Asic4,Atp13a3,Atp1a1,Atp1b1,Atp1b3,Atp2a2,Atp2a3,Atp2b4,Atp2c2,Atp5o,Atp5s,Atp6v0a1,Atp6v0a2,Atp6v0d1,Atp6v1e2,Atp6v1f,Azin2,Bhlha15,Cachd1,Cacna1a,Cacna1b,Cacna1c,Cacna1e,Cacna1g,Cacna1h,Cacna1i,Cacna1s,Cacna2d1,Cacna2d2,Cacna2d4,Cacnb3,Cacng1,Cacng3,Cacng4,Cacng5,Camk2a,Catsper1,Catsper4,Ccl19,Ccl21a,Cdh23,Chrna2,Chrna3,Chrna4,Chrnb4,Cnga3,Cngb1,Cnnm2,Coro1a,Cox4i1,…
GO Biological Process	GO:0016477	cell migration	265	1.43223e-07	0.00184157	6.94931e-06	1.28714	318.535	410	0.0856047	0.110185	36	1.31545e-12	1.6914e-08	4.69834e-10	1.55221	141.734	220	748	0.0542674	0.294118	unnamed,unnamed,unnamed,unnamed,unnamed,unnamed,unnamed,unnamed,unnamed,unnamed,unnamed,unnamed,unnamed,unnamed,unnamed,unnamed,unnamed,unnamed,unnamed,unnamed,unnamed,unnamed,unnamed,unnamed,unnamed,unnamed,unnamed,unnamed,unnamed,unnamed,unnamed,unnamed,unnamed,unnamed,unnamed,unnamed,unnamed,unnamed,unnamed,unnamed,unnamed,unnamed,unnamed,unnamed,unnamed,unnamed,unnamed,unnamed,unnamed,unnamed…	Acvr1,Acvrl1,Adam8,Apbb2,Apoa1,Arhgap35,Arhgef16,Artn,Auts2,Barhl1,Barhl2,Bax,Bbs1,Bcar1,Bcl11b,Blk,Bves,Cck,Ccl19,Ccl21a,Ccl21b,Ccl22,Ccl24,Ccl27b,Ccl28,Ccr4,Ccr7,Cd177,Cd24a,Cd34,Cdc42bpa,Cdc42bpb,Cdh13,Cdk5r1,Cntn2,Col5a1,Coro1a,Coro1c,Crb2,Csf3r,Cspg4,Ctnnb1,Cttn,Cx3cl1,Cxcl12,Cxcl14,Cxcl16,Cxcr2,Cxcr4,Cyr61,Dab1,Dab2ip,Dapk2,Dbh,Dchs1,Dclk1,Ddr1,Disc1,Dmrt1,Dock1,Drd1,Edn2,Efna1,Egr3,Eng,Eph…
GO Biological Process	GO:0050687	negative regulation of defense response to virus	266	1.49807e-07	0.00192622	7.24142e-06	6.10276	2.29405	14	0.000616513	0.00376243	3008	0.128954	1	0.551226	1.6062	4.35812	7	23	0.00172669	0.304348	unnamed,unnamed,unnamed,unnamed,unnamed,unnamed,unnamed,unnamed,unnamed,unnamed,unnamed,unnamed,unnamed,unnamed	Dhx58,Htra1,Nlrx1,Ppm1b,Rnf26,Rnf26,Sec14l1
GO Biological Process	GO:0042326	negative regulation of phosphorylation	267	1.57197e-07	0.00202124	7.57018e-06	1.40464	172.286	242	0.0463011	0.0650363	199	1.1994e-06	0.0154218	7.74966e-05	1.4843	84.8886	126	448	0.0310804	0.28125	unnamed,unnamed,unnamed,unnamed,unnamed,unnamed,unnamed,unnamed,unnamed,unnamed,unnamed,unnamed,unnamed,unnamed,unnamed,unnamed,unnamed,unnamed,unnamed,unnamed,unnamed,unnamed,unnamed,unnamed,unnamed,unnamed,unnamed,unnamed,unnamed,unnamed,unnamed,unnamed,unnamed,unnamed,unnamed,unnamed,unnamed,unnamed,unnamed,unnamed,unnamed,unnamed,unnamed,unnamed,unnamed,unnamed,unnamed,unnamed,unnamed,unnamed…	2610042L04Rik,Adar,Adarb1,Ankrd26,Arrb1,Bak1,Bax,Bmp4,Bmp7,C1ql4,Camk2n1,Cav3,Cbfa2t3,Cdk5rap3,Cdkn1a,Cdkn1c,Cep85,Chad,Chmp6,Cish,Coro1c,Ctdspl,Dab2ip,Dact1,Dcn,Dlg1,Dusp1,Dusp14,Dusp5,Dusp7,Dusp8,Dynlt1a,Dynlt1b,Efna1,Eng,Ephb2,Errfi1,Ezr,Fbln1,Fem1a,Flcn,Foxo1,Gadd45g,Gba,Gpd1l,Grb10,H2afy,Hdac4,Hgf,Hspb1,Hsph1,Ier3,Igf1r,Inpp5f,Irs2,Itgb1bp1,Lax1,Ldlrad4,Lemd2,Lif,Lrp5,Lrrc4,Lrrc66,Lrrk1,Lrtm…
GO Biological Process	GO:0061387	regulation of extent of cell growth	268	1.59041e-07	0.00204495	7.63041e-06	1.78687	52.0463	93	0.0139872	0.0249933	887	0.00374654	1	0.05431	1.62817	17.8115	29	94	0.00715343	0.308511	unnamed,unnamed,unnamed,unnamed,unnamed,unnamed,unnamed,unnamed,unnamed,unnamed,unnamed,unnamed,unnamed,unnamed,unnamed,unnamed,unnamed,unnamed,unnamed,unnamed,unnamed,unnamed,unnamed,unnamed,unnamed,unnamed,unnamed,unnamed,unnamed,unnamed,unnamed,unnamed,unnamed,unnamed,unnamed,unnamed,unnamed,unnamed,unnamed,unnamed,unnamed,unnamed,unnamed,unnamed,unnamed,unnamed,unnamed,unnamed,unnamed,unnamed…	Barhl2,Cdh4,Cdk5r1,Crabp2,Cttn,Disc1,Efna5,Epha7,Fstl4,Lpar3,Mapt,Megf8,Ndel1,Nkx6-1,Nrp1,Ntn1,Olfm1,Plxna1,Plxna2,Ptprs,Rab11a,Rgma,Ryk,Sema4d,Sema4f,Sema7a,Trpv2,Vegfa,Wnt3
GO Biological Process	GO:0060071	Wnt signaling pathway, planar cell polarity pathway	269	1.68528e-07	0.00216693	8.05549e-06	3.12195	9.28908	29	0.00249639	0.0077936	2486	0.0846702	1	0.437928	1.6888	4.73709	8	25	0.00197336	0.32	unnamed,unnamed,unnamed,unnamed,unnamed,unnamed,unnamed,unnamed,unnamed,unnamed,unnamed,unnamed,unnamed,unnamed,unnamed,unnamed,unnamed,unnamed,unnamed,unnamed,unnamed,unnamed,unnamed,unnamed,unnamed,unnamed,unnamed,unnamed,unnamed	Fzd6,Grhl3,Ror2,Ryk,Wnt11,Wnt7b,Wnt9b,Znrf3
GO Biological Process	GO:0061158	3'-UTR-mediated mRNA destabilization	270	1.75504e-07	0.00225663	8.35788e-06	3.84134	5.72716	22	0.00153915	0.00591239	1511	0.0233355	1	0.198575	2.43577	2.46329	6	13	0.00148002	0.461539	unnamed,unnamed,unnamed,unnamed,unnamed,unnamed,unnamed,unnamed,unnamed,unnamed,unnamed,unnamed,unnamed,unnamed,unnamed,unnamed,unnamed,unnamed,unnamed,unnamed,unnamed,unnamed	Qk,Trim71,Upf1,Zc3h12a,Zfp36l1,Zfp36l2
GO Biological Process	GO:0051389	inactivation of MAPKK activity	271	2.009e-07	0.00258318	9.53202e-06	9.36069	1.0683	10	0.0002871	0.00268745	1774	0.0358968	1	0.260181	5.2775	0.378967	2	2	0.00049334	1	unnamed,unnamed,unnamed,unnamed,unnamed,unnamed,unnamed,unnamed,unnamed,unnamed	Ephb2,Igf1r
GO Biological Process	GO:0030512	negative regulation of transforming growth factor beta receptor signaling pathway	272	2.02665e-07	0.00260586	9.58037e-06	2.50709	16.3536	41	0.00439495	0.0110185	780	0.00232897	1	0.0383922	1.88482	10.6111	20	56	0.0049334	0.357143	unnamed,unnamed,unnamed,unnamed,unnamed,unnamed,unnamed,unnamed,unnamed,unnamed,unnamed,unnamed,unnamed,unnamed,unnamed,unnamed,unnamed,unnamed,unnamed,unnamed,unnamed,unnamed,unnamed,unnamed,unnamed,unnamed,unnamed,unnamed,unnamed,unnamed,unnamed,unnamed,unnamed,unnamed,unnamed,unnamed,unnamed,unnamed,unnamed,unnamed,unnamed	Adamtsl2,Chst11,Cidea,Dand5,Eid2,Fbn2,Htra1,Htra3,Ldlrad4,Onecut1,Pmepa1,Ppm1a,Prdm16,Skil,Skor1,Smad6,Smad7,Smurf1,Smurf2,Tgfb1i1
GO Biological Process	GO:0060482	lobar bronchus development	273	2.10214e-07	0.00270293	9.90084e-06	11.0343	0.815637	9	0.000219198	0.00241871	2054	0.0501407	1	0.31388	3.1665	0.947418	3	5	0.00074001	0.6	unnamed,unnamed,unnamed,unnamed,unnamed,unnamed,unnamed,unnamed,unnamed	Adamtsl2,Spdef,Wnt7b
GO Biological Process	GO:0035966	response to topologically incorrect protein	274	2.1044e-07	0.00270584	9.87534e-06	2.1677	25.3725	55	0.00681874	0.014781	1978	0.0455298	1	0.295967	1.36824	20.4642	28	108	0.00690676	0.259259	unnamed,unnamed,unnamed,unnamed,unnamed,unnamed,unnamed,unnamed,unnamed,unnamed,unnamed,unnamed,unnamed,unnamed,unnamed,unnamed,unnamed,unnamed,unnamed,unnamed,unnamed,unnamed,unnamed,unnamed,unnamed,unnamed,unnamed,unnamed,unnamed,unnamed,unnamed,unnamed,unnamed,unnamed,unnamed,unnamed,unnamed,unnamed,unnamed,unnamed,unnamed,unnamed,unnamed,unnamed,unnamed,unnamed,unnamed,unnamed,unnamed,unnamed…	Amfr,Bhlha15,Ccnd1,Cdk5rap3,Chac1,Clu,Creb3,Creb3l1,Creb3l2,Dab2ip,Ern1,Fgf21,Hspb1,Hsph1,Manf,Pacrg,Parp16,Ptpn1,Rnf121,Serp2,Stt3b,Thbs1,Tmbim6,Tmem129,Uggt1,Upf3a,Vapb,Wfs1
GO Biological Process	GO:0046902	regulation of mitochondrial membrane permeability	275	2.11993e-07	0.00272581	9.91204e-06	2.89318	11.0605	32	0.00297246	0.00859984	1069	0.00689472	1	0.0829301	1.79236	10.0426	18	53	0.00444006	0.339623	unnamed,unnamed,unnamed,unnamed,unnamed,unnamed,unnamed,unnamed,unnamed,unnamed,unnamed,unnamed,unnamed,unnamed,unnamed,unnamed,unnamed,unnamed,unnamed,unnamed,unnamed,unnamed,unnamed,unnamed,unnamed,unnamed,unnamed,unnamed,unnamed,unnamed,unnamed,unnamed	Acaa2,Bak1,Bax,Bcl2l1,Bloc1s2,Camk2a,Eya2,Fzd9,Hk2,Ier3,Naif1,Plekhf1,Ppif,Sh3glb1,Slc9a1,Spg7,Stat3,Stpg1
GO Biological Process	GO:0072053	renal inner medulla development	276	2.20461e-07	0.00283469	1.02706e-05	8.05129	1.36624	11	0.00036717	0.0029562	1042	0.00679914	1	0.0838995	5.2775	0.568451	3	3	0.00074001	1	unnamed,unnamed,unnamed,unnamed,unnamed,unnamed,unnamed,unnamed,unnamed,unnamed,unnamed	Clcnka,Ctnnb1,Wnt7b
GO Biological Process	GO:1900153	positive regulation of nuclear-transcribed mRNA catabolic process, deadenylation-dependent decay	277	2.21722e-07	0.0028509	1.02921e-05	3.78756	5.80849	22	0.001561	0.00591239	2501	0.0854266	1	0.439191	1.86265	3.22122	6	17	0.00148002	0.352941	unnamed,unnamed,unnamed,unnamed,unnamed,unnamed,unnamed,unnamed,unnamed,unnamed,unnamed,unnamed,unnamed,unnamed,unnamed,unnamed,unnamed,unnamed,unnamed,unnamed,unnamed,unnamed	Btg2,Nanos2,Tnrc6b,Tnrc6c,Zfp36l1,Zfp36l2
GO Biological Process	GO:0055002	striated muscle cell development	278	2.32536e-07	0.00298995	1.07552e-05	1.83175	45.8577	84	0.012324	0.0225746	298	2.11378e-05	0.27179	0.000912047	1.81288	24.8223	45	131	0.0111001	0.343512	unnamed,unnamed,unnamed,unnamed,unnamed,unnamed,unnamed,unnamed,unnamed,unnamed,unnamed,unnamed,unnamed,unnamed,unnamed,unnamed,unnamed,unnamed,unnamed,unnamed,unnamed,unnamed,unnamed,unnamed,unnamed,unnamed,unnamed,unnamed,unnamed,unnamed,unnamed,unnamed,unnamed,unnamed,unnamed,unnamed,unnamed,unnamed,unnamed,unnamed,unnamed,unnamed,unnamed,unnamed,unnamed,unnamed,unnamed,unnamed,unnamed,unnamed…	Acta1,Actg1,Afg3l2,Alpk3,Atg7,Bmp10,Bves,Cacna1s,Cacna2d2,Casq2,Cav3,Dicer1,Fhl2,Fhod3,Flnc,Foxp1,Ldb3,Lef1,Lmna,Lmod3,Mybpc3,Mybph,Mybphl,Myh10,Myh6,Myl2,Myo18b,Myog,Neurl2,Nfatc2,Nfatc3,Nkx2-5,Nkx2-6,Pdgfrb,Prkar1a,Prox1,Ptcd2,Rcan1,Ripor2,Smyd3,Tbx3,Tnnt2,Tpm1,Vegfa,Xirp1
GO Biological Process	GO:0051338	regulation of transferase activity	279	2.33535e-07	0.0030028	1.07627e-05	1.28607	310.248	399	0.0833777	0.107229	150	1.02405e-07	0.00131673	8.77817e-06	1.37621	162.766	224	859	0.0552541	0.260768	unnamed,unnamed,unnamed,unnamed,unnamed,unnamed,unnamed,unnamed,unnamed,unnamed,unnamed,unnamed,unnamed,unnamed,unnamed,unnamed,unnamed,unnamed,unnamed,unnamed,unnamed,unnamed,unnamed,unnamed,unnamed,unnamed,unnamed,unnamed,unnamed,unnamed,unnamed,unnamed,unnamed,unnamed,unnamed,unnamed,unnamed,unnamed,unnamed,unnamed,unnamed,unnamed,unnamed,unnamed,unnamed,unnamed,unnamed,unnamed,unnamed,unnamed…	Acvr2b,Adam8,Adar,Adarb1,Adora1,Adra2b,Adra2c,Afap1l2,Angpt4,Arrb1,Atp2b4,Avpi1,Blm,Bmp4,Bmp7,Cab39,Camk1,Camk2n1,Card10,Cav3,Ccl19,Ccl21a,Ccnd1,Ccnd2,Ccnd3,Ccne1,Ccne2,Ccr7,Cd24a,Cd40,Cd74,Cd81,Cdc14b,Cdk5r1,Cdk5rap3,Cdkn1a,Cdkn1c,Cep85,Chad,Chil1,Chmp6,Chrna3,Cish,Clu,Cops8,Coro1c,Csf1,Csf1r,Cspg4,Ctnnb1,Cyr61,Dab1,Dab2ip,Dcn,Dcun1d2,Dlg1,Dok7,Dusp1,Dusp14,Dusp5,Dusp7,Dusp8,ENSMUSG00000111410,E…
GO Biological Process	GO:1903845	negative regulation of cellular response to transforming growth factor beta stimulus	280	2.47074e-07	0.00317688	1.1346e-05	2.48753	16.4822	41	0.0044295	0.0110185	835	0.00295848	1	0.0455571	1.85176	10.8006	20	57	0.0049334	0.350877	unnamed,unnamed,unnamed,unnamed,unnamed,unnamed,unnamed,unnamed,unnamed,unnamed,unnamed,unnamed,unnamed,unnamed,unnamed,unnamed,unnamed,unnamed,unnamed,unnamed,unnamed,unnamed,unnamed,unnamed,unnamed,unnamed,unnamed,unnamed,unnamed,unnamed,unnamed,unnamed,unnamed,unnamed,unnamed,unnamed,unnamed,unnamed,unnamed,unnamed,unnamed	Adamtsl2,Chst11,Cidea,Dand5,Eid2,Fbn2,Htra1,Htra3,Ldlrad4,Onecut1,Pmepa1,Ppm1a,Prdm16,Skil,Skor1,Smad6,Smad7,Smurf1,Smurf2,Tgfb1i1
GO Biological Process	GO:0051276	chromosome organization	281	2.50011e-07	0.00321464	1.144e-05	1.50981	109.948	166	0.0295478	0.0446117	7617	0.632433	1	1	0.97276	89.4362	87	472	0.0214603	0.184322	unnamed,unnamed,unnamed,unnamed,unnamed,unnamed,unnamed,unnamed,unnamed,unnamed,unnamed,unnamed,unnamed,unnamed,unnamed,unnamed,unnamed,unnamed,unnamed,unnamed,unnamed,unnamed,unnamed,unnamed,unnamed,unnamed,unnamed,unnamed,unnamed,unnamed,unnamed,unnamed,unnamed,unnamed,unnamed,unnamed,unnamed,unnamed,unnamed,unnamed,unnamed,unnamed,unnamed,unnamed,unnamed,unnamed,unnamed,unnamed,unnamed,unnamed…	1700024P04Rik,4930447C04Rik,Akap8,Apitd1,Arid1a,Axin2,Bahcc1,Bahd1,Blm,Cabin1,Ccdc155,Ccne1,Ccne2,Cdc14b,Cep63,Chaf1b,Chd5,Chmp6,Chmp7,Cit,Cpeb1,Dhx9,Dmc1,Ercc2,Ercc4,Grwd1,H1f0,H2afy,H2afy2,Hmga1,Hmga2,Hmgb1,Hormad2,Ino80,Itpa,Kif18b,Kif23,Kif2c,Lemd2,Mad1l1,Mael,Map10,Mcmbp,Mei1,Mis18a,Mlh3,Ncapd2,Ncaph,Ncaph2,Ndc1,Nek2,Npm1,Nusap1,Oip5,Parp1,Parp3,Pinx1,Piwil1,Pogz,Purb,Rab11a,Racgap1,Rad54l,R…
GO Biological Process	GO:0006906	vesicle fusion	282	2.50147e-07	0.00321639	1.14056e-05	2.15547	25.5165	55	0.00685743	0.014781	1667	0.0298516	1	0.230253	1.44986	17.243	25	91	0.00616675	0.274725	unnamed,unnamed,unnamed,unnamed,unnamed,unnamed,unnamed,unnamed,unnamed,unnamed,unnamed,unnamed,unnamed,unnamed,unnamed,unnamed,unnamed,unnamed,unnamed,unnamed,unnamed,unnamed,unnamed,unnamed,unnamed,unnamed,unnamed,unnamed,unnamed,unnamed,unnamed,unnamed,unnamed,unnamed,unnamed,unnamed,unnamed,unnamed,unnamed,unnamed,unnamed,unnamed,unnamed,unnamed,unnamed,unnamed,unnamed,unnamed,unnamed,unnamed…	Doc2b,Doc2g,Dysf,Gosr2,Nkd2,Rph3a,Sec22a,Snph,Stx16,Stx2,Stx6,Stx8,Stxbp1,Syt12,Syt13,Syt14,Syt17,Syt2,Syt3,Syt6,Syt7,Sytl1,Uvrag,Vps8,Vti1a
GO Biological Process	GO:0045931	positive regulation of mitotic cell cycle	283	2.53013e-07	0.00325324	1.14956e-05	1.78628	50.3841	90	0.0135405	0.0241871	2401	0.0747992	1	0.40057	1.27259	26.7172	34	141	0.00838678	0.241135	unnamed,unnamed,unnamed,unnamed,unnamed,unnamed,unnamed,unnamed,unnamed,unnamed,unnamed,unnamed,unnamed,unnamed,unnamed,unnamed,unnamed,unnamed,unnamed,unnamed,unnamed,unnamed,unnamed,unnamed,unnamed,unnamed,unnamed,unnamed,unnamed,unnamed,unnamed,unnamed,unnamed,unnamed,unnamed,unnamed,unnamed,unnamed,unnamed,unnamed,unnamed,unnamed,unnamed,unnamed,unnamed,unnamed,unnamed,unnamed,unnamed,unnamed…	Birc5,Brd4,Ccnd1,Ccnd2,Cdc7,Dmrt1,Dtl,Fgf8,Fgfr1,H2afy,Hes1,Hmgb1,Igf1r,Igf2,Lrp5,Lsm10,Meis2,Nkx3-1,Nusap1,Pdgfb,Pdgfrb,Pebp1,Pkn2,Plcb1,Prkca,Rab11a,Rad51b,Rptor,Shb,Smarcd3,Sphk1,Stat5a,Tert,Wdr11
GO Biological Process	GO:0034331	cell junction maintenance	284	2.56977e-07	0.00330421	1.16346e-05	5.03764	3.17609	16	0.000853558	0.00429992	1259	0.0134546	1	0.13741	2.46284	2.84225	7	15	0.00172669	0.466667	unnamed,unnamed,unnamed,unnamed,unnamed,unnamed,unnamed,unnamed,unnamed,unnamed,unnamed,unnamed,unnamed,unnamed,unnamed,unnamed	Afdn,Cd177,Csf1r,Kifc3,Mtss1,Plekha7,Rassf8
GO Biological Process	GO:0030187	melatonin biosynthetic process	285	2.59991e-07	0.00334296	1.17297e-05	17.1596	0.407934	7	0.00010963	0.00188122	5216	0.34307	1	0.845705	2.63875	0.378967	1	2	0.00024667	0.5	unnamed,unnamed,unnamed,unnamed,unnamed,unnamed,unnamed	Asmt
GO Biological Process	GO:1904375	regulation of protein localization to cell periphery	286	2.71292e-07	0.00348827	1.21968e-05	1.94798	35.9347	70	0.00965728	0.0188121	1453	0.0229663	1	0.203236	1.48245	16.864	25	89	0.00616675	0.280899	unnamed,unnamed,unnamed,unnamed,unnamed,unnamed,unnamed,unnamed,unnamed,unnamed,unnamed,unnamed,unnamed,unnamed,unnamed,unnamed,unnamed,unnamed,unnamed,unnamed,unnamed,unnamed,unnamed,unnamed,unnamed,unnamed,unnamed,unnamed,unnamed,unnamed,unnamed,unnamed,unnamed,unnamed,unnamed,unnamed,unnamed,unnamed,unnamed,unnamed,unnamed,unnamed,unnamed,unnamed,unnamed,unnamed,unnamed,unnamed,unnamed,unnamed…	Appl1,Arhgef16,Bcl2l1,Cnpy4,Cnst,Csnk2a1,Dlg1,Dpp10,Ephb2,Ezr,Hectd1,Itga3,Kalrn,Lyplal1,Nkd2,Numb,Ppp2r5a,Prkci,Rab11a,Ramp3,Rangrf,Rhoq,Sapcd2,Stx8,Tmem59
GO Biological Process	GO:0003413	chondrocyte differentiation involved in endochondral bone morphogenesis	287	2.76054e-07	0.0035495	1.23676e-05	3.28709	7.90974	26	0.0021257	0.00698737	528	0.000392861	1	0.00956706	3.51834	2.2738	8	12	0.00197336	0.666667	unnamed,unnamed,unnamed,unnamed,unnamed,unnamed,unnamed,unnamed,unnamed,unnamed,unnamed,unnamed,unnamed,unnamed,unnamed,unnamed,unnamed,unnamed,unnamed,unnamed,unnamed,unnamed,unnamed,unnamed,unnamed,unnamed	Axin2,Col27a1,Ihh,Matn1,Nppc,Poc1a,Serpinh1,Sox9
GO Biological Process	GO:0046578	regulation of Ras protein signal transduction	288	2.7706e-07	0.00356244	1.23696e-05	1.58784	84.3914	134	0.0226798	0.0360118	258	7.91154e-06	0.101727	0.000394289	1.66658	39.6021	66	209	0.0162802	0.31579	unnamed,unnamed,unnamed,unnamed,unnamed,unnamed,unnamed,unnamed,unnamed,unnamed,unnamed,unnamed,unnamed,unnamed,unnamed,unnamed,unnamed,unnamed,unnamed,unnamed,unnamed,unnamed,unnamed,unnamed,unnamed,unnamed,unnamed,unnamed,unnamed,unnamed,unnamed,unnamed,unnamed,unnamed,unnamed,unnamed,unnamed,unnamed,unnamed,unnamed,unnamed,unnamed,unnamed,unnamed,unnamed,unnamed,unnamed,unnamed,unnamed,unnamed…	Abca1,Abr,Adra1b,Apoa1,Arap3,Arhgap35,Arhgef10l,Arhgef11,Arhgef16,Arhgef17,Arhgef28,Arrb1,Auts2,Bcl6,Col3a1,Csf1,Cyth1,Cyth2,Cyth3,Cyth4,Dab2ip,Dennd1a,Dgki,Dgkz,Ephb2,Farp1,Fgd2,Fgd5,Flcn,Gpr20,Gpr35,Iqsec1,Itga3,Itpkb,Itsn1,Kalrn,Kank1,Kras,Lpar1,Madd,Mapkap1,Mcf2l,Myo9b,Ngef,Nrp1,Ntrk1,Obscn,Plekhg4,Plekhg6,Prex1,Psd2,Rabgef1,Ralgps1,Ralgps2,Rapgef1,Rasa3,Rasal1,Rasgrf1,Ripor2,Sh2b2,Sos2,Spata…
GO Biological Process	GO:1900015	regulation of cytokine production involved in inflammatory response	289	2.99137e-07	0.0038463	1.3309e-05	3.27286	7.94413	26	0.00213495	0.00698737	961	0.00507464	1	0.0678978	2.07902	6.25296	13	33	0.00320671	0.393939	unnamed,unnamed,unnamed,unnamed,unnamed,unnamed,unnamed,unnamed,unnamed,unnamed,unnamed,unnamed,unnamed,unnamed,unnamed,unnamed,unnamed,unnamed,unnamed,unnamed,unnamed,unnamed,unnamed,unnamed,unnamed,unnamed	F2,Gpsm3,Il17b,Il17c,Il17ra,Il17rc,Il1r2,Lep,Mapk14,Nod2,Nos2,Pdcd4,Zc3h12a
GO Biological Process	GO:0016197	endosomal transport	290	3.02054e-07	0.00388382	1.33925e-05	1.77228	51.3464	91	0.0137991	0.0244558	5163	0.321777	1	0.801357	1.07505	40.9284	44	216	0.0108535	0.203704	unnamed,unnamed,unnamed,unnamed,unnamed,unnamed,unnamed,unnamed,unnamed,unnamed,unnamed,unnamed,unnamed,unnamed,unnamed,unnamed,unnamed,unnamed,unnamed,unnamed,unnamed,unnamed,unnamed,unnamed,unnamed,unnamed,unnamed,unnamed,unnamed,unnamed,unnamed,unnamed,unnamed,unnamed,unnamed,unnamed,unnamed,unnamed,unnamed,unnamed,unnamed,unnamed,unnamed,unnamed,unnamed,unnamed,unnamed,unnamed,unnamed,unnamed…	Abca1,Ap5z1,Arl4c,Chmp7,Coro1a,Dennd1a,Dennd2a,Dennd3,Dopey2,Ehd1,Ehd2,Fam109a,Gosr2,Kif16b,Micall2,Mon2,Myo1d,Rab11a,Rab14,Rab29,Rab35,Rab6a,Rab6b,Rhob,Ric1,Slc30a6,Snx33,Snx9,Sort1,Spag9,Stx16,Stx6,Stx8,Tbc1d5,Tgoln1,Tmem87b,Trak1,Trappc10,Usp6nl,Vps18,Vps53,Vps54,Vti1a,Wipi1
GO Biological Process	GO:1904628	cellular response to phorbol 13-acetate 12-myristate	291	3.26151e-07	0.00419365	1.44112e-05	4.65479	3.65215	17	0.000981497	0.00456866	1595	0.0276427	1	0.22284	3.01572	1.32638	4	7	0.00098668	0.571429	unnamed,unnamed,unnamed,unnamed,unnamed,unnamed,unnamed,unnamed,unnamed,unnamed,unnamed,unnamed,unnamed,unnamed,unnamed,unnamed,unnamed	Cdk6,Zc3h12a,Zfp36l1,Zfp36l2
GO Biological Process	GO:0022009	central nervous system vasculogenesis	292	3.38246e-07	0.00434916	1.48944e-05	6.86218	1.74871	12	0.000469958	0.00322494	669	0.00128755	1	0.0247464	5.2775	0.757934	4	4	0.00098668	1	unnamed,unnamed,unnamed,unnamed,unnamed,unnamed,unnamed,unnamed,unnamed,unnamed,unnamed,unnamed	Ctnnb1,Eng,Wnt7a,Wnt7b
GO Biological Process	GO:0003433	chondrocyte development involved in endochondral bone morphogenesis	293	3.38765e-07	0.00435583	1.48663e-05	4.64182	3.66235	17	0.000984239	0.00456866	1274	0.0139241	1	0.140531	3.51834	1.1369	4	6	0.00098668	0.666667	unnamed,unnamed,unnamed,unnamed,unnamed,unnamed,unnamed,unnamed,unnamed,unnamed,unnamed,unnamed,unnamed,unnamed,unnamed,unnamed,unnamed	Col27a1,Matn1,Poc1a,Serpinh1
GO Biological Process	GO:0007005	mitochondrion organization	294	3.39873e-07	0.00437009	1.48643e-05	1.52604	101.57	155	0.0272965	0.0416555	2229	0.0608775	1	0.351172	1.15819	83.7517	97	442	0.023927	0.219457	unnamed,unnamed,unnamed,unnamed,unnamed,unnamed,unnamed,unnamed,unnamed,unnamed,unnamed,unnamed,unnamed,unnamed,unnamed,unnamed,unnamed,unnamed,unnamed,unnamed,unnamed,unnamed,unnamed,unnamed,unnamed,unnamed,unnamed,unnamed,unnamed,unnamed,unnamed,unnamed,unnamed,unnamed,unnamed,unnamed,unnamed,unnamed,unnamed,unnamed,unnamed,unnamed,unnamed,unnamed,unnamed,unnamed,unnamed,unnamed,unnamed,unnamed…	Acaa2,Afg1l,Afg3l2,Agtpbp1,Aifm2,Atg2a,Atg7,Bak1,Bax,Bcl2l1,Bhlha15,Bloc1s2,Camk2a,Camkmt,Cck,Cd24a,Cluh,Cox7a2l,Cryaa,Cstad,Dars2,Ddhd1,Dnajc11,Epas1,Eya2,Fez1,Fxn,Fzd9,Gatb,Gclm,Grpel1,Hk2,Hmgcl,Hspa4,Ier3,Lig3,Map1lc3a,Map3k1,Mapt,Mgme1,Miga1,Mrpl23,Mrps15,Mrps18a,Mrps6,Myh14,Naif1,Ndufa10,Ndufa11,Ndufa9,Ndufaf6,Ndufb9,Ndufs5,Nsun7,Nubpl,Oma1,Opa1,Pank2,Parp1,Pde2a,Pink1,Pld6,Plekhf1,Polg,Ppar…
GO Biological Process	GO:0003418	growth plate cartilage chondrocyte differentiation	295	3.44651e-07	0.00443152	1.50221e-05	4.63595	3.667	17	0.000985487	0.00456866	1274	0.0139241	1	0.140531	3.51834	1.1369	4	6	0.00098668	0.666667	unnamed,unnamed,unnamed,unnamed,unnamed,unnamed,unnamed,unnamed,unnamed,unnamed,unnamed,unnamed,unnamed,unnamed,unnamed,unnamed,unnamed	Col27a1,Matn1,Nppc,Poc1a
GO Biological Process	GO:0000278	mitotic cell cycle	296	3.45761e-07	0.00444579	1.50196e-05	1.46958	124.526	183	0.0334657	0.0491803	948	0.00484393	1	0.0656996	1.261	85.6466	108	452	0.0266404	0.238938	unnamed,unnamed,unnamed,unnamed,unnamed,unnamed,unnamed,unnamed,unnamed,unnamed,unnamed,unnamed,unnamed,unnamed,unnamed,unnamed,unnamed,unnamed,unnamed,unnamed,unnamed,unnamed,unnamed,unnamed,unnamed,unnamed,unnamed,unnamed,unnamed,unnamed,unnamed,unnamed,unnamed,unnamed,unnamed,unnamed,unnamed,unnamed,unnamed,unnamed,unnamed,unnamed,unnamed,unnamed,unnamed,unnamed,unnamed,unnamed,unnamed,unnamed…	Abraxas2,Acvr1,Akap8,Azi2,Bach1,Bcl2l1,Birc5,Blm,Brd4,Brsk2,Cables1,Calm1,Calm2,Camk2a,Ccnd1,Ccne1,Ccne2,Cdc14b,Cdc6,Cdh13,Cdk5rap3,Cdk6,Cdkn1a,Cdkn3,Cep250,Chmp6,Chmp7,Cit,Clasp1,Cntrl,Cntrob,Cradd,Crlf3,Ctdp1,Dgkz,Dnmt3a,Dynlt1a,Dynlt1b,Eml1,Fanci,Foxn3,Golga2,Gpr132,Hmga2,Ier3,Inhba,Ino80,Iqgap3,Kdm8,Kif18b,Kif23,Kif2a,Kif2c,Kif3b,Klf11,Kntc1,Mad1l1,Map10,Map4,Mybl2,Myh10,Ncapd2,Ncaph,Ndel1,Ne…
GO Biological Process	GO:0015931	nucleobase-containing compound transport	297	3.49738e-07	0.00449694	1.51412e-05	1.90421	38.3361	73	0.0103026	0.0196184	2854	0.104191	1	0.469406	1.21322	32.9701	40	174	0.0098668	0.229885	unnamed,unnamed,unnamed,unnamed,unnamed,unnamed,unnamed,unnamed,unnamed,unnamed,unnamed,unnamed,unnamed,unnamed,unnamed,unnamed,unnamed,unnamed,unnamed,unnamed,unnamed,unnamed,unnamed,unnamed,unnamed,unnamed,unnamed,unnamed,unnamed,unnamed,unnamed,unnamed,unnamed,unnamed,unnamed,unnamed,unnamed,unnamed,unnamed,unnamed,unnamed,unnamed,unnamed,unnamed,unnamed,unnamed,unnamed,unnamed,unnamed,unnamed…	Alkbh5,Ckap5,Ddx19a,Dhx9,Fmr1,Gja1,Lrpprc,Ncbp3,Ndc1,Npm1,Nup210,Nup214,Nup50,Parp11,Qk,Rae1,Rbm8a,Rftn1,Sidt2,Slc25a17,Slc25a33,Slc25a36,Slc25a42,Slc28a1,Slc29a3,Slc29a4,Slc35b1,Slc35b3,Slc35c1,Slc35c2,Slc35d1,Smg6,Srsf10,Srsf3,Supt6,Thoc3,Tmem241,Tnks,Tomm20,Zfp36l1
GO Biological Process	GO:0000910	cytokinesis	298	3.60686e-07	0.0046377	1.55628e-05	2.16456	24.4854	53	0.00658032	0.0142435	4265	0.195838	1	0.590406	1.2337	14.5902	18	77	0.00444006	0.233766	unnamed,unnamed,unnamed,unnamed,unnamed,unnamed,unnamed,unnamed,unnamed,unnamed,unnamed,unnamed,unnamed,unnamed,unnamed,unnamed,unnamed,unnamed,unnamed,unnamed,unnamed,unnamed,unnamed,unnamed,unnamed,unnamed,unnamed,unnamed,unnamed,unnamed,unnamed,unnamed,unnamed,unnamed,unnamed,unnamed,unnamed,unnamed,unnamed,unnamed,unnamed,unnamed,unnamed,unnamed,unnamed,unnamed,unnamed,unnamed,unnamed,unnamed…	Anxa11,Bcl2l1,Birc5,Cit,Cntrob,Kif23,Myh10,Myh9,Nusap1,Rab11a,Rab11fip4,Rab35,Racgap1,Rhob,Snx33,Snx9,Spire2,Stmn1
GO Biological Process	GO:0090174	organelle membrane fusion	299	3.6538e-07	0.00469805	1.57125e-05	2.12871	25.8373	55	0.00694364	0.014781	1881	0.0382021	1	0.261139	1.41868	17.622	25	93	0.00616675	0.268817	unnamed,unnamed,unnamed,unnamed,unnamed,unnamed,unnamed,unnamed,unnamed,unnamed,unnamed,unnamed,unnamed,unnamed,unnamed,unnamed,unnamed,unnamed,unnamed,unnamed,unnamed,unnamed,unnamed,unnamed,unnamed,unnamed,unnamed,unnamed,unnamed,unnamed,unnamed,unnamed,unnamed,unnamed,unnamed,unnamed,unnamed,unnamed,unnamed,unnamed,unnamed,unnamed,unnamed,unnamed,unnamed,unnamed,unnamed,unnamed,unnamed,unnamed…	Doc2b,Doc2g,Dysf,Gosr2,Nkd2,Rph3a,Sec22a,Snph,Stx16,Stx2,Stx6,Stx8,Stxbp1,Syt12,Syt13,Syt14,Syt17,Syt2,Syt3,Syt6,Syt7,Sytl1,Uvrag,Vps8,Vti1a
GO Biological Process	GO:0030513	positive regulation of BMP signaling pathway	300	3.68246e-07	0.00473491	1.5783e-05	2.3614	18.633	44	0.00500753	0.0118248	535	0.000406376	1	0.0097667	2.34556	6.82141	16	36	0.00394672	0.444444	unnamed,unnamed,unnamed,unnamed,unnamed,unnamed,unnamed,unnamed,unnamed,unnamed,unnamed,unnamed,unnamed,unnamed,unnamed,unnamed,unnamed,unnamed,unnamed,unnamed,unnamed,unnamed,unnamed,unnamed,unnamed,unnamed,unnamed,unnamed,unnamed,unnamed,unnamed,unnamed,unnamed,unnamed,unnamed,unnamed,unnamed,unnamed,unnamed,unnamed,unnamed,unnamed,unnamed,unnamed	Acvrl1,Bmp4,Crb2,Cyr61,Eng,Hes1,Kcp,Msx1,Msx2,Neo1,Rbpj,Rnf165,Smad2,Sulf1,Tgfbr3,Zfp423
GO Biological Process	GO:0001701	in utero embryonic development	301	3.75536e-07	0.00482864	1.6042e-05	1.39477	169.204	236	0.0454726	0.0634238	263	8.43422e-06	0.108447	0.000412347	1.44589	82.9938	120	438	0.0296004	0.273973	unnamed,unnamed,unnamed,unnamed,unnamed,unnamed,unnamed,unnamed,unnamed,unnamed,unnamed,unnamed,unnamed,unnamed,unnamed,unnamed,unnamed,unnamed,unnamed,unnamed,unnamed,unnamed,unnamed,unnamed,unnamed,unnamed,unnamed,unnamed,unnamed,unnamed,unnamed,unnamed,unnamed,unnamed,unnamed,unnamed,unnamed,unnamed,unnamed,unnamed,unnamed,unnamed,unnamed,unnamed,unnamed,unnamed,unnamed,unnamed,unnamed,unnamed…	Acvr1,Acvrl1,Adar,Add1,Adm,Ankrd11,Apba1,Apba2,Ascl2,Bcl2l1,Bmp7,Brd4,Bysl,Ccm2,Cdh1,Cdk2ap1,Cdkn1c,Cebpb,Chd7,Cops3,Csf2,Ctnnb1,Ctr9,Cyr61,Dad1,Dll1,Dll3,Elf3,Endog,Eno1,Eomes,Epas1,Ercc2,Etnk2,Fbxw8,Fgfr1,Fgfr2,Flcn,Foxf1,Foxp1,Fzd5,Gata2,Gata4,Gcm1,Gja1,Gli2,Gli3,Gna13,Gpi1,Grhl2,Hectd1,Hes1,Hif1a,Hnf1a,Igf2,Ihh,Inpp5b,Insl3,Ints1,Jag2,Kdm1a,Klf1,Lef1,Lif,Mdfi,Mecom,Mfsd7b,Mkl2,Msx1,Mtss1,Myh1…
GO Biological Process	GO:0097421	liver regeneration	302	3.81963e-07	0.00491128	1.62625e-05	2.99686	9.67679	29	0.00260059	0.0077936	3003	0.128817	1	0.551558	1.46597	6.82141	10	36	0.0024667	0.277778	unnamed,unnamed,unnamed,unnamed,unnamed,unnamed,unnamed,unnamed,unnamed,unnamed,unnamed,unnamed,unnamed,unnamed,unnamed,unnamed,unnamed,unnamed,unnamed,unnamed,unnamed,unnamed,unnamed,unnamed,unnamed,unnamed,unnamed,unnamed,unnamed	Ccnd1,Cebpb,Csnk2a1,Ezh1,Gli1,Gli3,Ihh,Npm1,Ptpn3,Sulf2
GO Biological Process	GO:0070486	leukocyte aggregation	303	4.01656e-07	0.00516449	1.70445e-05	1.56209	88.9835	139	0.0239139	0.0373556	596	0.000682039	1	0.0147142	1.42688	51.1606	73	270	0.0180069	0.27037	unnamed,unnamed,unnamed,unnamed,unnamed,unnamed,unnamed,unnamed,unnamed,unnamed,unnamed,unnamed,unnamed,unnamed,unnamed,unnamed,unnamed,unnamed,unnamed,unnamed,unnamed,unnamed,unnamed,unnamed,unnamed,unnamed,unnamed,unnamed,unnamed,unnamed,unnamed,unnamed,unnamed,unnamed,unnamed,unnamed,unnamed,unnamed,unnamed,unnamed,unnamed,unnamed,unnamed,unnamed,unnamed,unnamed,unnamed,unnamed,unnamed,unnamed…	Azi2,Bax,Bcl11b,Blm,Bmp7,Ccl19,Ccl21a,Ccnd3,Ccr7,Cd276,Cd3d,Cd3e,Cd74,Cdk6,Chd7,Crip3,Ctnnb1,Cxcl12,Cxcr4,Cyld,Cyp26b1,Ddost,Dlg1,Dll4,Eomes,Fadd,Fcer1g,Foxp1,Fyn,Fzd5,Gadd45g,Gli3,Hmgb1,Hs1bp3,Ifnk,Il12b,Itgal,Itpkb,Jag2,Lck,Lef1,Lep,Mafb,Mink1,Myh9,Ncaph2,Nedd4,Nfatc3,Pla2g2d,Prex1,Psen2,Rab29,Relb,Rora,Runx2,Sema4a,Sema4d,Smad3,Sox4,Sp3,Stat3,Stat5a,Stat6,Stk10,Syk,Tbx21,Tcf7,Themis,Tnfsf4,Wnt…
GO Biological Process	GO:0043901	negative regulation of multi-organism process	304	4.06103e-07	0.00522167	1.71766e-05	2.07395	27.966	58	0.00751572	0.0155872	3610	0.179202	1	0.638277	1.18642	24.4434	29	129	0.00715343	0.224806	unnamed,unnamed,unnamed,unnamed,unnamed,unnamed,unnamed,unnamed,unnamed,unnamed,unnamed,unnamed,unnamed,unnamed,unnamed,unnamed,unnamed,unnamed,unnamed,unnamed,unnamed,unnamed,unnamed,unnamed,unnamed,unnamed,unnamed,unnamed,unnamed,unnamed,unnamed,unnamed,unnamed,unnamed,unnamed,unnamed,unnamed,unnamed,unnamed,unnamed,unnamed,unnamed,unnamed,unnamed,unnamed,unnamed,unnamed,unnamed,unnamed,unnamed…	A230050P20Rik,Adar,Anxa2,Fbln1,Fcnb,Hmga2,Ifitm3,Il12b,Ilf3,Irf8,Lbp,Nod2,Nppc,Oas1a,Oas3,Oasl1,Prox1,Shb,Snx3,Srpk1,Tfap4,Tlr2,Trim11,Trim14,Trim25,Trim56,Trim62,Vapb,Zc3h12a
GO Biological Process	GO:0034080	CENP-A containing nucleosome assembly	305	4.14957e-07	0.00533552	1.74935e-05	10.1605	0.885783	9	0.00023805	0.00241871	4545	0.241324	1	0.682715	2.111	0.947418	2	5	0.00049334	0.4	unnamed,unnamed,unnamed,unnamed,unnamed,unnamed,unnamed,unnamed,unnamed	Mis18a,Oip5
GO Biological Process	GO:0048169	regulation of long-term neuronal synaptic plasticity	306	4.21692e-07	0.00542211	1.77193e-05	2.50033	15.598	39	0.00419187	0.0104811	3217	0.145135	1	0.580087	1.50786	5.30554	8	28	0.00197336	0.285714	unnamed,unnamed,unnamed,unnamed,unnamed,unnamed,unnamed,unnamed,unnamed,unnamed,unnamed,unnamed,unnamed,unnamed,unnamed,unnamed,unnamed,unnamed,unnamed,unnamed,unnamed,unnamed,unnamed,unnamed,unnamed,unnamed,unnamed,unnamed,unnamed,unnamed,unnamed,unnamed,unnamed,unnamed,unnamed,unnamed,unnamed,unnamed,unnamed	Dlg4,Ephb2,Grik1,Kras,Neurl1a,Nptn,Rab11a,Synpo
GO Biological Process	GO:0045321	leukocyte activation	307	4.26193e-07	0.00547999	1.78501e-05	1.42118	149.172	212	0.0400892	0.0569739	509	0.000336539	1	0.00850142	1.33924	88.1098	118	465	0.029107	0.253763	unnamed,unnamed,unnamed,unnamed,unnamed,unnamed,unnamed,unnamed,unnamed,unnamed,unnamed,unnamed,unnamed,unnamed,unnamed,unnamed,unnamed,unnamed,unnamed,unnamed,unnamed,unnamed,unnamed,unnamed,unnamed,unnamed,unnamed,unnamed,unnamed,unnamed,unnamed,unnamed,unnamed,unnamed,unnamed,unnamed,unnamed,unnamed,unnamed,unnamed,unnamed,unnamed,unnamed,unnamed,unnamed,unnamed,unnamed,unnamed,unnamed,unnamed…	Azi2,Bak1,Bax,Bcl11b,Bcl6,Blm,Ccl19,Ccl21a,Ccnd3,Ccr7,Cd244,Cd24a,Cd27,Cd276,Cd3d,Cd3e,Cd40,Cd74,Cd79b,Cdk6,Chd7,Chrna4,Clu,Coro1a,Cplx2,Crip3,Csf2,Ctnnb1,Cx3cl1,Cxcl12,Cxcr2,Cxcr4,Cyld,Cyp26b1,Ddost,Dlg1,Dll1,Dll4,Edn2,Eomes,Ephb1,Fadd,Fcer1g,Flt3l,Foxp1,Fyn,Fzd5,Fzd9,Gadd45g,Gli3,Hectd1,Hmgb1,Hnf1a,Hs1bp3,Ifnk,Il11ra1,Il12b,Itgal,Itpkb,Jag2,Lat,Lat2,Lax1,Lbp,Lck,Lef1,Lep,Lyl1,Mafb,Mertk,Mink1,M…
GO Biological Process	GO:1900106	positive regulation of hyaluranon cable assembly	308	4.31621e-07	0.00554978	1.80188e-05	10.1119	0.890042	9	0.000239194	0.00241871	2626	0.0940922	1	0.460715	3.51834	0.568451	2	3	0.00049334	0.666667	unnamed,unnamed,unnamed,unnamed,unnamed,unnamed,unnamed,unnamed,unnamed	Bmp7,Has3
GO Biological Process	GO:0044801	single-organism membrane fusion	309	4.48804e-07	0.00577073	1.86755e-05	1.96331	33.6168	66	0.00903433	0.0177372	1449	0.0226416	1	0.200915	1.38882	25.2013	35	133	0.00863345	0.263158	unnamed,unnamed,unnamed,unnamed,unnamed,unnamed,unnamed,unnamed,unnamed,unnamed,unnamed,unnamed,unnamed,unnamed,unnamed,unnamed,unnamed,unnamed,unnamed,unnamed,unnamed,unnamed,unnamed,unnamed,unnamed,unnamed,unnamed,unnamed,unnamed,unnamed,unnamed,unnamed,unnamed,unnamed,unnamed,unnamed,unnamed,unnamed,unnamed,unnamed,unnamed,unnamed,unnamed,unnamed,unnamed,unnamed,unnamed,unnamed,unnamed,unnamed…	Afg3l2,Bak1,Bax,Catsper1,Doc2b,Doc2g,Dysf,Gosr2,Miga1,Nkd2,Opa1,Pld6,Rph3a,Sec22a,Snph,Spaca3,Spesp1,Stx16,Stx2,Stx6,Stx8,Stxbp1,Syt12,Syt13,Syt14,Syt17,Syt2,Syt3,Syt6,Syt7,Sytl1,Uvrag,Vash2,Vps8,Vti1a
GO Biological Process	GO:0072173	metanephric tubule morphogenesis	310	4.52939e-07	0.00582389	1.87867e-05	3.76525	5.57732	21	0.00149888	0.00564364	1158	0.00886936	1	0.098482	2.87864	2.08432	6	11	0.00148002	0.545454	unnamed,unnamed,unnamed,unnamed,unnamed,unnamed,unnamed,unnamed,unnamed,unnamed,unnamed,unnamed,unnamed,unnamed,unnamed,unnamed,unnamed,unnamed,unnamed,unnamed,unnamed	Cxcr2,Hes1,Pax8,Sox9,Wnt4,Wnt9b
GO Biological Process	GO:0060215	primitive hemopoiesis	311	4.59198e-07	0.00590437	1.89851e-05	6.04253	2.15142	13	0.000578183	0.00349368	3029	0.130393	1	0.553515	2.26179	1.32638	3	7	0.00074001	0.428571	unnamed,unnamed,unnamed,unnamed,unnamed,unnamed,unnamed,unnamed,unnamed,unnamed,unnamed,unnamed,unnamed	Stk4,Vegfa,Zfpm1
GO Biological Process	GO:1901991	negative regulation of mitotic cell cycle phase transition	312	4.69416e-07	0.00603575	1.93453e-05	1.9386	35.0768	68	0.00942671	0.0182747	1030	0.00625268	1	0.0780553	1.5277	21.6011	33	114	0.00814011	0.289474	unnamed,unnamed,unnamed,unnamed,unnamed,unnamed,unnamed,unnamed,unnamed,unnamed,unnamed,unnamed,unnamed,unnamed,unnamed,unnamed,unnamed,unnamed,unnamed,unnamed,unnamed,unnamed,unnamed,unnamed,unnamed,unnamed,unnamed,unnamed,unnamed,unnamed,unnamed,unnamed,unnamed,unnamed,unnamed,unnamed,unnamed,unnamed,unnamed,unnamed,unnamed,unnamed,unnamed,unnamed,unnamed,unnamed,unnamed,unnamed,unnamed,unnamed…	Blm,Brd7,Ccnd1,Cdk5rap3,Cdkn1a,Cradd,Ctdspl,Dact1,Dgkz,Fanci,Foxn3,Gjc2,Gpr132,Hmga2,Ier3,Kank2,Mad1l1,Myo16,Nacc2,Nop53,Oraov1,Pinx1,Rpa2,Sox4,Syf2,Taok3,Ticrr,Tpra1,Trp63,Trp73,Zfp36l1,Zfp36l2,Zfyve19
GO Biological Process	GO:0045927	positive regulation of growth	313	4.74765e-07	0.00610453	1.95033e-05	1.49348	111.15	166	0.0298709	0.0446117	183	7.25314e-07	0.00932608	5.09622e-05	1.6754	47.7499	80	252	0.0197336	0.31746	unnamed,unnamed,unnamed,unnamed,unnamed,unnamed,unnamed,unnamed,unnamed,unnamed,unnamed,unnamed,unnamed,unnamed,unnamed,unnamed,unnamed,unnamed,unnamed,unnamed,unnamed,unnamed,unnamed,unnamed,unnamed,unnamed,unnamed,unnamed,unnamed,unnamed,unnamed,unnamed,unnamed,unnamed,unnamed,unnamed,unnamed,unnamed,unnamed,unnamed,unnamed,unnamed,unnamed,unnamed,unnamed,unnamed,unnamed,unnamed,unnamed,unnamed…	Acacb,Bmp10,Cacna2d2,Cd38,Cd81,Cdh4,Chd7,Cpne5,Cpne6,Crabp2,Creb1,Cryaa,Csf1,Csnk2a1,Cxcl16,Dio3,Disc1,Dlg1,Dll1,Efna5,Eif4g2,Erbb2,Ezr,F2,Fgf8,Fgf9,Fgfr1,Fgfr2,Fxn,Gata4,Gh,Ghrhr,Ghsr,Gli1,Gpam,Hmga2,Igf2,Ino80,Krt17,Lef1,Lep,Lpar3,Map2k5,Mapk14,Mapt,Megf8,Mmp14,Mtpn,Ndel1,Nedd4l,Nrp1,Ntn1,Pim1,Plcb1,Ppard,Prox1,Ptk2b,Rab11a,Rasal1,Rbpj,Rptor,Sema4d,Sema7a,Slc25a33,Slc44a4,Slc9a1,Smurf1,Sphk1,St…
GO Biological Process	GO:0001516	prostaglandin biosynthetic process	314	4.80709e-07	0.00618096	1.96846e-05	4.28749	4.19826	18	0.00112826	0.00483741	2254	0.065388	1	0.373008	1.97906	3.03174	6	16	0.00148002	0.375	unnamed,unnamed,unnamed,unnamed,unnamed,unnamed,unnamed,unnamed,unnamed,unnamed,unnamed,unnamed,unnamed,unnamed,unnamed,unnamed,unnamed,unnamed	Cd74,Edn2,Ptges,Ptges2,Ptgis,Ptgs1
GO Biological Process	GO:0034220	ion transmembrane transport	315	4.82384e-07	0.00620249	1.96905e-05	1.30246	267.187	348	0.0718052	0.0935233	142	7.23596e-08	0.0009304	6.55211e-06	1.4055	145.144	204	766	0.0503207	0.266319	unnamed,unnamed,unnamed,unnamed,unnamed,unnamed,unnamed,unnamed,unnamed,unnamed,unnamed,unnamed,unnamed,unnamed,unnamed,unnamed,unnamed,unnamed,unnamed,unnamed,unnamed,unnamed,unnamed,unnamed,unnamed,unnamed,unnamed,unnamed,unnamed,unnamed,unnamed,unnamed,unnamed,unnamed,unnamed,unnamed,unnamed,unnamed,unnamed,unnamed,unnamed,unnamed,unnamed,unnamed,unnamed,unnamed,unnamed,unnamed,unnamed,unnamed…	Abca1,Afg3l2,Ano1,Ano10,Ano2,Ano7,Aqp1,Aqp4,Aqp6,Asic3,Asic4,Atp13a3,Atp1a1,Atp1b1,Atp1b3,Atp2a2,Atp2a3,Atp2b4,Atp2c2,Atp5o,Atp6v0a1,Atp6v0a2,Atp6v0d1,Atp6v1e2,Atp6v1f,Bak1,Bax,Cacna1a,Cacna1b,Cacna1c,Cacna1e,Cacna1g,Cacna1h,Cacna1i,Cacna1s,Cacna2d1,Cacna2d2,Cacna2d4,Cacnb3,Cacng1,Cacng3,Cacng4,Cacng5,Catsper1,Catsper4,Ccl19,Ccl21a,Chrna2,Chrna3,Chrna4,Chrnb4,Clcn7,Clcnka,Clcnkb,Cldn4,Clic3,Clic4…
GO Biological Process	GO:0001867	complement activation, lectin pathway	316	4.92091e-07	0.0063273	2.00231e-05	6.61874	1.81303	12	0.000487244	0.00322494	3613	0.180367	1	0.641892	1.97906	1.51587	3	8	0.00074001	0.375	unnamed,unnamed,unnamed,unnamed,unnamed,unnamed,unnamed,unnamed,unnamed,unnamed,unnamed,unnamed	C1s2,Fcnb,Krt1
GO Biological Process	GO:0043691	reverse cholesterol transport	317	5.16264e-07	0.00663813	2.09405e-05	5.97864	2.17441	13	0.000584361	0.00349368	964	0.0051079	1	0.06813	2.84173	2.46329	7	13	0.00172669	0.538462	unnamed,unnamed,unnamed,unnamed,unnamed,unnamed,unnamed,unnamed,unnamed,unnamed,unnamed,unnamed,unnamed	Abca1,Abcg1,Apoa1,Apoa2,Hnf1a,Lipg,Scarb1
GO Biological Process	GO:0010701	positive regulation of norepinephrine secretion	318	5.17498e-07	0.00665399	2.09245e-05	12.0475	0.664038	8	0.000178457	0.00214996	3307	0.164851	1	0.640958	2.63875	0.757934	2	4	0.00049334	0.5	unnamed,unnamed,unnamed,unnamed,unnamed,unnamed,unnamed,unnamed	Kcnb1,Oxtr
GO Biological Process	GO:0021700	developmental maturation	319	5.22471e-07	0.00671793	2.10593e-05	1.57752	83.0418	131	0.0223171	0.0352056	157	1.53363e-07	0.00197195	1.25602e-05	1.76702	42.4443	75	224	0.0185002	0.334821	unnamed,unnamed,unnamed,unnamed,unnamed,unnamed,unnamed,unnamed,unnamed,unnamed,unnamed,unnamed,unnamed,unnamed,unnamed,unnamed,unnamed,unnamed,unnamed,unnamed,unnamed,unnamed,unnamed,unnamed,unnamed,unnamed,unnamed,unnamed,unnamed,unnamed,unnamed,unnamed,unnamed,unnamed,unnamed,unnamed,unnamed,unnamed,unnamed,unnamed,unnamed,unnamed,unnamed,unnamed,unnamed,unnamed,unnamed,unnamed,unnamed,unnamed…	Abhd2,Aldh1a2,Angptl8,Bfsp2,Bhlha15,C1ql1,Cabyr,Cacna1a,Catsper4,Ccl19,Ccl21a,Cdh5,Cdk5r1,Cdkn1a,Cdkn1c,Cntn2,Ctnnb1,Dchs1,Dlg4,Dmc1,Epas1,Epha8,Ercc2,Fem1b,Fgfr1,Fgfr3,Foxo3,Fzd5,Gata2,Ghrhr,Gja1,Hes1,Hif1a,Hoxb13,Ihh,Irx5,Kcne1,Kcnma1,Klf1,Lep,Lhx6,Lyl1,Mfsd7b,Nfasc,Pdgfb,Pebp1,Plcb1,Pld6,Plxnb1,Pou2f2,Pth1r,Ptk2b,Rbpj,Reck,Ren1,Ret,Rnd1,Rps6ka2,Runx2,Runx3,Scarf1,Sema4d,Sept4,Sez6,Sez6l,Sez6l2…
GO Biological Process	GO:0016050	vesicle organization	320	5.23175e-07	0.00672698	2.10218e-05	1.62127	72.7824	118	0.0195599	0.0317119	2942	0.11189	1	0.489016	1.17041	46.9919	55	248	0.0135669	0.221774	unnamed,unnamed,unnamed,unnamed,unnamed,unnamed,unnamed,unnamed,unnamed,unnamed,unnamed,unnamed,unnamed,unnamed,unnamed,unnamed,unnamed,unnamed,unnamed,unnamed,unnamed,unnamed,unnamed,unnamed,unnamed,unnamed,unnamed,unnamed,unnamed,unnamed,unnamed,unnamed,unnamed,unnamed,unnamed,unnamed,unnamed,unnamed,unnamed,unnamed,unnamed,unnamed,unnamed,unnamed,unnamed,unnamed,unnamed,unnamed,unnamed,unnamed…	Abca1,Als2cl,Anxa2,Aqp1,Cd34,Chmp6,Coro1a,Creb1,Dlg4,Doc2b,Doc2g,Dysf,Fam109a,Golph3,Gosr2,Klhl12,Nkd2,Pef1,Plekhf1,Prkci,Rab11a,Rab29,Rnf26,Rnf26,Rph3a,Sec16b,Sec22a,Slc17a7,Snph,Snx11,Snx19,Snx3,Snx32,Snx33,Sort1,Stx16,Stx2,Stx6,Stx8,Stxbp1,Syt12,Syt13,Syt14,Syt17,Syt2,Syt3,Syt6,Syt7,Sytl1,Uvrag,Vapb,Vps18,Vps8,Vti1a,Zfp385a
GO Biological Process	GO:0012501	programmed cell death	321	5.26037e-07	0.00676378	2.1071e-05	1.29952	270.099	351	0.0725877	0.0943295	136	3.38398e-08	0.000435112	3.19936e-06	1.39406	160.682	224	848	0.0552541	0.264151	unnamed,unnamed,unnamed,unnamed,unnamed,unnamed,unnamed,unnamed,unnamed,unnamed,unnamed,unnamed,unnamed,unnamed,unnamed,unnamed,unnamed,unnamed,unnamed,unnamed,unnamed,unnamed,unnamed,unnamed,unnamed,unnamed,unnamed,unnamed,unnamed,unnamed,unnamed,unnamed,unnamed,unnamed,unnamed,unnamed,unnamed,unnamed,unnamed,unnamed,unnamed,unnamed,unnamed,unnamed,unnamed,unnamed,unnamed,unnamed,unnamed,unnamed…	1600014C10Rik,Acaa2,Adarb1,Aifm2,Akt2,Apip,Arrb1,Bag3,Bak1,Bax,Bcl2l1,Birc5,Blcap,Bloc1s2,Brsk2,Cadm1,Camk2a,Card14,Casp9,Cck,Cd24a,Cd27,Cd3e,Cd40,Cdca7,Cdk5rap3,Cdkn1a,Cebpb,Cecr2,Chac1,Chil1,Cidea,Cit,Clptm1l,Clu,Comp,Cradd,Cryaa,Csnk2a1,Csrnp1,Csrnp2,Ctnnbl1,Ctsh,Cul1,Cyld,Cyp26b1,Cyr61,Dab2ip,Dad1,Dapk1,Dapk2,Dapl1,Dhx9,Dicer1,Dio3,Dnase2a,Dnmt3a,Dock1,Dpep1,E2f2,Egln3,Endog,Epha7,Erbb3,Ercc2…
GO Biological Process	GO:1900451	positive regulation of glutamate receptor signaling pathway	322	5.27407e-07	0.0067814	2.10602e-05	5.96705	2.17863	13	0.000585496	0.00349368	3613	0.180367	1	0.641892	1.97906	1.51587	3	8	0.00074001	0.375	unnamed,unnamed,unnamed,unnamed,unnamed,unnamed,unnamed,unnamed,unnamed,unnamed,unnamed,unnamed,unnamed	Ephb2,Necab2,Reln
GO Biological Process	GO:0048332	mesoderm morphogenesis	323	5.27545e-07	0.00678317	2.10005e-05	1.98929	31.6696	63	0.00851105	0.0169309	325	3.51807e-05	0.452353	0.00139186	2.111	13.2638	28	70	0.00690676	0.4	unnamed,unnamed,unnamed,unnamed,unnamed,unnamed,unnamed,unnamed,unnamed,unnamed,unnamed,unnamed,unnamed,unnamed,unnamed,unnamed,unnamed,unnamed,unnamed,unnamed,unnamed,unnamed,unnamed,unnamed,unnamed,unnamed,unnamed,unnamed,unnamed,unnamed,unnamed,unnamed,unnamed,unnamed,unnamed,unnamed,unnamed,unnamed,unnamed,unnamed,unnamed,unnamed,unnamed,unnamed,unnamed,unnamed,unnamed,unnamed,unnamed,unnamed…	Acvr1,Bmp4,Bmp7,Crb2,Eomes,Foxf1,Gpi1,Hmga2,Hnf1a,Inhba,Itga3,Kdm6b,Lef1,Macf1,Mesp2,Nf2,Nog,Pofut2,Prkar1a,Scx,Setd2,Smad1,Smad2,Smad3,Tbx3,Tcf7l1,Wnt11,Wnt3
GO Biological Process	GO:0001775	cell activation	324	5.47635e-07	0.00704149	2.1733e-05	1.37603	179.502	247	0.0482402	0.06638	422	0.000143514	1	0.00437276	1.32638	107.058	142	565	0.0350271	0.251327	unnamed,unnamed,unnamed,unnamed,unnamed,unnamed,unnamed,unnamed,unnamed,unnamed,unnamed,unnamed,unnamed,unnamed,unnamed,unnamed,unnamed,unnamed,unnamed,unnamed,unnamed,unnamed,unnamed,unnamed,unnamed,unnamed,unnamed,unnamed,unnamed,unnamed,unnamed,unnamed,unnamed,unnamed,unnamed,unnamed,unnamed,unnamed,unnamed,unnamed,unnamed,unnamed,unnamed,unnamed,unnamed,unnamed,unnamed,unnamed,unnamed,unnamed…	Actg1,Acvrl1,Adra2b,Adra2c,Azi2,Bak1,Bax,Bcl11b,Bcl6,Blm,Ccl19,Ccl21a,Ccnd3,Ccr7,Cd244,Cd24a,Cd27,Cd276,Cd3d,Cd3e,Cd40,Cd74,Cd79b,Cdk6,Chd7,Chrna4,Clu,Coro1a,Cplx2,Crip3,Csf2,Ctnnb1,Cx3cl1,Cxcl12,Cxcr2,Cxcr4,Cyld,Cyp26b1,Ddost,Dlg1,Dll1,Dll4,Edn2,Entpd2,Eomes,Ephb1,Evl,F2,Fadd,Fcer1g,Fermt3,Flt3l,Foxp1,Fyn,Fzd5,Fzd6,Fzd9,Gadd45g,Gclm,Gli3,Gna13,Hectd1,Hmgb1,Hnf1a,Hs1bp3,Hspb1,Ifnk,Il11ra1,Il12b,I…
GO Biological Process	GO:0071900	regulation of protein serine/threonine kinase activity	325	5.64424e-07	0.00725736	2.23303e-05	1.39237	165.904	231	0.0445859	0.0620801	185	7.75069e-07	0.00996584	5.38694e-05	1.50094	82.6148	124	436	0.0305871	0.284404	unnamed,unnamed,unnamed,unnamed,unnamed,unnamed,unnamed,unnamed,unnamed,unnamed,unnamed,unnamed,unnamed,unnamed,unnamed,unnamed,unnamed,unnamed,unnamed,unnamed,unnamed,unnamed,unnamed,unnamed,unnamed,unnamed,unnamed,unnamed,unnamed,unnamed,unnamed,unnamed,unnamed,unnamed,unnamed,unnamed,unnamed,unnamed,unnamed,unnamed,unnamed,unnamed,unnamed,unnamed,unnamed,unnamed,unnamed,unnamed,unnamed,unnamed…	Adam8,Adora1,Adra2b,Adra2c,Arrb1,Atp2b4,Avpi1,Blm,Bmp4,Bmp7,Cab39,Camk1,Card10,Cav3,Ccl19,Ccnd1,Ccnd2,Ccnd3,Ccr7,Cd24a,Cd40,Cd74,Cd81,Cdk5r1,Cdk5rap3,Cdkn1a,Cdkn1c,Chil1,Cops8,Csf1r,Cspg4,Dab2ip,Dusp1,Dusp14,Dusp5,Dusp7,Dusp8,Ephb2,Erbb2,Ern1,Erp29,Fam20a,Fam58b,Fem1a,Fgd2,Fgf1,Fgf18,Fgfr1,Frs2,Fzd5,Gadd45g,Gba,Grm4,H2afy,Hgf,Hspb1,Igf1r,Igf2,Iqgap3,Kras,Lax1,Lgals9,Lime1,Lpar1,Lpar3,Lrp5,Madd,Ma…
GO Biological Process	GO:0048878	chemical homeostasis	326	5.84431e-07	0.00751461	2.30509e-05	1.28013	301.533	386	0.0810354	0.103736	236	5.22472e-06	0.0671795	0.000284659	1.30513	175.462	229	926	0.0564874	0.2473	unnamed,unnamed,unnamed,unnamed,unnamed,unnamed,unnamed,unnamed,unnamed,unnamed,unnamed,unnamed,unnamed,unnamed,unnamed,unnamed,unnamed,unnamed,unnamed,unnamed,unnamed,unnamed,unnamed,unnamed,unnamed,unnamed,unnamed,unnamed,unnamed,unnamed,unnamed,unnamed,unnamed,unnamed,unnamed,unnamed,unnamed,unnamed,unnamed,unnamed,unnamed,unnamed,unnamed,unnamed,unnamed,unnamed,unnamed,unnamed,unnamed,unnamed…	1600014C10Rik,Abca1,Abca2,Abcg1,Adcy5,Adcy6,Adipor1,Adm,Adra1b,Afg3l2,Angptl3,Angptl8,Ankrd26,Apoa1,Apoa2,Apoc4,Aqp1,Aqp3,Aqp4,Atg7,Atp13a3,Atp1a1,Atp1b1,Atp1b3,Atp2a2,Atp2b4,Atp6v0a1,Atp6v0a2,Atp6v0d1,Bak1,Bax,Bhlha15,Bmp6,Cacna1a,Cacna1c,Cacna1e,Cacna2d1,Cacnb3,Car12,Casq2,Catsper4,Cav3,Ccl19,Ccl21a,Ccl28,Cd24a,Cd38,Cd40,Cdh1,Cdh23,Cela2a,Cldn4,Clic4,Cln6,Clstn1,Cngb1,Cnnm2,Crhr1,Cry2,Ctsh,Cxcr…
GO Biological Process	GO:0050728	negative regulation of inflammatory response	327	5.86305e-07	0.00753871	2.30542e-05	1.8769	38.8939	73	0.0104525	0.0196184	1127	0.00828014	1	0.0944685	1.50136	21.9801	33	116	0.00814011	0.284483	unnamed,unnamed,unnamed,unnamed,unnamed,unnamed,unnamed,unnamed,unnamed,unnamed,unnamed,unnamed,unnamed,unnamed,unnamed,unnamed,unnamed,unnamed,unnamed,unnamed,unnamed,unnamed,unnamed,unnamed,unnamed,unnamed,unnamed,unnamed,unnamed,unnamed,unnamed,unnamed,unnamed,unnamed,unnamed,unnamed,unnamed,unnamed,unnamed,unnamed,unnamed,unnamed,unnamed,unnamed,unnamed,unnamed,unnamed,unnamed,unnamed,unnamed…	Abr,Adora1,Apoa1,Cd276,F2,Fem1a,Foxf1,Ghsr,Gpx2,Hgf,Ier3,Il12b,Il1r2,Krt1,Lgals9,Metrnl,Nfkb1,Nlrx1,Nod2,Pbk,Pdcd4,Pla2g5,Ppara,Ppard,Ptgis,Rabgef1,Rora,Smad3,Socs3,Socs5,Tnfrsf1a,Uaca,Zc3h12a
GO Biological Process	GO:0030952	establishment or maintenance of cytoskeleton polarity	328	5.92026e-07	0.00761228	2.32082e-05	5.90466	2.20165	13	0.000591682	0.00349368	464	0.000219043	1	0.00606995	4.10473	1.70535	7	9	0.00172669	0.777778	unnamed,unnamed,unnamed,unnamed,unnamed,unnamed,unnamed,unnamed,unnamed,unnamed,unnamed,unnamed,unnamed	Aqp1,Arhgap35,Ckap5,Kif2c,Lmna,Mapkap1,Rictor
GO Biological Process	GO:0003006	developmental process involved in reproduction	329	6.1186e-07	0.0078673	2.39128e-05	1.30532	258.174	337	0.0693828	0.090567	143	8.17771e-08	0.00105149	7.35308e-06	1.42231	133.586	190	705	0.0468673	0.269504	unnamed,unnamed,unnamed,unnamed,unnamed,unnamed,unnamed,unnamed,unnamed,unnamed,unnamed,unnamed,unnamed,unnamed,unnamed,unnamed,unnamed,unnamed,unnamed,unnamed,unnamed,unnamed,unnamed,unnamed,unnamed,unnamed,unnamed,unnamed,unnamed,unnamed,unnamed,unnamed,unnamed,unnamed,unnamed,unnamed,unnamed,unnamed,unnamed,unnamed,unnamed,unnamed,unnamed,unnamed,unnamed,unnamed,unnamed,unnamed,unnamed,unnamed…	4930447C04Rik,Abhd2,Acvr1,Adcyap1r1,Adm,Adrm1,Alpl,Arid1a,Arrb1,Asb1,Ascl2,Bak1,Bax,Bcl2l1,Bmp4,Bmp6,Bmp7,Cabyr,Catsper4,Cbx7,Ccdc155,Ccdc182,Ccdc63,Ccnd1,Ccnf,Cdh1,Cdkn1c,Cebpb,Cfap157,Cga,Chd5,Chd7,Col9a3,Csf1,Csf2,Ctnna1,Ctnnb1,Cxcl12,Cxcr4,Cyr61,Dcn,Ddx20,Dicer1,Dlg1,Dlx3,Dmc1,Dmrt1,Dmrt3,Eif2b2,Eomes,Epas1,Etnk2,Fanca,Fbxw8,Fem1b,Fgf8,Fgf9,Fgfr2,Foxo3,Frs2,Fzd5,Gata2,Gata4,Gcm1,Ghsr,Gja1,Gli…
GO Biological Process	GO:0051303	establishment of chromosome localization	330	6.29491e-07	0.00809399	2.45273e-05	2.24157	20.9675	47	0.00563491	0.012631	6805	0.481802	1	0.910362	1.04063	13.4533	14	71	0.00345338	0.197183	unnamed,unnamed,unnamed,unnamed,unnamed,unnamed,unnamed,unnamed,unnamed,unnamed,unnamed,unnamed,unnamed,unnamed,unnamed,unnamed,unnamed,unnamed,unnamed,unnamed,unnamed,unnamed,unnamed,unnamed,unnamed,unnamed,unnamed,unnamed,unnamed,unnamed,unnamed,unnamed,unnamed,unnamed,unnamed,unnamed,unnamed,unnamed,unnamed,unnamed,unnamed,unnamed,unnamed,unnamed,unnamed,unnamed,unnamed	Birc5,Ccdc155,Cep63,Chmp6,Chmp7,Fam83d,Kif2c,Lemd2,Mad1l1,Mei1,Ndel1,Pinx1,Rab11a,Spo11
GO Biological Process	GO:0098655	cation transmembrane transport	331	6.32364e-07	0.00813094	2.45648e-05	1.3505	201.407	272	0.0541271	0.0730986	201	1.33692e-06	0.0171901	8.5523e-05	1.42814	105.732	151	558	0.0372472	0.270609	unnamed,unnamed,unnamed,unnamed,unnamed,unnamed,unnamed,unnamed,unnamed,unnamed,unnamed,unnamed,unnamed,unnamed,unnamed,unnamed,unnamed,unnamed,unnamed,unnamed,unnamed,unnamed,unnamed,unnamed,unnamed,unnamed,unnamed,unnamed,unnamed,unnamed,unnamed,unnamed,unnamed,unnamed,unnamed,unnamed,unnamed,unnamed,unnamed,unnamed,unnamed,unnamed,unnamed,unnamed,unnamed,unnamed,unnamed,unnamed,unnamed,unnamed…	Afg3l2,Ano1,Ano10,Aqp1,Asic3,Asic4,Atp13a3,Atp1a1,Atp1b1,Atp1b3,Atp2a2,Atp2a3,Atp2b4,Atp2c2,Atp5o,Atp6v0a1,Atp6v0a2,Atp6v0d1,Atp6v1e2,Atp6v1f,Cacna1a,Cacna1b,Cacna1c,Cacna1e,Cacna1g,Cacna1h,Cacna1i,Cacna1s,Cacna2d1,Cacna2d2,Cacna2d4,Cacnb3,Cacng1,Cacng3,Cacng4,Cacng5,Catsper1,Catsper4,Ccl19,Ccl21a,Chrna2,Chrna3,Chrnb4,Cnga3,Cngb1,Cox4i1,Cox4i2,Cox7a2l,Gm38392,Gpm6a,Grik1,Grik3,Grin2c,Grin2d,Hcn3,…
GO Biological Process	GO:0046597	negative regulation of viral entry into host cell	332	6.423e-07	0.00825869	2.48756e-05	5.0101	2.99395	15	0.000804609	0.00403117	2501	0.0854266	1	0.439191	1.86265	3.22122	6	17	0.00148002	0.352941	unnamed,unnamed,unnamed,unnamed,unnamed,unnamed,unnamed,unnamed,unnamed,unnamed,unnamed,unnamed,unnamed,unnamed,unnamed	Fcnb,Ifitm3,Snx3,Trim11,Trim25,Trim56
GO Biological Process	GO:0010256	endomembrane system organization	333	6.66037e-07	0.00856391	2.57174e-05	1.43229	137.542	197	0.0369638	0.0529428	1000	0.00546276	1	0.0702402	1.25767	85.0781	107	449	0.0263937	0.238307	unnamed,unnamed,unnamed,unnamed,unnamed,unnamed,unnamed,unnamed,unnamed,unnamed,unnamed,unnamed,unnamed,unnamed,unnamed,unnamed,unnamed,unnamed,unnamed,unnamed,unnamed,unnamed,unnamed,unnamed,unnamed,unnamed,unnamed,unnamed,unnamed,unnamed,unnamed,unnamed,unnamed,unnamed,unnamed,unnamed,unnamed,unnamed,unnamed,unnamed,unnamed,unnamed,unnamed,unnamed,unnamed,unnamed,unnamed,unnamed,unnamed,unnamed…	A4galt,Abca1,Akt2,Als2cl,Amn,Ano7,Anxa2,Aqp1,Arhgap10,Atp1b1,Atp1b3,Atp2a2,Atp2c2,Atp8b2,Atp8b3,Baiap2,Baiap2l1,Baiap2l2,Bbs1,Bcas3,Bhlha15,Cacna1s,Cacnb3,Cav3,Cdh1,Chmp7,Clasp1,Clu,Col5a1,Creb1,Csnk1a1,Cxcr4,Dchs1,Dlg1,Dpp10,Dym,Dysf,Efr3b,Ehd2,Ezr,Fam109a,Fbxw8,Fcer1g,Fyb,Golga2,Golph3,Ikbkb,Jup,Kcnb1,Kifc3,Lemd2,Lmna,Macf1,Mtss1,Mtss1l,Myh10,Myrf,Ndel1,Nfasc,Nkd2,Pacs1,Pacsin1,Parp11,Pigw,Pkp3…
GO Biological Process	GO:0048284	organelle fusion	334	7.15827e-07	0.0092041	2.75572e-05	1.94723	33.3808	65	0.00897092	0.0174684	1587	0.0265842	1	0.215387	1.38027	24.6329	34	130	0.00838678	0.261539	unnamed,unnamed,unnamed,unnamed,unnamed,unnamed,unnamed,unnamed,unnamed,unnamed,unnamed,unnamed,unnamed,unnamed,unnamed,unnamed,unnamed,unnamed,unnamed,unnamed,unnamed,unnamed,unnamed,unnamed,unnamed,unnamed,unnamed,unnamed,unnamed,unnamed,unnamed,unnamed,unnamed,unnamed,unnamed,unnamed,unnamed,unnamed,unnamed,unnamed,unnamed,unnamed,unnamed,unnamed,unnamed,unnamed,unnamed,unnamed,unnamed,unnamed…	Afg3l2,Bak1,Bax,Doc2b,Doc2g,Dysf,Gosr2,Lix1l,Map1lc3a,Miga1,Nkd2,Opa1,Pld6,Rph3a,Sec22a,Snph,Stx16,Stx2,Stx6,Stx8,Stxbp1,Syt12,Syt13,Syt14,Syt17,Syt2,Syt3,Syt6,Syt7,Sytl1,Tecpr1,Uvrag,Vps8,Vti1a
GO Biological Process	GO:2001242	regulation of intrinsic apoptotic signaling pathway	335	7.37392e-07	0.00948138	2.83026e-05	1.91301	35.546	68	0.00955281	0.0182747	1670	0.0304069	1	0.234115	1.33651	29.1805	39	154	0.00962013	0.253247	unnamed,unnamed,unnamed,unnamed,unnamed,unnamed,unnamed,unnamed,unnamed,unnamed,unnamed,unnamed,unnamed,unnamed,unnamed,unnamed,unnamed,unnamed,unnamed,unnamed,unnamed,unnamed,unnamed,unnamed,unnamed,unnamed,unnamed,unnamed,unnamed,unnamed,unnamed,unnamed,unnamed,unnamed,unnamed,unnamed,unnamed,unnamed,unnamed,unnamed,unnamed,unnamed,unnamed,unnamed,unnamed,unnamed,unnamed,unnamed,unnamed,unnamed…	Ackr3,Bax,Bcl2l1,Cd74,Cep63,Clu,Creb3,Creb3l1,Cxcl12,Cyld,Dapk2,Erp29,Flcn,Hif1a,Hspb1,Hsph1,Ivns1abp,Kdm1a,Lck,Msx1,Nacc2,Nck2,Nkx3-1,Opa1,Pink1,Plekhf1,Ppif,Ptpn1,Rpl11,Sept4,Serinc3,Skil,Sod1,Src,Tmbim6,Tpt1,Trp73,Wfs1,Zfp385a
GO Biological Process	GO:0030510	regulation of BMP signaling pathway	336	7.42693e-07	0.00954954	2.84213e-05	1.75822	49.4817	87	0.013298	0.0233808	350	4.99173e-05	0.641836	0.00183382	1.92941	17.622	34	93	0.00838678	0.365591	unnamed,unnamed,unnamed,unnamed,unnamed,unnamed,unnamed,unnamed,unnamed,unnamed,unnamed,unnamed,unnamed,unnamed,unnamed,unnamed,unnamed,unnamed,unnamed,unnamed,unnamed,unnamed,unnamed,unnamed,unnamed,unnamed,unnamed,unnamed,unnamed,unnamed,unnamed,unnamed,unnamed,unnamed,unnamed,unnamed,unnamed,unnamed,unnamed,unnamed,unnamed,unnamed,unnamed,unnamed,unnamed,unnamed,unnamed,unnamed,unnamed,unnamed…	Acvrl1,Bmp4,Crb2,Cyr61,Dand5,Eng,Hes1,Htra1,Htra3,Itga3,Kcp,Lemd2,Msx1,Msx2,Neo1,Nog,Ppm1a,Rbpj,Rbpms2,Rgma,Rnf165,Skil,Skor1,Smad2,Smad6,Smad7,Smurf1,Smurf2,Sost,Sulf1,Tcf7l2,Tgfbr3,Trim33,Zfp423
GO Biological Process	GO:0050000	chromosome localization	337	7.44419e-07	0.00957174	2.84028e-05	2.22761	21.0989	47	0.00567021	0.012631	6865	0.504665	1	0.945227	1.02618	13.6428	14	72	0.00345338	0.194444	unnamed,unnamed,unnamed,unnamed,unnamed,unnamed,unnamed,unnamed,unnamed,unnamed,unnamed,unnamed,unnamed,unnamed,unnamed,unnamed,unnamed,unnamed,unnamed,unnamed,unnamed,unnamed,unnamed,unnamed,unnamed,unnamed,unnamed,unnamed,unnamed,unnamed,unnamed,unnamed,unnamed,unnamed,unnamed,unnamed,unnamed,unnamed,unnamed,unnamed,unnamed,unnamed,unnamed,unnamed,unnamed,unnamed,unnamed	Birc5,Ccdc155,Cep63,Chmp6,Chmp7,Fam83d,Kif2c,Lemd2,Mad1l1,Mei1,Ndel1,Pinx1,Rab11a,Spo11
GO Biological Process	GO:0090272	negative regulation of fibroblast growth factor production	338	7.70001e-07	0.00990067	2.92919e-05	7.07547	1.55467	11	0.000417809	0.0029562	2054	0.0501407	1	0.31388	3.1665	0.947418	3	5	0.00074001	0.6	unnamed,unnamed,unnamed,unnamed,unnamed,unnamed,unnamed,unnamed,unnamed,unnamed,unnamed	Fgfr1,Fgfr4,Wnt11
GO Biological Process	GO:0009953	dorsal/ventral pattern formation	339	7.78897e-07	0.0100151	2.95429e-05	1.79711	45.0724	81	0.012113	0.0217683	524	0.000381627	1	0.00936442	1.77712	18.5694	33	98	0.00814011	0.336735	unnamed,unnamed,unnamed,unnamed,unnamed,unnamed,unnamed,unnamed,unnamed,unnamed,unnamed,unnamed,unnamed,unnamed,unnamed,unnamed,unnamed,unnamed,unnamed,unnamed,unnamed,unnamed,unnamed,unnamed,unnamed,unnamed,unnamed,unnamed,unnamed,unnamed,unnamed,unnamed,unnamed,unnamed,unnamed,unnamed,unnamed,unnamed,unnamed,unnamed,unnamed,unnamed,unnamed,unnamed,unnamed,unnamed,unnamed,unnamed,unnamed,unnamed…	Bmp4,Ctnnb1,Dbx1,Disp1,Dll4,Dmrt3,Fgf8,Foxg1,Foxn4,Fzd5,Gas1,Gli1,Gli2,Gli3,Ift52,Lhx1,Lhx2,Lhx3,Lmx1b,Lrp4,Lrp5,Map3k4,Nkx6-1,Nkx6-2,Nog,Pax6,Pax7,Psen2,Six3,Smad2,Smad6,Wnt3,Wnt7a
GO Biological Process	GO:0030509	BMP signaling pathway	340	7.80067e-07	0.0100301	2.95003e-05	1.97755	31.3519	62	0.00842565	0.0166622	378	7.16926e-05	0.921823	0.00243868	1.94115	16.4851	32	87	0.00789344	0.367816	unnamed,unnamed,unnamed,unnamed,unnamed,unnamed,unnamed,unnamed,unnamed,unnamed,unnamed,unnamed,unnamed,unnamed,unnamed,unnamed,unnamed,unnamed,unnamed,unnamed,unnamed,unnamed,unnamed,unnamed,unnamed,unnamed,unnamed,unnamed,unnamed,unnamed,unnamed,unnamed,unnamed,unnamed,unnamed,unnamed,unnamed,unnamed,unnamed,unnamed,unnamed,unnamed,unnamed,unnamed,unnamed,unnamed,unnamed,unnamed,unnamed,unnamed…	Acvr1,Acvr2b,Acvrl1,Bmp10,Bmp4,Bmp6,Bmp7,Cfc1,Fam83g,Fgf8,Gata4,Gdf15,Lef1,Lrp4,Mapk3,Megf8,Msx1,Msx2,Myh6,Nkx2-5,Nog,Pdcd4,Rgma,Ror2,Runx2,Scx,Smad1,Smad5,Smad6,Smurf1,Tgfb2,Tgfbr3
GO Biological Process	GO:0034101	erythrocyte homeostasis	341	7.84341e-07	0.0100851	2.95749e-05	2.091	25.8249	54	0.00694032	0.0145122	1904	0.040253	1	0.271835	1.42315	16.864	24	89	0.00592008	0.269663	unnamed,unnamed,unnamed,unnamed,unnamed,unnamed,unnamed,unnamed,unnamed,unnamed,unnamed,unnamed,unnamed,unnamed,unnamed,unnamed,unnamed,unnamed,unnamed,unnamed,unnamed,unnamed,unnamed,unnamed,unnamed,unnamed,unnamed,unnamed,unnamed,unnamed,unnamed,unnamed,unnamed,unnamed,unnamed,unnamed,unnamed,unnamed,unnamed,unnamed,unnamed,unnamed,unnamed,unnamed,unnamed,unnamed,unnamed,unnamed,unnamed,unnamed…	Adar,Add1,Ampd3,Bcl6,Bmp4,Dnase2a,Epas1,Ercc2,Gpi1,Hspa9,Klf1,Mb,Mfsd7b,Plcb1,Rcor1,Rhd,Rps17,Rps24,Smad5,Smarca4,Sp3,Tgfbr3,Vegfa,Zfpm1
GO Biological Process	GO:0051348	negative regulation of transferase activity	342	8.02721e-07	0.0103214	3.01795e-05	1.50276	103.144	155	0.0277194	0.0416555	1092	0.00734558	1	0.0864922	1.31475	54.0028	71	285	0.0175136	0.249123	unnamed,unnamed,unnamed,unnamed,unnamed,unnamed,unnamed,unnamed,unnamed,unnamed,unnamed,unnamed,unnamed,unnamed,unnamed,unnamed,unnamed,unnamed,unnamed,unnamed,unnamed,unnamed,unnamed,unnamed,unnamed,unnamed,unnamed,unnamed,unnamed,unnamed,unnamed,unnamed,unnamed,unnamed,unnamed,unnamed,unnamed,unnamed,unnamed,unnamed,unnamed,unnamed,unnamed,unnamed,unnamed,unnamed,unnamed,unnamed,unnamed,unnamed…	Adar,Adarb1,Bmp4,Bmp7,Camk2n1,Cav3,Cdk5rap3,Cdkn1a,Cdkn1c,Cep85,Chad,Chmp6,Cish,Coro1c,Dab2ip,Dcn,Dusp1,Dusp14,Dusp5,Dusp7,Dusp8,Ephb2,Errfi1,Fem1a,Gadd45g,Gba,H2afy,Hspb1,Igf1r,Irs2,Itgb1bp1,Lax1,Lrp5,Lrrc4,Lrrc66,Lrtm2,Mapt,Mcrs1,Men1,Nf2,Npm1,Pdcd4,Pik3ip1,Pinx1,Ppp1r1b,Ppp2r5a,Prex1,Prkar1a,Prkar1b,Prkca,Prkrip1,Psen2,Ptpn1,Rpl11,Rptor,Rtn4rl1,Sh3bp5,Shb,Smad7,Smyd3,Socs3,Socs5,Sorl1,Src,Srci…
GO Biological Process	GO:0045773	positive regulation of axon extension	343	8.32011e-07	0.010698	3.11895e-05	2.24058	20.5304	46	0.00551745	0.0123623	2974	0.121315	1	0.524503	1.45131	7.57934	11	40	0.00271337	0.275	unnamed,unnamed,unnamed,unnamed,unnamed,unnamed,unnamed,unnamed,unnamed,unnamed,unnamed,unnamed,unnamed,unnamed,unnamed,unnamed,unnamed,unnamed,unnamed,unnamed,unnamed,unnamed,unnamed,unnamed,unnamed,unnamed,unnamed,unnamed,unnamed,unnamed,unnamed,unnamed,unnamed,unnamed,unnamed,unnamed,unnamed,unnamed,unnamed,unnamed,unnamed,unnamed,unnamed,unnamed,unnamed,unnamed	Cdh4,Disc1,Mapt,Megf8,Ndel1,Nrp1,Ntn1,Rab11a,Sema7a,Trpv2,Vegfa
GO Biological Process	GO:0072040	negative regulation of mesenchymal cell apoptotic process involved in nephron morphogenesis	344	8.34051e-07	0.0107242	3.11751e-05	6.28844	1.90826	12	0.000512836	0.00322494	3307	0.164851	1	0.640958	2.63875	0.757934	2	4	0.00049334	0.5	unnamed,unnamed,unnamed,unnamed,unnamed,unnamed,unnamed,unnamed,unnamed,unnamed,unnamed,unnamed	Bmp7,Pax8
GO Biological Process	GO:0048617	embryonic foregut morphogenesis	345	8.44955e-07	0.0108644	3.14911e-05	3.37419	6.81646	23	0.00183189	0.00618113	681	0.00140249	1	0.0264805	3.35841	2.08432	7	11	0.00172669	0.636364	unnamed,unnamed,unnamed,unnamed,unnamed,unnamed,unnamed,unnamed,unnamed,unnamed,unnamed,unnamed,unnamed,unnamed,unnamed,unnamed,unnamed,unnamed,unnamed,unnamed,unnamed,unnamed,unnamed	Acvr2b,Ctnnb1,Foxf1,Foxp4,Gata4,Smad2,Smad3
GO Biological Process	GO:0042992	negative regulation of transcription factor import into nucleus	346	9.23482e-07	0.0118741	3.43183e-05	3.00015	8.99956	27	0.00241859	0.00725611	4254	0.194519	1	0.587946	1.40733	5.68451	8	30	0.00197336	0.266667	unnamed,unnamed,unnamed,unnamed,unnamed,unnamed,unnamed,unnamed,unnamed,unnamed,unnamed,unnamed,unnamed,unnamed,unnamed,unnamed,unnamed,unnamed,unnamed,unnamed,unnamed,unnamed,unnamed,unnamed,unnamed,unnamed,unnamed	Creb3,Cyld,Fbxw11,Litaf,Ppm1a,Ppm1b,Uaca,Zc3h12a
GO Biological Process	GO:1903707	negative regulation of hemopoiesis	347	9.31472e-07	0.0119769	3.45155e-05	1.70171	55.8264	95	0.0150031	0.0255308	300	2.32712e-05	0.299221	0.000997402	1.75917	27.8541	49	147	0.0120868	0.333333	unnamed,unnamed,unnamed,unnamed,unnamed,unnamed,unnamed,unnamed,unnamed,unnamed,unnamed,unnamed,unnamed,unnamed,unnamed,unnamed,unnamed,unnamed,unnamed,unnamed,unnamed,unnamed,unnamed,unnamed,unnamed,unnamed,unnamed,unnamed,unnamed,unnamed,unnamed,unnamed,unnamed,unnamed,unnamed,unnamed,unnamed,unnamed,unnamed,unnamed,unnamed,unnamed,unnamed,unnamed,unnamed,unnamed,unnamed,unnamed,unnamed,unnamed…	Bcl6,Bmp4,Ccl21b,Cd74,Cdk6,Clec2i,Ctnnb1,Ctr9,Cyld,Dll1,Dtx1,Erbb2,Foxj1,Gata2,Gli3,Gm10591,Gm13304,Gm21541,Gpr68,Hes1,Hmgb1,Hspa9,Ihh,Inpp5d,Itpkb,Lmo2,Mafb,Meis1,Meis2,Nme1,Prdm16,Ptk2b,Rbm15,Runx1,Smad7,Socs5,Stat5a,Tbx21,Tmem131l,Tnfsf4,Trib1,Twist2,Ubash3b,Zbtb16,Zbtb46,Zc3h8,Zfp36l1,Zfp608,Zfpm1
GO Biological Process	GO:0002688	regulation of leukocyte chemotaxis	348	9.58933e-07	0.01233	3.54309e-05	2.01678	28.7587	58	0.00772876	0.0155872	1183	0.00988606	1	0.107451	1.49451	21.4116	32	113	0.00789344	0.283186	unnamed,unnamed,unnamed,unnamed,unnamed,unnamed,unnamed,unnamed,unnamed,unnamed,unnamed,unnamed,unnamed,unnamed,unnamed,unnamed,unnamed,unnamed,unnamed,unnamed,unnamed,unnamed,unnamed,unnamed,unnamed,unnamed,unnamed,unnamed,unnamed,unnamed,unnamed,unnamed,unnamed,unnamed,unnamed,unnamed,unnamed,unnamed,unnamed,unnamed,unnamed,unnamed,unnamed,unnamed,unnamed,unnamed,unnamed,unnamed,unnamed,unnamed…	Bst1,Camk1d,Ccl19,Ccl21a,Ccl27b,Ccr7,Cd74,Cmklr1,Creb3,Csf1,Cxcl12,Cxcl14,Cxcr2,Dapk2,Edn2,F7,Gm13306,Gpsm3,Hmgb1,Lbp,Mapk14,Mapk3,Mmp28,Mtus1,Nod2,Padi2,Pgf,Ptk2b,Ripor2,Serpine1,Thbs1,Vegfa
GO Biological Process	GO:0040007	growth	349	9.71277e-07	0.0124887	3.57842e-05	1.3297	217.342	289	0.0584097	0.0776673	144	8.80404e-08	0.00113202	7.86128e-06	1.53443	86.0255	132	454	0.0325604	0.290749	unnamed,unnamed,unnamed,unnamed,unnamed,unnamed,unnamed,unnamed,unnamed,unnamed,unnamed,unnamed,unnamed,unnamed,unnamed,unnamed,unnamed,unnamed,unnamed,unnamed,unnamed,unnamed,unnamed,unnamed,unnamed,unnamed,unnamed,unnamed,unnamed,unnamed,unnamed,unnamed,unnamed,unnamed,unnamed,unnamed,unnamed,unnamed,unnamed,unnamed,unnamed,unnamed,unnamed,unnamed,unnamed,unnamed,unnamed,unnamed,unnamed,unnamed…	Acvr2b,Adarb1,Add1,Adm,Adra1b,Ankrd11,Apba1,Apba2,Arid2,Auts2,Bcl2l1,Bcl9,Bmp10,Bmp4,Brd4,Cacna1a,Cadm1,Ccm2,Cdkn1c,Cela1,Cga,Chst11,Clic4,Cobl,Col27a1,Comp,Csf1,Ctnnb1,Ctr9,Dclk1,Ddr1,Dicer1,Dll1,Efna5,Ercc2,Etnk2,Fgf1,Fgfr2,Foxo3,Fzd9,Gas1,Gata4,Gja1,Gli2,Gli3,Grhl2,H2-Q2,Ihh,Ints1,Jade2,Kdf1,Kdm1a,Kif26b,Lep,Lgr6,Lhx1,Lhx2,Lmx1b,Lrp4,Mapk14,Mapt,Matn1,Mfsd7b,Msx2,Mtpn,Mustn1,Myog,Ndel1,Ninj1,N…
GO Biological Process	GO:0050851	antigen receptor-mediated signaling pathway	350	1.01243e-06	0.0130178	3.71936e-05	1.9864	30.2054	60	0.00811754	0.0161247	343	4.54831e-05	0.584822	0.00170502	2.02981	14.7797	30	78	0.0074001	0.384615	unnamed,unnamed,unnamed,unnamed,unnamed,unnamed,unnamed,unnamed,unnamed,unnamed,unnamed,unnamed,unnamed,unnamed,unnamed,unnamed,unnamed,unnamed,unnamed,unnamed,unnamed,unnamed,unnamed,unnamed,unnamed,unnamed,unnamed,unnamed,unnamed,unnamed,unnamed,unnamed,unnamed,unnamed,unnamed,unnamed,unnamed,unnamed,unnamed,unnamed,unnamed,unnamed,unnamed,unnamed,unnamed,unnamed,unnamed,unnamed,unnamed,unnamed…	Bax,Bcar1,Blk,Cacnb3,Cd38,Cd3e,Cd79b,Clec2i,Fyn,Lat2,Lax1,Lck,Lime1,Nfam1,Nfatc2,Plcg1,Plcg2,Plekha1,Prkcb,Psen2,Rftn1,Sh2b2,Shb,Skap1,Syk,Themis,Themis2,Thy1,Traf6,Zap70
GO Biological Process	GO:1903729	regulation of plasma membrane organization	351	1.03592e-06	0.0133199	3.79484e-05	1.87418	37.3496	70	0.0100375	0.0188121	1375	0.016691	1	0.156083	1.50786	17.243	26	91	0.00641342	0.285714	unnamed,unnamed,unnamed,unnamed,unnamed,unnamed,unnamed,unnamed,unnamed,unnamed,unnamed,unnamed,unnamed,unnamed,unnamed,unnamed,unnamed,unnamed,unnamed,unnamed,unnamed,unnamed,unnamed,unnamed,unnamed,unnamed,unnamed,unnamed,unnamed,unnamed,unnamed,unnamed,unnamed,unnamed,unnamed,unnamed,unnamed,unnamed,unnamed,unnamed,unnamed,unnamed,unnamed,unnamed,unnamed,unnamed,unnamed,unnamed,unnamed,unnamed…	Appl1,Arhgef16,Bcl2l1,Cnpy4,Cnst,Csnk2a1,Dlg1,Dpp10,Ephb2,Ezr,Hectd1,Itga3,Kalrn,Lyplal1,Nkd2,Numb,Ppp2r5a,Prkci,Rab11a,Ramp3,Rangrf,Rhoq,Sh3glb1,Stx8,Tgfb2,Tmem59
GO Biological Process	GO:0045598	regulation of fat cell differentiation	352	1.06827e-06	0.0137358	3.90221e-05	1.63104	66.8287	109	0.0179599	0.0292932	402	0.000103867	1	0.00332218	1.75917	23.3065	41	123	0.0101135	0.333333	unnamed,unnamed,unnamed,unnamed,unnamed,unnamed,unnamed,unnamed,unnamed,unnamed,unnamed,unnamed,unnamed,unnamed,unnamed,unnamed,unnamed,unnamed,unnamed,unnamed,unnamed,unnamed,unnamed,unnamed,unnamed,unnamed,unnamed,unnamed,unnamed,unnamed,unnamed,unnamed,unnamed,unnamed,unnamed,unnamed,unnamed,unnamed,unnamed,unnamed,unnamed,unnamed,unnamed,unnamed,unnamed,unnamed,unnamed,unnamed,unnamed,unnamed…	Ankrd26,Arntl,C1ql4,Ccdc3,Cebpb,Cmklr1,Creb1,Dact1,Fndc3b,Foxo1,Fto,Gata2,Hes1,Jdp2,Lep,Lpin1,Lrp5,Mapk14,Mecom,Metrnl,Msx2,Ncor2,Ppard,Prdm16,Rora,Sirt2,Smad3,Sort1,Stk4,Taf8,Tcf7l2,Tgfb1i1,Vegfa,Wif1,Zbtb16,Zbtb7c,Zc3h12a,Zfp36l1,Zfp36l2,Zfp385a,Zfpm1
GO Biological Process	GO:0090287	regulation of cellular response to growth factor stimulus	353	1.08847e-06	0.0139956	3.96475e-05	1.4489	123.542	179	0.0332013	0.0481053	176	5.06023e-07	0.00650644	3.69684e-05	1.6888	47.3709	80	250	0.0197336	0.32	unnamed,unnamed,unnamed,unnamed,unnamed,unnamed,unnamed,unnamed,unnamed,unnamed,unnamed,unnamed,unnamed,unnamed,unnamed,unnamed,unnamed,unnamed,unnamed,unnamed,unnamed,unnamed,unnamed,unnamed,unnamed,unnamed,unnamed,unnamed,unnamed,unnamed,unnamed,unnamed,unnamed,unnamed,unnamed,unnamed,unnamed,unnamed,unnamed,unnamed,unnamed,unnamed,unnamed,unnamed,unnamed,unnamed,unnamed,unnamed,unnamed,unnamed…	Acvrl1,Adamtsl2,Bmp4,Cav3,Cdkn1c,Chst11,Cidea,Crb2,Ctnnb1,Cyr61,Dab2ip,Dand5,Dcn,Dll1,Eid2,Eng,Fbn2,Fgf1,Fgf18,Fgf4,Fgf9,Fgfr1,Fgfr2,Flcn,Gpc1,Grb10,Hes1,Hif1a,Htra1,Htra3,Itga3,Jcad,Kcp,Ldlrad4,Lemd2,Men1,Mmrn2,Msx1,Msx2,Nedd4,Neo1,Ngfr,Nog,Npnt,Nptn,Onecut1,Pdgfb,Pmepa1,Ppm1a,Ppp2r5b,Prdm16,Prkcb,Ptpn1,Rbpj,Rbpms2,Rgma,Rnf165,Runx2,Skil,Skor1,Smad2,Smad3,Smad6,Smad7,Smurf1,Smurf2,Sost,Sulf1,Sul…
GO Biological Process	GO:0032869	cellular response to insulin stimulus	354	1.09126e-06	0.0140315	3.96369e-05	1.81091	42.5201	77	0.011427	0.0206934	756	0.00211707	1	0.0360069	1.55926	25.0118	39	132	0.00962013	0.295455	unnamed,unnamed,unnamed,unnamed,unnamed,unnamed,unnamed,unnamed,unnamed,unnamed,unnamed,unnamed,unnamed,unnamed,unnamed,unnamed,unnamed,unnamed,unnamed,unnamed,unnamed,unnamed,unnamed,unnamed,unnamed,unnamed,unnamed,unnamed,unnamed,unnamed,unnamed,unnamed,unnamed,unnamed,unnamed,unnamed,unnamed,unnamed,unnamed,unnamed,unnamed,unnamed,unnamed,unnamed,unnamed,unnamed,unnamed,unnamed,unnamed,unnamed…	Akt2,Appl1,Aprt,Baiap2,Baiap2l1,Baiap2l2,Bcar1,Cpeb1,Eef2k,Errfi1,Foxo1,Gh,Ghrhr,Ghsr,Igf1r,Igf2,Inhbb,Irs2,Lpin1,Ndel1,Parp1,Pck1,Pdk2,Pik3r3,Pklr,Plcb1,Prkci,Prkcz,Ptpn1,Rhoq,Sgk1,Sh2b2,Slc25a33,Slc2a8,Slc9a1,Src,Srsf3,Wdr11,Zfp36l1
GO Biological Process	GO:0045040	protein import into mitochondrial outer membrane	355	1.11552e-06	0.0143433	4.04038e-05	7.72774	1.29404	10	0.000347767	0.00268745	7703	0.650247	1	1	1.0555	0.947418	1	5	0.00024667	0.2	unnamed,unnamed,unnamed,unnamed,unnamed,unnamed,unnamed,unnamed,unnamed,unnamed	Hspa4
GO Biological Process	GO:0006910	phagocytosis, recognition	356	1.11851e-06	0.0143818	4.03985e-05	4.03602	4.45984	18	0.00119856	0.00483741	3513	0.171193	1	0.626588	1.64922	3.03174	5	16	0.00123335	0.3125	unnamed,unnamed,unnamed,unnamed,unnamed,unnamed,unnamed,unnamed,unnamed,unnamed,unnamed,unnamed,unnamed,unnamed,unnamed,unnamed,unnamed,unnamed	Adgrb1,Fcnb,Pear1,Scarb1,Sirpa
GO Biological Process	GO:0000070	mitotic sister chromatid segregation	357	1.1297e-06	0.0145257	4.06881e-05	2.13356	23.435	50	0.00629803	0.0134372	6162	0.417726	1	0.871651	1.06673	17.8115	19	94	0.00468673	0.202128	unnamed,unnamed,unnamed,unnamed,unnamed,unnamed,unnamed,unnamed,unnamed,unnamed,unnamed,unnamed,unnamed,unnamed,unnamed,unnamed,unnamed,unnamed,unnamed,unnamed,unnamed,unnamed,unnamed,unnamed,unnamed,unnamed,unnamed,unnamed,unnamed,unnamed,unnamed,unnamed,unnamed,unnamed,unnamed,unnamed,unnamed,unnamed,unnamed,unnamed,unnamed,unnamed,unnamed,unnamed,unnamed,unnamed,unnamed,unnamed,unnamed,unnamed	Akap8,Cdc14b,Chmp6,Chmp7,Cit,Ino80,Kif18b,Kif23,Kif2c,Mad1l1,Map10,Ncapd2,Ncaph,Nek2,Nusap1,Pinx1,Pogz,Rab11a,Racgap1
GO Biological Process	GO:0008219	cell death	358	1.1304e-06	0.0145347	4.05997e-05	1.2817	283.999	364	0.0763232	0.0978232	147	9.70617e-08	0.00124802	8.48993e-06	1.37179	166.935	229	881	0.0564874	0.259932	unnamed,unnamed,unnamed,unnamed,unnamed,unnamed,unnamed,unnamed,unnamed,unnamed,unnamed,unnamed,unnamed,unnamed,unnamed,unnamed,unnamed,unnamed,unnamed,unnamed,unnamed,unnamed,unnamed,unnamed,unnamed,unnamed,unnamed,unnamed,unnamed,unnamed,unnamed,unnamed,unnamed,unnamed,unnamed,unnamed,unnamed,unnamed,unnamed,unnamed,unnamed,unnamed,unnamed,unnamed,unnamed,unnamed,unnamed,unnamed,unnamed,unnamed…	1600014C10Rik,Acaa2,Adarb1,Aifm2,Akt2,Apip,Arrb1,Bag3,Bak1,Bax,Bcl2l1,Birc5,Blcap,Bloc1s2,Brsk2,Cacna1a,Cadm1,Camk2a,Card14,Casp9,Cck,Cd24a,Cd27,Cd3e,Cd40,Cdca7,Cdk5rap3,Cdkn1a,Cebpb,Cecr2,Chac1,Chil1,Cidea,Cit,Clptm1l,Clu,Comp,Cradd,Cryaa,Csnk2a1,Csrnp1,Csrnp2,Ctnnbl1,Ctsh,Cul1,Cyld,Cyp26b1,Cyr61,Dab2ip,Dad1,Dapk1,Dapk2,Dapl1,Dhx9,Dicer1,Dio3,Dnase2a,Dnmt3a,Dock1,Dpep1,Dpysl4,E2f2,Egln3,Endog,Ep…
GO Biological Process	GO:0043549	regulation of kinase activity	359	1.13373e-06	0.0145775	4.06058e-05	1.28216	283.117	363	0.0760862	0.0975544	131	2.61239e-08	0.000335902	2.56414e-06	1.42167	144.197	205	761	0.0505673	0.269382	unnamed,unnamed,unnamed,unnamed,unnamed,unnamed,unnamed,unnamed,unnamed,unnamed,unnamed,unnamed,unnamed,unnamed,unnamed,unnamed,unnamed,unnamed,unnamed,unnamed,unnamed,unnamed,unnamed,unnamed,unnamed,unnamed,unnamed,unnamed,unnamed,unnamed,unnamed,unnamed,unnamed,unnamed,unnamed,unnamed,unnamed,unnamed,unnamed,unnamed,unnamed,unnamed,unnamed,unnamed,unnamed,unnamed,unnamed,unnamed,unnamed,unnamed…	Acvr2b,Adam8,Adar,Adarb1,Adora1,Adra2b,Adra2c,Afap1l2,Angpt4,Arrb1,Atp2b4,Avpi1,Blm,Bmp4,Bmp7,Cab39,Camk1,Camk2n1,Card10,Cav3,Ccl19,Ccl21a,Ccnd1,Ccnd2,Ccnd3,Ccne1,Ccne2,Ccr7,Cd24a,Cd40,Cd74,Cd81,Cdk5r1,Cdk5rap3,Cdkn1a,Cdkn1c,Cep85,Chad,Chil1,Chmp6,Chrna3,Cish,Clu,Cops8,Coro1c,Csf1,Csf1r,Cspg4,Cyr61,Dab1,Dab2ip,Dcn,Dlg1,Dok7,Dusp1,Dusp14,Dusp5,Dusp7,Dusp8,ENSMUSG00000111410,Efna1,Epha8,Ephb2,Erbb2…
GO Biological Process	GO:0006915	apoptotic process	360	1.13426e-06	0.0145843	4.0512e-05	1.2955	260.903	338	0.0701164	0.0908358	156	1.44766e-07	0.0018614	1.19321e-05	1.38267	154.05	213	813	0.0525407	0.261993	unnamed,unnamed,unnamed,unnamed,unnamed,unnamed,unnamed,unnamed,unnamed,unnamed,unnamed,unnamed,unnamed,unnamed,unnamed,unnamed,unnamed,unnamed,unnamed,unnamed,unnamed,unnamed,unnamed,unnamed,unnamed,unnamed,unnamed,unnamed,unnamed,unnamed,unnamed,unnamed,unnamed,unnamed,unnamed,unnamed,unnamed,unnamed,unnamed,unnamed,unnamed,unnamed,unnamed,unnamed,unnamed,unnamed,unnamed,unnamed,unnamed,unnamed…	1600014C10Rik,Acaa2,Adarb1,Aifm2,Akt2,Apip,Arrb1,Bag3,Bak1,Bax,Bcl2l1,Birc5,Blcap,Bloc1s2,Brsk2,Cadm1,Camk2a,Card14,Casp9,Cck,Cd24a,Cd27,Cd3e,Cd40,Cdca7,Cdk5rap3,Cdkn1a,Cebpb,Cecr2,Chac1,Chil1,Cidea,Cit,Clptm1l,Clu,Comp,Cradd,Cryaa,Csnk2a1,Csrnp1,Csrnp2,Ctnnbl1,Ctsh,Cul1,Cyr61,Dab2ip,Dad1,Dapk1,Dapk2,Dapl1,Dicer1,Dio3,Dnase2a,Dnmt3a,Dock1,Dpep1,E2f2,Egln3,Endog,Epha7,Erbb3,Ercc2,Ern1,Eya2,Fadd,Fa…
GO Biological Process	GO:0002690	positive regulation of leukocyte chemotaxis	361	1.13686e-06	0.0146178	4.04926e-05	2.15204	22.7691	49	0.00611909	0.0131685	1033	0.00646477	1	0.0804685	1.60104	16.864	27	89	0.00666009	0.303371	unnamed,unnamed,unnamed,unnamed,unnamed,unnamed,unnamed,unnamed,unnamed,unnamed,unnamed,unnamed,unnamed,unnamed,unnamed,unnamed,unnamed,unnamed,unnamed,unnamed,unnamed,unnamed,unnamed,unnamed,unnamed,unnamed,unnamed,unnamed,unnamed,unnamed,unnamed,unnamed,unnamed,unnamed,unnamed,unnamed,unnamed,unnamed,unnamed,unnamed,unnamed,unnamed,unnamed,unnamed,unnamed,unnamed,unnamed,unnamed,unnamed	Camk1d,Ccl19,Ccl21a,Ccl27b,Ccr7,Cd74,Cmklr1,Creb3,Csf1,Cxcl12,Cxcl14,Cxcr2,Dapk2,Edn2,F7,Gm13306,Gpsm3,Hmgb1,Lbp,Mapk14,Mapk3,Pgf,Ptk2b,Ripor2,Serpine1,Thbs1,Vegfa
GO Biological Process	GO:0001704	formation of primary germ layer	362	1.17787e-06	0.015145	4.18371e-05	1.71955	52.3394	90	0.014066	0.0241871	178	5.0913e-07	0.00654639	3.67775e-05	2.08195	20.6537	43	109	0.0106068	0.394495	unnamed,unnamed,unnamed,unnamed,unnamed,unnamed,unnamed,unnamed,unnamed,unnamed,unnamed,unnamed,unnamed,unnamed,unnamed,unnamed,unnamed,unnamed,unnamed,unnamed,unnamed,unnamed,unnamed,unnamed,unnamed,unnamed,unnamed,unnamed,unnamed,unnamed,unnamed,unnamed,unnamed,unnamed,unnamed,unnamed,unnamed,unnamed,unnamed,unnamed,unnamed,unnamed,unnamed,unnamed,unnamed,unnamed,unnamed,unnamed,unnamed,unnamed…	Acvr1,Arid1a,Atoh8,Bmp4,Bmp7,Col6a1,Crb2,Ctnnb1,Ctr9,Dusp1,Dusp5,Eomes,Foxf1,Gata4,Gpi1,Hmga2,Hnf1a,Hsbp1,Inhba,Itga3,Itga5,Kdm6b,Kif16b,Lef1,Lhx1,Macf1,Mesp2,Mmp14,Mmp15,Nf2,Nog,Pofut2,Prkar1a,Scx,Setd2,Smad1,Smad2,Smad3,Sox2,Sox7,Tnrc6c,Wnt11,Wnt3
GO Biological Process	GO:0043409	negative regulation of MAPK cascade	363	1.17936e-06	0.0151642	4.17746e-05	1.70812	53.8603	92	0.0144747	0.0247245	491	0.000300692	1	0.00787434	1.6135	29.7489	48	157	0.0118402	0.305733	unnamed,unnamed,unnamed,unnamed,unnamed,unnamed,unnamed,unnamed,unnamed,unnamed,unnamed,unnamed,unnamed,unnamed,unnamed,unnamed,unnamed,unnamed,unnamed,unnamed,unnamed,unnamed,unnamed,unnamed,unnamed,unnamed,unnamed,unnamed,unnamed,unnamed,unnamed,unnamed,unnamed,unnamed,unnamed,unnamed,unnamed,unnamed,unnamed,unnamed,unnamed,unnamed,unnamed,unnamed,unnamed,unnamed,unnamed,unnamed,unnamed,unnamed…	Ankrd26,Arrb1,Bmp4,Bmp7,C1ql4,Camk2n1,Cav3,Cdk5rap3,Dab2ip,Dact1,Dlg1,Dusp1,Dusp14,Dusp5,Dusp7,Dusp8,Dynlt1a,Dynlt1b,Efna1,Ephb2,Errfi1,Ezr,Fbln1,Fem1a,Flcn,Foxo1,Gba,Hsph1,Igf1r,Itgb1bp1,Lax1,Lemd2,Lif,Mecom,Men1,Nf2,Pbk,Pdcd4,Pebp1,Prkca,Ptpn1,Rapgef1,Sorl1,Taok3,Tnip1,Trp73,Vrk3,Wnk2
GO Biological Process	GO:0008361	regulation of cell size	364	1.1862e-06	0.0152521	4.19014e-05	1.58636	75.6449	120	0.0203292	0.0322494	665	0.00126173	1	0.024396	1.53649	29.9384	46	158	0.0113468	0.291139	unnamed,unnamed,unnamed,unnamed,unnamed,unnamed,unnamed,unnamed,unnamed,unnamed,unnamed,unnamed,unnamed,unnamed,unnamed,unnamed,unnamed,unnamed,unnamed,unnamed,unnamed,unnamed,unnamed,unnamed,unnamed,unnamed,unnamed,unnamed,unnamed,unnamed,unnamed,unnamed,unnamed,unnamed,unnamed,unnamed,unnamed,unnamed,unnamed,unnamed,unnamed,unnamed,unnamed,unnamed,unnamed,unnamed,unnamed,unnamed,unnamed,unnamed…	Add1,Aqp1,Arhgap5,Barhl2,Cav3,Cdh4,Cdk5r1,Crabp2,Creb1,Cttn,Disc1,Efna5,Epha7,Fstl4,Iqgap3,Kcnma1,Lamtor4,Lpar3,Mapt,Megf8,Mtpn,Ndel1,Nkx6-1,Npm1,Nrp1,Ntn1,Olfm1,Plxna1,Plxna2,Prkg2,Ptprs,Rab11a,Rap1gap2,Ret,Rgma,Rptor,Ryk,Sema4d,Sema4f,Sema7a,Slc12a7,Slc26a5,Trp73,Trpv2,Vegfa,Wnt3
GO Biological Process	GO:0006693	prostaglandin metabolic process	365	1.20641e-06	0.0155121	4.24988e-05	3.41265	6.44659	22	0.00173249	0.00591239	2486	0.0846702	1	0.437928	1.6888	4.73709	8	25	0.00197336	0.32	unnamed,unnamed,unnamed,unnamed,unnamed,unnamed,unnamed,unnamed,unnamed,unnamed,unnamed,unnamed,unnamed,unnamed,unnamed,unnamed,unnamed,unnamed,unnamed,unnamed,unnamed,unnamed	Cd74,Edn2,Ptges,Ptges2,Ptgis,Ptgr2,Ptgs1,Tnfrsf1a
GO Biological Process	GO:1900102	negative regulation of endoplasmic reticulum unfolded protein response	366	1.21201e-06	0.015584	4.25793e-05	6.06289	1.97925	12	0.000531914	0.00322494	1981	0.0471042	1	0.305738	2.63875	1.51587	4	8	0.00098668	0.5	unnamed,unnamed,unnamed,unnamed,unnamed,unnamed,unnamed,unnamed,unnamed,unnamed,unnamed,unnamed	Nck2,Ptpn1,Tmbim6,Wfs1
GO Biological Process	GO:0090151	establishment of protein localization to mitochondrial membrane	367	1.21947e-06	0.01568	4.27247e-05	5.52653	2.35229	13	0.000632167	0.00349368	6267	0.459153	1	0.942043	1.21789	2.46329	3	13	0.00074001	0.230769	unnamed,unnamed,unnamed,unnamed,unnamed,unnamed,unnamed,unnamed,unnamed,unnamed,unnamed,unnamed,unnamed	Hspa4,Timm13,Timm22
GO Biological Process	GO:0006636	unsaturated fatty acid biosynthetic process	368	1.24376e-06	0.0159923	4.34573e-05	3.02634	8.59122	26	0.00230885	0.00698737	2521	0.0858412	1	0.437821	1.50786	7.95831	12	42	0.00296004	0.285714	unnamed,unnamed,unnamed,unnamed,unnamed,unnamed,unnamed,unnamed,unnamed,unnamed,unnamed,unnamed,unnamed,unnamed,unnamed,unnamed,unnamed,unnamed,unnamed,unnamed,unnamed,unnamed,unnamed,unnamed,unnamed,unnamed	Alox15,Alox5,Cd74,Edn2,Elovl5,Ggt1,Ggt5,Ptges,Ptges2,Ptgis,Ptgs1,Syk
GO Biological Process	GO:1903037	regulation of leukocyte cell-cell adhesion	369	1.27354e-06	0.0163752	4.43772e-05	1.48801	104.838	156	0.0281746	0.0419242	346	4.77204e-05	0.613589	0.00177338	1.49767	56.0871	84	296	0.0207203	0.283784	unnamed,unnamed,unnamed,unnamed,unnamed,unnamed,unnamed,unnamed,unnamed,unnamed,unnamed,unnamed,unnamed,unnamed,unnamed,unnamed,unnamed,unnamed,unnamed,unnamed,unnamed,unnamed,unnamed,unnamed,unnamed,unnamed,unnamed,unnamed,unnamed,unnamed,unnamed,unnamed,unnamed,unnamed,unnamed,unnamed,unnamed,unnamed,unnamed,unnamed,unnamed,unnamed,unnamed,unnamed,unnamed,unnamed,unnamed,unnamed,unnamed,unnamed…	Adam8,Adrm1,Ass1,Bcl6,Blm,Bmp4,Ccl19,Ccl21a,Ccl28,Ccr7,Cd244,Cd24a,Cd27,Cd276,Cd3e,Cd46,Cd74,Cd83,Cebpb,Clec2i,Clptm1,Coro1a,Ctnnb1,Cxcl12,Cyld,Cyp26b1,Dicer1,Dlg1,Dlg5,Dtx1,Egr3,Ephb4,Erbb2,Fadd,Fanca,Foxj1,Gli3,Gpam,Hes1,Hmgb1,Hsph1,Icos,Igf2,Igfbp2,Ihh,Il12b,Itgal,Itpkb,Lat,Lax1,Lck,Lep,Lgals9,Lrrc32,Mad1l1,Nck2,Pag1,Pdcd1lg2,Peli1,Pik3r6,Pla2g2d,Pla2g2f,Ppara,Prkar1a,Prkcz,Ripor2,Shb,Smad7,So…
GO Biological Process	GO:0001837	epithelial to mesenchymal transition	370	1.27855e-06	0.0164397	4.44315e-05	1.95896	31.1391	61	0.00836846	0.0163934	220	3.1704e-06	0.040765	0.000185295	2.34556	11.9375	28	63	0.00690676	0.444444	unnamed,unnamed,unnamed,unnamed,unnamed,unnamed,unnamed,unnamed,unnamed,unnamed,unnamed,unnamed,unnamed,unnamed,unnamed,unnamed,unnamed,unnamed,unnamed,unnamed,unnamed,unnamed,unnamed,unnamed,unnamed,unnamed,unnamed,unnamed,unnamed,unnamed,unnamed,unnamed,unnamed,unnamed,unnamed,unnamed,unnamed,unnamed,unnamed,unnamed,unnamed,unnamed,unnamed,unnamed,unnamed,unnamed,unnamed,unnamed,unnamed,unnamed…	Dlg5,Efna1,Eng,Eomes,Fam83d,Fgf8,Gja1,Heyl,Hif1a,Hmga2,Kbtbd8,Klhl12,Lef1,Msx1,Msx2,Nfatc1,Nog,Olfm1,Pdcd4,Pef1,Rbpj,Rflnb,Sox9,Tcof1,Tgfb2,Tgfbr3,Wnt11,Wnt4
GO Biological Process	GO:0061000	negative regulation of dendritic spine development	371	1.283e-06	0.0164968	4.44659e-05	2.87919	9.72496	28	0.00261353	0.00752486	1908	0.0408391	1	0.275215	2.39886	2.08432	5	11	0.00123335	0.454545	unnamed,unnamed,unnamed,unnamed,unnamed,unnamed,unnamed,unnamed,unnamed,unnamed,unnamed,unnamed,unnamed,unnamed,unnamed,unnamed,unnamed,unnamed,unnamed,unnamed,unnamed,unnamed,unnamed,unnamed,unnamed,unnamed,unnamed,unnamed	Efna1,Fstl4,Ngef,Ptprs,Ube3a
GO Biological Process	GO:0045019	negative regulation of nitric oxide biosynthetic process	372	1.28408e-06	0.0165108	4.43838e-05	4.73264	3.16948	15	0.000851781	0.00403117	4985	0.312675	1	0.806495	1.40733	2.84225	4	15	0.00098668	0.266667	unnamed,unnamed,unnamed,unnamed,unnamed,unnamed,unnamed,unnamed,unnamed,unnamed,unnamed,unnamed,unnamed,unnamed,unnamed	Atp2b4,Cd34,Ptgis,Zc3h12a
GO Biological Process	GO:0060710	chorio-allantoic fusion	373	1.28832e-06	0.0165652	4.44107e-05	3.65913	5.46577	20	0.0014689	0.0053749	1568	0.0263074	1	0.215728	2.63875	1.89484	5	10	0.00123335	0.5	unnamed,unnamed,unnamed,unnamed,unnamed,unnamed,unnamed,unnamed,unnamed,unnamed,unnamed,unnamed,unnamed,unnamed,unnamed,unnamed,unnamed,unnamed,unnamed,unnamed	Bmp7,Cyr61,Lef1,Wnt7b,Zfp36l1
GO Biological Process	GO:0048371	lateral mesodermal cell differentiation	374	1.28973e-06	0.0165834	4.43405e-05	13.4621	0.519977	7	0.000139741	0.00188122	3728	0.189483	1	0.653535	5.2775	0.189483	1	1	0.00024667	1	unnamed,unnamed,unnamed,unnamed,unnamed,unnamed,unnamed	Foxf1
GO Biological Process	GO:0060446	branching involved in open tracheal system development	374	1.28973e-06	0.0165834	4.43405e-05	13.4621	0.519977	7	0.000139741	0.00188122	3728	0.189483	1	0.653535	5.2775	0.189483	1	1	0.00024667	1	unnamed,unnamed,unnamed,unnamed,unnamed,unnamed,unnamed	Foxf1
GO Biological Process	GO:0014822	detection of wounding	374	1.28973e-06	0.0165834	4.43405e-05	13.4621	0.519977	7	0.000139741	0.00188122	3728	0.189483	1	0.653535	5.2775	0.189483	1	1	0.00024667	1	unnamed,unnamed,unnamed,unnamed,unnamed,unnamed,unnamed	Foxf1
GO Biological Process	GO:0048613	embryonic ectodermal digestive tract morphogenesis	374	1.28973e-06	0.0165834	4.43405e-05	13.4621	0.519977	7	0.000139741	0.00188122	3728	0.189483	1	0.653535	5.2775	0.189483	1	1	0.00024667	1	unnamed,unnamed,unnamed,unnamed,unnamed,unnamed,unnamed	Foxf1
GO Biological Process	GO:0060461	right lung morphogenesis	374	1.28973e-06	0.0165834	4.43405e-05	13.4621	0.519977	7	0.000139741	0.00188122	3728	0.189483	1	0.653535	5.2775	0.189483	1	1	0.00024667	1	unnamed,unnamed,unnamed,unnamed,unnamed,unnamed,unnamed	Foxf1
GO Biological Process	GO:0007440	foregut morphogenesis	379	1.28978e-06	0.016584	4.37572e-05	3.28885	6.99332	23	0.00187942	0.00618113	817	0.00281597	1	0.044318	3.07854	2.2738	7	12	0.00172669	0.583333	unnamed,unnamed,unnamed,unnamed,unnamed,unnamed,unnamed,unnamed,unnamed,unnamed,unnamed,unnamed,unnamed,unnamed,unnamed,unnamed,unnamed,unnamed,unnamed,unnamed,unnamed,unnamed,unnamed	Acvr2b,Ctnnb1,Foxf1,Foxp4,Gata4,Smad2,Smad3
GO Biological Process	GO:0043588	skin development	380	1.31773e-06	0.0169434	4.45879e-05	1.55437	82.9919	129	0.0223037	0.0346681	563	0.000533038	1	0.0121737	1.45882	46.6129	68	246	0.0167736	0.276423	unnamed,unnamed,unnamed,unnamed,unnamed,unnamed,unnamed,unnamed,unnamed,unnamed,unnamed,unnamed,unnamed,unnamed,unnamed,unnamed,unnamed,unnamed,unnamed,unnamed,unnamed,unnamed,unnamed,unnamed,unnamed,unnamed,unnamed,unnamed,unnamed,unnamed,unnamed,unnamed,unnamed,unnamed,unnamed,unnamed,unnamed,unnamed,unnamed,unnamed,unnamed,unnamed,unnamed,unnamed,unnamed,unnamed,unnamed,unnamed,unnamed,unnamed…	Adamts2,Alx4,Bcl11b,Cbx7,Cela2a,Cldn4,Clic4,Cnfn,Col1a1,Col3a1,Col5a1,Ctnnb1,Cyp26b1,Dact2,Dicer1,Dll1,Ercc2,Errfi1,Fgfr2,Flg,Fosl2,Foxe1,Fzd6,Gba,Grhl1,Grhl3,Igfbp5,Inhba,Itga3,Itga6,Itgb4,Jup,Kazn,Kdf1,Krt1,Krt17,Krt2,Krt71,Lhx2,Lrp4,Madcam1,Ngfr,Ovol1,Pax6,Pdgfa,Psen2,Ptch2,Ptgs1,Rbpj,Runx1,Runx3,Slc27a4,Slitrk5,Smarca4,Sox9,St14,Stk4,Stmn1,Tcf15,Tcf7l1,Tcf7l2,Tfap2c,Tgfb2,Tgm3,Tmprss13,Trp63,…
GO Biological Process	GO:0022408	negative regulation of cell-cell adhesion	381	1.32731e-06	0.0170665	4.47941e-05	1.67682	57.8475	97	0.0155462	0.0260683	280	1.33103e-05	0.171144	0.000611229	1.75917	29.5594	52	156	0.0128268	0.333333	unnamed,unnamed,unnamed,unnamed,unnamed,unnamed,unnamed,unnamed,unnamed,unnamed,unnamed,unnamed,unnamed,unnamed,unnamed,unnamed,unnamed,unnamed,unnamed,unnamed,unnamed,unnamed,unnamed,unnamed,unnamed,unnamed,unnamed,unnamed,unnamed,unnamed,unnamed,unnamed,unnamed,unnamed,unnamed,unnamed,unnamed,unnamed,unnamed,unnamed,unnamed,unnamed,unnamed,unnamed,unnamed,unnamed,unnamed,unnamed,unnamed,unnamed…	Adam8,Adamts18,Apoa1,Ass1,B4galnt2,Bcl6,Bmp4,Ccl28,Cd24a,Cd276,Cd74,Cdh1,Cebpb,Cxcl12,Cyld,Dlg1,Dlg5,Dtx1,Epcam,Erbb2,Foxj1,Gli3,Hmgb1,Ihh,Lax1,Lef1,Lgals9,Lrrc32,Mad1l1,Map2k5,Mbp,Nf2,Pag1,Pdcd1lg2,Peli1,Pla2g2d,Pla2g2f,Podxl,Ppara,Prkar1a,Ripor2,Smad7,Socs5,Spint2,Tbx21,Tmem131l,Tnfsf4,Ubash3b,Vegfa,Zc3h8,Zfp608,Zfp703
GO Biological Process	GO:0002687	positive regulation of leukocyte migration	382	1.32945e-06	0.0170941	4.47489e-05	1.94446	31.8855	62	0.00856907	0.0166622	899	0.00406418	1	0.0581282	1.52553	24.2539	37	128	0.00912679	0.289062	unnamed,unnamed,unnamed,unnamed,unnamed,unnamed,unnamed,unnamed,unnamed,unnamed,unnamed,unnamed,unnamed,unnamed,unnamed,unnamed,unnamed,unnamed,unnamed,unnamed,unnamed,unnamed,unnamed,unnamed,unnamed,unnamed,unnamed,unnamed,unnamed,unnamed,unnamed,unnamed,unnamed,unnamed,unnamed,unnamed,unnamed,unnamed,unnamed,unnamed,unnamed,unnamed,unnamed,unnamed,unnamed,unnamed,unnamed,unnamed,unnamed,unnamed…	Adam8,Camk1d,Ccl19,Ccl21a,Ccl24,Ccl27b,Ccr7,Cd74,Cmklr1,Creb3,Csf1,Cxcl12,Cxcl14,Cxcr2,Dapk2,Edn2,F7,Fadd,Gm13306,Gpsm3,Hmgb1,Lbp,Lgals9,Madcam1,Mapk14,Mapk3,Mmp14,Pgf,Ptk2b,Ripor2,Serpine1,Tacr1,Thbs1,Thy1,Tlr2,Tnfsf4,Vegfa
GO Biological Process	GO:0044774	mitotic DNA integrity checkpoint	383	1.34968e-06	0.0173542	4.53113e-05	2.51969	13.8906	35	0.00373303	0.00940607	791	0.00243849	1	0.0396386	1.84713	11.369	21	60	0.00518007	0.35	unnamed,unnamed,unnamed,unnamed,unnamed,unnamed,unnamed,unnamed,unnamed,unnamed,unnamed,unnamed,unnamed,unnamed,unnamed,unnamed,unnamed,unnamed,unnamed,unnamed,unnamed,unnamed,unnamed,unnamed,unnamed,unnamed,unnamed,unnamed,unnamed,unnamed,unnamed,unnamed,unnamed,unnamed,unnamed	Blm,Ccnd1,Cdk5rap3,Cdkn1a,Cradd,Dgkz,Fanci,Foxn3,Hmga2,Ier3,Nop53,Oraov1,Rpa2,Sox4,Syf2,Taok3,Ticrr,Top2a,Top2b,Trp63,Trp73
GO Biological Process	GO:1904627	response to phorbol 13-acetate 12-myristate	384	1.35348e-06	0.017403	4.53204e-05	4.18657	4.0606	17	0.00109127	0.00456866	2343	0.072346	1	0.397023	2.34556	1.70535	4	9	0.00098668	0.444444	unnamed,unnamed,unnamed,unnamed,unnamed,unnamed,unnamed,unnamed,unnamed,unnamed,unnamed,unnamed,unnamed,unnamed,unnamed,unnamed,unnamed	Cdk6,Zc3h12a,Zfp36l1,Zfp36l2
GO Biological Process	GO:0060548	negative regulation of cell death	385	1.35451e-06	0.0174164	4.52373e-05	1.25399	335.727	421	0.0902251	0.113142	166	2.8893e-07	0.00371506	2.23799e-05	1.33842	183.799	246	970	0.0606808	0.253608	unnamed,unnamed,unnamed,unnamed,unnamed,unnamed,unnamed,unnamed,unnamed,unnamed,unnamed,unnamed,unnamed,unnamed,unnamed,unnamed,unnamed,unnamed,unnamed,unnamed,unnamed,unnamed,unnamed,unnamed,unnamed,unnamed,unnamed,unnamed,unnamed,unnamed,unnamed,unnamed,unnamed,unnamed,unnamed,unnamed,unnamed,unnamed,unnamed,unnamed,unnamed,unnamed,unnamed,unnamed,unnamed,unnamed,unnamed,unnamed,unnamed,unnamed…	Abraxas2,Acaa2,Ackr3,Acvr1,Adam8,Adar,Adcyap1r1,Adora1,Akt2,Amigo2,Angpt4,Apbb2,Apip,Apoh,Aqp1,Arhgap10,Arrb1,Atg7,Bag3,Barhl1,Bax,Bcl11b,Bcl2l1,Bcl6,Birc5,Blm,Bmp4,Bmp7,Btbd10,Btg2,Cacna1a,Camk1d,Card14,Ccl19,Ccl21a,Ccnd2,Ccr7,Cd27,Cd34,Cd38,Cd74,Cdkn1a,Cebpb,Cep63,Cfdp1,Chst11,Cidea,Clu,Col2a1,Comp,Coro1a,Creb1,Creb3,Creb3l1,Crhr1,Cryaa,Csf1r,Csf2,Csnk2a1,Ctnna1,Ctnnb1,Ctsh,Cttn,Cx3cl1,Cxcl12,C…
GO Biological Process	GO:2001234	negative regulation of apoptotic signaling pathway	386	1.36818e-06	0.0175921	4.55753e-05	1.6064	70.3435	113	0.0189045	0.0303682	478	0.00026323	1	0.00708078	1.51819	41.4969	63	219	0.0155402	0.287671	unnamed,unnamed,unnamed,unnamed,unnamed,unnamed,unnamed,unnamed,unnamed,unnamed,unnamed,unnamed,unnamed,unnamed,unnamed,unnamed,unnamed,unnamed,unnamed,unnamed,unnamed,unnamed,unnamed,unnamed,unnamed,unnamed,unnamed,unnamed,unnamed,unnamed,unnamed,unnamed,unnamed,unnamed,unnamed,unnamed,unnamed,unnamed,unnamed,unnamed,unnamed,unnamed,unnamed,unnamed,unnamed,unnamed,unnamed,unnamed,unnamed,unnamed…	Acaa2,Ackr3,Acvr1,Bax,Bcl2l1,Bmp4,Cd74,Cep63,Clu,Col2a1,Creb3,Creb3l1,Csf2,Ctnna1,Ctnnb1,Cttn,Cx3cl1,Cxcl12,Dapk1,Eya2,Faim2,Fxn,Fyn,Fzd9,Gas1,Gata4,Gclm,Gdnf,Hgf,Hif1a,Hspb1,Hsph1,Ier3,Itga6,Ivns1abp,Kdm1a,Lmna,Madd,Map2k5,Meis3,Mkl1,Nog,Nrp1,Opa1,Pea15a,Pih1d1,Pink1,Ppif,Psen2,Ptpn1,Rffl,Serpine1,Sh3rf1,Src,Tert,Tmbim6,Tnfsf4,Tpt1,Unc5b,Wdr11,Wfs1,Wnt4,Zfp385a
GO Biological Process	GO:0001707	mesoderm formation	387	1.39645e-06	0.0179556	4.63968e-05	1.99183	29.119	58	0.00782558	0.0155872	445	0.000190395	1	0.00550134	2.02981	12.3164	25	65	0.00616675	0.384615	unnamed,unnamed,unnamed,unnamed,unnamed,unnamed,unnamed,unnamed,unnamed,unnamed,unnamed,unnamed,unnamed,unnamed,unnamed,unnamed,unnamed,unnamed,unnamed,unnamed,unnamed,unnamed,unnamed,unnamed,unnamed,unnamed,unnamed,unnamed,unnamed,unnamed,unnamed,unnamed,unnamed,unnamed,unnamed,unnamed,unnamed,unnamed,unnamed,unnamed,unnamed,unnamed,unnamed,unnamed,unnamed,unnamed,unnamed,unnamed,unnamed,unnamed…	Acvr1,Bmp4,Bmp7,Crb2,Eomes,Foxf1,Gpi1,Hmga2,Hnf1a,Inhba,Itga3,Kdm6b,Lef1,Macf1,Mesp2,Nf2,Nog,Pofut2,Prkar1a,Scx,Smad1,Smad2,Smad3,Wnt11,Wnt3
GO Biological Process	GO:0035791	platelet-derived growth factor receptor-beta signaling pathway	388	1.40068e-06	0.0180099	4.64173e-05	4.69868	3.19239	15	0.000857937	0.00403117	1595	0.0276427	1	0.22284	3.01572	1.32638	4	7	0.00098668	0.571429	unnamed,unnamed,unnamed,unnamed,unnamed,unnamed,unnamed,unnamed,unnamed,unnamed,unnamed,unnamed,unnamed,unnamed,unnamed	Pdgfa,Pdgfb,Pdgfrb,Ptpn1
GO Biological Process	GO:0060070	canonical Wnt signaling pathway	389	1.40355e-06	0.0180469	4.6393e-05	1.75519	47.2884	83	0.0127085	0.0223058	547	0.0004613	1	0.0108435	1.77768	18.0009	32	95	0.00789344	0.336842	unnamed,unnamed,unnamed,unnamed,unnamed,unnamed,unnamed,unnamed,unnamed,unnamed,unnamed,unnamed,unnamed,unnamed,unnamed,unnamed,unnamed,unnamed,unnamed,unnamed,unnamed,unnamed,unnamed,unnamed,unnamed,unnamed,unnamed,unnamed,unnamed,unnamed,unnamed,unnamed,unnamed,unnamed,unnamed,unnamed,unnamed,unnamed,unnamed,unnamed,unnamed,unnamed,unnamed,unnamed,unnamed,unnamed,unnamed,unnamed,unnamed,unnamed…	Bcl9,Ccnd1,Cfc1,Ctnnb1,Disc1,Fgf8,Fzd5,Fzd6,Gata4,Gli1,Hoxb9,Lef1,Lrp5,Mgat3,Myh6,Nkx2-5,Plpp3,Ptpru,Smad3,Sox4,Tcf7,Tcf7l1,Tcf7l2,Wnt11,Wnt2b,Wnt3,Wnt4,Wnt7a,Wnt7b,Wnt9a,Wnt9b,Znrf3
GO Biological Process	GO:0060426	lung vasculature development	390	1.40694e-06	0.0180904	4.63856e-05	4.41363	3.62513	16	0.000974236	0.00429992	2343	0.072346	1	0.397023	2.34556	1.70535	4	9	0.00098668	0.444444	unnamed,unnamed,unnamed,unnamed,unnamed,unnamed,unnamed,unnamed,unnamed,unnamed,unnamed,unnamed,unnamed,unnamed,unnamed,unnamed	Errfi1,Foxf1,Lif,Vegfa
GO Biological Process	GO:0003422	growth plate cartilage morphogenesis	391	1.40729e-06	0.0180949	4.62785e-05	5.97464	2.00849	12	0.000539772	0.00322494	5216	0.34307	1	0.845705	2.63875	0.378967	1	2	0.00024667	0.5	unnamed,unnamed,unnamed,unnamed,unnamed,unnamed,unnamed,unnamed,unnamed,unnamed,unnamed,unnamed	Matn1
GO Biological Process	GO:0006461	protein complex assembly	392	1.44513e-06	0.0185815	4.74018e-05	1.29466	257.209	333	0.0691237	0.0894921	1082	0.00702629	1	0.0834973	1.1702	172.619	202	911	0.0498273	0.221734	unnamed,unnamed,unnamed,unnamed,unnamed,unnamed,unnamed,unnamed,unnamed,unnamed,unnamed,unnamed,unnamed,unnamed,unnamed,unnamed,unnamed,unnamed,unnamed,unnamed,unnamed,unnamed,unnamed,unnamed,unnamed,unnamed,unnamed,unnamed,unnamed,unnamed,unnamed,unnamed,unnamed,unnamed,unnamed,unnamed,unnamed,unnamed,unnamed,unnamed,unnamed,unnamed,unnamed,unnamed,unnamed,unnamed,unnamed,unnamed,unnamed,unnamed…	Acacb,Ache,Acvrl1,Adrm1,Aldh1a3,Amfr,Angpt4,Anxa2,Apba1,Apip,Apitd1,Atp6v0a1,Atp6v0a2,Atpaf2,Bax,Blm,C1qtnf6,Cab39,Cabyr,Cand1,Casq2,Cbr4,Ccdc114,Ccdc63,Ccdc88c,Cd3d,Cd3e,Cd74,Cd79b,Cda,Cdh1,Cfap100,Chrna2,Chrna3,Chrnb4,Ckap5,Clasp1,Cldn3,Clu,Cngb1,Cobl,Col16a1,Col1a1,Col6a1,Col6a2,Cops8,Cox7a2l,Cpsf6,Crtc1,Cryaa,Ctnna1,Cttn,Cx3cl1,Cyld,Dgkh,Dlg4,Dlg5,Dlgap3,Dmxl1,Dnaaf5,Dnah8,Dnaic2,Eef1a1,Ehd1,…
GO Biological Process	GO:0042475	odontogenesis of dentin-containing tooth	393	1.45542e-06	0.0187138	4.76179e-05	1.81219	41.3863	75	0.0111224	0.0201559	140	5.96324e-08	0.000766753	5.47681e-06	2.40494	14.9692	36	79	0.00888012	0.455696	unnamed,unnamed,unnamed,unnamed,unnamed,unnamed,unnamed,unnamed,unnamed,unnamed,unnamed,unnamed,unnamed,unnamed,unnamed,unnamed,unnamed,unnamed,unnamed,unnamed,unnamed,unnamed,unnamed,unnamed,unnamed,unnamed,unnamed,unnamed,unnamed,unnamed,unnamed,unnamed,unnamed,unnamed,unnamed,unnamed,unnamed,unnamed,unnamed,unnamed,unnamed,unnamed,unnamed,unnamed,unnamed,unnamed,unnamed,unnamed,unnamed,unnamed…	Acvr2b,Adm,Ankrd11,Bax,Bcl11b,Bmp4,Bmp7,Csf3r,Ctnna1,Ctnnb1,Dll1,Dlx2,Dlx3,Fam20a,Fgf4,Foxo1,Gli2,Gli3,Htra1,Itga6,Itgb4,Jag2,Lef1,Lhx8,Lrp4,Msx1,Msx2,Nectin1,Nf2,Ppara,Runx2,Slc24a4,Tcf7l2,Traf6,Trp63,Wnt7b
GO Biological Process	GO:0036498	IRE1-mediated unfolded protein response	394	1.46026e-06	0.018776	4.76548e-05	10.4663	0.764362	8	0.000205418	0.00214996	1774	0.0358968	1	0.260181	5.2775	0.378967	2	2	0.00049334	1	unnamed,unnamed,unnamed,unnamed,unnamed,unnamed,unnamed,unnamed	Ern1,Ptpn1
[truncated: 2,616 more rows]

## Sheet: fiber
# GREAT version 4.0.4	Species assembly: mm10	Association rule: Basal+extension: 5000 bp upstream, 1000 bp downstream, 1000000 bp max extension, curated regulatory domains included
# Ontology summary statistics are provided in the footer.
#
[truncated: 505 more rows]

## Sheet: shared
# GREAT version 4.0.4	Species assembly: mm10	Association rule: Basal+extension: 5000 bp upstream, 1000 bp downstream, 1000000 bp max extension, curated regulatory domains included
[truncated: 3,513 more rows]
