# Supplementary material for: Dynamic changes in whole genome DNA methylation, chromatin and gene expression during mouse lens differentiation
Source: Epigenetics Chromatin. 2023 Jan 25;16:4. doi: 10.1186/s13072-023-00478-7 (PMC9875507; doi:10.1186/s13072-023-00478-7)
Supplement: Supplementary file 5 — Additional file 5: Table S5. Annotation including associated gene and genomic feature of intersections between DMRs and histone H3.3 peaks. [file 13072_2023_478_MOESM5_ESM.tsv]

annot.symbol	annot.type	h33.cell	dmr.type
0610009E02Rik	distal promoter	shared	path1_hypo
0610009E02Rik	distal promoter	shared	path2b_hypo
0610009E02Rik	proximal promoter	shared	path1_hypo
0610009E02Rik	proximal promoter	shared	path2b_hypo
0610009E02Rik	exon	shared	path1_hypo
0610009E02Rik	exon	shared	path2b_hypo
0610009E02Rik	intron	shared	path1_hypo
0610009E02Rik	intron	shared	path2b_hypo
0610009L18Rik	distal promoter	shared	path2b_hypo
0610009L18Rik	proximal promoter	shared	path2b_hypo
0610009L18Rik	exon	shared	path2b_hypo
0610009L18Rik	intron	shared	path2b_hypo
0610040B10Rik	distal promoter	shared	path2b_hypo
0610040B10Rik	proximal promoter	shared	path2b_hypo
0610040B10Rik	exon	shared	path2b_hypo
0610040B10Rik	intron	shared	path2b_hypo
1110002E22Rik	distal promoter	shared	path2b_hypo
1110002E22Rik	proximal promoter	shared	path2b_hypo
1110002E22Rik	exon	shared	path2b_hypo
1110002E22Rik	intron	shared	path2b_hypo
1110002E22Rik	3' UTR	shared	path2b_hypo
1110002J07Rik	distal promoter	fiber	path1_hypo
1110002J07Rik	distal promoter	fiber	path2b_hypo
1110002J07Rik	proximal promoter	fiber	path1_hypo
1110002J07Rik	proximal promoter	fiber	path2b_hypo
1110002J07Rik	exon	fiber	path1_hypo
1110002J07Rik	exon	fiber	path2b_hypo
1110002J07Rik	intron	fiber	path1_hypo
1110002J07Rik	intron	fiber	path2b_hypo
1110004F10Rik	distal promoter	shared	path2b_hyper
1700001D01Rik	distal promoter	shared	path1_hypo
1700001D01Rik	distal promoter	shared	path2b_hypo
1700001D01Rik	proximal promoter	shared	path1_hypo
1700001D01Rik	proximal promoter	shared	path2b_hypo
1700001D01Rik	exon	shared	path1_hypo
1700001D01Rik	exon	shared	path2b_hypo
1700001D01Rik	intron	shared	path1_hypo
1700001D01Rik	intron	shared	path2b_hypo
1700001G11Rik	distal promoter	shared	path2b_hypo
1700001G11Rik	proximal promoter	shared	path2b_hypo
1700001G11Rik	exon	shared	path2b_hypo
1700001G11Rik	intron	shared	path2b_hypo
1700001O22Rik	distal promoter	shared	path2b_hypo
1700001O22Rik	proximal promoter	shared	path2b_hypo
1700001O22Rik	5' UTR	shared	path2b_hypo
1700001O22Rik	exon	shared	path2b_hypo
1700001O22Rik	intron	shared	path2b_hypo
1700001O22Rik	3' UTR	shared	path2b_hypo
1700003F12Rik	distal promoter	shared	path2b_hypo
1700003F12Rik	proximal promoter	shared	path2b_hypo
1700003F12Rik	5' UTR	shared	path2b_hypo
1700003F12Rik	exon	shared	path2b_hypo
1700003F12Rik	intron	shared	path2b_hypo
1700003F12Rik	3' UTR	shared	path2b_hypo
1700013G24Rik	distal promoter	shared	path1_hypo
1700013G24Rik	distal promoter	shared	path2b_hypo
1700013G24Rik	proximal promoter	shared	path1_hypo
1700013G24Rik	proximal promoter	shared	path2b_hypo
1700013G24Rik	5' UTR	shared	path1_hypo
1700013G24Rik	5' UTR	shared	path2b_hypo
1700013G24Rik	exon	shared	path1_hypo
1700013G24Rik	exon	shared	path2b_hypo
1700013G24Rik	intron	shared	path1_hypo
1700013G24Rik	intron	shared	path2b_hypo
1700013G24Rik	3' UTR	shared	path1_hypo
1700013G24Rik	3' UTR	shared	path2b_hypo
1700016A09Rik	distal promoter	shared	path1_hypo
1700016A09Rik	distal promoter	shared	path2b_hypo
1700016A09Rik	proximal promoter	shared	path1_hypo
1700016A09Rik	proximal promoter	shared	path2b_hypo
1700016A09Rik	exon	shared	path1_hypo
1700016A09Rik	exon	shared	path2b_hypo
1700016D06Rik	distal promoter	fiber	path2b_hypo
1700016D06Rik	5' UTR	fiber	path2b_hypo
1700016D06Rik	exon	fiber	path2b_hypo
1700016D06Rik	intron	fiber	path2b_hypo
1700018A04Rik	exon	fiber	path1_hypo
1700018A04Rik	intron	fiber	path1_hypo
1700025G04Rik	exon	fiber	path1_hypo
1700025G04Rik	intron	fiber	path1_hypo
1700025G04Rik	intron	fiber	path1_hypo
1700025G04Rik	intron	fiber	path2b_hypo
1700025G04Rik	3' UTR	fiber	path1_hypo
1700037C18Rik	distal promoter	fiber	path1_hypo
1700037C18Rik	distal promoter	fiber	path2b_hypo
1700037C18Rik	proximal promoter	fiber	path1_hypo
1700037C18Rik	proximal promoter	fiber	path2b_hypo
1700037C18Rik	5' UTR	fiber	path1_hypo
1700037C18Rik	5' UTR	fiber	path2b_hypo
1700037C18Rik	exon	fiber	path1_hypo
1700037C18Rik	exon	fiber	path2b_hypo
1700037C18Rik	intron	fiber	path1_hypo
1700037C18Rik	intron	fiber	path2b_hypo
1700037C18Rik	3' UTR	fiber	path1_hypo
1700037C18Rik	3' UTR	fiber	path2b_hypo
1700084E18Rik	distal promoter	shared	path1_hypo
1700084E18Rik	proximal promoter	shared	path1_hypo
1700084E18Rik	exon	shared	path1_hypo
1700095J12Rik	distal promoter	shared	path1_hypo
1700095J12Rik	proximal promoter	shared	path1_hypo
1700095J12Rik	exon	shared	path1_hypo
1700095J12Rik	intron	shared	path1_hypo
1700096J18Rik	exon	shared	path1_hypo
1700096J18Rik	exon	shared	path2b_hypo
1700105P06Rik	distal promoter	shared	path2b_hypo
1700105P06Rik	proximal promoter	shared	path2b_hypo
1700105P06Rik	exon	shared	path2b_hypo
1700112J16Rik	distal promoter	shared	path1_hypo
1810058I24Rik	distal promoter	fiber	path1_hypo
1810058I24Rik	proximal promoter	fiber	path1_hypo
1810058I24Rik	5' UTR	fiber	path1_hypo
1810058I24Rik	exon	fiber	path1_hypo
1810058I24Rik	intron	fiber	path1_hypo
2010320M18Rik	distal promoter	shared	path2b_hypo
2010320M18Rik	proximal promoter	shared	path2b_hypo
2010320M18Rik	exon	shared	path2b_hypo
2210016L21Rik	distal promoter	shared	path1_hypo
2210016L21Rik	distal promoter	shared	path2b_hypo
2210016L21Rik	proximal promoter	shared	path1_hypo
2210016L21Rik	proximal promoter	shared	path2b_hypo
2210016L21Rik	exon	shared	path1_hypo
2210016L21Rik	exon	shared	path2b_hypo
2210016L21Rik	intron	shared	path1_hypo
2210016L21Rik	intron	shared	path2b_hypo
2210016L21Rik	3' UTR	shared	path1_hypo
2210016L21Rik	3' UTR	shared	path2b_hypo
2310001H17Rik	distal promoter	fiber	path2b_hypo
2310001H17Rik	proximal promoter	fiber	path2b_hypo
2310001H17Rik	exon	fiber	path2b_hypo
2310001H17Rik	intron	fiber	path1_hypo
2310001H17Rik	intron	fiber	path2b_hypo
2310022B05Rik	distal promoter	shared	path1_hypo
2310022B05Rik	distal promoter	shared	path1_hypo
2310022B05Rik	distal promoter	shared	path2b_hypo
2310022B05Rik	proximal promoter	shared	path1_hypo
2310022B05Rik	proximal promoter	shared	path2b_hypo
2310022B05Rik	5' UTR	shared	path1_hypo
2310022B05Rik	5' UTR	shared	path2b_hypo
2310022B05Rik	exon	shared	path1_hypo
2310022B05Rik	exon	shared	path2b_hypo
2310022B05Rik	intron	shared	path1_hypo
2310022B05Rik	intron	shared	path2b_hypo
2310022B05Rik	3' UTR	shared	path1_hypo
2310022B05Rik	3' UTR	shared	path2b_hypo
2310030G06Rik	distal promoter	shared	path1_hypo
2310030G06Rik	distal promoter	shared	path2b_hypo
2310030G06Rik	proximal promoter	shared	path1_hypo
2310030G06Rik	proximal promoter	shared	path2b_hypo
2310030G06Rik	5' UTR	shared	path1_hypo
2310030G06Rik	5' UTR	shared	path2b_hypo
2310030G06Rik	exon	shared	path1_hypo
2310030G06Rik	exon	shared	path2b_hypo
2310030G06Rik	intron	shared	path1_hypo
2310030G06Rik	intron	shared	path2b_hypo
2310043M15Rik	distal promoter	shared	path1_hypo
2310043M15Rik	proximal promoter	shared	path1_hypo
2310043M15Rik	exon	shared	path1_hypo
2310043M15Rik	intron	shared	path1_hypo
2900026A02Rik	exon	shared	path2b_hypo
2900026A02Rik	intron	shared	path2b_hypo
2900026A02Rik	3' UTR	shared	path2b_hypo
2900052L18Rik	distal promoter	shared	path1_hypo
2900052L18Rik	distal promoter	shared	path2b_hypo
2900052L18Rik	proximal promoter	shared	path1_hypo
2900052L18Rik	proximal promoter	shared	path2b_hypo
2900052L18Rik	exon	shared	path1_hypo
2900052L18Rik	exon	shared	path2b_hypo
2900052L18Rik	intron	shared	path1_hypo
2900052L18Rik	intron	shared	path2b_hypo
2900060B14Rik	distal promoter	shared	path2b_hypo
2900060B14Rik	proximal promoter	shared	path2b_hypo
2900060B14Rik	exon	shared	path2b_hypo
3110082I17Rik	exon	shared	path1_hypo
3110082I17Rik	exon	shared	path2b_hypo
3110082I17Rik	intron	shared	path1_hypo
3110082I17Rik	intron	shared	path2b_hypo
3110082I17Rik	3' UTR	shared	path1_hypo
3110082I17Rik	3' UTR	shared	path2b_hypo
4833420G17Rik	distal promoter	fiber	path2b_hypo
4833420G17Rik	proximal promoter	fiber	path2b_hypo
4833420G17Rik	5' UTR	fiber	path2b_hypo
4833420G17Rik	exon	fiber	path2b_hypo
4833420G17Rik	intron	fiber	path2b_hypo
4921524J17Rik	exon	fiber	path1_hypo
4921524J17Rik	intron	fiber	path1_hypo
4930404N11Rik	distal promoter	shared	path1_hypo
4930404N11Rik	distal promoter	shared	path2b_hypo
4930404N11Rik	proximal promoter	shared	path1_hypo
4930404N11Rik	proximal promoter	shared	path2b_hypo
4930404N11Rik	5' UTR	shared	path1_hypo
4930404N11Rik	5' UTR	shared	path2b_hypo
4930404N11Rik	exon	shared	path1_hypo
4930404N11Rik	exon	shared	path2b_hypo
4930404N11Rik	intron	shared	path1_hypo
4930404N11Rik	intron	shared	path2b_hypo
4930404N11Rik	3' UTR	shared	path1_hypo
4930404N11Rik	3' UTR	shared	path2b_hypo
4930405J17Rik	distal promoter	shared	path1_hypo
4930405J17Rik	proximal promoter	shared	path1_hypo
4930405J17Rik	exon	shared	path1_hypo
4930405J17Rik	intron	shared	path1_hypo
4930405O22Rik	distal promoter	fiber	path1_hypo
4930407G08Rik	exon	shared	path2b_hypo
4930407G08Rik	intron	shared	path2b_hypo
4930412O13Rik	distal promoter	shared	path2b_hyper
4930412O13Rik	proximal promoter	shared	path2b_hyper
4930412O13Rik	5' UTR	shared	path2b_hyper
4930412O13Rik	exon	shared	path2b_hyper
4930412O13Rik	intron	shared	path2b_hyper
4930431P22Rik	distal promoter	fiber	path2b_hypo
4930431P22Rik	proximal promoter	fiber	path2b_hypo
4930431P22Rik	exon	fiber	path2b_hypo
4930431P22Rik	intron	fiber	path2b_hypo
4930483O08Rik	distal promoter	shared	path1_hypo
4930483O08Rik	distal promoter	shared	path2b_hypo
4930556N09Rik	exon	epi	path1_hypo
4930556N09Rik	exon	epi	path2b_hypo
4930556N09Rik	intron	epi	path1_hypo
4930556N09Rik	intron	epi	path2b_hypo
4930562C15Rik	exon	shared	path1_hypo
4930562C15Rik	intron	shared	path1_hypo
4930562C15Rik	3' UTR	shared	path1_hypo
4930565N06Rik	exon	fiber	path1_hypo
4930565N06Rik	exon	fiber	path2b_hypo
4930593C16Rik	distal promoter	shared	path1_hypo
4930593C16Rik	distal promoter	shared	path2b_hypo
4930593C16Rik	proximal promoter	shared	path1_hypo
4930593C16Rik	proximal promoter	shared	path2b_hypo
4930593C16Rik	exon	shared	path1_hypo
4930593C16Rik	exon	shared	path2b_hypo
4930593C16Rik	intron	shared	path1_hypo
4930593C16Rik	intron	shared	path2b_hypo
4931428F04Rik	distal promoter	shared	path1_hypo
4931428F04Rik	distal promoter	shared	path2b_hypo
4931428F04Rik	proximal promoter	shared	path1_hypo
4931428F04Rik	proximal promoter	shared	path2b_hypo
4931428F04Rik	5' UTR	shared	path1_hypo
4931428F04Rik	5' UTR	shared	path2b_hypo
4931428F04Rik	exon	shared	path1_hypo
4931428F04Rik	exon	shared	path2b_hypo
4931428F04Rik	intron	shared	path1_hypo
4931428F04Rik	intron	shared	path2b_hypo
4931431C16Rik	distal promoter	shared	path2b_hypo
4932413F04Rik	distal promoter	shared	path1_hypo
4932413F04Rik	distal promoter	shared	path2b_hypo
4932413F04Rik	proximal promoter	shared	path1_hypo
4932413F04Rik	proximal promoter	shared	path2b_hypo
4932413F04Rik	exon	shared	path1_hypo
4932413F04Rik	exon	shared	path2b_hypo
4932413F04Rik	intron	shared	path1_hypo
4932413F04Rik	intron	shared	path2b_hypo
4933400F21Rik	exon	fiber	path1_hypo
4933400F21Rik	exon	fiber	path1_hypo
4933400F21Rik	exon	fiber	path2b_hypo
4933400F21Rik	intron	fiber	path1_hypo
4933400F21Rik	intron	fiber	path1_hypo
4933400F21Rik	intron	fiber	path2b_hypo
4933400F21Rik	intron	shared	path1_hypo
4933400F21Rik	intron	shared	path2b_hypo
4933416M06Rik	intron	fiber	path1_hypo
4933432I09Rik	distal promoter	shared	path1_hypo
4933432I09Rik	distal promoter	shared	path2b_hypo
4933432I09Rik	proximal promoter	shared	path1_hypo
4933432I09Rik	proximal promoter	shared	path2b_hypo
4933432I09Rik	exon	shared	path1_hypo
4933432I09Rik	exon	shared	path2b_hypo
4933432I09Rik	intron	shared	path1_hypo
4933432I09Rik	intron	shared	path2b_hypo
5031425E22Rik	distal promoter	shared	path1_hypo
5031425E22Rik	proximal promoter	shared	path1_hypo
5031425E22Rik	exon	shared	path1_hypo
5033404E19Rik	distal promoter	fiber	path1_hypo
5033404E19Rik	proximal promoter	fiber	path1_hypo
5033404E19Rik	exon	fiber	path1_hypo
5730409E04Rik	distal promoter	shared	path1_hypo
5730409E04Rik	proximal promoter	shared	path1_hypo
5730409E04Rik	5' UTR	shared	path1_hypo
5730409E04Rik	exon	shared	path1_hypo
5730409E04Rik	intron	shared	path1_hypo
5730409E04Rik	3' UTR	shared	path1_hypo
5830418P13Rik	distal promoter	shared	path2b_hypo
5830418P13Rik	proximal promoter	shared	path2b_hypo
5830418P13Rik	exon	shared	path1_hypo
5830418P13Rik	exon	shared	path2b_hypo
5830418P13Rik	exon	shared	path2b_hypo
5830418P13Rik	intron	shared	path1_hypo
5830418P13Rik	intron	shared	path2b_hypo
5830418P13Rik	intron	shared	path2b_hypo
5930430L01Rik	distal promoter	fiber	path2b_hypo
5930430L01Rik	proximal promoter	fiber	path2b_hypo
5930430L01Rik	exon	fiber	path2b_hypo
5930430L01Rik	intron	fiber	path2b_hypo
6030407O03Rik	intron	fiber	path1_hypo
6030407O03Rik	intron	fiber	path2b_hypo
6430548M08Rik	proximal promoter	shared	path2b_hypo
6430548M08Rik	exon	shared	path2b_hypo
6430548M08Rik	intron	shared	path2b_hypo
6430548M08Rik	3' UTR	shared	path2b_hypo
7530416G11Rik	distal promoter	shared	path1_hypo
7530416G11Rik	distal promoter	shared	path2b_hypo
7530416G11Rik	proximal promoter	shared	path1_hypo
7530416G11Rik	proximal promoter	shared	path2b_hypo
7530416G11Rik	5' UTR	shared	path1_hypo
7530416G11Rik	5' UTR	shared	path2b_hypo
7530416G11Rik	exon	shared	path1_hypo
7530416G11Rik	exon	shared	path2b_hypo
7530416G11Rik	intron	shared	path1_hypo
7530416G11Rik	intron	shared	path2b_hypo
9230105E05Rik	distal promoter	shared	path1_hypo
9230105E05Rik	distal promoter	shared	path2b_hypo
9230105E05Rik	proximal promoter	shared	path1_hypo
9230105E05Rik	proximal promoter	shared	path2b_hypo
9330175M20Rik	intron	fiber	path1_hypo
9430015G10Rik	exon	shared	path1_hypo
9430015G10Rik	exon	shared	path2b_hypo
9430015G10Rik	3' UTR	shared	path1_hypo
9430015G10Rik	3' UTR	shared	path2b_hypo
9530052E02Rik	distal promoter	shared	path2b_hypo
9530052E02Rik	proximal promoter	shared	path2b_hypo
9530052E02Rik	exon	shared	path2b_hypo
9530052E02Rik	intron	shared	path2b_hypo
9830166K06Rik	distal promoter	shared	path1_hypo
9830166K06Rik	proximal promoter	shared	path1_hypo
9830166K06Rik	exon	shared	path1_hypo
9830166K06Rik	intron	shared	path1_hypo
A330023F24Rik	proximal promoter	fiber	path1_hypo
A330023F24Rik	proximal promoter	fiber	path2b_hypo
A330023F24Rik	exon	fiber	path1_hypo
A330023F24Rik	exon	fiber	path2b_hypo
A330023F24Rik	intron	fiber	path1_hypo
A330023F24Rik	intron	fiber	path2b_hypo
A330040F15Rik	distal promoter	fiber	path1_hypo
A330040F15Rik	distal promoter	fiber	path2b_hypo
A330040F15Rik	proximal promoter	fiber	path1_hypo
A330040F15Rik	proximal promoter	fiber	path2b_hypo
A330040F15Rik	exon	fiber	path1_hypo
A330040F15Rik	exon	fiber	path2b_hypo
A330040F15Rik	intron	fiber	path1_hypo
A330040F15Rik	intron	fiber	path2b_hypo
A3galt2	distal promoter	shared	path1_hypo
A3galt2	distal promoter	shared	path2b_hypo
A3galt2	proximal promoter	shared	path1_hypo
A3galt2	proximal promoter	shared	path2b_hypo
A3galt2	5' UTR	shared	path1_hypo
A3galt2	5' UTR	shared	path2b_hypo
A3galt2	exon	shared	path1_hypo
A3galt2	exon	shared	path2b_hypo
A3galt2	intron	shared	path1_hypo
A3galt2	intron	shared	path2b_hypo
A530072M11Rik	distal promoter	fiber	path1_hypo
A530072M11Rik	distal promoter	fiber	path2b_hypo
A530072M11Rik	proximal promoter	fiber	path1_hypo
A530072M11Rik	proximal promoter	fiber	path2b_hypo
A530072M11Rik	exon	fiber	path1_hypo
A530072M11Rik	exon	fiber	path2b_hypo
A530072M11Rik	intron	fiber	path1_hypo
A530072M11Rik	intron	fiber	path2b_hypo
A930004D18Rik	distal promoter	shared	path1_hyper
A930004D18Rik	proximal promoter	shared	path1_hyper
A930004D18Rik	5' UTR	shared	path1_hyper
A930004D18Rik	exon	shared	path1_hyper
A930004D18Rik	intron	shared	path1_hyper
A930011G23Rik	intron	fiber	path2b_hypo
AF357399	distal promoter	shared	path1_hypo
AF357399	proximal promoter	shared	path1_hypo
AF357399	exon	shared	path1_hypo
AI413582	distal promoter	shared	path1_hypo
AI413582	distal promoter	shared	path2b_hypo
AI413582	proximal promoter	shared	path1_hypo
AI413582	proximal promoter	shared	path2b_hypo
AI413582	5' UTR	shared	path1_hypo
AI413582	5' UTR	shared	path2b_hypo
AI413582	exon	shared	path1_hypo
AI413582	exon	shared	path2b_hypo
AI413582	intron	shared	path1_hypo
AI413582	intron	shared	path2b_hypo
AI413582	3' UTR	shared	path1_hypo
AI413582	3' UTR	shared	path2b_hypo
AI463170	distal promoter	shared	path1_hypo
AI463170	distal promoter	shared	path2b_hypo
AI463170	proximal promoter	shared	path1_hypo
AI463170	proximal promoter	shared	path2b_hypo
AI463170	exon	shared	path1_hypo
AI463170	exon	shared	path2b_hypo
AI463170	intron	shared	path1_hypo
AI463170	intron	shared	path2b_hypo
AI662270	exon	fiber	path2b_hypo
AI662270	intron	fiber	path2b_hypo
AU022754	distal promoter	shared	path1_hypo
AU022754	distal promoter	shared	path2b_hypo
AU022754	proximal promoter	shared	path1_hypo
AU022754	proximal promoter	shared	path2b_hypo
AU022754	exon	shared	path1_hypo
AU022754	exon	shared	path2b_hypo
AU022754	intron	shared	path1_hypo
AU022754	intron	shared	path2b_hypo
Aagab	distal promoter	shared	path1_hypo
Aagab	distal promoter	shared	path2b_hypo
Aagab	proximal promoter	shared	path1_hypo
Aagab	proximal promoter	shared	path2b_hypo
Aagab	exon	shared	path1_hypo
Aagab	exon	shared	path2b_hypo
Aagab	intron	shared	path1_hypo
Aagab	intron	shared	path2b_hypo
Aagab	3' UTR	shared	path1_hypo
Aagab	3' UTR	shared	path2b_hypo
Aatf	exon	fiber	path2b_hypo
Aatf	3' UTR	fiber	path2b_hypo
Aatk	distal promoter	shared	path2b_hypo
Aatk	proximal promoter	shared	path2b_hypo
Aatk	5' UTR	shared	path2b_hypo
Aatk	exon	shared	path2b_hypo
Aatk	intron	shared	path2b_hypo
Aatk	3' UTR	shared	path2b_hypo
Abat	distal promoter	shared	path2b_hypo
Abat	proximal promoter	shared	path2b_hypo
Abat	5' UTR	shared	path2b_hypo
Abat	exon	shared	path2b_hypo
Abat	intron	shared	path2b_hypo
Abca2	distal promoter	shared	path1_hypo
Abca2	proximal promoter	shared	path1_hypo
Abca2	5' UTR	shared	path1_hypo
Abca2	exon	shared	path1_hypo
Abca2	intron	shared	path1_hypo
Abca4	distal promoter	shared	path2b_hypo
Abca4	proximal promoter	shared	path2b_hypo
Abca4	exon	shared	path2b_hypo
Abca4	intron	shared	path2b_hypo
Abca7	distal promoter	shared	path1_hypo
Abca7	distal promoter	shared	path2b_hypo
Abca7	proximal promoter	shared	path1_hypo
Abca7	proximal promoter	shared	path2b_hypo
Abca7	5' UTR	shared	path1_hypo
Abca7	5' UTR	shared	path2b_hypo
Abca7	exon	shared	path1_hypo
Abca7	exon	shared	path2b_hypo
Abca7	intron	shared	path1_hypo
Abca7	intron	shared	path2b_hypo
Abcc12	exon	fiber	path2b_hypo
Abcc12	intron	fiber	path2b_hypo
Abcc4	exon	fiber	path1_hypo
Abcc4	exon	fiber	path2b_hypo
Abcc4	intron	fiber	path1_hypo
Abcc4	intron	fiber	path1_hypo
Abcc4	intron	fiber	path2b_hypo
Abcc4	intron	fiber	path2b_hypo
Abcc6	distal promoter	shared	path1_hypo
Abcc6	distal promoter	shared	path2b_hypo
Abcc8	distal promoter	shared	path1_hypo
Abcc8	distal promoter	shared	path2b_hypo
Abcc8	proximal promoter	shared	path1_hypo
Abcc8	proximal promoter	shared	path2b_hypo
Abcc8	exon	shared	path1_hypo
Abcc8	exon	shared	path2b_hypo
Abcc8	intron	shared	path1_hypo
Abcc8	intron	shared	path2b_hypo
Abcc8	3' UTR	shared	path1_hypo
Abcc8	3' UTR	shared	path2b_hypo
Abcd1	distal promoter	fiber	path1_hypo
Abcd1	proximal promoter	fiber	path1_hypo
Abcd1	5' UTR	fiber	path1_hypo
Abcd1	exon	fiber	path1_hypo
Abcd1	intron	fiber	path1_hypo
Abhd12	intron	fiber	path1_hypo
Abhd12	intron	fiber	path2b_hypo
Abhd16a	distal promoter	shared	path1_hypo
Abhd16a	proximal promoter	shared	path1_hypo
Abhd16a	5' UTR	shared	path1_hypo
Abhd16a	exon	shared	path1_hypo
Abhd16a	intron	shared	path1_hypo
Abhd16a	3' UTR	shared	path1_hypo
Abhd17a	distal promoter	shared	path1_hypo
Abhd17a	proximal promoter	shared	path1_hypo
Abhd17a	5' UTR	shared	path1_hypo
Abhd17a	exon	shared	path1_hypo
Abhd17a	intron	shared	path1_hypo
Abhd17a	3' UTR	shared	path1_hypo
Acads	distal promoter	shared	path2b_hypo
Acads	proximal promoter	shared	path2b_hypo
Acads	5' UTR	shared	path2b_hypo
Acads	exon	shared	path2b_hypo
Acads	intron	shared	path2b_hypo
Acads	3' UTR	shared	path2b_hypo
Acat2	distal promoter	shared	path1_hypo
Acat2	distal promoter	shared	path2b_hypo
Acat2	proximal promoter	shared	path1_hypo
Acat2	proximal promoter	shared	path2b_hypo
Acat2	5' UTR	shared	path1_hypo
Acat2	5' UTR	shared	path2b_hypo
Acat2	exon	shared	path1_hypo
Acat2	exon	shared	path2b_hypo
Acat2	intron	shared	path1_hypo
Acat2	intron	shared	path2b_hypo
Acbd3	exon	fiber	path2b_hypo
Acbd3	intron	fiber	path2b_hypo
Acbd4	distal promoter	shared	path1_hypo
Acbd4	distal promoter	shared	path2b_hypo
Acbd4	proximal promoter	shared	path1_hypo
Acbd4	proximal promoter	shared	path2b_hypo
Acbd4	5' UTR	shared	path1_hypo
Acbd4	5' UTR	shared	path2b_hypo
Acbd4	exon	shared	path1_hypo
Acbd4	exon	shared	path2b_hypo
Acbd4	intron	shared	path1_hypo
Acbd4	intron	shared	path2b_hypo
Acbd4	3' UTR	shared	path1_hypo
Acbd4	3' UTR	shared	path2b_hypo
Ache	distal promoter	shared	path2b_hypo
Ache	proximal promoter	shared	path2b_hypo
Ache	5' UTR	shared	path2b_hypo
Ache	exon	shared	path2b_hypo
Ache	intron	shared	path2b_hypo
Ache	3' UTR	shared	path2b_hypo
Acly	distal promoter	shared	path1_hypo
Acly	distal promoter	shared	path1_hypo
Acly	proximal promoter	shared	path1_hypo
Acly	proximal promoter	shared	path1_hypo
Acly	5' UTR	shared	path1_hypo
Acly	exon	shared	path1_hypo
Acly	exon	shared	path1_hypo
Acly	intron	shared	path1_hypo
Acly	intron	shared	path1_hypo
Acly	3' UTR	shared	path1_hypo
Aco1	distal promoter	fiber	path2b_hypo
Aco1	proximal promoter	fiber	path2b_hypo
Aco1	5' UTR	fiber	path2b_hypo
Aco1	exon	fiber	path2b_hypo
Aco1	intron	fiber	path2b_hypo
Acot7	distal promoter	shared	path2b_hypo
Acot7	proximal promoter	shared	path2b_hypo
Acot7	5' UTR	shared	path2b_hypo
Acot7	exon	shared	path2b_hypo
Acot7	intron	shared	path2b_hypo
Acox1	distal promoter	shared	path1_hypo
Acox1	proximal promoter	shared	path1_hypo
Acox1	exon	shared	path1_hypo
Acox1	intron	shared	path1_hypo
Acox3	distal promoter	shared	path2b_hypo
Acox3	proximal promoter	shared	path2b_hypo
Acox3	exon	shared	path2b_hypo
Acox3	intron	shared	path2b_hypo
Acox3	3' UTR	shared	path2b_hypo
Actb	distal promoter	shared	path1_hypo
Actb	distal promoter	shared	path2b_hypo
Actb	proximal promoter	shared	path1_hypo
Actb	proximal promoter	shared	path2b_hypo
Actb	5' UTR	shared	path1_hypo
Actb	5' UTR	shared	path2b_hypo
Actb	exon	shared	path1_hypo
Actb	exon	shared	path2b_hypo
Actb	intron	shared	path1_hypo
Actb	intron	shared	path2b_hypo
Actb	3' UTR	shared	path1_hypo
Actb	3' UTR	shared	path2b_hypo
Actg1	distal promoter	shared	path2b_hypo
Actg1	proximal promoter	shared	path2b_hypo
Actg1	5' UTR	shared	path2b_hypo
Actg1	exon	shared	path2b_hypo
Actg1	intron	shared	path2b_hypo
Actg1	3' UTR	shared	path2b_hypo
Actl10	distal promoter	shared	path2b_hypo
Actl10	proximal promoter	shared	path2b_hypo
Actl10	5' UTR	shared	path2b_hypo
Actl10	exon	shared	path2b_hypo
Actl10	3' UTR	shared	path2b_hypo
Actn1	intron	shared	path2b_hypo
Acvr1	intron	fiber	path1_hypo
Acvr1	intron	fiber	path2b_hypo
Acvr2b	distal promoter	shared	path2b_hypo
Acvr2b	proximal promoter	shared	path2b_hypo
Acvr2b	exon	shared	path2b_hypo
Acvr2b	intron	shared	path2b_hypo
Acyp1	distal promoter	shared	path2b_hypo
Acyp1	proximal promoter	shared	path2b_hypo
Acyp1	5' UTR	shared	path2b_hypo
Acyp1	exon	shared	path2b_hypo
Acyp1	intron	shared	path2b_hypo
Ada	proximal promoter	shared	path1_hypo
Ada	proximal promoter	shared	path2b_hypo
Ada	exon	shared	path1_hypo
Ada	exon	shared	path2b_hypo
Ada	intron	shared	path1_hypo
Ada	intron	shared	path2b_hypo
Ada	3' UTR	shared	path1_hypo
Ada	3' UTR	shared	path2b_hypo
Adam22	intron	fiber	path2b_hypo
Adam9	distal promoter	fiber	path2b_hypo
Adam9	proximal promoter	fiber	path2b_hypo
Adam9	exon	fiber	path2b_hypo
Adam9	intron	fiber	path2b_hypo
Adamts18	distal promoter	shared	path1_hypo
Adamts18	distal promoter	shared	path2b_hypo
Adamts18	proximal promoter	shared	path1_hypo
Adamts18	proximal promoter	shared	path2b_hypo
Adamts18	5' UTR	shared	path1_hypo
Adamts18	5' UTR	shared	path2b_hypo
Adamts18	exon	shared	path1_hypo
Adamts18	exon	shared	path1_hypo
Adamts18	exon	shared	path2b_hypo
Adamts18	exon	shared	path2b_hypo
Adamts18	intron	shared	path1_hypo
Adamts18	intron	shared	path1_hypo
Adamts18	intron	shared	path2b_hypo
Adamts18	intron	shared	path2b_hypo
Adamts18	3' UTR	shared	path1_hypo
Adamts18	3' UTR	shared	path1_hypo
Adamts18	3' UTR	shared	path2b_hypo
Adamts18	3' UTR	shared	path2b_hypo
Adamts7	distal promoter	fiber	path1_hypo
Adamts7	distal promoter	fiber	path2b_hypo
Adamts7	exon	fiber	path1_hypo
Adamts7	exon	fiber	path2b_hypo
Adamts7	intron	fiber	path1_hypo
Adamts7	intron	fiber	path2b_hypo
Adamtsl4	distal promoter	shared	path1_hypo
Adamtsl4	distal promoter	shared	path2b_hypo
Adamtsl4	proximal promoter	shared	path1_hypo
Adamtsl4	proximal promoter	shared	path2b_hypo
Adamtsl4	exon	shared	path1_hypo
Adamtsl4	exon	shared	path2b_hypo
Adamtsl4	intron	shared	path1_hypo
Adamtsl4	intron	shared	path2b_hypo
Adamtsl4	3' UTR	shared	path1_hypo
Adamtsl4	3' UTR	shared	path2b_hypo
Adat3	distal promoter	shared	path1_hypo
Adat3	proximal promoter	shared	path1_hypo
Adat3	5' UTR	shared	path1_hypo
Adat3	exon	shared	path1_hypo
Adat3	intron	shared	path1_hypo
Adat3	3' UTR	shared	path1_hypo
Adcy1	exon	shared	path2b_hypo
Adcy1	intron	shared	path2b_hypo
Adcy3	distal promoter	fiber	path2b_hypo
Adcy3	intron	fiber	path2b_hypo
Adcy6	distal promoter	shared	path1_hypo
Adcy6	proximal promoter	shared	path1_hypo
Adcy6	5' UTR	shared	path1_hypo
Adcy6	exon	shared	path1_hypo
Adcy6	intron	shared	path1_hypo
Adcy9	distal promoter	shared	path2b_hypo
Adcy9	proximal promoter	shared	path2b_hypo
Adcy9	5' UTR	shared	path2b_hypo
Adcy9	exon	shared	path2b_hypo
Adcy9	intron	fiber	path2b_hypo
Adcy9	intron	shared	path2b_hypo
Add2	distal promoter	shared	path2b_hypo
Add2	proximal promoter	shared	path2b_hypo
Add2	5' UTR	shared	path2b_hypo
Add2	exon	shared	path2b_hypo
Add2	intron	shared	path2b_hypo
Adgra1	distal promoter	shared	path2b_hypo
Adgra1	proximal promoter	shared	path2b_hypo
Adgra1	5' UTR	shared	path2b_hypo
Adgra1	exon	shared	path2b_hypo
Adgra1	intron	shared	path2b_hypo
Adgrb2	distal promoter	shared	path1_hypo
Adgrb2	distal promoter	shared	path2b_hypo
Adgrb2	proximal promoter	shared	path1_hypo
Adgrb2	proximal promoter	shared	path2b_hypo
Adgrb2	5' UTR	shared	path1_hypo
Adgrb2	5' UTR	shared	path2b_hypo
Adgrb2	exon	shared	path1_hypo
Adgrb2	exon	shared	path2b_hypo
Adgrb2	intron	shared	path1_hypo
Adgrb2	intron	shared	path2b_hypo
Adipor1	distal promoter	shared	path1_hypo
Adipor1	proximal promoter	shared	path1_hypo
Adipor1	5' UTR	shared	path1_hypo
Adipor1	exon	shared	path1_hypo
Adipor1	intron	shared	path1_hypo
Adk	distal promoter	shared	path1_hypo
Adk	proximal promoter	shared	path1_hypo
Adk	5' UTR	shared	path1_hypo
Adk	exon	shared	path1_hypo
Adk	intron	shared	path1_hypo
Aebp2	intron	shared	path1_hypo
Aebp2	intron	shared	path2b_hypo
Afap1	5' UTR	shared	path2b_hypo
Afap1	exon	shared	path2b_hypo
Afap1	exon	shared	path2b_hypo
Afap1	intron	shared	path2b_hypo
Afap1	intron	shared	path2b_hypo
Aff3	intron	fiber	path2b_hypo
Afmid	distal promoter	shared	path1_hypo
Afmid	distal promoter	shared	path2b_hypo
Afmid	proximal promoter	shared	path1_hypo
Afmid	proximal promoter	shared	path2b_hypo
Afmid	5' UTR	shared	path1_hypo
Afmid	5' UTR	shared	path2b_hypo
Afmid	exon	shared	path1_hypo
Afmid	exon	shared	path2b_hypo
Afmid	intron	shared	path1_hypo
Afmid	intron	shared	path2b_hypo
Afmid	3' UTR	shared	path1_hypo
Afmid	3' UTR	shared	path2b_hypo
Agap1	exon	shared	path1_hypo
Agap1	exon	shared	path2b_hypo
Agap1	intron	fiber	path1_hypo
Agap1	intron	fiber	path1_hypo
Agap1	intron	fiber	path2b_hypo
Agap1	intron	shared	path1_hypo
Agap1	intron	shared	path2b_hypo
Ago1	distal promoter	shared	path1_hypo
Ago1	distal promoter	shared	path2b_hypo
Ago1	proximal promoter	shared	path1_hypo
Ago1	proximal promoter	shared	path2b_hypo
Ago1	5' UTR	shared	path1_hypo
Ago1	5' UTR	shared	path2b_hypo
Ago1	exon	shared	path1_hypo
Ago1	exon	shared	path2b_hypo
Ago1	intron	shared	path1_hypo
Ago1	intron	shared	path2b_hypo
Ago1	3' UTR	shared	path1_hypo
Ago1	3' UTR	shared	path2b_hypo
Ago2	distal promoter	shared	path1_hypo
Ago2	proximal promoter	shared	path1_hypo
Ago2	5' UTR	shared	path1_hypo
Ago2	exon	shared	path1_hypo
Ago2	intron	shared	path1_hypo
Agpat4	proximal promoter	fiber	path1_hypo
Agpat4	exon	fiber	path1_hypo
Agpat4	intron	fiber	path1_hypo
Agpat4	3' UTR	fiber	path1_hypo
Ahi1	distal promoter	fiber	path2b_hypo
Ahi1	proximal promoter	fiber	path2b_hypo
Ahi1	5' UTR	fiber	path2b_hypo
Ahi1	exon	fiber	path2b_hypo
Ahi1	intron	fiber	path2b_hypo
Ahnak	distal promoter	shared	path1_hypo
Ahnak	proximal promoter	shared	path1_hypo
Ahnak	5' UTR	shared	path1_hypo
Ahnak	exon	shared	path1_hypo
Ahnak	intron	shared	path1_hypo
Aif1l	distal promoter	shared	path1_hypo
Aif1l	distal promoter	shared	path2b_hypo
Aif1l	proximal promoter	shared	path1_hypo
Aif1l	proximal promoter	shared	path2b_hypo
Aif1l	5' UTR	shared	path1_hypo
Aif1l	5' UTR	shared	path2b_hypo
Aif1l	exon	shared	path1_hypo
Aif1l	exon	shared	path2b_hypo
Aif1l	intron	shared	path1_hypo
Aif1l	intron	shared	path2b_hypo
Aifm2	exon	shared	path1_hypo
Aifm2	exon	shared	path2b_hypo
Aifm2	intron	shared	path1_hypo
Aifm2	intron	shared	path2b_hypo
Aifm2	3' UTR	shared	path1_hypo
Aifm2	3' UTR	shared	path2b_hypo
Aig1	proximal promoter	fiber	path1_hypo
Aig1	proximal promoter	fiber	path2b_hypo
Aig1	5' UTR	fiber	path1_hypo
Aig1	5' UTR	fiber	path2b_hypo
Aig1	exon	fiber	path1_hypo
Aig1	exon	fiber	path2b_hypo
Aig1	intron	fiber	path1_hypo
Aig1	intron	fiber	path2b_hypo
Ajm1	distal promoter	shared	path1_hypo
Ajm1	distal promoter	shared	path2b_hypo
Ajm1	proximal promoter	shared	path1_hypo
Ajm1	proximal promoter	shared	path2b_hypo
Ajm1	exon	shared	path1_hypo
Ajm1	exon	shared	path2b_hypo
Ak2	distal promoter	shared	path1_hypo
Ak2	distal promoter	shared	path2b_hypo
Ak2	proximal promoter	shared	path1_hypo
Ak2	proximal promoter	shared	path2b_hypo
Ak2	5' UTR	shared	path1_hypo
Ak2	5' UTR	shared	path2b_hypo
Ak2	exon	shared	path1_hypo
Ak2	exon	shared	path2b_hypo
Ak2	intron	shared	path1_hypo
Ak2	intron	shared	path2b_hypo
Ak2	3' UTR	shared	path1_hypo
Ak2	3' UTR	shared	path2b_hypo
Akap13	distal promoter	fiber	path1_hypo
Akap13	distal promoter	fiber	path2b_hypo
Akap13	proximal promoter	fiber	path1_hypo
Akap13	proximal promoter	fiber	path2b_hypo
Akap13	exon	fiber	path1_hypo
Akap13	exon	fiber	path2b_hypo
Akap13	exon	shared	path1_hypo
Akap13	intron	fiber	path1_hypo
Akap13	intron	fiber	path2b_hypo
Akap13	intron	fiber	path2b_hypo
Akap13	intron	shared	path1_hypo
Akap13	3' UTR	shared	path1_hypo
Akr1b3	distal promoter	shared	path2b_hypo
Akr1b3	proximal promoter	shared	path2b_hypo
Akr1b3	5' UTR	shared	path2b_hypo
Akr1b3	exon	shared	path2b_hypo
Akr1b3	intron	shared	path2b_hypo
Akt1	distal promoter	shared	path1_hypo
Akt1	distal promoter	shared	path2b_hypo
Akt1	proximal promoter	shared	path1_hypo
Akt1	proximal promoter	shared	path2b_hypo
Akt1	5' UTR	shared	path1_hypo
Akt1	5' UTR	shared	path2b_hypo
Akt1	exon	shared	path1_hypo
Akt1	exon	shared	path2b_hypo
Akt1	intron	shared	path1_hypo
Akt1	intron	shared	path2b_hypo
Akt1	3' UTR	shared	path1_hypo
Akt1	3' UTR	shared	path2b_hypo
Akt1s1	distal promoter	shared	path1_hypo
Akt1s1	distal promoter	shared	path2b_hypo
Akt1s1	proximal promoter	shared	path1_hypo
Akt1s1	proximal promoter	shared	path2b_hypo
Akt1s1	5' UTR	shared	path1_hypo
Akt1s1	5' UTR	shared	path2b_hypo
Akt1s1	exon	shared	path1_hypo
Akt1s1	exon	shared	path2b_hypo
Akt1s1	intron	shared	path1_hypo
Akt1s1	intron	shared	path2b_hypo
Akt1s1	3' UTR	shared	path1_hypo
Akt1s1	3' UTR	shared	path2b_hypo
Akt2	distal promoter	shared	path1_hypo
Akt2	distal promoter	shared	path2b_hypo
Akt2	proximal promoter	shared	path1_hypo
Akt2	proximal promoter	shared	path2b_hypo
Akt2	5' UTR	shared	path1_hypo
Akt2	5' UTR	shared	path2b_hypo
Akt2	exon	shared	path1_hypo
Akt2	exon	shared	path2b_hypo
Akt2	intron	shared	path1_hypo
Akt2	intron	shared	path2b_hypo
Aldh18a1	distal promoter	fiber	path1_hypo
Aldh1a1	distal promoter	fiber	path1_hypo
Aldh1a1	proximal promoter	fiber	path1_hypo
Aldh1a1	5' UTR	fiber	path1_hypo
Aldh1a1	exon	fiber	path1_hypo
Aldh1a1	intron	fiber	path1_hypo
Aldh4a1	intron	epi	path1_hypo
Alg14	intron	shared	path2b_hypo
Alkbh3	exon	shared	path2b_hypo
Alkbh3	intron	shared	path2b_hypo
Alkbh3	3' UTR	shared	path2b_hypo
Alyref	distal promoter	shared	path2b_hypo
Amigo2	distal promoter	shared	path1_hypo
Amigo2	proximal promoter	shared	path1_hypo
Amigo2	5' UTR	shared	path1_hypo
Amigo2	exon	shared	path1_hypo
Amigo2	intron	shared	path1_hypo
Amigo2	3' UTR	shared	path1_hypo
Amigo3	distal promoter	shared	path2b_hypo
Amigo3	proximal promoter	shared	path2b_hypo
Amigo3	5' UTR	shared	path2b_hypo
Amigo3	exon	shared	path2b_hypo
Amigo3	3' UTR	shared	path2b_hypo
Amn1	distal promoter	fiber	path2b_hypo
Amn1	proximal promoter	fiber	path2b_hypo
Amn1	5' UTR	fiber	path2b_hypo
Amn1	exon	fiber	path2b_hypo
Amn1	intron	fiber	path2b_hypo
Amotl2	distal promoter	shared	path1_hypo
Amotl2	distal promoter	shared	path1_hypo
Amotl2	proximal promoter	shared	path1_hypo
Amotl2	proximal promoter	shared	path1_hypo
Amotl2	5' UTR	shared	path1_hypo
Amotl2	5' UTR	shared	path1_hypo
Amotl2	exon	shared	path1_hypo
Amotl2	exon	shared	path1_hypo
Amotl2	intron	shared	path1_hypo
Amotl2	intron	shared	path1_hypo
Amotl2	3' UTR	shared	path1_hypo
Ampd2	distal promoter	shared	path1_hypo
Ampd2	distal promoter	shared	path2b_hypo
Ampd2	proximal promoter	shared	path1_hypo
Ampd2	proximal promoter	shared	path2b_hypo
Ampd2	5' UTR	shared	path1_hypo
Ampd2	5' UTR	shared	path2b_hypo
Ampd2	exon	shared	path1_hypo
Ampd2	exon	shared	path2b_hypo
Ampd2	intron	shared	path1_hypo
Ampd2	intron	shared	path2b_hypo
Amph	distal promoter	fiber	path1_hypo
Amph	distal promoter	fiber	path2b_hypo
Amph	proximal promoter	fiber	path1_hypo
Amph	proximal promoter	fiber	path2b_hypo
Amph	5' UTR	fiber	path1_hypo
Amph	5' UTR	fiber	path2b_hypo
Amph	exon	fiber	path1_hypo
Amph	exon	fiber	path2b_hypo
Amph	intron	fiber	path1_hypo
Amph	intron	fiber	path2b_hypo
Anapc11	distal promoter	shared	path2b_hypo
Anapc11	proximal promoter	shared	path2b_hypo
Anapc11	exon	shared	path2b_hypo
Anapc11	intron	shared	path2b_hypo
Anapc11	3' UTR	shared	path2b_hypo
Anapc4	distal promoter	fiber	path2b_hypo
Anapc4	proximal promoter	fiber	path2b_hypo
Anapc4	exon	fiber	path2b_hypo
Anapc4	intron	fiber	path2b_hypo
Anapc4	3' UTR	fiber	path2b_hypo
Anapc5	distal promoter	shared	path1_hypo
Anapc5	distal promoter	shared	path2b_hypo
Anapc5	proximal promoter	shared	path1_hypo
Anapc5	proximal promoter	shared	path2b_hypo
Anapc5	exon	shared	path1_hypo
Anapc5	exon	shared	path2b_hypo
Anapc5	intron	shared	path1_hypo
Anapc5	intron	shared	path2b_hypo
Anapc5	3' UTR	shared	path1_hypo
Anapc5	3' UTR	shared	path2b_hypo
Angptl7	distal promoter	shared	path1_hypo
Angptl7	distal promoter	shared	path2b_hypo
Angptl7	proximal promoter	shared	path1_hypo
Angptl7	proximal promoter	shared	path2b_hypo
Angptl7	5' UTR	shared	path1_hypo
Angptl7	5' UTR	shared	path2b_hypo
Angptl7	exon	shared	path1_hypo
Angptl7	exon	shared	path2b_hypo
Angptl7	intron	shared	path1_hypo
Angptl7	intron	shared	path2b_hypo
Angptl7	3' UTR	shared	path1_hypo
Angptl7	3' UTR	shared	path2b_hypo
Angptl8	distal promoter	shared	path2b_hypo
Angptl8	proximal promoter	shared	path2b_hypo
Angptl8	5' UTR	shared	path2b_hypo
Angptl8	exon	shared	path2b_hypo
Angptl8	intron	shared	path2b_hypo
Angptl8	3' UTR	shared	path2b_hypo
Ank2	distal promoter	shared	path1_hypo
Ank2	distal promoter	shared	path2b_hypo
Ank2	proximal promoter	shared	path1_hypo
Ank2	proximal promoter	shared	path2b_hypo
Ank2	5' UTR	shared	path1_hypo
Ank2	5' UTR	shared	path2b_hypo
Ank2	exon	shared	path1_hypo
Ank2	exon	shared	path2b_hypo
Ank2	intron	shared	path1_hypo
Ank2	intron	shared	path1_hypo
Ank2	intron	shared	path2b_hypo
Ank2	intron	shared	path2b_hypo
Ank3	distal promoter	fiber	path1_hypo
Ank3	proximal promoter	fiber	path1_hypo
Ank3	5' UTR	fiber	path1_hypo
Ank3	exon	fiber	path1_hypo
Ank3	exon	fiber	path2b_hypo
Ank3	intron	fiber	path1_hypo
Ank3	intron	fiber	path2b_hypo
Ankrd10	distal promoter	shared	path1_hypo
Ankrd10	distal promoter	shared	path2b_hypo
Ankrd10	proximal promoter	shared	path1_hypo
Ankrd10	proximal promoter	shared	path2b_hypo
Ankrd10	5' UTR	shared	path1_hypo
Ankrd10	5' UTR	shared	path2b_hypo
Ankrd10	exon	shared	path1_hypo
Ankrd10	exon	shared	path2b_hypo
Ankrd10	intron	shared	path1_hypo
Ankrd10	intron	shared	path2b_hypo
Ankrd10	3' UTR	shared	path1_hypo
Ankrd10	3' UTR	shared	path2b_hypo
Ankrd17	distal promoter	fiber	path2b_hypo
Ankrd17	proximal promoter	fiber	path2b_hypo
Ankrd17	5' UTR	fiber	path2b_hypo
Ankrd17	exon	fiber	path2b_hypo
Ankrd17	intron	fiber	path2b_hypo
Ankrd2	distal promoter	fiber	path2b_hypo
Ankrd2	proximal promoter	fiber	path2b_hypo
Ankrd2	5' UTR	fiber	path2b_hypo
Ankrd2	exon	fiber	path2b_hypo
Ankrd2	intron	fiber	path2b_hypo
Ankrd23	distal promoter	shared	path2b_hypo
Ankrd23	proximal promoter	shared	path2b_hypo
Ankrd23	5' UTR	shared	path2b_hypo
Ankrd23	exon	shared	path2b_hypo
Ankrd23	intron	shared	path2b_hypo
Ankrd23	3' UTR	shared	path2b_hypo
Ankrd39	distal promoter	shared	path1_hypo
Ankrd39	distal promoter	shared	path2b_hypo
Ankrd39	distal promoter	shared	path2b_hypo
Ankrd39	proximal promoter	shared	path1_hypo
Ankrd39	proximal promoter	shared	path2b_hypo
Ankrd39	proximal promoter	shared	path2b_hypo
Ankrd39	5' UTR	shared	path1_hypo
Ankrd39	5' UTR	shared	path2b_hypo
Ankrd39	exon	shared	path1_hypo
Ankrd39	exon	shared	path2b_hypo
Ankrd39	exon	shared	path2b_hypo
Ankrd39	intron	shared	path1_hypo
Ankrd39	intron	shared	path2b_hypo
Ankrd39	intron	shared	path2b_hypo
Ankrd39	3' UTR	shared	path2b_hypo
Ankrd44	5' UTR	epi	path1_hypo
Ankrd44	exon	epi	path1_hypo
Ankrd44	intron	epi	path1_hypo
Ankrd50	distal promoter	shared	path1_hypo
Ankrd50	proximal promoter	shared	path1_hypo
Ankrd50	5' UTR	shared	path1_hypo
Ankrd50	exon	shared	path1_hypo
Ankrd50	intron	shared	path1_hypo
Anks1	distal promoter	shared	path1_hypo
Anks1	distal promoter	shared	path2b_hypo
Anks1	proximal promoter	shared	path1_hypo
Anks1	proximal promoter	shared	path2b_hypo
Anks1	5' UTR	shared	path1_hypo
Anks1	5' UTR	shared	path2b_hypo
Anks1	exon	shared	path1_hypo
Anks1	exon	shared	path2b_hypo
Anks1	intron	shared	path1_hypo
Anks1	intron	shared	path1_hypo
Anks1	intron	shared	path2b_hypo
Anks1	intron	shared	path2b_hypo
Anks1	3' UTR	shared	path1_hypo
Anks1	3' UTR	shared	path2b_hypo
Anp32a	distal promoter	shared	path2b_hypo
Anp32a	proximal promoter	shared	path2b_hypo
Anp32a	5' UTR	shared	path2b_hypo
Anp32a	exon	shared	path2b_hypo
Anp32a	intron	shared	path2b_hypo
Anpep	distal promoter	fiber	path1_hypo
Anpep	proximal promoter	fiber	path1_hypo
Anpep	5' UTR	fiber	path1_hypo
Anpep	exon	fiber	path1_hypo
Anpep	intron	fiber	path1_hypo
Antxr1	distal promoter	fiber	path1_hypo
Antxr1	distal promoter	fiber	path2b_hypo
Antxr1	distal promoter	shared	path1_hypo
Antxr1	proximal promoter	fiber	path1_hypo
Antxr1	proximal promoter	fiber	path2b_hypo
Antxr1	exon	fiber	path1_hypo
Antxr1	exon	fiber	path2b_hypo
Antxr1	exon	shared	path1_hypo
Antxr1	exon	shared	path1_hypo
Antxr1	exon	shared	path1_hypo
Antxr1	intron	fiber	path1_hypo
Antxr1	intron	fiber	path1_hypo
Antxr1	intron	fiber	path2b_hypo
Antxr1	intron	fiber	path2b_hypo
Antxr1	intron	shared	path1_hypo
Antxr1	intron	shared	path1_hypo
Antxr1	intron	shared	path1_hypo
Antxr1	3' UTR	shared	path1_hypo
Antxr1	3' UTR	shared	path1_hypo
Anxa11	intron	shared	path1_hypo
Anxa2	distal promoter	fiber	path1_hypo
Anxa2	proximal promoter	fiber	path1_hypo
Anxa2	exon	fiber	path1_hypo
Anxa2	intron	fiber	path1_hypo
Aopep	distal promoter	fiber	path1_hypo
Aopep	proximal promoter	fiber	path1_hypo
Aopep	exon	fiber	path1_hypo
Aopep	intron	fiber	path1_hypo
Aopep	3' UTR	fiber	path1_hypo
Ap1g1	distal promoter	fiber	path1_hypo
Ap1g1	proximal promoter	fiber	path1_hypo
Ap1g1	5' UTR	fiber	path1_hypo
Ap1g1	exon	fiber	path1_hypo
Ap1g1	intron	fiber	path1_hypo
Ap2a1	distal promoter	shared	path1_hypo
Ap2a1	distal promoter	shared	path2b_hypo
Ap2a1	proximal promoter	shared	path1_hypo
Ap2a1	proximal promoter	shared	path2b_hypo
Ap2a1	5' UTR	shared	path1_hypo
Ap2a1	5' UTR	shared	path2b_hypo
Ap2a1	exon	shared	path1_hypo
Ap2a1	exon	shared	path2b_hypo
Ap2a1	intron	shared	path1_hypo
Ap2a1	intron	shared	path2b_hypo
Ap2a1	3' UTR	shared	path1_hypo
Ap2a1	3' UTR	shared	path2b_hypo
Ap3b1	distal promoter	fiber	path1_hypo
Ap3b1	distal promoter	fiber	path2b_hypo
Ap3b1	proximal promoter	fiber	path1_hypo
Ap3b1	proximal promoter	fiber	path2b_hypo
Ap3b1	exon	fiber	path1_hyper
Ap3b1	exon	fiber	path1_hypo
Ap3b1	exon	fiber	path2b_hypo
Ap3b1	intron	fiber	path1_hyper
Ap3b1	intron	fiber	path1_hypo
Ap3b1	intron	fiber	path2b_hypo
Ap3b1	3' UTR	fiber	path1_hyper
Ap4s1	exon	shared	path1_hypo
Ap4s1	intron	shared	path1_hypo
Ap4s1	3' UTR	shared	path1_hypo
Apba1	intron	fiber	path1_hypo
Apba1	intron	fiber	path2b_hypo
Apc2	distal promoter	shared	path1_hypo
Apc2	distal promoter	shared	path2b_hypo
Apc2	proximal promoter	shared	path1_hypo
Apc2	proximal promoter	shared	path2b_hypo
Apc2	5' UTR	shared	path1_hypo
Apc2	5' UTR	shared	path2b_hypo
Apc2	exon	shared	path1_hypo
Apc2	exon	shared	path2b_hypo
Apc2	intron	shared	path1_hypo
Apc2	intron	shared	path2b_hypo
Apol8	distal promoter	shared	path1_hypo
Apol8	distal promoter	shared	path2b_hypo
Apol8	proximal promoter	shared	path1_hypo
Apol8	proximal promoter	shared	path2b_hypo
Apol8	5' UTR	shared	path1_hypo
Apol8	5' UTR	shared	path2b_hypo
Apol8	exon	shared	path1_hypo
Apol8	exon	shared	path2b_hypo
Apol8	intron	shared	path1_hypo
Apol8	intron	shared	path2b_hypo
Apom	distal promoter	shared	path1_hypo
Apom	proximal promoter	shared	path1_hypo
Apom	5' UTR	shared	path1_hypo
Apom	exon	shared	path1_hypo
Apom	intron	shared	path1_hypo
Apom	3' UTR	shared	path1_hypo
App	distal promoter	fiber	path1_hypo
App	distal promoter	fiber	path2b_hypo
App	proximal promoter	fiber	path1_hypo
App	proximal promoter	fiber	path2b_hypo
App	exon	fiber	path1_hypo
App	exon	fiber	path2b_hypo
App	intron	fiber	path1_hypo
App	intron	fiber	path2b_hypo
App	intron	fiber	path2b_hypo
Appl2	distal promoter	fiber	path1_hypo
Appl2	proximal promoter	fiber	path1_hypo
Appl2	5' UTR	fiber	path1_hypo
Appl2	exon	fiber	path1_hypo
Appl2	intron	fiber	path1_hypo
Arf4	distal promoter	shared	path1_hypo
Arf4	proximal promoter	shared	path1_hypo
Arf4	5' UTR	shared	path1_hypo
Arf4	exon	shared	path1_hypo
Arf4	intron	shared	path1_hypo
Arfgap2	distal promoter	fiber	path1_hypo
Arfgef2	exon	fiber	path2b_hypo
Arfgef2	exon	fiber	path2b_hypo
Arfgef2	intron	fiber	path2b_hypo
Arfgef2	intron	fiber	path2b_hypo
Arfgef2	3' UTR	fiber	path2b_hypo
Arfip1	distal promoter	fiber	path1_hypo
Arfip1	proximal promoter	fiber	path1_hypo
Arfip1	5' UTR	fiber	path1_hypo
Arfip1	exon	fiber	path1_hypo
Arfip1	intron	fiber	path1_hypo
Arfip1	intron	fiber	path1_hypo
Arfip1	intron	fiber	path2b_hypo
Arfip2	distal promoter	fiber	path1_hypo
Arfip2	distal promoter	fiber	path2b_hypo
Arfip2	proximal promoter	fiber	path1_hypo
Arfip2	proximal promoter	fiber	path2b_hypo
Arfip2	5' UTR	fiber	path1_hypo
Arfip2	5' UTR	fiber	path2b_hypo
Arfip2	exon	fiber	path1_hypo
Arfip2	exon	fiber	path2b_hypo
Arfip2	intron	fiber	path1_hypo
Arfip2	intron	fiber	path2b_hypo
Arfip2	3' UTR	fiber	path1_hypo
Arfip2	3' UTR	fiber	path2b_hypo
Arglu1	exon	shared	path1_hypo
Arglu1	3' UTR	shared	path1_hypo
Arhgap1	distal promoter	shared	path1_hypo
Arhgap1	proximal promoter	shared	path1_hypo
Arhgap1	5' UTR	shared	path1_hypo
Arhgap1	exon	shared	path1_hypo
Arhgap1	intron	shared	path1_hypo
Arhgap10	exon	fiber	path1_hypo
Arhgap10	intron	fiber	path1_hypo
Arhgap17	intron	fiber	path2b_hypo
Arhgap23	distal promoter	shared	path2b_hypo
Arhgap23	proximal promoter	shared	path2b_hypo
Arhgap23	5' UTR	shared	path2b_hypo
Arhgap23	exon	shared	path2b_hypo
Arhgap23	intron	shared	path2b_hypo
Arhgap24	distal promoter	fiber	path1_hypo
Arhgap24	distal promoter	fiber	path2b_hypo
Arhgap24	distal promoter	fiber	path2b_hypo
Arhgap24	proximal promoter	fiber	path1_hypo
Arhgap24	proximal promoter	fiber	path1_hypo
Arhgap24	proximal promoter	fiber	path2b_hypo
Arhgap24	proximal promoter	fiber	path2b_hypo
Arhgap24	5' UTR	fiber	path1_hypo
Arhgap24	5' UTR	fiber	path1_hypo
Arhgap24	5' UTR	fiber	path2b_hypo
Arhgap24	5' UTR	fiber	path2b_hypo
Arhgap24	5' UTR	fiber	path2b_hypo
Arhgap24	exon	fiber	path1_hypo
Arhgap24	exon	fiber	path1_hypo
Arhgap24	exon	fiber	path2b_hypo
Arhgap24	exon	fiber	path2b_hypo
Arhgap24	exon	fiber	path2b_hypo
Arhgap24	intron	fiber	path1_hypo
Arhgap24	intron	fiber	path1_hypo
Arhgap24	intron	fiber	path2b_hypo
Arhgap24	intron	fiber	path2b_hypo
Arhgap24	intron	fiber	path2b_hypo
Arhgap26	intron	fiber	path1_hypo
Arhgap27	distal promoter	shared	path1_hypo
Arhgap27	distal promoter	shared	path1_hypo
Arhgap27	distal promoter	shared	path2b_hypo
Arhgap27	distal promoter	shared	path2b_hypo
Arhgap27	proximal promoter	shared	path1_hypo
Arhgap27	proximal promoter	shared	path2b_hypo
Arhgap27	exon	shared	path1_hypo
Arhgap27	exon	shared	path2b_hypo
Arhgap27	intron	shared	path1_hypo
Arhgap27	intron	shared	path2b_hypo
Arhgap27	3' UTR	shared	path1_hypo
Arhgap27	3' UTR	shared	path2b_hypo
Arhgap31	distal promoter	fiber	path1_hypo
Arhgap31	proximal promoter	fiber	path1_hypo
Arhgap31	5' UTR	fiber	path1_hypo
Arhgap31	exon	fiber	path1_hypo
Arhgap31	intron	fiber	path1_hypo
Arhgap33	distal promoter	shared	path2b_hypo
Arhgap33	proximal promoter	shared	path2b_hypo
Arhgap33	5' UTR	shared	path2b_hypo
Arhgap33	exon	shared	path2b_hypo
Arhgap33	intron	shared	path2b_hypo
Arhgap44	exon	shared	path2b_hypo
Arhgap44	intron	shared	path2b_hypo
Arhgef10	distal promoter	shared	path1_hypo
Arhgef10	distal promoter	shared	path2b_hypo
Arhgef10	proximal promoter	shared	path1_hypo
Arhgef10	proximal promoter	shared	path2b_hypo
Arhgef10	exon	shared	path1_hypo
Arhgef10	exon	shared	path2b_hypo
Arhgef10	exon	shared	path2b_hypo
Arhgef10	intron	shared	path1_hypo
Arhgef10	intron	shared	path2b_hypo
Arhgef10	intron	shared	path2b_hypo
Arhgef10	3' UTR	shared	path1_hypo
Arhgef10	3' UTR	shared	path2b_hypo
Arhgef10l	distal promoter	fiber	path2b_hypo
Arhgef10l	distal promoter	shared	path2b_hypo
Arhgef10l	proximal promoter	fiber	path2b_hypo
Arhgef10l	proximal promoter	shared	path2b_hypo
Arhgef10l	5' UTR	shared	path2b_hypo
Arhgef10l	exon	fiber	path2b_hypo
Arhgef10l	exon	shared	path2b_hypo
Arhgef10l	intron	fiber	path1_hypo
Arhgef10l	intron	fiber	path2b_hypo
Arhgef10l	intron	fiber	path2b_hypo
Arhgef10l	intron	shared	path2b_hypo
Arhgef12	distal promoter	shared	path2b_hypo
Arhgef12	proximal promoter	shared	path2b_hypo
Arhgef12	5' UTR	shared	path2b_hypo
Arhgef12	exon	shared	path2b_hypo
Arhgef12	intron	fiber	path1_hypo
Arhgef12	intron	shared	path2b_hypo
Arhgef2	distal promoter	shared	path1_hypo
Arhgef2	distal promoter	shared	path2b_hypo
Arhgef2	proximal promoter	shared	path1_hypo
Arhgef2	proximal promoter	shared	path2b_hypo
Arhgef2	5' UTR	shared	path1_hypo
Arhgef2	5' UTR	shared	path2b_hypo
Arhgef2	exon	shared	path1_hypo
Arhgef2	exon	shared	path2b_hypo
Arhgef2	intron	shared	path1_hypo
Arhgef2	intron	shared	path2b_hypo
Arhgef2	3' UTR	shared	path1_hypo
Arhgef2	3' UTR	shared	path2b_hypo
Arhgef28	intron	fiber	path1_hyper
Arhgef4	distal promoter	shared	path1_hypo
Arhgef4	proximal promoter	shared	path1_hypo
Arhgef4	5' UTR	shared	path1_hypo
Arhgef4	exon	shared	path1_hypo
Arhgef4	intron	shared	path1_hypo
Arhgef4	3' UTR	shared	path1_hypo
Arhgef7	distal promoter	shared	path1_hypo
Arhgef7	distal promoter	shared	path2b_hypo
Arhgef7	distal promoter	shared	path2b_hypo
Arhgef7	proximal promoter	shared	path1_hypo
Arhgef7	proximal promoter	shared	path2b_hypo
Arhgef7	proximal promoter	shared	path2b_hypo
Arhgef7	exon	shared	path1_hypo
Arhgef7	exon	shared	path2b_hypo
Arhgef7	exon	shared	path2b_hypo
Arhgef7	intron	shared	path1_hypo
Arhgef7	intron	shared	path2b_hypo
Arhgef7	intron	shared	path2b_hypo
Arhgef7	3' UTR	shared	path1_hypo
Arhgef7	3' UTR	shared	path2b_hypo
Arhgef7	3' UTR	shared	path2b_hypo
Arid1a	distal promoter	shared	path1_hypo
Arid1a	distal promoter	shared	path2b_hypo
Arid1a	proximal promoter	shared	path1_hypo
Arid1a	proximal promoter	shared	path2b_hypo
Arid1a	5' UTR	shared	path1_hypo
Arid1a	5' UTR	shared	path2b_hypo
Arid1a	exon	shared	path1_hypo
Arid1a	exon	shared	path2b_hypo
Arid1a	exon	shared	path2b_hypo
Arid1a	intron	shared	path1_hypo
Arid1a	intron	shared	path1_hypo
Arid1a	intron	shared	path2b_hypo
Arid1a	intron	shared	path2b_hypo
Arid1a	3' UTR	shared	path2b_hypo
Arid1b	distal promoter	shared	path1_hypo
Arid1b	distal promoter	shared	path2b_hypo
Arid1b	proximal promoter	shared	path1_hypo
Arid1b	proximal promoter	shared	path2b_hypo
Arid1b	exon	shared	path1_hypo
Arid1b	exon	shared	path1_hypo
Arid1b	exon	shared	path1_hypo
Arid1b	exon	shared	path1_hypo
Arid1b	exon	shared	path2b_hypo
Arid1b	exon	shared	path2b_hypo
Arid1b	exon	shared	path2b_hypo
Arid1b	exon	shared	path2b_hypo
Arid1b	intron	shared	path1_hypo
Arid1b	intron	shared	path1_hypo
Arid1b	intron	shared	path1_hypo
Arid1b	intron	shared	path1_hypo
Arid1b	intron	shared	path2b_hypo
Arid1b	intron	shared	path2b_hypo
Arid1b	intron	shared	path2b_hypo
Arid1b	intron	shared	path2b_hypo
Arid1b	intron	shared	path2b_hypo
Arid3a	distal promoter	shared	path1_hypo
Arid3a	distal promoter	shared	path2b_hypo
Arid3a	proximal promoter	shared	path1_hypo
Arid3a	proximal promoter	shared	path2b_hypo
Arid3a	5' UTR	shared	path1_hypo
Arid3a	5' UTR	shared	path2b_hypo
Arid3a	exon	shared	path1_hypo
Arid3a	exon	shared	path2b_hypo
Arid3a	intron	shared	path1_hypo
Arid3a	intron	shared	path2b_hypo
Arid3a	3' UTR	shared	path1_hypo
Arid3a	3' UTR	shared	path2b_hypo
Arid5b	exon	fiber	path1_hypo
Arid5b	exon	fiber	path2b_hypo
Arid5b	intron	fiber	path1_hypo
Arid5b	intron	fiber	path2b_hypo
Arid5b	intron	fiber	path2b_hypo
Arid5b	3' UTR	fiber	path1_hypo
Arid5b	3' UTR	fiber	path2b_hypo
Arl10	distal promoter	shared	path1_hypo
Arl10	distal promoter	shared	path2b_hypo
Arl10	proximal promoter	shared	path1_hypo
Arl10	proximal promoter	shared	path2b_hypo
Arl10	5' UTR	shared	path1_hypo
Arl10	5' UTR	shared	path2b_hypo
Arl10	exon	shared	path1_hypo
Arl10	exon	shared	path2b_hypo
Arl10	intron	shared	path1_hypo
Arl10	intron	shared	path2b_hypo
Arl10	3' UTR	shared	path1_hypo
Arl10	3' UTR	shared	path2b_hypo
Arl13b	exon	fiber	path2b_hypo
Arl13b	intron	fiber	path2b_hypo
Arl15	intron	fiber	path2b_hypo
Arl16	distal promoter	shared	path1_hypo
Arl16	distal promoter	shared	path2b_hypo
Arl16	proximal promoter	shared	path1_hypo
Arl16	proximal promoter	shared	path2b_hypo
Arl16	5' UTR	shared	path1_hypo
Arl16	5' UTR	shared	path2b_hypo
Arl16	exon	shared	path1_hypo
Arl16	exon	shared	path2b_hypo
Arl16	intron	shared	path1_hypo
Arl16	intron	shared	path2b_hypo
Arl16	3' UTR	shared	path1_hypo
Arl16	3' UTR	shared	path2b_hypo
Arl3	exon	shared	path1_hypo
Arl3	intron	shared	path1_hypo
Arl3	3' UTR	shared	path1_hypo
Arl4a	distal promoter	fiber	path2b_hypo
Arl4a	proximal promoter	fiber	path2b_hypo
Arl4a	5' UTR	fiber	path2b_hypo
Arl4a	exon	fiber	path2b_hypo
Arl4a	intron	fiber	path2b_hypo
Arl4a	3' UTR	fiber	path2b_hypo
Armc10	exon	fiber	path1_hypo
Armc10	exon	fiber	path2b_hypo
Armc10	intron	fiber	path1_hypo
Armc10	intron	fiber	path2b_hypo
Armc10	3' UTR	fiber	path1_hypo
Armc10	3' UTR	fiber	path2b_hypo
Armc12	distal promoter	shared	path2b_hypo
Arpc2	intron	shared	path1_hypo
Arsi	proximal promoter	shared	path1_hypo
Arsi	proximal promoter	shared	path2b_hypo
Arsi	5' UTR	shared	path1_hypo
Arsi	5' UTR	shared	path2b_hypo
Arsi	exon	shared	path1_hypo
Arsi	exon	shared	path2b_hypo
Arsi	intron	shared	path1_hypo
Arsi	intron	shared	path2b_hypo
Arsi	3' UTR	shared	path1_hypo
Arsi	3' UTR	shared	path2b_hypo
Arvcf	distal promoter	shared	path1_hypo
Arvcf	distal promoter	shared	path1_hypo
Arvcf	distal promoter	shared	path2b_hypo
Arvcf	proximal promoter	shared	path1_hypo
Arvcf	proximal promoter	shared	path1_hypo
Arvcf	proximal promoter	shared	path2b_hypo
Arvcf	5' UTR	shared	path1_hypo
Arvcf	5' UTR	shared	path1_hypo
Arvcf	5' UTR	shared	path2b_hypo
Arvcf	exon	shared	path1_hypo
Arvcf	exon	shared	path1_hypo
Arvcf	exon	shared	path2b_hypo
Arvcf	intron	shared	path1_hypo
Arvcf	intron	shared	path1_hypo
Arvcf	intron	shared	path2b_hypo
Arvcf	3' UTR	shared	path1_hypo
Arvcf	3' UTR	shared	path2b_hypo
Asap1	distal promoter	fiber	path1_hypo
Asap1	distal promoter	fiber	path2b_hypo
Asap1	proximal promoter	fiber	path1_hypo
Asap1	proximal promoter	fiber	path2b_hypo
Asap1	exon	fiber	path1_hypo
Asap1	exon	fiber	path2b_hypo
Asap1	intron	fiber	path1_hypo
Asap1	intron	fiber	path2b_hypo
Asap1	intron	shared	path1_hypo
Asap1	intron	shared	path2b_hypo
Asap2	exon	fiber	path2b_hypo
Asap2	exon	fiber	path2b_hypo
Asap2	exon	shared	path1_hypo
Asap2	exon	shared	path2b_hypo
Asap2	intron	fiber	path2b_hypo
Asap2	intron	fiber	path2b_hypo
Asap2	intron	shared	path1_hypo
Asap2	intron	shared	path2b_hypo
Asb6	distal promoter	shared	path2b_hypo
Asb6	proximal promoter	shared	path2b_hypo
Asb6	5' UTR	shared	path2b_hypo
Asb6	exon	shared	path2b_hypo
Asb6	intron	shared	path2b_hypo
Asb6	3' UTR	shared	path2b_hypo
Ascc2	exon	shared	path1_hypo
Ascc2	intron	shared	path1_hypo
Ascc2	3' UTR	shared	path1_hypo
Asic1	exon	shared	path1_hypo
Asic1	exon	shared	path2b_hypo
Asic1	intron	shared	path1_hypo
Asic1	intron	shared	path2b_hypo
Asic1	3' UTR	shared	path1_hypo
Asic1	3' UTR	shared	path2b_hypo
Asphd2	distal promoter	shared	path2b_hypo
Asphd2	proximal promoter	shared	path2b_hypo
Asphd2	5' UTR	shared	path2b_hypo
Asphd2	exon	shared	path2b_hypo
Asphd2	intron	shared	path2b_hypo
Asphd2	3' UTR	shared	path2b_hypo
Aspm	distal promoter	fiber	path2b_hypo
Aspm	exon	fiber	path2b_hypo
Aspm	intron	fiber	path2b_hypo
Aspscr1	distal promoter	shared	path2b_hypo
Aspscr1	proximal promoter	shared	path2b_hypo
Aspscr1	exon	shared	path2b_hypo
Aspscr1	intron	shared	path2b_hypo
Aspscr1	3' UTR	shared	path2b_hypo
Ass1	distal promoter	shared	path2b_hypo
Ass1	proximal promoter	shared	path2b_hypo
Ass1	5' UTR	shared	path2b_hypo
Ass1	exon	shared	path2b_hypo
Ass1	intron	shared	path2b_hypo
Atcayos	distal promoter	shared	path1_hypo
Atcayos	proximal promoter	shared	path1_hypo
Atcayos	exon	shared	path1_hypo
Atcayos	intron	shared	path1_hypo
Atf5	distal promoter	shared	path1_hypo
Atf5	distal promoter	shared	path2b_hypo
Atf5	proximal promoter	shared	path1_hypo
Atf5	proximal promoter	shared	path2b_hypo
Atf5	5' UTR	shared	path1_hypo
Atf5	5' UTR	shared	path2b_hypo
Atf5	exon	shared	path1_hypo
Atf5	exon	shared	path2b_hypo
Atf5	intron	shared	path1_hypo
Atf5	intron	shared	path2b_hypo
Atf5	3' UTR	shared	path1_hypo
Atf5	3' UTR	shared	path2b_hypo
Atf6b	distal promoter	shared	path1_hypo
Atf6b	proximal promoter	shared	path1_hypo
Atf6b	5' UTR	shared	path1_hypo
Atf6b	exon	shared	path1_hypo
Atf6b	intron	shared	path1_hypo
Atf6b	3' UTR	shared	path1_hypo
Atg2a	distal promoter	shared	path2b_hypo
Atg7	distal promoter	shared	path1_hypo
Atg7	distal promoter	shared	path2b_hypo
Atg7	proximal promoter	shared	path1_hypo
Atg7	proximal promoter	shared	path2b_hypo
Atg7	exon	shared	path1_hypo
Atg7	exon	shared	path2b_hypo
Atg7	intron	shared	path1_hypo
Atg7	intron	shared	path2b_hypo
Atg7	3' UTR	shared	path1_hypo
Atg7	3' UTR	shared	path2b_hypo
Atoh8	intron	fiber	path2b_hypo
Atp11a	distal promoter	shared	path2b_hypo
Atp11a	distal promoter	shared	path2b_hypo
Atp11a	proximal promoter	shared	path2b_hypo
Atp11a	proximal promoter	shared	path2b_hypo
Atp11a	5' UTR	shared	path2b_hypo
Atp11a	exon	shared	path2b_hypo
Atp11a	exon	shared	path2b_hypo
Atp11a	intron	shared	path2b_hypo
Atp11a	intron	shared	path2b_hypo
Atp13a2	distal promoter	shared	path1_hypo
Atp13a2	distal promoter	shared	path2b_hypo
Atp13a2	proximal promoter	shared	path1_hypo
Atp13a2	proximal promoter	shared	path2b_hypo
Atp13a2	exon	shared	path1_hypo
Atp13a2	exon	shared	path2b_hypo
Atp13a2	intron	shared	path1_hypo
Atp13a2	intron	shared	path2b_hypo
Atp13a2	3' UTR	shared	path1_hypo
Atp13a2	3' UTR	shared	path2b_hypo
Atp1a1	distal promoter	shared	path1_hypo
Atp1a1	distal promoter	shared	path1_hypo
Atp1a1	distal promoter	shared	path2b_hypo
Atp1a1	proximal promoter	shared	path1_hypo
Atp1a1	5' UTR	shared	path1_hypo
Atp1a1	exon	shared	path1_hypo
Atp1a1	exon	shared	path1_hypo
Atp1a1	exon	shared	path2b_hypo
Atp1a1	intron	shared	path1_hypo
Atp1a1	intron	shared	path1_hypo
Atp1a1	intron	shared	path2b_hypo
Atp1b3	distal promoter	fiber	path1_hypo
Atp1b3	distal promoter	shared	path2b_hypo
Atp1b3	proximal promoter	fiber	path1_hypo
Atp1b3	proximal promoter	shared	path2b_hypo
Atp1b3	exon	fiber	path1_hypo
Atp1b3	exon	shared	path2b_hypo
Atp1b3	intron	fiber	path1_hypo
Atp1b3	intron	shared	path2b_hypo
Atp1b3	3' UTR	shared	path2b_hypo
Atp5a1	distal promoter	shared	path2b_hypo
Atp5a1	proximal promoter	shared	path2b_hypo
Atp5a1	5' UTR	shared	path2b_hypo
Atp5a1	exon	shared	path2b_hypo
Atp5a1	intron	shared	path2b_hypo
Atp5a1	3' UTR	shared	path2b_hypo
Atp5b	distal promoter	shared	path2b_hypo
Atp5b	proximal promoter	shared	path2b_hypo
Atp5b	5' UTR	shared	path2b_hypo
Atp5b	exon	shared	path2b_hypo
Atp5b	intron	shared	path2b_hypo
Atp5b	3' UTR	shared	path2b_hypo
Atp6v1c1	exon	fiber	path2b_hypo
Atp6v1c1	3' UTR	fiber	path2b_hypo
Atp6v1e2	distal promoter	shared	path2b_hypo
Atp6v1e2	proximal promoter	shared	path2b_hypo
Atp6v1e2	5' UTR	shared	path2b_hypo
Atp6v1e2	exon	shared	path2b_hypo
Atp6v1e2	intron	shared	path2b_hypo
Atp8a1	intron	fiber	path1_hypo
Atp8a1	intron	fiber	path2b_hypo
Atp8b3	distal promoter	shared	path1_hypo
Atp8b3	proximal promoter	shared	path1_hypo
Atp8b3	5' UTR	shared	path1_hypo
Atp8b3	exon	shared	path1_hypo
Atp8b3	intron	shared	path1_hypo
Atrnl1	exon	fiber	path1_hypo
Atrnl1	intron	fiber	path1_hypo
Atxn1	intron	fiber	path2b_hypo
Atxn10	exon	shared	path2b_hypo
Atxn10	intron	shared	path2b_hypo
Atxn10	3' UTR	shared	path2b_hypo
Atxn2	distal promoter	shared	path1_hypo
Atxn2	distal promoter	shared	path2b_hypo
Atxn2	proximal promoter	shared	path1_hypo
Atxn2	proximal promoter	shared	path2b_hypo
Atxn2	exon	shared	path1_hypo
Atxn2	exon	shared	path2b_hypo
Atxn2	intron	shared	path1_hypo
Atxn2	intron	shared	path2b_hypo
Atxn2	3' UTR	shared	path1_hypo
Atxn2	3' UTR	shared	path2b_hypo
Atxn7l3	distal promoter	shared	path2b_hypo
Atxn7l3	proximal promoter	shared	path2b_hypo
Atxn7l3	5' UTR	shared	path2b_hypo
Atxn7l3	exon	shared	path2b_hypo
Atxn7l3	intron	shared	path2b_hypo
Atxn7l3	3' UTR	shared	path2b_hypo
Aunip	intron	fiber	path2b_hypo
Auts2	intron	fiber	path1_hypo
Auts2	intron	fiber	path2b_hypo
Avil	distal promoter	shared	path1_hypo
Avil	distal promoter	shared	path2b_hypo
Avil	proximal promoter	shared	path1_hypo
Avil	proximal promoter	shared	path2b_hypo
Avil	5' UTR	shared	path1_hypo
Avil	5' UTR	shared	path2b_hypo
Avil	exon	shared	path1_hypo
Avil	exon	shared	path2b_hypo
Avil	intron	shared	path1_hypo
Avil	intron	shared	path2b_hypo
Axin2	distal promoter	shared	path1_hypo
Axin2	proximal promoter	shared	path1_hypo
Axin2	5' UTR	shared	path1_hypo
Axin2	exon	shared	path1_hypo
Axin2	intron	shared	path1_hypo
B230319C09Rik	distal promoter	shared	path1_hypo
B230319C09Rik	distal promoter	shared	path2b_hypo
B230319C09Rik	proximal promoter	shared	path1_hypo
B230319C09Rik	proximal promoter	shared	path2b_hypo
B230319C09Rik	exon	shared	path1_hypo
B230319C09Rik	exon	shared	path2b_hypo
B230319C09Rik	intron	shared	path1_hypo
B230319C09Rik	intron	shared	path2b_hypo
B2m	distal promoter	fiber	path1_hypo
B2m	distal promoter	fiber	path2b_hypo
B2m	proximal promoter	fiber	path1_hypo
B2m	proximal promoter	fiber	path2b_hypo
B2m	5' UTR	fiber	path1_hypo
B2m	5' UTR	fiber	path2b_hypo
B2m	exon	fiber	path1_hypo
B2m	exon	fiber	path2b_hypo
B2m	intron	fiber	path1_hypo
B2m	intron	fiber	path2b_hypo
B4galt1	intron	fiber	path1_hypo
B9d2	distal promoter	shared	path1_hypo
BC004004	distal promoter	shared	path1_hypo
BC004004	proximal promoter	shared	path1_hypo
BC004004	5' UTR	shared	path1_hypo
BC004004	exon	shared	path1_hypo
BC004004	intron	shared	path1_hypo
BC004004	3' UTR	shared	path1_hypo
BC048644	distal promoter	shared	path1_hypo
BC048644	proximal promoter	shared	path1_hypo
BC048644	exon	shared	path1_hypo
BC048644	intron	shared	path1_hypo
Baalc	intron	shared	path2b_hypo
Babam2	intron	fiber	path1_hypo
Babam2	intron	fiber	path2b_hypo
Bach1	5' UTR	fiber	path1_hypo
Bach1	exon	fiber	path1_hypo
Bach1	intron	fiber	path1_hypo
Bach2	distal promoter	fiber	path2b_hypo
Bach2	proximal promoter	fiber	path2b_hypo
Bach2	5' UTR	fiber	path2b_hypo
Bach2	5' UTR	fiber	path2b_hypo
Bach2	exon	fiber	path2b_hypo
Bach2	exon	fiber	path2b_hypo
Bach2	intron	fiber	path2b_hypo
Bach2	intron	fiber	path2b_hypo
Bag6	distal promoter	shared	path1_hypo
Bag6	proximal promoter	shared	path1_hypo
Bag6	5' UTR	shared	path1_hypo
Bag6	exon	shared	path1_hypo
Bag6	intron	shared	path1_hypo
Bag6	3' UTR	shared	path1_hypo
Bahcc1	distal promoter	shared	path1_hypo
Bahcc1	distal promoter	shared	path2b_hypo
Bahcc1	proximal promoter	shared	path1_hypo
Bahcc1	proximal promoter	shared	path2b_hypo
Bahcc1	5' UTR	shared	path1_hypo
Bahcc1	5' UTR	shared	path2b_hypo
Bahcc1	exon	shared	path1_hypo
Bahcc1	exon	shared	path2b_hypo
Bahcc1	intron	shared	path1_hypo
Bahcc1	intron	shared	path2b_hypo
Baiap2	distal promoter	shared	path2b_hypo
Baiap2	proximal promoter	shared	path2b_hypo
Baiap2	exon	shared	path2b_hypo
Baiap2	intron	shared	path2b_hypo
Baiap2	3' UTR	shared	path2b_hypo
Banp	distal promoter	shared	path2b_hypo
Banp	proximal promoter	shared	path2b_hypo
Banp	exon	shared	path2b_hypo
Banp	intron	shared	path2b_hypo
Barhl1	distal promoter	fiber	path1_hyper
Barhl1	proximal promoter	fiber	path1_hyper
Barhl1	exon	fiber	path1_hyper
Barhl1	intron	fiber	path1_hyper
Barhl1	3' UTR	fiber	path1_hyper
Baz2a	distal promoter	shared	path2b_hypo
Baz2a	proximal promoter	shared	path2b_hypo
Baz2a	5' UTR	shared	path2b_hypo
Baz2a	exon	shared	path2b_hypo
Baz2a	intron	shared	path2b_hypo
Baz2b	distal promoter	fiber	path2b_hypo
Baz2b	exon	fiber	path2b_hypo
Baz2b	intron	fiber	path2b_hypo
Bcap31	distal promoter	fiber	path1_hypo
Bcap31	proximal promoter	fiber	path1_hypo
Bcap31	5' UTR	fiber	path1_hypo
Bcap31	exon	fiber	path1_hypo
Bcap31	intron	fiber	path1_hypo
Bcar1	distal promoter	shared	path1_hypo
Bcar1	distal promoter	shared	path2b_hypo
Bcar1	proximal promoter	shared	path1_hypo
Bcar1	proximal promoter	shared	path2b_hypo
Bcar1	5' UTR	shared	path1_hypo
Bcar1	5' UTR	shared	path2b_hypo
Bcar1	exon	shared	path1_hypo
Bcar1	exon	shared	path2b_hypo
Bcar1	intron	shared	path1_hypo
Bcar1	intron	shared	path2b_hypo
Bcar1	3' UTR	shared	path1_hypo
Bcar1	3' UTR	shared	path2b_hypo
Bcar3	distal promoter	shared	path2b_hypo
Bcar3	distal promoter	shared	path2b_hypo
Bcar3	proximal promoter	shared	path2b_hypo
Bcar3	proximal promoter	shared	path2b_hypo
Bcar3	5' UTR	shared	path2b_hypo
Bcar3	exon	shared	path2b_hypo
Bcar3	exon	shared	path2b_hypo
Bcar3	intron	shared	path2b_hypo
Bcar3	intron	shared	path2b_hypo
Bcar3	3' UTR	shared	path2b_hypo
Bcl2l1	distal promoter	shared	path2b_hypo
Bcl2l1	proximal promoter	shared	path2b_hypo
Bcl2l1	5' UTR	shared	path2b_hypo
Bcl2l1	exon	shared	path2b_hypo
Bcl2l1	intron	shared	path2b_hypo
Bcl2l1	intron	shared	path2b_hypo
Bcl2l1	3' UTR	shared	path2b_hypo
Bcl2l11	exon	shared	path2b_hypo
Bcl2l11	intron	shared	path2b_hypo
Bcl2l11	3' UTR	shared	path2b_hypo
Bcl2l13	distal promoter	shared	path2b_hypo
Bcl2l13	proximal promoter	shared	path2b_hypo
Bcl2l13	5' UTR	shared	path2b_hypo
Bcl2l13	exon	shared	path2b_hypo
Bcl2l13	intron	shared	path2b_hypo
Bcl2l13	3' UTR	shared	path2b_hypo
Bcl7a	exon	shared	path1_hypo
Bcl7a	exon	shared	path2b_hypo
Bcl7a	intron	shared	path1_hypo
Bcl7a	intron	shared	path2b_hypo
Bcl7a	3' UTR	shared	path1_hypo
Bcl7a	3' UTR	shared	path2b_hypo
Bcl9l	distal promoter	shared	path2b_hypo
Bcl9l	proximal promoter	shared	path2b_hypo
Bcl9l	5' UTR	shared	path2b_hypo
Bcl9l	exon	shared	path2b_hypo
Bcl9l	intron	shared	path2b_hypo
Bcl9l	3' UTR	shared	path2b_hypo
Bcr	intron	fiber	path2b_hypo
Bdh1	exon	epi	path1_hypo
Bdh1	intron	epi	path1_hypo
Bdh1	3' UTR	epi	path1_hypo
Bfsp2	distal promoter	shared	path1_hypo
Bfsp2	distal promoter	shared	path2b_hypo
Bfsp2	distal promoter	shared	path2b_hypo
Bfsp2	proximal promoter	shared	path1_hypo
Bfsp2	proximal promoter	shared	path2b_hypo
Bfsp2	proximal promoter	shared	path2b_hypo
Bfsp2	5' UTR	shared	path1_hypo
Bfsp2	5' UTR	shared	path2b_hypo
Bfsp2	exon	shared	path1_hypo
Bfsp2	exon	shared	path2b_hypo
Bfsp2	exon	shared	path2b_hypo
Bfsp2	intron	shared	path1_hypo
Bfsp2	intron	shared	path2b_hypo
Bfsp2	intron	shared	path2b_hypo
Bfsp2	3' UTR	shared	path2b_hypo
Bicd2	proximal promoter	fiber	path1_hypo
Bicd2	5' UTR	fiber	path1_hypo
Bicd2	exon	fiber	path1_hypo
Bicd2	intron	fiber	path1_hypo
Bid	distal promoter	shared	path2b_hypo
Bid	proximal promoter	shared	path2b_hypo
Bid	5' UTR	shared	path2b_hypo
Bid	exon	shared	path2b_hypo
Bid	intron	shared	path2b_hypo
Bid	3' UTR	shared	path2b_hypo
Bin2	exon	shared	path2b_hypo
Bin2	intron	shared	path2b_hypo
Bin2	3' UTR	shared	path2b_hypo
Bivm	distal promoter	fiber	path1_hypo
Bivm	proximal promoter	fiber	path1_hypo
Bivm	5' UTR	fiber	path1_hypo
Bivm	exon	fiber	path1_hypo
Bivm	intron	fiber	path1_hypo
Bmi1	distal promoter	fiber	path1_hyper
Bmi1	distal promoter	fiber	path2b_hyper
Bmi1	proximal promoter	fiber	path1_hyper
Bmi1	proximal promoter	fiber	path2b_hyper
Bmi1	5' UTR	fiber	path1_hyper
Bmi1	5' UTR	fiber	path2b_hyper
Bmi1	exon	fiber	path1_hyper
Bmi1	exon	fiber	path2b_hyper
Bmi1	intron	fiber	path1_hyper
Bmi1	intron	fiber	path2b_hyper
Bmp1	exon	fiber	path2b_hypo
Bmp1	intron	fiber	path2b_hypo
Bmp1	3' UTR	fiber	path2b_hypo
Bmp7	intron	shared	path1_hypo
Bmp7	intron	shared	path1_hypo
Bmp7	intron	shared	path2b_hypo
Bnc2	intron	fiber	path2b_hypo
Bnip3l	distal promoter	shared	path1_hypo
Bnip3l	distal promoter	shared	path2b_hypo
Bnip3l	proximal promoter	shared	path1_hypo
Bnip3l	proximal promoter	shared	path2b_hypo
Bnip3l	5' UTR	shared	path1_hypo
Bnip3l	5' UTR	shared	path2b_hypo
Bnip3l	exon	shared	path1_hypo
Bnip3l	exon	shared	path2b_hypo
Bnip3l	intron	shared	path1_hypo
Bnip3l	intron	shared	path2b_hypo
Bnip3l	3' UTR	shared	path1_hypo
Bnip3l	3' UTR	shared	path2b_hypo
Bod1l	proximal promoter	fiber	path1_hypo
Bod1l	5' UTR	fiber	path1_hypo
Bod1l	exon	fiber	path1_hypo
Bod1l	intron	fiber	path1_hypo
Bola3	distal promoter	shared	path1_hypo
Bola3	distal promoter	shared	path2b_hypo
Bola3	proximal promoter	shared	path1_hypo
Bola3	proximal promoter	shared	path2b_hypo
Bola3	5' UTR	shared	path1_hypo
Bola3	5' UTR	shared	path2b_hypo
Bola3	exon	shared	path1_hypo
Bola3	exon	shared	path2b_hypo
Bola3	intron	shared	path1_hypo
Bola3	intron	shared	path2b_hypo
Bola3	3' UTR	shared	path1_hypo
Bola3	3' UTR	shared	path2b_hypo
Bop1	distal promoter	shared	path2b_hypo
Bop1	proximal promoter	shared	path2b_hypo
Bop1	5' UTR	shared	path2b_hypo
Bop1	exon	shared	path2b_hypo
Bop1	intron	shared	path2b_hypo
Bptf	distal promoter	shared	path1_hypo
Bptf	distal promoter	shared	path2b_hypo
Bptf	distal promoter	shared	path2b_hypo
Bptf	proximal promoter	shared	path1_hypo
Bptf	proximal promoter	shared	path2b_hypo
Bptf	proximal promoter	shared	path2b_hypo
Bptf	exon	shared	path1_hypo
Bptf	exon	shared	path2b_hypo
Bptf	exon	shared	path2b_hypo
Bptf	exon	shared	path2b_hypo
Bptf	intron	shared	path1_hypo
Bptf	intron	shared	path2b_hypo
Bptf	intron	shared	path2b_hypo
Bptf	intron	shared	path2b_hypo
Brap	exon	shared	path2b_hypo
Brap	intron	shared	path2b_hypo
Brap	3' UTR	shared	path2b_hypo
Brca2	exon	fiber	path2b_hypo
Brca2	3' UTR	fiber	path2b_hypo
Brd1	distal promoter	shared	path1_hypo
Brd1	proximal promoter	shared	path1_hypo
Brd1	5' UTR	shared	path1_hypo
Brd1	exon	shared	path1_hypo
Brd1	intron	shared	path1_hypo
Brd3os	distal promoter	shared	path1_hypo
Brd3os	distal promoter	shared	path2b_hypo
Brd4	exon	shared	path2b_hypo
Brd4	intron	shared	path2b_hypo
Brd4	3' UTR	shared	path2b_hypo
Brd8	distal promoter	shared	path2b_hypo
Brd8	proximal promoter	shared	path2b_hypo
Brd8	5' UTR	shared	path2b_hypo
Brd8	exon	shared	path2b_hypo
Brd8	intron	shared	path2b_hypo
Brf1	exon	shared	path2b_hypo
Brf1	intron	shared	path2b_hypo
Brf1	3' UTR	shared	path2b_hypo
Btbd16	distal promoter	shared	path1_hypo
Btbd16	distal promoter	shared	path2b_hypo
Btbd16	proximal promoter	shared	path1_hypo
Btbd16	proximal promoter	shared	path2b_hypo
Btbd16	5' UTR	shared	path1_hypo
Btbd16	5' UTR	shared	path2b_hypo
Btbd16	exon	shared	path1_hypo
Btbd16	exon	shared	path2b_hypo
Btbd16	intron	shared	path1_hypo
Btbd16	intron	shared	path2b_hypo
Btbd2	distal promoter	shared	path1_hypo
Btbd2	proximal promoter	shared	path1_hypo
Btbd2	exon	shared	path1_hypo
Btbd2	intron	shared	path1_hypo
Btbd2	3' UTR	shared	path1_hypo
Btbd9	exon	shared	path1_hypo
Btbd9	exon	shared	path2b_hypo
Btbd9	intron	shared	path1_hypo
Btbd9	intron	shared	path2b_hypo
Btbd9	3' UTR	shared	path1_hypo
Btbd9	3' UTR	shared	path2b_hypo
Btd	exon	shared	path1_hypo
Btd	exon	shared	path2b_hypo
Btd	intron	shared	path1_hypo
Btd	intron	shared	path2b_hypo
Btg1	distal promoter	shared	path1_hypo
Btg1	distal promoter	shared	path2b_hypo
Btg1	proximal promoter	shared	path1_hypo
Btg1	proximal promoter	shared	path2b_hypo
Btg1	5' UTR	shared	path1_hypo
Btg1	5' UTR	shared	path2b_hypo
Btg1	exon	shared	path1_hypo
Btg1	exon	shared	path2b_hypo
Btg1	intron	shared	path1_hypo
Btg1	intron	shared	path2b_hypo
Btg1	3' UTR	shared	path1_hypo
Btg1	3' UTR	shared	path2b_hypo
Btrc	intron	shared	path1_hypo
C130026L21Rik	exon	shared	path2b_hypo
C130026L21Rik	intron	shared	path2b_hypo
C130046K22Rik	distal promoter	shared	path1_hypo
C130046K22Rik	distal promoter	shared	path2b_hypo
C130050O18Rik	distal promoter	shared	path1_hypo
C130050O18Rik	distal promoter	shared	path2b_hypo
C130050O18Rik	proximal promoter	shared	path1_hypo
C130050O18Rik	proximal promoter	shared	path2b_hypo
C130050O18Rik	5' UTR	shared	path1_hypo
C130050O18Rik	5' UTR	shared	path2b_hypo
C130050O18Rik	exon	shared	path1_hypo
C130050O18Rik	exon	shared	path2b_hypo
C130050O18Rik	intron	shared	path1_hypo
C130050O18Rik	intron	shared	path2b_hypo
C130050O18Rik	3' UTR	shared	path1_hypo
C130050O18Rik	3' UTR	shared	path2b_hypo
C2cd3	distal promoter	shared	path1_hypo
C2cd3	distal promoter	shared	path2b_hypo
C2cd3	proximal promoter	shared	path1_hypo
C2cd3	proximal promoter	shared	path2b_hypo
C2cd3	exon	shared	path1_hypo
C2cd3	exon	shared	path2b_hypo
C2cd3	intron	shared	path1_hypo
C2cd3	intron	shared	path2b_hypo
C77080	distal promoter	shared	path1_hyper
C77080	distal promoter	shared	path2b_hyper
C77080	distal promoter	shared	path2b_hypo
C77080	proximal promoter	shared	path1_hyper
C77080	proximal promoter	shared	path2b_hyper
C77080	proximal promoter	shared	path2b_hypo
C77080	5' UTR	shared	path1_hyper
C77080	5' UTR	shared	path2b_hyper
C77080	5' UTR	shared	path2b_hypo
C77080	exon	shared	path1_hyper
C77080	exon	shared	path2b_hyper
C77080	exon	shared	path2b_hypo
C77080	intron	shared	path1_hyper
C77080	intron	shared	path2b_hyper
C77080	intron	shared	path2b_hypo
C77080	3' UTR	shared	path1_hyper
C77080	3' UTR	shared	path2b_hyper
C77080	3' UTR	shared	path2b_hypo
Cabin1	exon	fiber	path1_hypo
Cabin1	exon	shared	path1_hypo
Cabin1	intron	fiber	path1_hypo
Cabin1	intron	shared	path1_hypo
Cables1	exon	shared	path1_hypo
Cables1	exon	shared	path2b_hypo
Cables1	intron	shared	path1_hypo
Cables1	intron	shared	path2b_hypo
Cacna1c	intron	fiber	path1_hypo
Cacna1d	proximal promoter	fiber	path1_hypo
Cacna1d	proximal promoter	fiber	path2b_hypo
Cacna1d	5' UTR	fiber	path1_hypo
Cacna1d	5' UTR	fiber	path2b_hypo
Cacna1d	exon	fiber	path1_hypo
Cacna1d	exon	fiber	path2b_hypo
Cacna1d	intron	fiber	path1_hypo
Cacna1d	intron	fiber	path2b_hypo
Cacna1h	intron	shared	path1_hypo
Cacna2d2	distal promoter	epi	path2b_hypo
Cacna2d2	proximal promoter	epi	path2b_hypo
Cacna2d2	exon	epi	path2b_hypo
Cacna2d2	intron	epi	path2b_hypo
Cacnb1	distal promoter	shared	path1_hypo
Cacnb1	distal promoter	shared	path2b_hypo
Cacnb1	proximal promoter	shared	path1_hypo
Cacnb1	proximal promoter	shared	path2b_hypo
Cacnb1	5' UTR	shared	path1_hypo
Cacnb1	5' UTR	shared	path2b_hypo
Cacnb1	exon	shared	path1_hypo
Cacnb1	exon	shared	path2b_hypo
Cacnb1	intron	shared	path1_hypo
Cacnb1	intron	shared	path2b_hypo
Cadm1	distal promoter	shared	path2b_hypo
Cadm1	proximal promoter	shared	path2b_hypo
Cadm1	5' UTR	shared	path2b_hypo
Cadm1	exon	shared	path2b_hypo
Cadm1	exon	shared	path2b_hypo
Cadm1	intron	fiber	path2b_hypo
Cadm1	intron	shared	path2b_hypo
Cadm1	intron	shared	path2b_hypo
Calm3	distal promoter	shared	path2b_hypo
Calm3	proximal promoter	shared	path2b_hypo
Calm3	5' UTR	shared	path2b_hypo
Calm3	exon	shared	path2b_hypo
Calm3	intron	shared	path2b_hypo
Calm3	3' UTR	shared	path2b_hypo
Calr	distal promoter	shared	path2b_hypo
Calr	proximal promoter	shared	path2b_hypo
Calr	5' UTR	shared	path2b_hypo
Calr	exon	shared	path2b_hypo
Calr	intron	shared	path2b_hypo
Calr	3' UTR	shared	path2b_hypo
Camk1	exon	shared	path1_hypo
Camk1	exon	shared	path2b_hypo
Camk1	intron	shared	path1_hypo
Camk1	intron	shared	path2b_hypo
Camk1	3' UTR	shared	path1_hypo
Camk1	3' UTR	shared	path2b_hypo
Camk1d	intron	shared	path1_hypo
Camk1d	intron	shared	path1_hypo
Camk2a	distal promoter	shared	path1_hypo
Camk2a	distal promoter	shared	path2b_hypo
Camk2a	proximal promoter	shared	path1_hypo
Camk2a	proximal promoter	shared	path2b_hypo
Camk2a	5' UTR	shared	path1_hypo
Camk2a	5' UTR	shared	path2b_hypo
Camk2a	exon	shared	path1_hypo
Camk2a	exon	shared	path2b_hypo
[truncated: 13,373 more rows]
