# Supplementary material for: Dynamic changes in whole genome DNA methylation, chromatin and gene expression during mouse lens differentiation
Source: Epigenetics Chromatin. 2023 Jan 25;16:4. doi: 10.1186/s13072-023-00478-7 (PMC9875507; doi:10.1186/s13072-023-00478-7)
Supplement: Supplementary file 8 — Additional file 8: Table S6. Complete lists of differentially methylated-accessible regions associated with DEGs for each of Epi(dif), EpiFiber(dif), Fiber(dif) and Epi(E14.5)Fiber (P0.5)(dif) path showing genomic feature and direction of change of methylation, chromatin accessibility, and gene expression. [file 13072_2023_478_MOESM8_ESM.tsv]

path	gene	feature	expr.change	dmr.dir	dar.dir	seqnames	start	end	width	strand
path 1		intergenic	none	hypo	opening	chr1	78745566	78745605	40	*
path 1		intergenic	none	hypo	opening	chr1	126925768	126925923	156	*
path 1		intergenic	none	hypo	opening	chr1	135771067	135771506	440	*
path 1		intergenic	none	hypo	opening	chr2	59407036	59408120	1085	*
path 1		intergenic	none	hypo	opening	chr2	173307095	173307316	222	*
path 1		intergenic	none	hypo	opening	chr3	9174409	9174573	165	*
path 1		intergenic	none	hypo	opening	chr3	105404207	105404288	82	*
path 1		intergenic	none	hypo	opening	chr5	148633396	148633570	175	*
path 1		intergenic	none	hypo	opening	chr6	36819087	36819203	117	*
path 1		intergenic	none	hypo	opening	chr7	51749047	51749626	580	*
path 1		intergenic	none	hypo	opening	chr7	51749932	51750072	141	*
path 1		intergenic	none	hypo	opening	chr8	46206612	46206634	23	*
path 1		intergenic	none	hypo	opening	chr9	14839642	14839799	158	*
path 1		intergenic	none	hypo	opening	chr9	30314672	30314845	174	*
path 1		intergenic	none	hypo	opening	chr9	30896799	30897032	234	*
path 1		intergenic	none	hypo	opening	chr9	94482775	94482778	4	*
path 1		intergenic	none	hypo	opening	chr9	96412795	96413181	387	*
path 1		intergenic	none	hypo	opening	chr10	89351404	89351485	82	*
path 1		intergenic	none	hypo	opening	chr11	31713844	31714367	524	*
path 1		intergenic	none	hypo	opening	chr11	53762046	53762121	76	*
path 1		intergenic	none	hypo	opening	chr11	114495641	114495895	255	*
path 1		intergenic	none	hypo	opening	chr11	117534992	117535198	207	*
path 1		intergenic	none	hypo	opening	chr11	118956940	118957208	269	*
path 1		intergenic	none	hypo	opening	chr12	73786963	73787239	277	*
path 1		intergenic	none	hypo	opening	chr12	91552095	91552380	286	*
path 1		intergenic	none	hypo	opening	chr13	111978674	111978890	217	*
path 1		intergenic	none	hypo	opening	chr14	33832798	33832938	141	*
path 1		intergenic	none	hypo	opening	chr14	78383356	78383687	332	*
path 1		intergenic	none	hypo	opening	chr17	43241206	43241453	248	*
path 1	1110002J07Rik	1-5kb upstream	none	hypo	opening	chr10	66921260	66921711	452	*
path 1	1700123M08Rik	1-5kb upstream	none	hypo	opening	chr4	11962049	11962217	169	*
path 1	2210408F21Rik	intron	none	hypo	opening	chr6	31289164	31289311	148	*
path 1	2310001H17Rik	intron	up	hypo	opening	chr6	129229864	129229865	2	*
path 1	4933400F21Rik	intron	none	hypo	opening	chr1	89677073	89677282	210	*
path 1	A430033K04Rik	exon	up	hypo	opening	chr5	138647470	138647678	209	*
path 1	A930004D18Rik	1-5kb upstream	down	hyper	closing	chr2	18038441	18038920	480	*
path 1	A930004D18Rik	promoter	down	hyper	closing	chr2	18038441	18038920	480	*
path 1	Abcc4	intron	down	hypo	opening	chr14	118635496	118635861	366	*
path 1	Agap1	intron	down	hypo	opening	chr1	89677073	89677282	210	*
path 1	Anapc5	1-5kb upstream	down	hypo	opening	chr5	122800298	122800919	622	*
path 1	Anapc5	promoter	down	hypo	opening	chr5	122800298	122800919	622	*
path 1	Anapc5	exon	down	hypo	opening	chr5	122800298	122800919	622	*
path 1	Anapc5	intron	down	hypo	opening	chr5	122800298	122800919	622	*
path 1	Anapc5	3' UTR	down	hypo	opening	chr5	122800298	122800919	622	*
path 1	Anks1	intron	down	hypo	opening	chr17	28026176	28026207	32	*
path 1	Arap2	intron	up	hypo	opening	chr5	62672912	62673102	191	*
path 1	Arhgef4	exon	up	hypo	opening	chr1	34809868	34810450	583	*
path 1	Arhgef4	intron	up	hypo	opening	chr1	34809868	34810450	583	*
path 1	Arpc2	intron	down	hypo	opening	chr1	74240434	74240690	257	*
path 1	BB123696	promoter	none	hypo	opening	chr13	52736103	52736195	93	*
path 1	BB123696	intron	none	hypo	opening	chr13	52736103	52736195	93	*
path 1	Capn2	intron	up	hypo	opening	chr1	182499658	182499752	95	*
path 1	Cars	1-5kb upstream	down	hypo	opening	chr7	143574711	143575440	730	*
path 1	Cars	promoter	down	hypo	opening	chr7	143574711	143575440	730	*
path 1	Cars	intron	down	hypo	opening	chr7	143574711	143575440	730	*
path 1	Ccdc63	1-5kb upstream	none	hypo	opening	chr5	122136818	122137054	237	*
path 1	Ccdc63	intron	none	hypo	opening	chr5	122136818	122137054	237	*
path 1	Chmp2a	1-5kb upstream	up	hypo	closing	chr7	13039032	13039383	352	*
path 1	Col4a3	intron	up	hypo	opening	chr1	82627085	82627202	118	*
path 1	Col4a3	intron	up	hypo	opening	chr1	82629568	82629886	319	*
path 1	Crim1	intron	up	hypo	closing	chr17	78270742	78270743	2	*
path 1	Crim1	intron	up	hypo	closing	chr17	78330878	78330879	2	*
path 1	Crim1	intron	up	hypo	closing	chr17	78332041	78332395	355	*
path 1	Cry2	intron	up	hypo	opening	chr2	92423553	92424087	535	*
path 1	Cryaa	1-5kb upstream	up	hypo	closing	chr17	31676800	31676869	70	*
path 1	Cryaa	promoter	up	hypo	closing	chr17	31676800	31676869	70	*
path 1	Cryaa	exon	up	hypo	closing	chr17	31680591	31681890	1300	*
path 1	Cryaa	intron	up	hypo	closing	chr17	31680591	31681890	1300	*
path 1	Cryaa	3' UTR	up	hypo	closing	chr17	31680591	31681890	1300	*
path 1	Csad	1-5kb upstream	up	hypo	opening	chr15	102205772	102206040	269	*
path 1	Csnk1g2	1-5kb upstream	up	hypo	closing	chr10	80624712	80624974	263	*
path 1	Csnk1g2	intron	up	hypo	closing	chr10	80624132	80624180	49	*
path 1	Csnk1g2	intron	up	hypo	closing	chr10	80624712	80624974	263	*
path 1	Ctnna3	1-5kb upstream	none	hypo	opening	chr10	63455544	63455545	2	*
path 1	Ctnna3	intron	none	hypo	opening	chr10	63455544	63455545	2	*
path 1	Cux2	promoter	up	hypo	opening	chr5	122047650	122047836	187	*
path 1	Cux2	5' UTR	up	hypo	opening	chr5	122047650	122047836	187	*
path 1	Cux2	exon	up	hypo	opening	chr5	122047650	122047836	187	*
path 1	Cux2	intron	up	hypo	opening	chr5	122047650	122047836	187	*
path 1	D930015M05Rik	intron	none	hypo	opening	chr2	92423553	92424087	535	*
path 1	Daam2	intron	up	hypo	opening	chr17	49512685	49512827	143	*
path 1	Dab2ip	intron	up	hypo	opening	chr2	35675961	35676458	498	*
path 1	Dbh	intron	none	hypo	opening	chr2	27179188	27179591	404	*
path 1	Ddi2	intron	down	hypo	opening	chr4	141694950	141695376	427	*
path 1	Denn2b	intron	none	hypo	opening	chr7	109536403	109536498	96	*
path 1	Denn2b	intron	none	hypo	opening	chr7	109536857	109536952	96	*
path 1	Dglucy	5' UTR	none	hypo	opening	chr12	100779140	100779235	96	*
path 1	Dglucy	exon	none	hypo	opening	chr12	100779140	100779235	96	*
path 1	Dpy19l1	intron	up	hypo	opening	chr9	24414588	24414807	220	*
path 1	Dtx4	intron	up	hypo	opening	chr19	12475455	12475861	407	*
path 1	Dync1li2	intron	up	hypo	opening	chr8	104435821	104436201	381	*
path 1	Eef2k	intron	up	hypo	opening	chr7	120870003	120870233	231	*
path 1	Eml4	intron	down	hypo	opening	chr17	83366158	83366365	208	*
path 1	Evc2	intron	down	hypo	opening	chr5	37395171	37395964	794	*
path 1	Ext2	1-5kb upstream	up	hypo	opening	chr2	93797569	93797781	213	*
path 1	Ext2	intron	up	hypo	opening	chr2	93797569	93797781	213	*
path 1	F630040K05Rik	1-5kb upstream	none	hypo	opening	chr17	45754357	45754811	455	*
path 1	F630040K05Rik	intron	none	hypo	opening	chr17	45754357	45754811	455	*
path 1	Fam53b	intron	up	hypo	opening	chr7	132793577	132793712	136	*
path 1	Fancd2	intron	down	hypo	opening	chr6	113586986	113587286	301	*
path 1	Fat1	intron	up	hypo	closing	chr8	45020478	45020565	88	*
path 1	Fgd1	intron	down	hypo	closing	chrX	151054368	151054369	2	*
path 1	Fgfr2	intron	down	hypo	opening	chr7	132793577	132793712	136	*
path 1	Fhl2	5' UTR	up	hypo	opening	chr1	43141583	43141878	296	*
path 1	Fhl2	exon	up	hypo	opening	chr1	43141583	43141878	296	*
path 1	Fhl2	intron	up	hypo	opening	chr1	43141583	43141878	296	*
path 1	Fign	intron	down	hypo	opening	chr2	64032220	64032593	374	*
path 1	Fnbp1	1-5kb upstream	down	hypo	opening	chr2	31107100	31107234	135	*
path 1	Fnbp1	intron	down	hypo	opening	chr2	31107100	31107234	135	*
path 1	Fyn	intron	down	hypo	opening	chr10	39406031	39406636	606	*
path 1	Fyn	intron	down	hypo	opening	chr10	39471743	39472173	431	*
path 1	Galnt2	intron	up	hypo	opening	chr8	120382392	120382473	82	*
path 1	Gdf2	intron	none	hypo	opening	chr14	33943284	33943362	79	*
path 1	Gja3	1-5kb upstream	up	hypo	closing	chr14	57060237	57060238	2	*
path 1	Glis1	intron	down	hypo	opening	chr4	107591067	107591168	102	*
path 1	Gm16537	intron	none	hypo	opening	chr15	99717543	99718044	502	*
path 1	Gpd1	1-5kb upstream	up	hypo	opening	chr15	99717543	99718044	502	*
path 1	Gpd1	promoter	up	hypo	opening	chr15	99717543	99718044	502	*
path 1	Gpd1	5' UTR	up	hypo	opening	chr15	99717543	99718044	502	*
path 1	Gpd1	exon	up	hypo	opening	chr15	99717543	99718044	502	*
path 1	Gpd1	intron	up	hypo	opening	chr15	99717543	99718044	502	*
path 1	Gse1	intron	up	hypo	opening	chr8	120382392	120382473	82	*
path 1	Hunk	intron	up	hypo	opening	chr16	90389500	90389734	235	*
path 1	Iqck	intron	up	hypo	opening	chr7	118903164	118903267	104	*
path 1	Jarid2	intron	down	hypo	opening	chr13	44907745	44908347	603	*
path 1	Kank2	intron	up	hypo	opening	chr9	21791900	21792064	165	*
path 1	Kank2	intron	up	hypo	opening	chr9	21792816	21792995	180	*
path 1	Kcnab2	intron	up	hypo	opening	chr4	152405921	152406398	478	*
path 1	Kif1b	intron	down	hypo	closing	chr4	149277605	149277620	16	*
path 1	Klhl29	intron	down	hypo	opening	chr12	5101639	5101752	114	*
path 1	Lncppara	promoter	up	hypo	opening	chr15	85653549	85653754	206	*
path 1	Lncppara	exon	up	hypo	opening	chr15	85653549	85653754	206	*
path 1	Lncppara	intron	up	hypo	opening	chr15	85653549	85653754	206	*
path 1	Lncppara	intron	up	hypo	opening	chr15	85654261	85654262	2	*
path 1	Mad1l1	intron	down	hypo	opening	chr5	140101746	140101862	117	*
path 1	Mgat5	intron	up	hypo	opening	chr1	127380854	127380948	95	*
path 1	Mir7064	1-5kb upstream	none	hypo	opening	chr7	143574711	143575440	730	*
path 1	Ncbp3	exon	down	hypo	opening	chr11	73084487	73085007	521	*
path 1	Ncbp3	exon	down	hypo	opening	chr11	73085348	73085363	16	*
path 1	Ncbp3	3' UTR	down	hypo	opening	chr11	73084487	73085007	521	*
path 1	Ncbp3	3' UTR	down	hypo	opening	chr11	73085348	73085363	16	*
path 1	Ncor2	intron	up	hypo	opening	chr5	125080793	125081089	297	*
path 1	Ncor2	intron	up	hypo	opening	chr5	125081649	125082338	690	*
path 1	Nedd9	intron	up	hypo	opening	chr13	41339640	41340218	579	*
path 1	Nfkbiz	intron	up	hypo	opening	chr16	55819146	55819455	310	*
path 1	Nfkbiz	intron	up	hypo	opening	chr16	55819755	55819766	12	*
path 1	Nuak2	promoter	down	hypo	opening	chr1	132326739	132327116	378	*
path 1	Nuak2	intron	down	hypo	opening	chr1	132326739	132327116	378	*
path 1	Ogg1	promoter	down	hypo	opening	chr6	113333153	113333478	326	*
path 1	Ogg1	exon	down	hypo	opening	chr6	113333153	113333478	326	*
path 1	Ogg1	intron	down	hypo	opening	chr6	113333153	113333478	326	*
path 1	Ogg1	3' UTR	down	hypo	opening	chr6	113333153	113333478	326	*
path 1	Patj	intron	up	hypo	opening	chr4	98511500	98511848	349	*
path 1	Pde10a	1-5kb upstream	up	hypo	opening	chr17	8847653	8847909	257	*
path 1	Pde10a	intron	up	hypo	opening	chr17	8847653	8847909	257	*
path 1	Pdgfrl	intron	up	hypo	opening	chr8	40964509	40964542	34	*
path 1	Pdp1	5' UTR	up	hypo	opening	chr4	11962049	11962217	169	*
path 1	Pdp1	exon	up	hypo	opening	chr4	11962049	11962217	169	*
path 1	Pik3cb	exon	down	hypo	closing	chr9	99052102	99052628	527	*
path 1	Pik3cb	intron	down	hypo	closing	chr9	99052102	99052628	527	*
path 1	Pik3cb	3' UTR	down	hypo	closing	chr9	99052102	99052628	527	*
path 1	Pkig	exon	down	hypo	opening	chr2	163722683	163722781	99	*
path 1	Pkig	intron	down	hypo	opening	chr2	163722683	163722781	99	*
path 1	Plpp1	intron	up	hypo	opening	chr13	112840848	112841164	317	*
path 1	Pmepa1	intron	up	hypo	opening	chr2	173257511	173258166	656	*
path 1	Podxl	intron	up	hypo	opening	chr6	31549124	31549487	364	*
path 1	Podxl	intron	up	hypo	opening	chr6	31549884	31549885	2	*
path 1	Ppfia1	1-5kb upstream	down	hypo	opening	chr7	144489134	144489206	73	*
path 1	Ppfia1	1-5kb upstream	down	hypo	opening	chr7	144489623	144489633	11	*
path 1	Ppfia1	promoter	down	hypo	opening	chr7	144489623	144489633	11	*
path 1	Ppfia1	exon	down	hypo	opening	chr7	144489134	144489206	73	*
path 1	Ppfia1	intron	down	hypo	opening	chr7	144489134	144489206	73	*
path 1	Ppfia1	intron	down	hypo	opening	chr7	144489623	144489633	11	*
path 1	Ppl	1-5kb upstream	up	hypo	opening	chr16	5134462	5135109	648	*
path 1	Prodh	1-5kb upstream	up	hypo	opening	chr16	18083281	18083995	715	*
path 1	Prodh	promoter	up	hypo	opening	chr16	18083281	18083995	715	*
path 1	Prodh	intron	up	hypo	opening	chr16	18083281	18083995	715	*
path 1	Ptp4a3	1-5kb upstream	down	hypo	opening	chr15	73746515	73746778	264	*
path 1	Ptp4a3	promoter	down	hypo	opening	chr15	73746515	73746778	264	*
path 1	Ptp4a3	intron	down	hypo	opening	chr15	73746515	73746778	264	*
path 1	Ptprf	intron	down	hypo	opening	chr4	118256242	118256626	385	*
path 1	Rd3	intron	none	hypo	opening	chr1	191981377	191981800	424	*
path 1	Sh3bp4	intron	down	hypo	opening	chr1	89104317	89104318	2	*
path 1	Smarcal1	intron	up	hypo	opening	chr1	72593414	72593818	405	*
path 1	Smarcal1	intron	up	hypo	opening	chr1	72599562	72599966	405	*
path 1	Snx25	1-5kb upstream	down	hypo	opening	chr8	46092822	46093085	264	*
path 1	Snx25	intron	down	hypo	opening	chr8	46092822	46093085	264	*
path 1	Soga1	intron	down	hypo	opening	chr2	157054526	157055056	531	*
path 1	Spata13	intron	up	hypo	opening	chr14	60682319	60682427	109	*
path 1	Spata13	intron	up	hypo	opening	chr14	60741644	60741720	77	*
path 1	Speg	intron	up	hypo	opening	chr1	75392824	75393566	743	*
path 1	Tafa5	intron	none	hypo	opening	chr15	87596949	87597288	340	*
path 1	Tbc1d13	1-5kb upstream	up	hypo	opening	chr2	30140130	30140157	28	*
path 1	Tbc1d13	intron	up	hypo	opening	chr2	30140130	30140157	28	*
path 1	Tcf20	intron	up	hypo	opening	chr15	82937787	82938586	800	*
path 1	Tcf3	1-5kb upstream	down	hypo	opening	chr10	80419338	80419845	508	*
path 1	Tcf3	exon	down	hypo	opening	chr10	80419338	80419845	508	*
path 1	Tcf3	intron	down	hypo	opening	chr10	80419338	80419845	508	*
path 1	Tenm4	intron	up	hypo	opening	chr7	96869327	96869673	347	*
path 1	Tfeb	promoter	up	hypo	opening	chr17	47762280	47762769	490	*
path 1	Tfeb	promoter	up	hypo	opening	chr17	47763085	47763195	111	*
path 1	Tfeb	5' UTR	up	hypo	opening	chr17	47763085	47763195	111	*
path 1	Tfeb	exon	up	hypo	opening	chr17	47763085	47763195	111	*
path 1	Tfeb	intron	up	hypo	opening	chr17	47762280	47762769	490	*
path 1	Tfeb	intron	up	hypo	opening	chr17	47763085	47763195	111	*
path 1	Tmem132c	intron	up	hypo	opening	chr5	127405628	127405995	368	*
path 1	Tmem184b	1-5kb upstream	up	hypo	opening	chr15	79372195	79372643	449	*
path 1	Tmem184b	intron	up	hypo	opening	chr15	79372195	79372643	449	*
path 1	Tmem37	intron	up	hypo	opening	chr1	120071307	120071706	400	*
path 1	Ube2m	1-5kb upstream	down	hypo	closing	chr7	13039032	13039383	352	*
path 1	Ube2m	promoter	down	hypo	closing	chr7	13039032	13039383	352	*
path 1	Vav1	exon	none	hypo	opening	chr17	57327687	57327804	118	*
path 1	Vav1	3' UTR	none	hypo	opening	chr17	57327687	57327804	118	*
path 1	Vwa5b1	intron	none	hypo	opening	chr4	138574786	138575236	451	*
path 1	Vwa7	promoter	none	hypo	opening	chr17	35016414	35016641	228	*
path 1	Vwa7	5' UTR	none	hypo	opening	chr17	35016414	35016641	228	*
path 1	Vwa7	exon	none	hypo	opening	chr17	35016414	35016641	228	*
path 1	Wif1	intron	up	hypo	opening	chr10	121055784	121056040	257	*
path 1	Wnt11	intron	none	hypo	opening	chr7	98851303	98851538	236	*
path 1	Zfp185	intron	down	hypo	closing	chrX	73008335	73008379	45	*
path 1	Zfp462	exon	up	hypo	opening	chr4	55013524	55013658	135	*
path 1	Zfp740	1-5kb upstream	up	hypo	opening	chr15	102205772	102206040	269	*
path 1	Zfp740	promoter	up	hypo	opening	chr15	102205772	102206040	269	*
path 1	Zfp740	intron	up	hypo	opening	chr15	102205772	102206040	269	*
path 1	Zmynd8	intron	down	hypo	opening	chr2	165788056	165788255	200	*
path 2a		intergenic	none	hypo	opening	chr1	65099356	65099357	2	*
path 2a		intergenic	none	hypo	opening	chr1	120189485	120189486	2	*
path 2a		intergenic	none	hypo	opening	chr1	190570759	190571376	618	*
path 2a		intergenic	none	hypo	opening	chr2	106911564	106912033	470	*
path 2a		intergenic	none	hypo	opening	chr3	84489318	84489811	494	*
path 2a		intergenic	none	hypo	opening	chr4	55516047	55516048	2	*
path 2a		intergenic	none	hypo	opening	chr5	112270151	112270531	381	*
path 2a		intergenic	none	hypo	opening	chr5	118289361	118289987	627	*
path 2a		intergenic	none	hyper	closing	chr5	124970052	124970184	133	*
path 2a		intergenic	none	hypo	opening	chr7	142569997	142569998	2	*
path 2a		intergenic	none	hypo	opening	chr11	63396364	63396906	543	*
path 2a		intergenic	none	hyper	closing	chr12	8402017	8402133	117	*
path 2a		intergenic	none	hypo	opening	chr13	59968751	59968806	56	*
path 2a		intergenic	none	hypo	opening	chr15	36724401	36725325	925	*
path 2a		intergenic	none	hypo	opening	chr15	36725794	36725980	187	*
path 2a		intergenic	none	hypo	opening	chr16	49572910	49573081	172	*
path 2a		intergenic	none	hypo	opening	chr17	75644793	75644921	129	*
path 2a	1700022I11Rik	intron	none	hypo	opening	chr4	42982518	42982613	96	*
path 2a	4921509O07Rik	intron	none	hypo	opening	chr13	113495767	113495839	73	*
path 2a	Aagab	intron	up	hypo	opening	chr9	63608875	63609162	288	*
path 2a	Acvr2b	1-5kb upstream	down	hyper	closing	chr9	119430805	119431353	549	*
path 2a	Acvr2b	exon	down	hyper	closing	chr9	119430805	119431353	549	*
path 2a	Acvr2b	intron	down	hyper	closing	chr9	119430805	119431353	549	*
path 2a	Adamts17	1-5kb upstream	up	hypo	opening	chr7	67044301	67044781	481	*
path 2a	Adamts17	intron	up	hypo	opening	chr7	67044301	67044781	481	*
path 2a	Adamts18	exon	up	hypo	opening	chr8	113705102	113706150	1049	*
path 2a	Adamts18	intron	up	hypo	opening	chr8	113703940	113704129	190	*
path 2a	Adamts18	intron	up	hypo	opening	chr8	113705102	113706150	1049	*
path 2a	Adamts18	3' UTR	up	hypo	opening	chr8	113705102	113706150	1049	*
path 2a	Agap1	intron	down	hypo	opening	chr1	89836621	89836900	280	*
path 2a	Angel1	1-5kb upstream	up	hypo	opening	chr12	86719934	86720057	124	*
path 2a	Angel1	intron	up	hypo	opening	chr12	86719934	86720057	124	*
path 2a	Ank3	intron	down	hypo	opening	chr10	69958018	69958046	29	*
path 2a	Ap3b1	exon	up	hypo	opening	chr13	94544262	94544263	2	*
path 2a	Ap3b1	intron	up	hypo	opening	chr13	94544262	94544263	2	*
path 2a	Arhgef10	intron	up	hypo	opening	chr8	14920402	14920997	596	*
path 2a	Asap1	intron	up	hypo	opening	chr15	64117620	64117727	108	*
path 2a	Aspm	1-5kb upstream	down	hypo	opening	chr1	139478579	139479481	903	*
path 2a	Aspm	exon	down	hypo	opening	chr1	139478579	139479481	903	*
path 2a	Aspm	intron	down	hypo	opening	chr1	139478579	139479481	903	*
path 2a	Atxn10	intron	up	hypo	opening	chr15	85405454	85405782	329	*
path 2a	Bccip	1-5kb upstream	up	hypo	opening	chr7	133714981	133715315	335	*
path 2a	Bccip	1-5kb upstream	up	hypo	opening	chr7	133716033	133716329	297	*
path 2a	Bccip	exon	up	hypo	opening	chr7	133714981	133715315	335	*
path 2a	Bccip	intron	up	hypo	opening	chr7	133714981	133715315	335	*
path 2a	Bccip	intron	up	hypo	opening	chr7	133716033	133716329	297	*
path 2a	Bfsp1	intron	up	hypo	opening	chr2	143861320	143861321	2	*
path 2a	Bfsp2	intron	up	hypo	opening	chr9	103477642	103477849	208	*
path 2a	Bfsp2	intron	up	hypo	opening	chr9	103478227	103478228	2	*
path 2a	Bms1	intron	up	hypo	opening	chr6	118406693	118406747	55	*
path 2a	Bptf	1-5kb upstream	down	hyper	closing	chr11	107051733	107051734	2	*
path 2a	Bptf	intron	down	hyper	closing	chr11	107051733	107051734	2	*
path 2a	Brwd1	1-5kb upstream	down	hypo	opening	chr16	96020493	96020792	300	*
path 2a	Brwd1	promoter	down	hypo	opening	chr16	96020493	96020792	300	*
path 2a	Brwd1	intron	down	hypo	opening	chr16	96020493	96020792	300	*
path 2a	Brwd1	intron	down	hypo	opening	chr16	96055027	96055592	566	*
path 2a	Camta1	intron	up	hypo	opening	chr4	151786712	151787372	661	*
path 2a	Ccdc106	intron	down	hypo	opening	chr7	5021595	5021894	300	*
path 2a	Ccnyl1	intron	up	hypo	opening	chr1	64721166	64721334	169	*
path 2a	Cdk8	1-5kb upstream	up	hypo	opening	chr5	146290125	146290235	111	*
path 2a	Cdk8	exon	up	hypo	opening	chr5	146290125	146290235	111	*
path 2a	Cdk8	intron	up	hypo	opening	chr5	146290125	146290235	111	*
path 2a	Cela1	1-5kb upstream	up	hypo	opening	chr15	100686574	100686692	119	*
path 2a	Cela1	intron	up	hypo	opening	chr15	100686574	100686692	119	*
path 2a	Celf1	1-5kb upstream	up	hypo	opening	chr2	90994962	90995254	293	*
path 2a	Celf1	1-5kb upstream	up	hypo	opening	chr2	90996422	90996423	2	*
path 2a	Celf1	intron	up	hypo	opening	chr2	90990802	90991087	286	*
path 2a	Celf1	intron	up	hypo	opening	chr2	90992799	90992800	2	*
path 2a	Celf1	intron	up	hypo	opening	chr2	90994962	90995254	293	*
path 2a	Celf1	intron	up	hypo	opening	chr2	90996422	90996423	2	*
path 2a	Cep128	intron	up	hypo	opening	chr12	91224949	91225298	350	*
path 2a	Chmp4b	intron	up	hypo	opening	chr2	154659263	154659580	318	*
path 2a	Clasp1	exon	up	hypo	opening	chr1	118523025	118523377	353	*
path 2a	Clasp1	intron	up	hypo	opening	chr1	118523025	118523377	353	*
path 2a	Cln5	intron	up	hypo	opening	chr14	103075205	103075583	379	*
path 2a	Cog2	intron	up	hypo	opening	chr8	124522053	124522229	177	*
path 2a	Cpeb2	exon	up	hypo	opening	chr5	43246314	43246752	439	*
path 2a	Cpeb2	intron	up	hypo	opening	chr5	43246314	43246752	439	*
path 2a	Cpeb2	intron	up	hypo	opening	chr5	43246975	43247508	534	*
path 2a	Crk	exon	up	hypo	opening	chr11	75703355	75703512	158	*
path 2a	Crk	intron	up	hypo	opening	chr11	75702876	75703055	180	*
path 2a	Crk	intron	up	hypo	opening	chr11	75703355	75703512	158	*
path 2a	Crk	3' UTR	up	hypo	opening	chr11	75703355	75703512	158	*
path 2a	Cry2	intron	up	hypo	opening	chr2	92408362	92409250	889	*
path 2a	Cryaa	exon	up	hypo	opening	chr17	31680591	31682205	1615	*
path 2a	Cryaa	intron	up	hypo	opening	chr17	31680591	31682205	1615	*
path 2a	Cryaa	3' UTR	up	hypo	opening	chr17	31680591	31682205	1615	*
path 2a	Cryba1	1-5kb upstream	up	hypo	opening	chr11	77722607	77722985	379	*
path 2a	Cryba1	promoter	up	hypo	opening	chr11	77721760	77721900	141	*
path 2a	Cryba1	promoter	up	hypo	opening	chr11	77722607	77722985	379	*
path 2a	Cryba1	exon	up	hypo	opening	chr11	77720890	77720962	73	*
path 2a	Cryba1	exon	up	hypo	opening	chr11	77721272	77721273	2	*
path 2a	Cryba1	exon	up	hypo	opening	chr11	77721760	77721900	141	*
path 2a	Cryba1	exon	up	hypo	opening	chr11	77722607	77722985	379	*
path 2a	Cryba1	intron	up	hypo	opening	chr11	77719151	77719387	237	*
path 2a	Cryba1	intron	up	hypo	opening	chr11	77719870	77719871	2	*
path 2a	Cryba1	intron	up	hypo	opening	chr11	77721272	77721273	2	*
path 2a	Cryba1	intron	up	hypo	opening	chr11	77721760	77721900	141	*
path 2a	Cryba1	intron	up	hypo	opening	chr11	77722607	77722985	379	*
path 2a	Crybb1	intron	up	hypo	opening	chr5	112259915	112260384	470	*
path 2a	Crybb1	intron	up	hypo	opening	chr5	112261714	112261841	128	*
path 2a	Crybb1	intron	up	hypo	opening	chr5	112262954	112263062	109	*
path 2a	Ctcf	intron	down	hypo	opening	chr8	105680689	105681013	325	*
path 2a	D930015M05Rik	promoter	none	hypo	opening	chr2	92408362	92409250	889	*
path 2a	D930015M05Rik	exon	none	hypo	opening	chr2	92408362	92409250	889	*
path 2a	Dclk3	intron	none	hyper	closing	chr9	111474372	111474555	184	*
path 2a	Dctn4	1-5kb upstream	up	hypo	opening	chr18	60541946	60542072	127	*
path 2a	Dctn4	intron	up	hypo	opening	chr18	60541946	60542072	127	*
path 2a	Dip2b	exon	up	hypo	opening	chr15	100174499	100175477	979	*
path 2a	Dip2b	intron	up	hypo	opening	chr15	100174499	100175477	979	*
path 2a	Dlg1	exon	down	hypo	opening	chr16	31871421	31871687	267	*
path 2a	Dlg1	intron	down	hypo	opening	chr16	31871421	31871687	267	*
path 2a	Dlg1	3' UTR	down	hypo	opening	chr16	31871421	31871687	267	*
path 2a	Dnajb6	exon	up	hypo	opening	chr5	29756281	29756322	42	*
path 2a	Dnajb6	intron	up	hypo	opening	chr5	29756281	29756322	42	*
path 2a	Dock4	intron	up	hypo	opening	chr12	40837143	40837171	29	*
path 2a	Donson	intron	down	hypo	opening	chr16	91862766	91864070	1305	*
path 2a	Dpf3	intron	up	hypo	opening	chr12	83415867	83416057	191	*
path 2a	Drosha	intron	up	hypo	opening	chr15	12857620	12858621	1002	*
path 2a	Dyrk1a	5' UTR	up	hypo	opening	chr16	94659461	94659623	163	*
path 2a	Dyrk1a	exon	up	hypo	opening	chr16	94659461	94659623	163	*
path 2a	Dyrk1a	intron	up	hypo	opening	chr16	94659461	94659623	163	*
path 2a	Dyrk1a	intron	up	hypo	opening	chr16	94660245	94660799	555	*
path 2a	Ehd1	intron	up	hypo	opening	chr19	6282872	6283965	1094	*
path 2a	Ents15	1-5kb upstream	none	hypo	opening	chr5	143316609	143316781	173	*
path 2a	Epb41l3	5' UTR	up	hypo	opening	chr17	69210093	69210421	329	*
path 2a	Epb41l3	exon	up	hypo	opening	chr17	69210093	69210421	329	*
path 2a	Epb41l3	intron	up	hypo	opening	chr17	69208418	69209413	996	*
path 2a	Epb41l3	intron	up	hypo	opening	chr17	69210093	69210421	329	*
path 2a	Epdr1	promoter	up	hypo	opening	chr13	19620573	19620597	25	*
path 2a	Etv5	intron	up	hypo	opening	chr16	22389114	22389541	428	*
path 2a	F3	1-5kb upstream	down	hyper	closing	chr3	121725640	121725906	267	*
path 2a	F3	intron	down	hyper	closing	chr3	121725640	121725906	267	*
path 2a	Fam207a	1-5kb upstream	up	hypo	opening	chr10	77507959	77508705	747	*
path 2a	Fam207a	promoter	up	hypo	opening	chr10	77507009	77507567	559	*
path 2a	Fam207a	promoter	up	hypo	opening	chr10	77507959	77508705	747	*
path 2a	Fam207a	exon	up	hypo	opening	chr10	77507009	77507567	559	*
path 2a	Fam207a	intron	up	hypo	opening	chr10	77507009	77507567	559	*
path 2a	Fam207a	intron	up	hypo	opening	chr10	77507959	77508705	747	*
path 2a	Fbxw8	intron	up	hypo	opening	chr5	118111465	118111801	337	*
path 2a	Fn1	exon	down	hypo	opening	chr1	71614985	71615381	397	*
path 2a	Fn1	intron	down	hypo	opening	chr1	71614985	71615381	397	*
path 2a	Fn3krp	intron	up	hypo	opening	chr11	121425970	121426305	336	*
path 2a	Foxk2	intron	up	hypo	opening	chr11	121270000	121270275	276	*
path 2a	Fry	exon	down	hyper	closing	chr5	150457802	150458149	348	*
path 2a	Fry	intron	down	hyper	closing	chr5	150457802	150458149	348	*
path 2a	Fry	intron	down	hyper	closing	chr5	150458485	150458572	88	*
path 2a	Fyn	exon	down	hypo	opening	chr10	39564534	39564650	117	*
path 2a	Fyn	3' UTR	down	hypo	opening	chr10	39564534	39564650	117	*
path 2a	G3bp1	exon	down	hypo	opening	chr11	55499398	55499623	226	*
path 2a	G3bp1	intron	down	hypo	opening	chr11	55499398	55499623	226	*
path 2a	Galnt2	intron	up	hypo	opening	chr8	119935411	119935895	485	*
path 2a	Galnt2	intron	up	hypo	opening	chr8	119955352	119955889	538	*
path 2a	Galnt2	intron	up	hypo	opening	chr8	121595741	121596600	860	*
path 2a	Gfm2	intron	up	hypo	opening	chr13	97163251	97163266	16	*
path 2a	Gja5	intron	down	hypo	opening	chr3	96919686	96920506	821	*
path 2a	Gja5	intron	down	hypo	opening	chr3	96920736	96921003	268	*
path 2a	Gja8	5' UTR	up	hypo	opening	chr3	96919686	96920506	821	*
path 2a	Gja8	exon	up	hypo	opening	chr3	96919686	96920506	821	*
path 2a	Gja8	intron	up	hypo	opening	chr3	96919686	96920506	821	*
path 2a	Gja8	intron	up	hypo	opening	chr3	96920736	96921003	268	*
path 2a	Gls	intron	up	hypo	opening	chr1	52166673	52166963	291	*
path 2a	Gm16364	intron	none	hypo	opening	chr10	39564534	39564650	117	*
path 2a	Golgb1	exon	down	hypo	opening	chr16	36914535	36914536	2	*
path 2a	Gpr160	intron	up	hypo	opening	chr3	30857806	30857807	2	*
path 2a	Grb2	intron	up	hypo	opening	chr11	115697307	115697503	197	*
path 2a	Grip1	intron	down	hyper	closing	chr10	119469222	119469454	233	*
path 2a	Gtf2i	1-5kb upstream	up	hypo	opening	chr5	134241543	134242245	703	*
path 2a	Gtf2i	promoter	up	hypo	opening	chr5	134241543	134242245	703	*
path 2a	Gtf2i	exon	up	hypo	opening	chr5	134241543	134242245	703	*
path 2a	Gtf2i	intron	up	hypo	opening	chr5	134241543	134242245	703	*
path 2a	Hbs1l	intron	up	hypo	opening	chr10	21304038	21304461	424	*
path 2a	Hdgfl2	1-5kb upstream	none	hypo	opening	chr17	56093183	56093184	2	*
path 2a	Hdgfl2	1-5kb upstream	none	hypo	opening	chr17	56093556	56093778	223	*
path 2a	Hdgfl2	promoter	none	hypo	opening	chr17	56093183	56093184	2	*
path 2a	Hdgfl2	promoter	none	hypo	opening	chr17	56093556	56093778	223	*
path 2a	Hdgfl2	exon	none	hypo	opening	chr17	56093556	56093778	223	*
path 2a	Hdgfl2	intron	none	hypo	opening	chr17	56093183	56093184	2	*
path 2a	Hdgfl2	intron	none	hypo	opening	chr17	56093556	56093778	223	*
path 2a	Hectd4	1-5kb upstream	none	hypo	opening	chr5	121314355	121314504	150	*
path 2a	Hectd4	intron	none	hypo	opening	chr5	121314355	121314504	150	*
path 2a	Herc4	intron	up	hypo	opening	chr10	63247580	63247581	2	*
path 2a	Igflr1	exon	up	hypo	opening	chr7	30566752	30566897	146	*
path 2a	Igflr1	3' UTR	up	hypo	opening	chr7	30566752	30566897	146	*
path 2a	Ipo8	1-5kb upstream	up	hypo	opening	chr6	148817641	148819189	1549	*
path 2a	Ipo8	promoter	up	hypo	opening	chr6	148817641	148819189	1549	*
path 2a	Ipo8	exon	up	hypo	opening	chr6	148817641	148819189	1549	*
path 2a	Ipo8	intron	up	hypo	opening	chr6	148817641	148819189	1549	*
path 2a	Ipo8	3' UTR	up	hypo	opening	chr6	148817641	148819189	1549	*
path 2a	Itpk1	intron	up	hypo	opening	chr12	102604820	102605230	411	*
path 2a	Itsn1	exon	up	hypo	opening	chr16	91862766	91864070	1305	*
path 2a	Itsn1	intron	up	hypo	opening	chr16	91862766	91864070	1305	*
path 2a	Itsn1	3' UTR	up	hypo	opening	chr16	91862766	91864070	1305	*
path 2a	Kcnj6	intron	up	hypo	opening	chr16	94750804	94750910	107	*
path 2a	Kdm4b	intron	down	hypo	opening	chr17	56379186	56379980	795	*
path 2a	Kdm4b	intron	down	hypo	opening	chr17	56380334	56380747	414	*
path 2a	Kifap3	intron	up	hypo	opening	chr1	163915308	163915426	119	*
path 2a	Kmt2a	intron	down	hypo	opening	chr9	44862111	44863079	969	*
path 2a	Lars	1-5kb upstream	up	hypo	opening	chr18	42231357	42231384	28	*
path 2a	Lars	promoter	up	hypo	opening	chr18	42231357	42231384	28	*
path 2a	Lars	intron	up	hypo	opening	chr18	42231357	42231384	28	*
path 2a	Lpin1	intron	up	hypo	opening	chr12	16581368	16581465	98	*
path 2a	Lrch3	exon	down	hypo	opening	chr16	32998358	32998811	454	*
path 2a	Lrch3	intron	down	hypo	opening	chr16	32998358	32998811	454	*
path 2a	Madd	promoter	down	hypo	opening	chr2	91152331	91152533	203	*
path 2a	Madd	exon	down	hypo	opening	chr2	91152331	91152533	203	*
path 2a	Madd	intron	down	hypo	opening	chr2	91152331	91152533	203	*
path 2a	Map1lc3b	5' UTR	up	hypo	opening	chr8	121595741	121596600	860	*
path 2a	Map1lc3b	exon	up	hypo	opening	chr8	121595741	121596600	860	*
path 2a	Map1lc3b	intron	up	hypo	opening	chr8	121595741	121596600	860	*
path 2a	Mapkap1	exon	up	hypo	opening	chr2	34563079	34563218	140	*
path 2a	Mapkap1	intron	up	hypo	opening	chr2	34563079	34563218	140	*
path 2a	Mboat1	intron	up	hypo	opening	chr13	30138704	30138705	2	*
path 2a	Mcm3ap	1-5kb upstream	up	hypo	opening	chr10	76501137	76501409	273	*
path 2a	Mcm3ap	exon	up	hypo	opening	chr10	76501137	76501409	273	*
path 2a	Mcm3ap	intron	up	hypo	opening	chr10	76501137	76501409	273	*
path 2a	Med8	exon	up	hypo	opening	chr4	118415458	118415575	118	*
path 2a	Med8	3' UTR	up	hypo	opening	chr4	118415458	118415575	118	*
path 2a	Mfsd14a	exon	up	hypo	opening	chr3	116641751	116642047	297	*
path 2a	Mfsd14a	intron	up	hypo	opening	chr3	116641751	116642047	297	*
path 2a	Mfsd14a	intron	up	hypo	opening	chr3	116642580	116642581	2	*
path 2a	Mfsd14a	intron	up	hypo	opening	chr3	116643289	116643461	173	*
path 2a	Mideas	exon	none	hypo	opening	chr12	84150034	84150259	226	*
path 2a	Mideas	3' UTR	none	hypo	opening	chr12	84150034	84150259	226	*
path 2a	Mir7652	1-5kb upstream	none	hypo	opening	chr11	55499398	55499623	226	*
path 2a	Mkrn2	intron	up	hypo	opening	chr6	115607232	115607809	578	*
path 2a	Mms22l	intron	down	hypo	opening	chr4	24601703	24601841	139	*
path 2a	Myo10	intron	down	hypo	opening	chr15	25788060	25788201	142	*
path 2a	Nbeal1	promoter	down	hypo	opening	chr1	60235247	60235353	107	*
path 2a	Nbeal1	exon	down	hypo	opening	chr1	60235247	60235353	107	*
path 2a	Ncor2	intron	down	hypo	opening	chr5	125076557	125076855	299	*
path 2a	Nol10	intron	down	hyper	closing	chr12	17376612	17376911	300	*
path 2a	Ntm	intron	down	hypo	opening	chr9	29658043	29658257	215	*
path 2a	Nudt3	1-5kb upstream	up	hypo	opening	chr17	27586832	27586894	63	*
path 2a	Nudt3	intron	up	hypo	opening	chr17	27586832	27586894	63	*
path 2a	Nudt5	intron	down	hyper	closing	chr2	5860444	5860828	385	*
path 2a	Nufip2	intron	up	hypo	opening	chr11	77717473	77717474	2	*
path 2a	Nufip2	intron	up	hypo	opening	chr11	77719151	77719387	237	*
path 2a	Nufip2	intron	up	hypo	opening	chr11	77719870	77719871	2	*
path 2a	Nufip2	intron	up	hypo	opening	chr11	77720890	77720962	73	*
path 2a	Nufip2	intron	up	hypo	opening	chr11	77721272	77721273	2	*
path 2a	Nufip2	intron	up	hypo	opening	chr11	77721760	77721900	141	*
path 2a	Nufip2	intron	up	hypo	opening	chr11	77722607	77722985	379	*
path 2a	Nup155	1-5kb upstream	down	hypo	opening	chr15	8128522	8128638	117	*
path 2a	Nup155	exon	down	hypo	opening	chr15	8128522	8128638	117	*
path 2a	Nup155	intron	down	hypo	opening	chr15	8128522	8128638	117	*
path 2a	Nup37	intron	down	hypo	opening	chr10	88167447	88167754	308	*
path 2a	Pak2	intron	up	hypo	opening	chr16	32064044	32064097	54	*
path 2a	Parl	intron	up	hypo	opening	chr16	20293933	20294275	343	*
path 2a	Patj	exon	up	hypo	opening	chr4	98410537	98411087	551	*
path 2a	Patj	intron	up	hypo	opening	chr4	98410537	98411087	551	*
path 2a	Pcnx	intron	down	hypo	opening	chr12	81920836	81920837	2	*
path 2a	Pdia6	1-5kb upstream	up	hypo	opening	chr12	17269423	17269424	2	*
path 2a	Pdia6	intron	up	hypo	opening	chr12	17269423	17269424	2	*
path 2a	Pdlim7	exon	up	hypo	opening	chr13	55505884	55506781	898	*
path 2a	Pdlim7	intron	up	hypo	opening	chr13	55504913	55505554	642	*
path 2a	Pdlim7	intron	up	hypo	opening	chr13	55505884	55506781	898	*
path 2a	Pdlim7	3' UTR	up	hypo	opening	chr13	55505884	55506781	898	*
path 2a	Pdrg1	exon	up	hypo	opening	chr2	153009001	153009382	382	*
path 2a	Pdrg1	exon	up	hypo	opening	chr2	153009692	153010131	440	*
path 2a	Pdrg1	intron	up	hypo	opening	chr2	153009692	153010131	440	*
path 2a	Pdrg1	intron	up	hypo	opening	chr2	153010600	153010663	64	*
path 2a	Pdrg1	3' UTR	up	hypo	opening	chr2	153009001	153009382	382	*
path 2a	Pdrg1	3' UTR	up	hypo	opening	chr2	153009692	153010131	440	*
path 2a	Pgbd5	intron	none	hypo	opening	chr8	124387234	124387736	503	*
path 2a	Pip5k1b	intron	up	hypo	opening	chr19	24361511	24361777	267	*
path 2a	Pitrm1	promoter	up	hypo	opening	chr13	6566947	6567561	615	*
path 2a	Pitrm1	exon	up	hypo	opening	chr13	6566947	6567561	615	*
path 2a	Pitrm1	intron	up	hypo	opening	chr13	6566947	6567561	615	*
path 2a	Pitrm1	intron	up	hypo	opening	chr13	6567812	6567914	103	*
path 2a	Pnma1	1-5kb upstream	up	hypo	opening	chr12	84150034	84150259	226	*
path 2a	Pon1	exon	none	hypo	opening	chr6	5168312	5168435	124	*
path 2a	Pon1	3' UTR	none	hypo	opening	chr6	5168312	5168435	124	*
path 2a	Ppip5k2	intron	up	hypo	opening	chr1	97760644	97760773	130	*
path 2a	Ppp1r13b	1-5kb upstream	up	hypo	opening	chr12	111848476	111848855	380	*
path 2a	Ppp1r13b	intron	up	hypo	opening	chr12	111848476	111848855	380	*
path 2a	Ppp1r37	1-5kb upstream	up	hypo	opening	chr7	19536380	19536793	414	*
path 2a	Ppp1r37	intron	up	hypo	opening	chr7	19536380	19536793	414	*
path 2a	Ppp2r5c	intron	down	hypo	opening	chr12	110562499	110562540	42	*
path 2a	Ppp2r5c	intron	down	hypo	opening	chr12	110564965	110565281	317	*
path 2a	Pprc1	1-5kb upstream	down	hypo	opening	chr19	46068096	46068356	261	*
path 2a	Pprc1	intron	down	hypo	opening	chr19	46068096	46068356	261	*
path 2a	Prox1	exon	up	hypo	opening	chr1	190121174	190121593	420	*
path 2a	Prox1	exon	up	hypo	opening	chr1	190121932	190122419	488	*
path 2a	Prox1	3' UTR	up	hypo	opening	chr1	190121174	190121593	420	*
path 2a	Prox1	3' UTR	up	hypo	opening	chr1	190121932	190122419	488	*
path 2a	Psenen	1-5kb upstream	up	hypo	opening	chr7	30566752	30566897	146	*
path 2a	Ptch1	exon	up	hypo	opening	chr13	63534124	63534425	302	*
path 2a	Ptch1	intron	up	hypo	opening	chr13	63534124	63534425	302	*
path 2a	Ptch1	3' UTR	up	hypo	opening	chr13	63534124	63534425	302	*
path 2a	Ptger4	intron	none	hypo	opening	chr15	5221896	5222328	433	*
path 2a	Ptpru	intron	up	hypo	opening	chr4	131788782	131789439	658	*
path 2a	Rab36	exon	up	hypo	opening	chr10	75041782	75042271	490	*
path 2a	Rab36	intron	up	hypo	opening	chr10	75041430	75041465	36	*
path 2a	Rab36	intron	up	hypo	opening	chr10	75041782	75042271	490	*
path 2a	Rab42	1-5kb upstream	up	hypo	opening	chr4	132305294	132305312	19	*
path 2a	Rab42	1-5kb upstream	up	hypo	opening	chr4	132305803	132306162	360	*
path 2a	Rac1	exon	up	hypo	opening	chr5	143517087	143517594	508	*
path 2a	Rac1	intron	up	hypo	opening	chr5	143516474	143516647	174	*
path 2a	Rac1	intron	up	hypo	opening	chr5	143517087	143517594	508	*
path 2a	Rassf3	1-5kb upstream	up	hypo	opening	chr10	121463612	121463816	205	*
path 2a	Rassf3	intron	up	hypo	opening	chr10	121463612	121463816	205	*
path 2a	Rbm24	1-5kb upstream	up	hypo	opening	chr13	46420539	46420788	250	*
path 2a	Rbm24	promoter	up	hypo	opening	chr13	46420539	46420788	250	*
path 2a	Rbm24	exon	up	hypo	opening	chr13	46420539	46420788	250	*
path 2a	Rbm24	intron	up	hypo	opening	chr13	46420539	46420788	250	*
path 2a	Rcan2	intron	up	hypo	opening	chr17	43974473	43974749	277	*
path 2a	Rnf145	intron	down	hypo	opening	chr11	44530491	44530492	2	*
path 2a	Rps10	intron	up	hypo	opening	chr17	27586832	27586894	63	*
path 2a	Rufy2	exon	up	hypo	opening	chr10	62995100	62995493	394	*
path 2a	Rufy2	intron	up	hypo	opening	chr10	62995100	62995493	394	*
path 2a	Ruvbl1	intron	up	hypo	opening	chr6	88476887	88477027	141	*
path 2a	Samd5	intron	up	hypo	opening	chr10	9673681	9673725	45	*
path 2a	Sart3	1-5kb upstream	down	hypo	opening	chr5	113762721	113763157	437	*
path 2a	Sart3	exon	down	hypo	opening	chr5	113762721	113763157	437	*
path 2a	Sart3	intron	down	hypo	opening	chr5	113762721	113763157	437	*
path 2a	Sema5a	intron	down	hypo	opening	chr15	32546780	32547514	735	*
path 2a	Sf3b3	exon	down	hypo	opening	chr8	110824074	110824383	310	*
path 2a	Sf3b3	intron	down	hypo	opening	chr8	110824074	110824383	310	*
path 2a	Sfrp4	1-5kb upstream	none	hypo	opening	chr13	19620573	19620597	25	*
path 2a	Slc1a4	exon	up	hypo	opening	chr11	20318712	20319367	656	*
path 2a	Slc1a4	intron	up	hypo	opening	chr11	20318712	20319367	656	*
path 2a	Slc20a2	intron	up	hypo	opening	chr8	22508630	22508803	174	*
path 2a	Slc20a2	intron	up	hypo	opening	chr8	22509191	22509226	36	*
path 2a	Slc24a4	intron	up	hypo	opening	chr12	102215140	102215141	2	*
path 2a	Slc25a51	1-5kb upstream	up	hypo	opening	chr4	45406501	45406606	106	*
path 2a	Slc25a51	intron	up	hypo	opening	chr4	45406501	45406606	106	*
path 2a	Slc30a5	intron	down	hypo	opening	chr13	100826118	100826199	82	*
path 2a	Smarcd1	1-5kb upstream	down	hypo	opening	chr15	99704201	99704439	239	*
path 2a	Smarcd1	1-5kb upstream	down	hypo	opening	chr15	99704758	99705215	458	*
path 2a	Smarcd1	exon	down	hypo	opening	chr15	99704201	99704439	239	*
path 2a	Smarcd1	intron	down	hypo	opening	chr15	99704201	99704439	239	*
path 2a	Smarcd1	intron	down	hypo	opening	chr15	99704758	99705215	458	*
path 2a	Snhg12	1-5kb upstream	up	hypo	opening	chr4	132305294	132305312	19	*
path 2a	Snhg12	1-5kb upstream	up	hypo	opening	chr4	132305803	132306162	360	*
path 2a	Snora16a	1-5kb upstream	up	hypo	opening	chr4	132305294	132305312	19	*
path 2a	Snora16a	1-5kb upstream	up	hypo	opening	chr4	132305803	132306162	360	*
path 2a	Snora44	1-5kb upstream	up	hypo	opening	chr4	132305294	132305312	19	*
path 2a	Snora44	1-5kb upstream	up	hypo	opening	chr4	132305803	132306162	360	*
path 2a	Snora61	1-5kb upstream	none	hypo	opening	chr4	132305294	132305312	19	*
path 2a	Snora61	1-5kb upstream	none	hypo	opening	chr4	132305803	132306162	360	*
path 2a	Snord99	1-5kb upstream	up	hypo	opening	chr4	132305803	132306162	360	*
path 2a	Stk10	intron	down	hyper	closing	chr11	32551746	32551897	152	*
path 2a	Stk39	intron	up	hypo	opening	chr2	68469561	68469919	359	*
path 2a	Szt2	1-5kb upstream	up	hypo	opening	chr4	118391425	118392335	911	*
path 2a	Szt2	exon	up	hypo	opening	chr4	118391425	118392335	911	*
path 2a	Szt2	intron	up	hypo	opening	chr4	118391425	118392335	911	*
path 2a	Tcf4	intron	down	hypo	opening	chr18	69537917	69538028	112	*
path 2a	Tcf4	intron	down	hypo	opening	chr18	69538404	69538481	78	*
path 2a	Tenm3	intron	down	hyper	closing	chr8	48278352	48278370	19	*
path 2a	Thop1	1-5kb upstream	up	hypo	opening	chr10	81075661	81075930	270	*
path 2a	Thop1	1-5kb upstream	up	hypo	opening	chr10	81076237	81076238	2	*
path 2a	Thop1	intron	up	hypo	opening	chr10	81075661	81075930	270	*
path 2a	Thop1	intron	up	hypo	opening	chr10	81076237	81076238	2	*
path 2a	Tigar	intron	up	hypo	opening	chr6	127100655	127101112	458	*
path 2a	Timeless	1-5kb upstream	up	hypo	opening	chr10	128234093	128234168	76	*
path 2a	Timeless	intron	up	hypo	opening	chr10	128234093	128234168	76	*
path 2a	Tjp1	intron	up	hypo	opening	chr7	65365591	65365747	157	*
path 2a	Tmbim6	promoter	up	hypo	opening	chr15	99406482	99407587	1106	*
path 2a	Tmbim6	exon	up	hypo	opening	chr15	99406482	99407587	1106	*
path 2a	Tmbim6	intron	up	hypo	opening	chr15	99406482	99407587	1106	*
path 2a	Tmcc3	intron	up	hypo	opening	chr10	94552222	94552352	131	*
path 2a	Tmem106b	intron	up	hypo	opening	chr6	13080015	13080033	19	*
path 2a	Tmem135	intron	up	hypo	opening	chr7	89396301	89396734	434	*
path 2a	Tmem170b	1-5kb upstream	up	hypo	opening	chr13	41604265	41604266	2	*
path 2a	Tnr	intron	down	hyper	closing	chr1	159686641	159686780	140	*
path 2a	Tnrc6b	1-5kb upstream	up	hypo	opening	chr15	80877919	80878205	287	*
path 2a	Tnrc6b	intron	up	hypo	opening	chr15	80877919	80878205	287	*
path 2a	Top1	1-5kb upstream	down	hypo	opening	chr2	160700426	160700587	162	*
path 2a	Top1	intron	down	hypo	opening	chr2	160700426	160700587	162	*
path 2a	Trpm1	exon	down	hyper	closing	chr7	64226957	64227135	179	*
path 2a	Trpm1	intron	down	hyper	closing	chr7	64226957	64227135	179	*
path 2a	Tsc2	1-5kb upstream	up	hypo	opening	chr17	24614354	24614987	634	*
path 2a	Tsc2	promoter	up	hypo	opening	chr17	24614354	24614987	634	*
path 2a	Tsc2	exon	up	hypo	opening	chr17	24614354	24614987	634	*
path 2a	Tsc2	intron	up	hypo	opening	chr17	24614354	24614987	634	*
path 2a	Ttc17	intron	down	hypo	opening	chr2	94308635	94308939	305	*
path 2a	Ttc17	intron	down	hypo	opening	chr2	94309894	94309922	29	*
path 2a	Ttc23	intron	down	hypo	opening	chr7	67708010	67708601	592	*
path 2a	Ttc28	intron	down	hypo	opening	chr5	110936335	110936336	2	*
path 2a	Ttc28	intron	down	hypo	opening	chr5	110936732	110936845	114	*
path 2a	Twf1	promoter	down	hypo	opening	chr15	94582077	94582119	43	*
path 2a	Twf1	intron	down	hypo	opening	chr15	94582077	94582119	43	*
path 2a	U2af1l4	intron	up	hypo	opening	chr7	30566752	30566897	146	*
path 2a	Ubac2	intron	up	hypo	opening	chr14	121924529	121924635	107	*
path 2a	Ubac2	intron	up	hypo	opening	chr14	121925042	121925404	363	*
path 2a	Ubr5	exon	down	hypo	opening	chr15	37997591	37997839	249	*
path 2a	Ubr5	intron	down	hypo	opening	chr15	37997591	37997839	249	*
path 2a	Uros	1-5kb upstream	up	hypo	opening	chr7	133714981	133715315	335	*
path 2a	Uso1	exon	up	hypo	opening	chr5	92182514	92182921	408	*
path 2a	Uso1	intron	up	hypo	opening	chr5	92182514	92182921	408	*
path 2a	Usp10	promoter	up	hypo	opening	chr8	119955352	119955889	538	*
path 2a	Usp10	intron	up	hypo	opening	chr8	119935411	119935895	485	*
path 2a	Usp10	intron	up	hypo	opening	chr8	119955352	119955889	538	*
path 2a	Usp48	1-5kb upstream	down	hypo	opening	chr4	137622864	137622865	2	*
path 2a	Usp48	1-5kb upstream	down	hypo	opening	chr4	137623295	137623650	356	*
path 2a	Usp48	promoter	down	hypo	opening	chr4	137622864	137622865	2	*
path 2a	Usp48	promoter	down	hypo	opening	chr4	137623295	137623650	356	*
path 2a	Usp48	exon	down	hypo	opening	chr4	137623295	137623650	356	*
path 2a	Usp48	intron	down	hypo	opening	chr4	137622864	137622865	2	*
path 2a	Usp48	intron	down	hypo	opening	chr4	137623295	137623650	356	*
path 2a	Vcp	exon	up	hypo	opening	chr4	42982518	42982613	96	*
path 2a	Vcp	intron	up	hypo	opening	chr4	42982518	42982613	96	*
path 2a	Vill	intron	up	hypo	opening	chr9	119054833	119055166	334	*
path 2a	Vps41	intron	up	hypo	opening	chr13	18855983	18856372	390	*
path 2a	Vstm4	intron	up	hypo	opening	chr14	32903171	32903738	568	*
path 2a	Wac	exon	up	hypo	opening	chr18	7871739	7871757	19	*
path 2a	Wac	intron	up	hypo	opening	chr18	7871739	7871757	19	*
path 2a	Wdr37	intron	up	hypo	opening	chr13	8823243	8823335	93	*
path 2a	Wdr41	1-5kb upstream	up	hypo	opening	chr13	95012133	95013207	1075	*
path 2a	Wdr41	exon	up	hypo	opening	chr13	95012133	95013207	1075	*
path 2a	Wdr41	intron	up	hypo	opening	chr13	95012133	95013207	1075	*
path 2a	Wdr41	3' UTR	up	hypo	opening	chr13	95012133	95013207	1075	*
path 2a	Wipi2	intron	up	hypo	opening	chr5	142650848	142651390	543	*
path 2a	Xpa	intron	up	hypo	opening	chr4	46176920	46177217	298	*
path 2a	Xpa	intron	up	hypo	opening	chr4	46177554	46177716	163	*
path 2a	Zbtb34	exon	up	hypo	opening	chr2	33412056	33412802	747	*
path 2a	Zbtb34	intron	up	hypo	opening	chr2	33412056	33412802	747	*
path 2a	Zc3h3	1-5kb upstream	up	hypo	opening	chr15	75815819	75816535	717	*
path 2a	Zc3h3	intron	up	hypo	opening	chr15	75815819	75816535	717	*
path 2a	Zdhhc4	exon	up	hypo	opening	chr5	143316609	143316781	173	*
path 2a	Zdhhc4	3' UTR	up	hypo	opening	chr5	143316609	143316781	173	*
path 2a	Zfp524	intron	up	hypo	opening	chr7	5021595	5021894	300	*
path 2a	Zfp865	exon	up	hypo	opening	chr7	5021595	5021894	300	*
path 2a	Zfp865	intron	up	hypo	opening	chr7	5021595	5021894	300	*
path 2b		intergenic	none	hypo	opening	chr2	171942823	171943034	212	*
path 2b		intergenic	none	hypo	closing	chr3	149075541	149075680	140	*
path 2b		intergenic	none	hypo	closing	chr4	118190928	118191001	74	*
path 2b		intergenic	none	hypo	closing	chr4	118191598	118191642	45	*
path 2b		intergenic	none	hypo	closing	chr4	156134142	156134417	276	*
path 2b		intergenic	none	hypo	opening	chr5	122093115	122093332	218	*
path 2b		intergenic	none	hypo	opening	chr6	88116448	88116890	443	*
path 2b		intergenic	none	hypo	opening	chr6	114101446	114101752	307	*
path 2b		intergenic	none	hypo	closing	chr8	12330833	12331561	729	*
path 2b		intergenic	none	hypo	closing	chr8	12331966	12332253	288	*
path 2b		intergenic	none	hypo	closing	chr8	23449544	23449817	274	*
path 2b		intergenic	none	hypo	closing	chr8	126498640	126498681	42	*
path 2b		intergenic	none	hypo	closing	chr8	126667814	126668534	721	*
path 2b		intergenic	none	hypo	closing	chr10	42092562	42092577	16	*
path 2b		intergenic	none	hypo	opening	chr10	60172997	60173203	207	*
path 2b		intergenic	none	hypo	closing	chr10	75548633	75548860	228	*
path 2b		intergenic	none	hypo	opening	chr10	89351404	89351485	82	*
path 2b		intergenic	none	hypo	closing	chr11	97298244	97298368	125	*
path 2b		intergenic	none	hypo	closing	chr11	98034064	98034250	187	*
path 2b		intergenic	none	hypo	closing	chr11	116103787	116103815	29	*
path 2b		intergenic	none	hypo	opening	chr13	55168944	55169358	415	*
path 2b		intergenic	none	hypo	closing	chr15	36732914	36733275	362	*
path 2b		intergenic	none	hypo	closing	chr15	38697067	38698021	955	*
path 2b		intergenic	none	hypo	closing	chr15	81796283	81796678	396	*
path 2b		intergenic	none	hypo	opening	chr16	30158523	30158545	23	*
path 2b		intergenic	none	hypo	closing	chr16	84943637	84943688	52	*
path 2b		intergenic	none	hypo	closing	chr18	73122197	73122811	615	*
path 2b	0610009E02Rik	intron	none	hypo	closing	chr2	26446763	26446996	234	*
path 2b	2210016L21Rik	exon	up	hypo	closing	chr5	114948910	114949199	290	*
path 2b	2210016L21Rik	exon	up	hypo	opening	chr5	114949299	114949914	616	*
path 2b	2210016L21Rik	3' UTR	up	hypo	closing	chr5	114948910	114949199	290	*
path 2b	2210016L21Rik	3' UTR	up	hypo	opening	chr5	114949299	114949914	616	*
path 2b	2310022B05Rik	intron	up	hypo	closing	chr8	124661504	124661505	2	*
path 2b	4930429F24Rik	1-5kb upstream	none	hypo	closing	chr9	79792153	79792218	66	*
path 2b	4932413F04Rik	exon	none	hypo	closing	chr9	103558825	103559126	302	*
path 2b	A330023F24Rik	intron	up	hypo	opening	chr1	194977965	194977966	2	*
path 2b	A830082K12Rik	1-5kb upstream	down	hyper	closing	chr13	78195885	78195892	8	*
path 2b	AI662270	intron	none	hypo	closing	chr11	83255161	83255162	2	*
path 2b	AI662270	intron	none	hypo	closing	chr11	83255530	83255577	48	*
path 2b	Abcc4	intron	down	hypo	opening	chr14	118690484	118690644	161	*
path 2b	Abcc8	intron	up	hypo	opening	chr7	46112566	46112740	175	*
path 2b	Acot7	intron	down	hypo	closing	chr4	152212671	152212823	153	*
path 2b	Acox3	exon	up	hypo	closing	chr5	35611969	35612438	470	*
path 2b	Acox3	intron	up	hypo	closing	chr5	35611969	35612438	470	*
path 2b	Acox3	3' UTR	up	hypo	closing	chr5	35611969	35612438	470	*
path 2b	Adamts18	intron	up	hypo	closing	chr8	113721466	113721716	251	*
path 2b	Adamts18	intron	up	hypo	closing	chr8	113791674	113791708	35	*
path 2b	Adcy1	intron	up	hypo	closing	chr11	7135095	7135560	466	*
path 2b	Afmid	1-5kb upstream	down	hypo	opening	chr11	117824127	117824301	175	*
path 2b	Afmid	intron	down	hypo	opening	chr11	117824127	117824301	175	*
path 2b	Ahi1	promoter	down	hypo	closing	chr10	20951955	20951973	19	*
path 2b	Aig1	promoter	up	hypo	closing	chr10	13869601	13869602	2	*
path 2b	Anapc5	1-5kb upstream	up	hypo	closing	chr5	122798394	122799101	708	*
path 2b	Anapc5	1-5kb upstream	up	hypo	opening	chr5	122799120	122799474	355	*
path 2b	Anapc5	exon	up	hypo	opening	chr5	122799120	122799474	355	*
path 2b	Anapc5	intron	up	hypo	closing	chr5	122798394	122799101	708	*
path 2b	Anapc5	intron	up	hypo	opening	chr5	122799120	122799474	355	*
path 2b	Anapc5	3' UTR	up	hypo	opening	chr5	122799120	122799474	355	*
path 2b	Ank2	intron	up	hypo	closing	chr3	127363132	127363183	52	*
path 2b	Ankrd10	5' UTR	down	hypo	closing	chr8	11632699	11633643	945	*
path 2b	Ankrd10	exon	down	hypo	closing	chr8	11632699	11633643	945	*
path 2b	Ankrd10	intron	down	hypo	closing	chr8	11632699	11633643	945	*
path 2b	Ankrd17	intron	up	hypo	closing	chr5	90364181	90364182	2	*
path 2b	Anks1	promoter	down	hypo	opening	chr17	28041863	28041979	117	*
path 2b	Anks1	5' UTR	down	hypo	opening	chr17	28041863	28041979	117	*
path 2b	Anks1	exon	down	hypo	opening	chr17	28041863	28041979	117	*
path 2b	Anks1	intron	down	hypo	opening	chr17	28041863	28041979	117	*
path 2b	Anp32a	intron	down	hypo	closing	chr9	62346159	62346160	2	*
path 2b	Ap3b1	exon	up	hypo	closing	chr13	94544262	94544263	2	*
path 2b	Ap3b1	intron	up	hypo	closing	chr13	94543748	94543777	30	*
path 2b	Ap3b1	intron	up	hypo	closing	chr13	94544262	94544263	2	*
path 2b	Apip	intron	up	hypo	opening	chr2	103085775	103085987	213	*
path 2b	App	intron	up	hypo	closing	chr16	85086172	85086777	606	*
path 2b	App	intron	up	hypo	closing	chr16	85087599	85087753	155	*
path 2b	Arfgef2	exon	down	hypo	opening	chr2	166885767	166886011	245	*
path 2b	Arfgef2	intron	down	hypo	opening	chr2	166885767	166886011	245	*
path 2b	Arfip2	1-5kb upstream	up	hypo	closing	chr7	105639463	105639464	2	*
path 2b	Arfip2	promoter	up	hypo	closing	chr7	105639463	105639464	2	*
path 2b	Arfip2	5' UTR	up	hypo	closing	chr7	105639463	105639464	2	*
path 2b	Arfip2	exon	up	hypo	closing	chr7	105639463	105639464	2	*
path 2b	Arfip2	intron	up	hypo	closing	chr7	105639463	105639464	2	*
path 2b	Arhgap24	1-5kb upstream	down	hypo	closing	chr5	102841983	102841984	2	*
path 2b	Arhgap24	intron	down	hypo	closing	chr5	102841983	102841984	2	*
path 2b	Arhgap44	intron	down	hypo	opening	chr11	65012172	65012311	140	*
path 2b	Arhgef10l	1-5kb upstream	up	hypo	opening	chr4	140581651	140582176	526	*
path 2b	Arhgef10l	promoter	up	hypo	opening	chr4	140581651	140582176	526	*
path 2b	Arhgef10l	5' UTR	up	hypo	opening	chr4	140581651	140582176	526	*
path 2b	Arhgef10l	exon	up	hypo	opening	chr4	140581651	140582176	526	*
path 2b	Arhgef10l	intron	up	hypo	opening	chr4	140581651	140582176	526	*
path 2b	Arhgef12	1-5kb upstream	down	hypo	closing	chr9	43106854	43107085	232	*
path 2b	Arhgef12	promoter	down	hypo	closing	chr9	43106854	43107085	232	*
path 2b	Arhgef12	intron	down	hypo	closing	chr9	43106854	43107085	232	*
path 2b	Arhgef7	exon	down	hypo	closing	chr8	11819677	11821165	1489	*
path 2b	Arhgef7	intron	down	hypo	closing	chr8	11819677	11821165	1489	*
path 2b	Arid1b	intron	up	hypo	closing	chr17	5043862	5043915	54	*
path 2b	Arid1b	intron	up	hypo	closing	chr17	5044247	5044535	289	*
path 2b	Arid1b	intron	up	hypo	closing	chr17	5182812	5183038	227	*
path 2b	Atp8a1	intron	down	hypo	closing	chr5	67796764	67797124	361	*
path 2b	Atxn10	intron	up	hypo	closing	chr15	85461527	85462237	711	*
path 2b	B230319C09Rik	1-5kb upstream	none	hypo	closing	chr6	83438694	83439363	670	*
path 2b	B230319C09Rik	1-5kb upstream	none	hypo	closing	chr6	83439891	83440028	138	*
path 2b	Bahcc1	intron	up	hypo	opening	chr11	120259467	120259733	267	*
path 2b	Banp	intron	down	hypo	opening	chr8	122001832	122002281	450	*
path 2b	Baz2b	1-5kb upstream	down	hypo	closing	chr2	59917340	59917579	240	*
path 2b	Baz2b	exon	down	hypo	closing	chr2	59917340	59917579	240	*
path 2b	Baz2b	intron	down	hypo	closing	chr2	59917340	59917579	240	*
path 2b	Bcar1	intron	up	hypo	closing	chr8	111726220	111726892	673	*
path 2b	Bcl7a	exon	up	hypo	closing	chr5	123359665	123360073	409	*
path 2b	Bcl7a	intron	up	hypo	closing	chr5	123359665	123360073	409	*
path 2b	Bcl7a	3' UTR	up	hypo	closing	chr5	123359665	123360073	409	*
path 2b	Bfsp2	intron	up	hypo	closing	chr9	103465562	103465563	2	*
path 2b	Bnip3l	1-5kb upstream	up	hypo	closing	chr14	66993409	66993843	435	*
path 2b	Bnip3l	exon	up	hypo	closing	chr14	66993409	66993843	435	*
path 2b	Bnip3l	intron	up	hypo	closing	chr14	66993409	66993843	435	*
path 2b	Brd8	intron	up	hypo	closing	chr18	34623566	34623665	100	*
path 2b	Cadm1	intron	up	hypo	closing	chr9	47829559	47829560	2	*
path 2b	Calm3	1-5kb upstream	up	hypo	closing	chr7	16925013	16925014	2	*
path 2b	Calm3	promoter	up	hypo	closing	chr7	16925013	16925014	2	*
path 2b	Casp9	exon	down	hypo	opening	chr4	141796222	141796882	661	*
path 2b	Casp9	exon	down	hypo	closing	chr4	141797180	141797673	494	*
path 2b	Casp9	intron	down	hypo	opening	chr4	141796222	141796882	661	*
path 2b	Casp9	intron	down	hypo	closing	chr4	141797180	141797673	494	*
path 2b	Ccdc186	1-5kb upstream	up	hypo	closing	chr19	56816533	56816534	2	*
path 2b	Ccdc186	intron	up	hypo	closing	chr19	56816533	56816534	2	*
path 2b	Ccz1	promoter	up	hypo	closing	chr5	143992304	143993508	1205	*
path 2b	Ccz1	exon	up	hypo	closing	chr5	143992304	143993508	1205	*
path 2b	Ccz1	intron	up	hypo	closing	chr5	143992304	143993508	1205	*
path 2b	Cdc42ep4	intron	up	hypo	opening	chr11	113732399	113732700	302	*
path 2b	Cdh4	intron	down	hypo	closing	chr2	179843586	179843932	347	*
path 2b	Cep128	intron	down	hypo	closing	chr12	91135133	91135157	25	*
path 2b	Cfap20	intron	down	hypo	closing	chr8	95433034	95433455	422	*
path 2b	Cfdp1	intron	down	hypo	closing	chr8	111773631	111773962	332	*
path 2b	Cfdp1	intron	down	hypo	closing	chr8	111774343	111774344	2	*
path 2b	Chd7	exon	down	hypo	opening	chr4	8752268	8752353	86	*
path 2b	Chmp2a	1-5kb upstream	up	hypo	closing	chr7	13039032	13039383	352	*
path 2b	Chst15	intron	down	hypo	closing	chr7	132246489	132246940	452	*
path 2b	Cmtm6	exon	up	hypo	opening	chr9	114747149	114747521	373	*
path 2b	Cmtm6	3' UTR	up	hypo	opening	chr9	114747149	114747521	373	*
path 2b	Col4a1	intron	up	hypo	closing	chr8	11249817	11249818	2	*
path 2b	Col4a1	intron	up	hypo	closing	chr8	11250180	11250502	323	*
path 2b	Col4a2	intron	up	hypo	opening	chr8	11352613	11352817	205	*
path 2b	Col4a2	intron	up	hypo	closing	chr8	11376642	11377025	384	*
path 2b	Cops5	1-5kb upstream	up	hypo	closing	chr1	10040574	10040710	137	*
path 2b	Coro2b	intron	up	hypo	closing	chr9	62438844	62438845	2	*
path 2b	Cotl1	intron	up	hypo	closing	chr8	119839156	119839166	11	*
path 2b	Cpz	intron	up	hypo	closing	chr5	35507260	35507847	588	*
path 2b	Cracd	intron	none	hypo	closing	chr5	76815843	76816375	533	*
path 2b	Crb2	exon	down	hypo	closing	chr2	37783338	37784131	794	*
path 2b	Crb2	intron	down	hypo	closing	chr2	37783338	37784131	794	*
path 2b	Crim1	1-5kb upstream	up	hypo	closing	chr17	78232785	78233166	382	*
path 2b	Crim1	intron	up	hypo	closing	chr17	78232785	78233166	382	*
path 2b	Crim1	intron	up	hypo	closing	chr17	78264144	78264196	53	*
path 2b	Crim1	intron	up	hypo	closing	chr17	78312434	78312549	116	*
path 2b	Crim1	intron	up	hypo	closing	chr17	78360072	78360364	293	*
path 2b	Cryba1	1-5kb upstream	up	hypo	closing	chr11	77722984	77722985	2	*
path 2b	Cryba1	1-5kb upstream	up	hypo	closing	chr11	77723495	77724681	1187	*
path 2b	Cryba1	exon	up	hypo	closing	chr11	77723495	77724681	1187	*
path 2b	Cryba1	intron	up	hypo	closing	chr11	77722984	77722985	2	*
path 2b	Cryba1	intron	up	hypo	closing	chr11	77723495	77724681	1187	*
path 2b	Crybb3	exon	up	hypo	closing	chr5	113077236	113077324	89	*
path 2b	Crybb3	intron	up	hypo	closing	chr5	113077236	113077324	89	*
path 2b	Crygd	exon	up	hypo	closing	chr1	65061959	65062231	273	*
path 2b	Crygd	intron	up	hypo	closing	chr1	65061959	65062231	273	*
path 2b	Csnk1g3	promoter	down	hypo	closing	chr18	53861290	53861374	85	*
path 2b	Cspp1	intron	down	hypo	closing	chr1	10040574	10040710	137	*
path 2b	Ctbp2	intron	down	hypo	closing	chr7	133088875	133089052	178	*
path 2b	Cux2	promoter	up	hypo	opening	chr5	122002928	122003061	134	*
path 2b	Cux2	intron	up	hypo	opening	chr5	122002928	122003061	134	*
path 2b	Cxxc5	1-5kb upstream	up	hypo	opening	chr18	35853281	35853550	270	*
path 2b	Cxxc5	intron	up	hypo	opening	chr18	35853281	35853550	270	*
path 2b	Daam1	intron	up	hypo	closing	chr12	71883554	71883745	192	*
path 2b	Dazap1	1-5kb upstream	up	hypo	closing	chr10	80280548	80280981	434	*
path 2b	Dazap1	exon	up	hypo	closing	chr10	80280548	80280981	434	*
path 2b	Dazap1	intron	up	hypo	closing	chr10	80280548	80280981	434	*
path 2b	Ddi2	exon	up	hypo	closing	chr4	141682936	141683631	696	*
path 2b	Ddi2	3' UTR	up	hypo	closing	chr4	141682936	141683631	696	*
path 2b	Ddx6	exon	up	hypo	closing	chr9	44637933	44638117	185	*
path 2b	Ddx6	3' UTR	up	hypo	closing	chr9	44637933	44638117	185	*
path 2b	Dip2b	1-5kb upstream	up	hypo	closing	chr15	100157015	100157790	776	*
path 2b	Dip2b	exon	up	hypo	closing	chr15	100157015	100157790	776	*
path 2b	Dip2b	intron	up	hypo	closing	chr15	100157015	100157790	776	*
path 2b	Dnhd1	1-5kb upstream	none	hypo	closing	chr7	105639463	105639464	2	*
path 2b	Dock5	intron	up	hypo	closing	chr14	67866590	67866591	2	*
path 2b	Drosha	intron	down	hypo	closing	chr15	12908433	12909386	954	*
path 2b	Dscam	intron	none	hypo	closing	chr16	96617833	96618056	224	*
path 2b	Dscaml1	intron	none	hypo	opening	chr9	45496205	45496358	154	*
path 2b	Dst	1-5kb upstream	down	hypo	closing	chr1	34253660	34253801	142	*
path 2b	Dst	intron	down	hypo	closing	chr1	34253660	34253801	142	*
path 2b	Dusp1	exon	down	hypo	closing	chr17	26505798	26505906	109	*
path 2b	Dusp1	exon	down	hypo	closing	chr17	26506238	26506818	581	*
path 2b	Dusp1	intron	down	hypo	closing	chr17	26506238	26506818	581	*
path 2b	Dusp1	intron	down	hypo	closing	chr17	26540177	26540260	84	*
path 2b	Dusp1	3' UTR	down	hypo	closing	chr17	26505798	26505906	109	*
path 2b	Dusp1	3' UTR	down	hypo	closing	chr17	26506238	26506818	581	*
path 2b	Dusp8	exon	up	hypo	opening	chr7	142084381	142085085	705	*
path 2b	Dusp8	intron	up	hypo	opening	chr7	142084381	142085085	705	*
path 2b	Eaf1	exon	up	hypo	closing	chr14	31507161	31507252	92	*
path 2b	Eaf1	3' UTR	up	hypo	closing	chr14	31507161	31507252	92	*
path 2b	Edf1	promoter	up	hypo	opening	chr2	25560487	25560724	238	*
path 2b	Edf1	exon	up	hypo	opening	chr2	25560487	25560724	238	*
path 2b	Edf1	intron	up	hypo	opening	chr2	25560487	25560724	238	*
path 2b	Efna5	intron	up	hypo	closing	chr17	62875558	62875659	102	*
path 2b	Efna5	intron	up	hypo	closing	chr17	62876270	62876271	2	*
path 2b	Eml2	exon	up	hypo	closing	chr7	19184889	19184941	53	*
path 2b	Entpd1	intron	up	hypo	opening	chr19	40698919	40699118	200	*
path 2b	Etohd2	1-5kb upstream	none	hypo	closing	chr13	59767202	59767693	492	*
path 2b	Etohd2	1-5kb upstream	none	hypo	closing	chr13	59768330	59768528	199	*
path 2b	Etohd2	promoter	none	hypo	closing	chr13	59768330	59768528	199	*
path 2b	Etv6	intron	up	hypo	closing	chr6	134058744	134058897	154	*
path 2b	Fam114a1	intron	up	hypo	closing	chr5	64993116	64993512	397	*
path 2b	Fam131a	1-5kb upstream	up	hypo	closing	chr16	20695131	20695134	4	*
path 2b	Fam131a	exon	up	hypo	closing	chr16	20695131	20695134	4	*
path 2b	Fam131a	intron	up	hypo	closing	chr16	20695131	20695134	4	*
path 2b	Fam53b	intron	down	hypo	closing	chr7	132719766	132719999	234	*
path 2b	Fat1	exon	up	hypo	opening	chr8	45050640	45050851	212	*
path 2b	Fat1	intron	up	hypo	closing	chr8	44983675	44983736	62	*
path 2b	Fat1	intron	up	hypo	closing	chr8	45020410	45020565	156	*
path 2b	Fat1	intron	up	hypo	opening	chr8	45050640	45050851	212	*
path 2b	Fat1	3' UTR	up	hypo	opening	chr8	45050640	45050851	212	*
path 2b	Fbn2	exon	down	hypo	opening	chr18	58072546	58073179	634	*
path 2b	Fbn2	intron	down	hypo	opening	chr18	58072546	58073179	634	*
path 2b	Fez2	intron	up	hypo	closing	chr17	78376808	78376906	99	*
path 2b	Fgfr2	intron	up	hypo	closing	chr7	130648088	130648091	4	*
path 2b	Fgfr2	intron	up	hypo	closing	chr7	132246489	132246940	452	*
path 2b	Fgfr2	intron	up	hypo	closing	chr7	132719766	132719999	234	*
path 2b	Fgfr2	intron	up	hypo	closing	chr7	133088875	133089052	178	*
path 2b	Fnbp1l	exon	down	hypo	closing	chr3	122539979	122540590	612	*
path 2b	Fnbp1l	3' UTR	down	hypo	closing	chr3	122539979	122540590	612	*
path 2b	Fryl	promoter	up	hypo	closing	chr5	73168315	73168949	635	*
path 2b	Fryl	exon	up	hypo	closing	chr5	73168315	73168949	635	*
path 2b	Fryl	intron	up	hypo	closing	chr5	73166555	73167341	787	*
path 2b	Fryl	intron	up	hypo	closing	chr5	73168315	73168949	635	*
path 2b	Ftx	intron	up	hypo	closing	chrX	103592487	103592488	2	*
path 2b	Galnt2	intron	down	hypo	opening	chr8	122001832	122002281	450	*
path 2b	Galnt2	intron	down	hypo	closing	chr8	124002314	124003152	839	*
path 2b	Galnt2	intron	down	hypo	closing	chr8	124256730	124256778	49	*
path 2b	Galnt7	exon	down	hypo	closing	chr8	57531337	57531684	348	*
path 2b	Galnt7	intron	down	hypo	closing	chr8	57531337	57531684	348	*
path 2b	Gas6	intron	up	hypo	closing	chr8	13492770	13493239	470	*
path 2b	Gdpd3	1-5kb upstream	up	hypo	opening	chr7	126766217	126766617	401	*
path 2b	Gdpd3	promoter	up	hypo	opening	chr7	126766217	126766617	401	*
path 2b	Gdpd3	5' UTR	up	hypo	opening	chr7	126766217	126766617	401	*
path 2b	Gdpd3	exon	up	hypo	opening	chr7	126766217	126766617	401	*
path 2b	Gdpd3	intron	up	hypo	opening	chr7	126766217	126766617	401	*
path 2b	Gls	intron	up	hypo	closing	chr1	52225788	52225828	41	*
path 2b	Gm15706	1-5kb upstream	up	hypo	closing	chr6	145246942	145247340	399	*
path 2b	Gm16897	1-5kb upstream	none	hypo	opening	chr1	194977965	194977966	2	*
path 2b	Gm21992	intron	none	hypo	opening	chr19	4801604	4801811	208	*
path 2b	Gm32172	1-5kb upstream	none	hypo	closing	chr10	13869601	13869602	2	*
path 2b	Gm7160	1-5kb upstream	none	hypo	closing	chr1	105993004	105993005	2	*
path 2b	Gm9958	1-5kb upstream	up	hypo	closing	chr5	90364181	90364182	2	*
path 2b	Gnaq	intron	up	hypo	closing	chr19	16354664	16354665	2	*
path 2b	Gtf2i	exon	down	hypo	closing	chr5	134238368	134239292	925	*
path 2b	Gtf2i	intron	down	hypo	closing	chr5	134238368	134239292	925	*
path 2b	Gtf2i	intron	down	hypo	closing	chr5	134252257	134252441	185	*
path 2b	Gtf2i	3' UTR	down	hypo	closing	chr5	134238368	134239292	925	*
path 2b	Gtf2ird1	intron	up	hypo	closing	chr5	134437070	134437950	881	*
path 2b	Gulp1	intron	down	hypo	closing	chr1	44626119	44626355	237	*
path 2b	Hdlbp	1-5kb upstream	down	hypo	closing	chr1	93446626	93446796	171	*
path 2b	Hdlbp	promoter	down	hypo	closing	chr1	93446626	93446796	171	*
path 2b	Hdlbp	intron	down	hypo	closing	chr1	93446626	93446796	171	*
path 2b	Herc4	intron	up	hypo	closing	chr10	63247580	63247581	2	*
path 2b	Hexb	intron	up	hypo	closing	chr13	97192878	97192950	73	*
path 2b	Hlcs	intron	up	hypo	closing	chr16	94283111	94283962	852	*
path 2b	Hmga2	intron	down	hypo	closing	chr10	120365460	120365550	91	*
path 2b	Hmga2	intron	down	hypo	closing	chr10	120402723	120402782	60	*
path 2b	Hmga2	intron	down	hypo	closing	chr10	120403161	120403449	289	*
path 2b	Hnf1a	exon	none	hypo	closing	chr5	114948910	114949199	290	*
path 2b	Hnf1a	exon	none	hypo	opening	chr5	114949299	114949914	616	*
path 2b	Hnf1a	3' UTR	none	hypo	closing	chr5	114948910	114949199	290	*
path 2b	Hnf1a	3' UTR	none	hypo	opening	chr5	114949299	114949914	616	*
path 2b	Hp1bp3	intron	down	hypo	closing	chr4	138218142	138218370	229	*
path 2b	Hps1	exon	down	hypo	opening	chr19	42755437	42755454	18	*
path 2b	Hps1	3' UTR	down	hypo	opening	chr19	42755437	42755454	18	*
path 2b	Hsf2bp	intron	none	hypo	closing	chr17	31982531	31983078	548	*
path 2b	Ifi44l	promoter	none	hypo	closing	chr3	151762648	151762916	269	*
path 2b	Ifi44l	exon	none	hypo	closing	chr3	151762648	151762916	269	*
path 2b	Ifi44l	intron	none	hypo	closing	chr3	151762648	151762916	269	*
path 2b	Igf1r	intron	up	hypo	opening	chr7	68013388	68013522	135	*
path 2b	Igfbp7	exon	up	hypo	closing	chr5	77355112	77355655	544	*
path 2b	Igfbp7	intron	up	hypo	closing	chr5	77355112	77355655	544	*
path 2b	Isca1	intron	up	hypo	closing	chr13	59767202	59767693	492	*
path 2b	Isca1	intron	up	hypo	closing	chr13	59768330	59768528	199	*
path 2b	Jag1	exon	down	hypo	closing	chr2	137083292	137083564	273	*
path 2b	Jag1	intron	down	hypo	closing	chr2	137083292	137083564	273	*
path 2b	Jarid2	intron	down	hypo	closing	chr13	44868117	44868244	128	*
path 2b	Kat6b	intron	down	hypo	closing	chr14	21501947	21501948	2	*
path 2b	Kif1b	intron	down	hypo	closing	chr4	149220952	149221217	266	*
path 2b	Kif1b	intron	down	hypo	closing	chr4	149277605	149277620	16	*
path 2b	Kif20a	1-5kb upstream	down	hypo	closing	chr18	34623566	34623665	100	*
path 2b	Kif20a	promoter	down	hypo	closing	chr18	34623566	34623665	100	*
path 2b	Kras	5' UTR	up	hypo	closing	chr6	145246942	145247340	399	*
path 2b	Kras	exon	up	hypo	closing	chr6	145246942	145247340	399	*
path 2b	Kras	intron	up	hypo	closing	chr6	145246942	145247340	399	*
path 2b	Krt4	promoter	none	hypo	opening	chr15	101924916	101924930	15	*
path 2b	Lca5	intron	down	hypo	closing	chr9	83411009	83411338	330	*
path 2b	Ldb1	1-5kb upstream	up	hypo	closing	chr19	46041072	46041073	2	*
path 2b	Ldb1	intron	up	hypo	closing	chr19	46041072	46041073	2	*
path 2b	Lemd2	intron	up	hypo	opening	chr17	27191312	27192602	1291	*
path 2b	Lgi2	intron	up	hypo	closing	chr5	52551457	52551458	2	*
path 2b	Lin7c	intron	down	hypo	closing	chr2	109892360	109892653	294	*
path 2b	Lipc	intron	none	hypo	closing	chr9	70855459	70855460	2	*
path 2b	Lmf1	intron	up	hypo	opening	chr17	25617977	25618199	223	*
path 2b	Lncpint	intron	up	hypo	opening	chr6	31100226	31100427	202	*
path 2b	Lrp1	1-5kb upstream	down	hypo	closing	chr10	127542066	127543371	1306	*
path 2b	Lrp1	promoter	down	hypo	closing	chr10	127542066	127543371	1306	*
path 2b	Lrp1	exon	down	hypo	closing	chr10	127542066	127543371	1306	*
path 2b	Lrp1	exon	down	hypo	opening	chr10	127563563	127563611	49	*
path 2b	Lrp1	intron	down	hypo	closing	chr10	127542066	127543371	1306	*
path 2b	Lrp1	intron	down	hypo	opening	chr10	127563563	127563611	49	*
path 2b	Lrp1	intron	down	hypo	closing	chr10	127564182	127564806	625	*
path 2b	Macrod1	intron	up	hypo	closing	chr19	7121176	7121316	141	*
path 2b	Macrod1	intron	up	hypo	opening	chr19	7142580	7142832	253	*
path 2b	Manbal	intron	up	hypo	closing	chr2	157372107	157372264	158	*
path 2b	Map4k4	exon	up	hypo	closing	chr1	39983250	39983292	43	*
path 2b	Map4k4	intron	up	hypo	closing	chr1	39983250	39983292	43	*
path 2b	Mb21d2	intron	up	hypo	opening	chr16	28880750	28881095	346	*
path 2b	Mb21d2	intron	up	hypo	closing	chr16	28915631	28915647	17	*
path 2b	Mbd3	1-5kb upstream	up	hypo	closing	chr10	80397452	80397700	249	*
path 2b	Mbd3	intron	up	hypo	closing	chr10	80397452	80397700	249	*
path 2b	Mbnl1	1-5kb upstream	up	hypo	closing	chr3	60527844	60528366	523	*
path 2b	Mbnl1	promoter	up	hypo	closing	chr3	60527844	60528366	523	*
path 2b	Mbnl1	promoter	up	hypo	closing	chr3	60528782	60528802	21	*
path 2b	Mbnl1	5' UTR	up	hypo	closing	chr3	60528782	60528802	21	*
path 2b	Mbnl1	exon	up	hypo	closing	chr3	60527844	60528366	523	*
path 2b	Mbnl1	exon	up	hypo	closing	chr3	60528782	60528802	21	*
path 2b	Mbnl1	intron	up	hypo	closing	chr3	60527844	60528366	523	*
path 2b	Mbnl1	intron	up	hypo	closing	chr3	60528782	60528802	21	*
path 2b	Metap1	1-5kb upstream	up	hypo	closing	chr3	138490702	138490776	75	*
path 2b	Mgat5	intron	up	hypo	closing	chr1	127380854	127380948	95	*
path 2b	Micos10	exon	none	hypo	closing	chr4	139102328	139102338	11	*
path 2b	Micos10	3' UTR	none	hypo	closing	chr4	139102328	139102338	11	*
path 2b	Mip	exon	up	hypo	closing	chr10	128226133	128226628	496	*
path 2b	Mip	exon	up	hypo	closing	chr10	128226946	128227153	208	*
path 2b	Mip	exon	up	hypo	closing	chr10	128227556	128228100	545	*
path 2b	Mip	exon	up	hypo	closing	chr10	128230285	128230535	251	*
path 2b	Mip	intron	up	hypo	closing	chr10	128226133	128226628	496	*
path 2b	Mip	intron	up	hypo	closing	chr10	128226946	128227153	208	*
path 2b	Mip	intron	up	hypo	closing	chr10	128227556	128228100	545	*
path 2b	Mip	intron	up	hypo	closing	chr10	128230285	128230535	251	*
path 2b	Mip	3' UTR	up	hypo	closing	chr10	128230285	128230535	251	*
path 2b	Mir100hg	intron	none	hypo	opening	chr9	41582257	41582372	116	*
path 2b	Mir378b	1-5kb upstream	none	hypo	closing	chr11	88347486	88347880	395	*
path 2b	Mir99ahg	exon	up	hypo	closing	chr16	77500502	77500510	9	*
path 2b	Mir99ahg	intron	up	hypo	closing	chr16	77500502	77500510	9	*
path 2b	Msi2	intron	up	hypo	closing	chr11	88347486	88347880	395	*
path 2b	Msi2	intron	up	hypo	closing	chr11	88431386	88431401	16	*
path 2b	Msi2	intron	up	hypo	closing	chr11	88565007	88565264	258	*
path 2b	Msi2	intron	up	hypo	closing	chr11	88634100	88634328	229	*
path 2b	Mtmr12	intron	down	hypo	closing	chr15	12246450	12247322	873	*
path 2b	Mvb12b	intron	up	hypo	closing	chr2	33760651	33761082	432	*
path 2b	Mycbp2	intron	down	hypo	closing	chr14	103344921	103344995	75	*
path 2b	Myo6	intron	up	hypo	closing	chr9	80165766	80165846	81	*
path 2b	Nat10	intron	up	hypo	closing	chr2	103741580	103741693	114	*
path 2b	Nckap1	intron	up	hypo	closing	chr2	80579643	80579778	136	*
path 2b	Ncoa2	intron	up	hypo	closing	chr1	13366802	13367145	344	*
path 2b	Ncor2	1-5kb upstream	up	hypo	opening	chr5	125129374	125129475	102	*
path 2b	Ncor2	intron	up	hypo	opening	chr5	125081042	125081089	48	*
path 2b	Ncor2	intron	up	hypo	opening	chr5	125081649	125082338	690	*
path 2b	Ncor2	intron	up	hypo	opening	chr5	125129374	125129475	102	*
path 2b	Ndufa1	intron	up	hypo	closing	chrX	37189182	37189411	230	*
path 2b	Nedd4	1-5kb upstream	down	hypo	closing	chr9	72664520	72664528	9	*
path 2b	Nedd4	1-5kb upstream	down	hypo	closing	chr9	72664929	72665052	124	*
path 2b	Nedd4	intron	down	hypo	closing	chr9	72664520	72664528	9	*
path 2b	Nedd4	intron	down	hypo	closing	chr9	72664929	72665052	124	*
path 2b	Nedd4l	intron	up	hypo	closing	chr18	64957205	64957763	559	*
path 2b	Nhsl1	intron	up	hypo	closing	chr10	18320205	18320637	433	*
path 2b	Nln	1-5kb upstream	down	hypo	closing	chr13	104110712	104110780	69	*
path 2b	Notch2	intron	down	hypo	opening	chr3	98039970	98040282	313	*
path 2b	Notch3	exon	down	hypo	closing	chr17	32133447	32133708	262	*
path 2b	Notch3	intron	down	hypo	closing	chr17	32133447	32133708	262	*
path 2b	Nr2f1	5' UTR	down	hyper	closing	chr13	78195885	78195892	8	*
path 2b	Nr2f1	exon	down	hyper	closing	chr13	78195885	78195892	8	*
path 2b	Nr2f1	intron	down	hyper	closing	chr13	78195885	78195892	8	*
path 2b	Ntmt1	exon	down	hypo	opening	chr2	30822792	30822897	106	*
path 2b	Ntmt1	3' UTR	down	hypo	opening	chr2	30822792	30822897	106	*
path 2b	Nufip2	intron	down	hypo	closing	chr11	77722984	77722985	2	*
path 2b	Nufip2	intron	down	hypo	closing	chr11	77723495	77724681	1187	*
path 2b	Nup37	intron	down	hypo	closing	chr10	88154655	88155348	694	*
path 2b	Nxpe4	intron	up	hypo	closing	chr9	48173883	48173978	96	*
path 2b	Otub1	1-5kb upstream	up	hypo	closing	chr19	7205282	7205388	107	*
path 2b	Otub1	promoter	up	hypo	closing	chr19	7205282	7205388	107	*
path 2b	Otub1	intron	up	hypo	closing	chr19	7205282	7205388	107	*
path 2b	Panx1	exon	down	hypo	opening	chr9	15007131	15007691	561	*
path 2b	Panx1	intron	down	hypo	opening	chr9	15007131	15007691	561	*
path 2b	Panx1	3' UTR	down	hypo	opening	chr9	15007131	15007691	561	*
path 2b	Paqr5	intron	none	hypo	opening	chr9	61967441	61967839	399	*
path 2b	Pcca	exon	down	hypo	closing	chr14	122684883	122684884	2	*
path 2b	Pcca	intron	down	hypo	closing	chr14	122684883	122684884	2	*
path 2b	Pdzd2	exon	down	hypo	closing	chr15	12362117	12362278	162	*
path 2b	Pdzd2	intron	down	hypo	closing	chr15	12362117	12362278	162	*
path 2b	Pdzd2	intron	down	hypo	closing	chr15	12362465	12362808	344	*
path 2b	Pdzd2	intron	down	hypo	closing	chr15	12631131	12631194	64	*
path 2b	Per2	1-5kb upstream	down	hypo	closing	chr1	91453986	91455171	1186	*
path 2b	Per2	intron	down	hypo	closing	chr1	91453986	91455171	1186	*
path 2b	Phlda1	1-5kb upstream	down	hypo	closing	chr10	111505308	111505321	14	*
path 2b	Phlda1	promoter	down	hypo	closing	chr10	111505308	111505321	14	*
path 2b	Plxnb1	1-5kb upstream	up	hypo	opening	chr9	109104868	109105644	777	*
path 2b	Plxnb1	promoter	up	hypo	opening	chr9	109104868	109105644	777	*
path 2b	Plxnb1	exon	up	hypo	opening	chr9	109104868	109105644	777	*
path 2b	Plxnb1	intron	up	hypo	opening	chr9	109104868	109105644	777	*
path 2b	Podn	intron	up	hypo	opening	chr4	108051707	108051884	178	*
path 2b	Ppm1d	intron	up	hypo	closing	chr11	85312784	85312785	2	*
path 2b	Ppp2r5b	1-5kb upstream	up	hypo	closing	chr19	6234485	6234847	363	*
path 2b	Ppp2r5b	5' UTR	up	hypo	closing	chr19	6234485	6234847	363	*
path 2b	Ppp2r5b	exon	up	hypo	closing	chr19	6234485	6234847	363	*
path 2b	Ppp2r5b	intron	up	hypo	closing	chr19	6234485	6234847	363	*
path 2b	Pprc1	1-5kb upstream	down	hypo	closing	chr19	46041072	46041073	2	*
path 2b	Pptc7	intron	up	hypo	closing	chr5	122314898	122315576	679	*
path 2b	Ptov1	1-5kb upstream	up	hypo	closing	chr7	44866333	44866743	411	*
path 2b	Ptov1	promoter	up	hypo	closing	chr7	44866333	44866743	411	*
path 2b	Ptov1	exon	up	hypo	closing	chr7	44866333	44866743	411	*
path 2b	Ptov1	intron	up	hypo	closing	chr7	44866333	44866743	411	*
path 2b	Ptp4a3	intron	up	hypo	opening	chr15	73738165	73738745	581	*
path 2b	Ptprf	intron	up	hypo	closing	chr4	118244547	118244835	289	*
path 2b	Purg	1-5kb upstream	up	hypo	closing	chr8	33384499	33384618	120	*
path 2b	Pyroxd2	1-5kb upstream	up	hypo	opening	chr19	42755437	42755454	18	*
path 2b	Qk	intron	down	hypo	closing	chr17	10314793	10315144	352	*
path 2b	Rad23a	1-5kb upstream	up	hypo	closing	chr8	84839176	84839563	388	*
path 2b	Rad23a	promoter	up	hypo	closing	chr8	84839176	84839563	388	*
path 2b	Rad23a	intron	up	hypo	closing	chr8	84839176	84839563	388	*
path 2b	Ralgds	intron	up	hypo	closing	chr2	28534208	28534660	453	*
path 2b	Rara	exon	up	hypo	opening	chr11	98950783	98951059	277	*
path 2b	Rara	intron	up	hypo	opening	chr11	98950783	98951059	277	*
path 2b	Rara	intron	up	hypo	opening	chr11	98971104	98971262	159	*
path 2b	Rbfox3	1-5kb upstream	up	hypo	opening	chr11	118511653	118512029	377	*
path 2b	Rbfox3	intron	up	hypo	opening	chr11	118511653	118512029	377	*
path 2b	Rbm14	exon	down	hypo	opening	chr19	4801604	4801811	208	*
path 2b	Rbm14	intron	down	hypo	opening	chr19	4801604	4801811	208	*
path 2b	Rbm14	3' UTR	down	hypo	opening	chr19	4801604	4801811	208	*
path 2b	Rbm4	exon	up	hypo	opening	chr19	4801604	4801811	208	*
path 2b	Rbm4	intron	up	hypo	opening	chr19	4801604	4801811	208	*
path 2b	Rd3	intron	none	hypo	opening	chr1	191981394	191981800	407	*
path 2b	Rhobtb2	1-5kb upstream	down	hypo	closing	chr14	69800997	69801840	844	*
path 2b	Rhobtb2	promoter	down	hypo	closing	chr14	69800997	69801840	844	*
path 2b	Rhobtb2	intron	down	hypo	closing	chr14	69800997	69801840	844	*
path 2b	Ric8b	intron	down	hypo	closing	chr10	84969319	84969320	2	*
path 2b	Rin3	intron	down	hypo	closing	chr12	102285365	102286202	838	*
path 2b	Rnf113a1	1-5kb upstream	up	hypo	closing	chrX	37189182	37189411	230	*
path 2b	Samd4b	1-5kb upstream	down	hypo	opening	chr7	28418329	28418667	339	*
path 2b	Samd4b	intron	down	hypo	opening	chr7	28418329	28418667	339	*
path 2b	Sap30bp	intron	down	hypo	closing	chr11	115956708	115956980	273	*
path 2b	Scp2	1-5kb upstream	up	hypo	opening	chr4	108051707	108051884	178	*
path 2b	Scp2	intron	up	hypo	opening	chr4	108051707	108051884	178	*
path 2b	Scrn1	exon	up	hypo	closing	chr6	54548313	54548373	61	*
path 2b	Sec16a	1-5kb upstream	down	hypo	closing	chr2	26446763	26446996	234	*
path 2b	Sfrp1	exon	up	hypo	closing	chr8	23449544	23449817	274	*
path 2b	Sfrp1	3' UTR	up	hypo	closing	chr8	23449544	23449817	274	*
path 2b	Sgtb	intron	up	hypo	closing	chr13	104110712	104110780	69	*
path 2b	Sh3bp4	intron	up	hypo	opening	chr1	89120233	89120254	22	*
path 2b	Sh3rf1	intron	down	hypo	closing	chr8	61340321	61340819	499	*
path 2b	Sipa1l3	exon	up	hypo	closing	chr7	29396995	29397161	167	*
path 2b	Sipa1l3	intron	up	hypo	closing	chr7	29396995	29397161	167	*
path 2b	Sipa1l3	intron	up	hypo	closing	chr7	29434211	29434295	85	*
path 2b	Sipa1l3	intron	up	hypo	closing	chr7	29440552	29440687	136	*
path 2b	Slc1a7	1-5kb upstream	none	hypo	opening	chr4	108005337	108006149	813	*
path 2b	Slc1a7	intron	none	hypo	opening	chr4	108005337	108006149	813	*
path 2b	Slc24a4	intron	up	hypo	closing	chr12	102242558	102243276	719	*
path 2b	Slc38a1	1-5kb upstream	down	hypo	closing	chr15	96647684	96647785	102	*
path 2b	Slc7a2	intron	up	hypo	closing	chr8	40863212	40863245	34	*
path 2b	Slit3	intron	down	hypo	closing	chr11	35271695	35271980	286	*
path 2b	Smarcal1	intron	up	hypo	opening	chr1	72593414	72593818	405	*
path 2b	Smarcal1	intron	up	hypo	opening	chr1	72599562	72599966	405	*
path 2b	Smpd3	exon	up	hypo	opening	chr8	106254831	106255260	430	*
path 2b	Smpd3	3' UTR	up	hypo	opening	chr8	106254831	106255260	430	*
path 2b	Smurf2	exon	down	hypo	closing	chr11	106820338	106820428	91	*
path 2b	Smurf2	3' UTR	down	hypo	closing	chr11	106820338	106820428	91	*
path 2b	Snx18	1-5kb upstream	up	hypo	closing	chr13	113616567	113616779	213	*
path 2b	Snx18	intron	up	hypo	closing	chr13	113595271	113596331	1061	*
path 2b	Snx18	intron	up	hypo	closing	chr13	113616567	113616779	213	*
path 2b	Snx25	1-5kb upstream	up	hypo	closing	chr8	46094004	46094528	525	*
path 2b	Snx25	intron	up	hypo	closing	chr8	46094004	46094528	525	*
path 2b	Soga1	intron	up	hypo	opening	chr2	157048986	157049156	171	*
path 2b	Sox2ot	promoter	up	hypo	closing	chr3	34589648	34589994	347	*
path 2b	Sox2ot	exon	up	hypo	closing	chr3	34589648	34589994	347	*
path 2b	Sox2ot	intron	up	hypo	closing	chr3	34589648	34589994	347	*
path 2b	Sox2ot	intron	up	hypo	closing	chr3	34590381	34590597	217	*
path 2b	Sox2ot	intron	up	hypo	closing	chr3	34592056	34592424	369	*
path 2b	Spen	intron	down	hypo	closing	chr4	141506396	141506506	111	*
path 2b	Spen	intron	down	hypo	closing	chr4	141506965	141507273	309	*
path 2b	Spint2	exon	down	hypo	closing	chr7	29258112	29258659	548	*
path 2b	Spint2	intron	down	hypo	closing	chr7	29258112	29258659	548	*
path 2b	Spint2	3' UTR	down	hypo	closing	chr7	29258112	29258659	548	*
path 2b	Spring1	exon	none	hypo	closing	chr5	118264149	118264632	484	*
path 2b	Spring1	3' UTR	none	hypo	closing	chr5	118264149	118264632	484	*
path 2b	Spsb1	intron	up	hypo	closing	chr4	149920178	149920264	87	*
path 2b	Sptan1	intron	up	hypo	closing	chr2	29966769	29966770	2	*
path 2b	Sptb	intron	up	hypo	closing	chr12	76676053	76676851	799	*
path 2b	Sptb	intron	up	hypo	closing	chr12	76696027	76696028	2	*
path 2b	Sptb	intron	up	hypo	closing	chr12	76696504	76696787	284	*
path 2b	Srebf1	1-5kb upstream	down	hypo	closing	chr11	60208483	60209735	1253	*
path 2b	Srebf1	intron	down	hypo	closing	chr11	60208483	60209735	1253	*
path 2b	Sri	1-5kb upstream	up	hypo	closing	chr5	8041850	8041897	48	*
path 2b	Stat5b	intron	down	hypo	closing	chr11	100806584	100806585	2	*
path 2b	Stxbp4	intron	down	hypo	closing	chr11	90513022	90513267	246	*
path 2b	Svbp	intron	up	hypo	closing	chr4	119196397	119196405	9	*
path 2b	Syt9	intron	up	hypo	opening	chr7	107518821	107519131	311	*
path 2b	Tacc2	intron	up	hypo	closing	chr7	130648088	130648091	4	*
path 2b	Taf5l	exon	up	hypo	closing	chr8	124002314	124003152	839	*
path 2b	Taf5l	intron	up	hypo	closing	chr8	124002314	124003152	839	*
path 2b	Tafa5	intron	none	hypo	opening	chr15	87596949	87597288	340	*
path 2b	Tbc1d22a	intron	up	hypo	opening	chr15	86386157	86386317	161	*
path 2b	Tbc1d9	intron	up	hypo	closing	chr8	83200354	83200574	221	*
path 2b	Tcf20	intron	up	hypo	opening	chr15	82938131	82938573	443	*
path 2b	Tcf3	1-5kb upstream	down	hypo	opening	chr10	80419338	80419845	508	*
path 2b	Tcf3	exon	down	hypo	opening	chr10	80419338	80419845	508	*
path 2b	Tcf3	intron	down	hypo	opening	chr10	80419338	80419845	508	*
path 2b	Tcf7l2	intron	down	hyper	opening	chr19	55747361	55747404	44	*
path 2b	Tdrd7	1-5kb upstream	up	hypo	closing	chr4	45971652	45971653	2	*
path 2b	Tdrd7	promoter	up	hypo	closing	chr4	45971652	45971653	2	*
path 2b	Tdrd7	intron	up	hypo	closing	chr4	45971652	45971653	2	*
path 2b	Tead1	intron	down	hypo	closing	chr7	112760348	112760349	2	*
path 2b	Tenm3	intron	down	hypo	closing	chr8	48353331	48353645	315	*
path 2b	Tenm3	intron	down	hypo	closing	chr8	48542779	48542995	217	*
path 2b	Tent5c	intron	none	hypo	closing	chr3	100487263	100487468	206	*
path 2b	Tet3	intron	up	hypo	closing	chr6	83426254	83426689	436	*
path 2b	Tet3	intron	up	hypo	closing	chr6	83438694	83439363	670	*
path 2b	Tet3	intron	up	hypo	closing	chr6	83439891	83440028	138	*
path 2b	Tgfb2	1-5kb upstream	down	hypo	closing	chr1	186706320	186706566	247	*
path 2b	Tgfb2	promoter	down	hypo	closing	chr1	186706320	186706566	247	*
path 2b	Timeless	1-5kb upstream	up	hypo	closing	chr10	128226946	128227153	208	*
path 2b	Timeless	1-5kb upstream	up	hypo	closing	chr10	128227556	128228100	545	*
path 2b	Timeless	1-5kb upstream	up	hypo	closing	chr10	128230285	128230535	251	*
path 2b	Timm10b	1-5kb upstream	down	hypo	closing	chr7	105639463	105639464	2	*
path 2b	Timm10b	promoter	down	hypo	closing	chr7	105639463	105639464	2	*
path 2b	Tjp1	intron	up	hypo	closing	chr7	65327873	65328117	245	*
path 2b	Tk1	exon	down	hypo	opening	chr11	117824127	117824301	175	*
path 2b	Tk1	intron	down	hypo	opening	chr11	117824127	117824301	175	*
path 2b	Tmem108	intron	up	hypo	closing	chr9	103558825	103559126	302	*
path 2b	Tmem123	intron	up	hypo	closing	chr9	7765514	7765515	2	*
path 2b	Tmem167	promoter	down	hypo	closing	chr13	90088960	90089000	41	*
path 2b	Tmem30a	intron	down	hypo	closing	chr9	79792153	79792218	66	*
path 2b	Tox2	intron	up	hypo	closing	chr2	163228899	163229482	584	*
path 2b	Tppp3	1-5kb upstream	up	hypo	closing	chr8	105469017	105469953	937	*
path 2b	Tppp3	1-5kb upstream	up	hypo	closing	chr8	105470303	105470653	351	*
path 2b	Tppp3	promoter	up	hypo	closing	chr8	105469017	105469953	937	*
path 2b	Tppp3	promoter	up	hypo	closing	chr8	105470303	105470653	351	*
path 2b	Tppp3	5' UTR	up	hypo	closing	chr8	105469017	105469953	937	*
path 2b	Tppp3	exon	up	hypo	closing	chr8	105469017	105469953	937	*
path 2b	Tppp3	intron	up	hypo	closing	chr8	105469017	105469953	937	*
path 2b	Tppp3	intron	up	hypo	closing	chr8	105470303	105470653	351	*
path 2b	Tram2	intron	down	hypo	closing	chr1	21074470	21074760	291	*
path 2b	Trpm1	exon	down	hypo	closing	chr7	64226957	64227135	179	*
path 2b	Trpm1	intron	down	hypo	closing	chr7	64226957	64227135	179	*
path 2b	Trpm3	intron	down	hypo	closing	chr19	22938861	22939247	387	*
path 2b	Trpm3	intron	down	hypo	closing	chr19	22939772	22939818	47	*
path 2b	Tsc22d1	exon	down	hypo	closing	chr14	76506786	76506961	176	*
path 2b	Tsc22d1	3' UTR	down	hypo	closing	chr14	76506786	76506961	176	*
path 2b	Tsnax	promoter	up	hypo	closing	chr8	125012646	125012676	31	*
path 2b	Ttc23	intron	up	hypo	closing	chr7	67714684	67715541	858	*
path 2b	Ttll5	intron	down	hypo	closing	chr12	85954053	85954127	75	*
path 2b	Ttll7	intron	down	hypo	opening	chr3	146918461	146918648	188	*
path 2b	Tut7	intron	none	hypo	closing	chr13	59767202	59767693	492	*
path 2b	Tut7	intron	none	hypo	closing	chr13	59768330	59768528	199	*
path 2b	Ube2d2a	intron	up	hypo	opening	chr18	35853281	35853550	270	*
path 2b	Ube2m	1-5kb upstream	up	hypo	closing	chr7	13039032	13039383	352	*
path 2b	Ube2m	promoter	up	hypo	closing	chr7	13039032	13039383	352	*
path 2b	Ubtf	intron	up	hypo	closing	chr11	102315409	102315410	2	*
path 2b	Ubxn2b	intron	down	hypo	closing	chr4	6192129	6192375	247	*
path 2b	Usf2	promoter	up	hypo	closing	chr7	30955104	30955573	470	*
path 2b	Usf2	5' UTR	up	hypo	closing	chr7	30955104	30955573	470	*
path 2b	Usf2	exon	up	hypo	closing	chr7	30955104	30955573	470	*
path 2b	Usf2	intron	up	hypo	closing	chr7	30955104	30955573	470	*
path 2b	Usf2	3' UTR	up	hypo	closing	chr7	30955104	30955573	470	*
path 2b	Ush2a	exon	none	hypo	opening	chr1	188948410	188948562	153	*
path 2b	Uxs1	intron	down	hypo	closing	chr1	43782583	43782892	310	*
path 2b	Vangl1	1-5kb upstream	up	hypo	opening	chr3	102169226	102169540	315	*
path 2b	Vangl1	intron	up	hypo	opening	chr3	102169226	102169540	315	*
path 2b	Vav2	exon	up	hypo	opening	chr2	27268310	27268902	593	*
path 2b	Vav2	intron	up	hypo	opening	chr2	27268310	27268902	593	*
path 2b	Vav2	intron	up	hypo	opening	chr2	27421388	27421487	100	*
path 2b	Vgll4	intron	up	hypo	closing	chr6	114899088	114899817	730	*
path 2b	Vim	1-5kb upstream	up	hypo	closing	chr2	13576371	13576372	2	*
path 2b	Vim	intron	up	hypo	closing	chr2	13576371	13576372	2	*
path 2b	Vwa7	promoter	none	hypo	opening	chr17	35016414	35016641	228	*
path 2b	Vwa7	5' UTR	none	hypo	opening	chr17	35016414	35016641	228	*
path 2b	Vwa7	exon	none	hypo	opening	chr17	35016414	35016641	228	*
path 2b	Wbp1l	exon	up	hypo	opening	chr19	46655736	46656104	369	*
path 2b	Wbp1l	3' UTR	up	hypo	opening	chr19	46655736	46656104	369	*
path 2b	Wnt5b	intron	down	hypo	closing	chr6	119483959	119483965	7	*
path 2b	Wrn	intron	up	hypo	closing	chr8	33384499	33384618	120	*
path 2b	Wwox	intron	up	hypo	closing	chr8	114898216	114898597	382	*
path 2b	Wwox	intron	up	hypo	opening	chr8	114907338	114907465	128	*
path 2b	Xrcc4	intron	up	hypo	closing	chr13	90088960	90089000	41	*
path 2b	Xylt1	intron	up	hypo	closing	chr7	117401553	117401671	119	*
path 2b	Zbtb8b	1-5kb upstream	up	hypo	closing	chr4	129443155	129443408	254	*
path 2b	Zc3h3	1-5kb upstream	down	hypo	closing	chr15	75817559	75817858	300	*
path 2b	Zc3h3	intron	down	hypo	closing	chr15	75817559	75817858	300	*
path 2b	Zcchc2	intron	up	hypo	closing	chr1	105993004	105993005	2	*
path 2b	Zfp532	intron	down	hypo	closing	chr18	65679081	65679610	530	*
path 2b	Zfp827	intron	down	hypo	closing	chr8	79162954	79163664	711	*
path 2b	Zswim6	intron	down	hypo	closing	chr13	107837383	107837706	324	*
path 2b	Zzz3	intron	down	hypo	closing	chr3	152397558	152397782	225	*
path2		intergenic	none	hypo	closing	chr1	15266657	15267054	398	*
path2		intergenic	none	hypo	opening	chr1	34664789	34665238	450	*
path2		intergenic	none	hypo	closing	chr1	187508994	187509227	234	*
path2		intergenic	none	hypo	closing	chr10	42092562	42092577	16	*
path2		intergenic	none	hypo	opening	chr10	60172997	60173203	207	*
path2		intergenic	none	hypo	closing	chr10	60914006	60914214	209	*
path2		intergenic	none	hypo	closing	chr10	69385323	69385681	359	*
path2		intergenic	none	hypo	closing	chr10	75548633	75548860	228	*
path2		intergenic	none	hypo	closing	chr10	88320937	88321208	272	*
path2		intergenic	none	hypo	opening	chr10	89351404	89351485	82	*
path2		intergenic	none	hypo	closing	chr10	95865020	95865262	243	*
path2		intergenic	none	hypo	closing	chr10	96416002	96416231	230	*
path2		intergenic	none	hypo	closing	chr10	116740220	116740221	2	*
path2		intergenic	none	hypo	closing	chr10	118839641	118840127	487	*
path2		intergenic	none	hypo	closing	chr11	55249114	55249223	110	*
path2		intergenic	none	hypo	opening	chr11	98033464	98033609	146	*
path2		intergenic	none	hypo	closing	chr11	98034064	98034250	187	*
path2		intergenic	none	hypo	closing	chr11	116103787	116103815	29	*
path2		intergenic	none	hypo	opening	chr11	118956940	118957208	269	*
path2		intergenic	none	hypo	closing	chr12	27236131	27236132	2	*
path2		intergenic	none	hypo	closing	chr12	73831370	73831402	33	*
path2		intergenic	none	hypo	closing	chr12	104567943	104568023	81	*
path2		intergenic	none	hypo	closing	chr13	32519033	32519274	242	*
path2		intergenic	none	hypo	closing	chr13	47860374	47860663	290	*
path2		intergenic	none	hypo	closing	chr14	30530843	30531239	397	*
path2		intergenic	none	hypo	closing	chr14	118765476	118765779	304	*
path2		intergenic	none	hypo	closing	chr15	81796283	81796678	396	*
path2		intergenic	none	hypo	opening	chr15	96742509	96742978	470	*
path2		intergenic	none	hypo	closing	chr16	50784514	50784613	100	*
path2		intergenic	none	hypo	closing	chr16	84943637	84943688	52	*
path2		intergenic	none	hypo	closing	chr17	27406592	27407496	905	*
path2		intergenic	none	hypo	opening	chr17	31036341	31036808	468	*
path2		intergenic	none	hypo	opening	chr18	34901859	34902249	391	*
path2		intergenic	none	hypo	closing	chr18	56760582	56760733	152	*
path2		intergenic	none	hypo	closing	chr18	56761053	56761393	341	*
path2		intergenic	none	hypo	closing	chr18	73122197	73122811	615	*
path2		intergenic	none	hypo	closing	chr18	83749572	83749982	411	*
path2		intergenic	none	hypo	closing	chr19	29074752	29075214	463	*
path2		intergenic	none	hypo	closing	chr2	26549949	26550096	148	*
path2		intergenic	none	hypo	closing	chr2	38977472	38977989	518	*
path2		intergenic	none	hypo	closing	chr2	45412819	45413141	323	*
path2		intergenic	none	hypo	opening	chr2	93953954	93954113	160	*
path2		intergenic	none	hypo	opening	chr2	171942823	171943034	212	*
path2		intergenic	none	hypo	closing	chr2	173042822	173043282	461	*
path2		intergenic	none	hypo	closing	chr3	31808819	31808820	2	*
path2		intergenic	none	hypo	closing	chr3	55099087	55099134	48	*
path2		intergenic	none	hypo	closing	chr3	67884553	67884674	122	*
path2		intergenic	none	hypo	closing	chr3	103419868	103419875	8	*
path2		intergenic	none	hypo	closing	chr3	103421451	103421484	34	*
path2		intergenic	none	hypo	closing	chr3	149075541	149075680	140	*
path2		intergenic	none	hypo	closing	chr4	11869760	11869858	99	*
path2		intergenic	none	hypo	opening	chr4	55516047	55516048	2	*
path2		intergenic	none	hypo	closing	chr4	56113358	56114115	758	*
path2		intergenic	none	hypo	closing	chr4	107961759	107962266	508	*
path2		intergenic	none	hypo	closing	chr4	118190928	118191001	74	*
path2		intergenic	none	hypo	closing	chr4	118191598	118191642	45	*
path2		intergenic	none	hypo	closing	chr4	156134142	156134417	276	*
path2		intergenic	none	hypo	closing	chr5	33464254	33464774	521	*
path2		intergenic	none	hypo	closing	chr5	101091023	101091280	258	*
path2		intergenic	none	hypo	closing	chr5	124963866	124964541	676	*
path2		intergenic	none	hypo	closing	chr6	72813538	72814000	463	*
path2		intergenic	none	hypo	closing	chr6	82852856	82853272	417	*
path2		intergenic	none	hypo	closing	chr6	82887060	82887217	158	*
path2		intergenic	none	hypo	closing	chr6	88117024	88117498	475	*
path2		intergenic	none	hypo	opening	chr6	88116448	88116890	443	*
path2		intergenic	none	hypo	opening	chr6	114101446	114101752	307	*
path2		intergenic	none	hypo	closing	chr7	37922171	37922198	28	*
path2		intergenic	none	hypo	closing	chr7	75412145	75412574	430	*
path2		intergenic	none	hypo	opening	chr8	12362000	12362126	127	*
path2		intergenic	none	hypo	closing	chr8	23220061	23220163	103	*
path2		intergenic	none	hypo	opening	chr8	46539941	46540180	240	*
path2		intergenic	none	hypo	closing	chr8	126667814	126668534	721	*
path2		intergenic	none	hypo	closing	chr9	23134480	23135025	546	*
path2		intergenic	none	hypo	closing	chr9	63121922	63122200	279	*
path2		intergenic	none	hyper	closing	chr5	124970052	124970184	133	*
path2	0610009E02Rik	intron	none	hypo	closing	chr2	26446763	26446996	234	*
path2	1700001D01Rik	intron	none	hypo	closing	chr8	61288507	61288602	96	*
path2	1700001G11Rik	distal promoter	none	hypo	opening	chr14	66298456	66298845	390	*
path2	1700025G04Rik	intron	none	hypo	closing	chr1	152048879	152048954	76	*
path2	2210016L21Rik	exon	up	hypo	closing	chr5	114948910	114949199	290	*
path2	2210016L21Rik	3' UTR	up	hypo	closing	chr5	114948910	114949199	290	*
path2	2310022B05Rik	intron	up	hypo	closing	chr8	124661504	124661505	2	*
path2	2410006H16Rik	proximal promoter	none	hyper	opening	chr11	62601881	62601899	19	*
path2	4930429F24Rik	distal promoter	none	hypo	closing	chr9	79792153	79792218	66	*
path2	4932413F04Rik	exon	none	hypo	closing	chr9	103558825	103559126	302	*
path2	4933405E24Rik	intron	none	hypo	closing	chr11	54181711	54182130	420	*
path2	6030407O03Rik	intron	none	hypo	closing	chr1	73850952	73850989	38	*
path2	6430548M08Rik	exon	down	hypo	closing	chr8	120161858	120162677	820	*
path2	6430548M08Rik	3' UTR	down	hypo	closing	chr8	120161858	120162677	820	*
path2	AI662270	intron	none	hypo	closing	chr11	83255161	83255162	2	*
path2	AI662270	intron	none	hypo	closing	chr11	83255530	83255577	48	*
path2	Abcc4	intron	down	hypo	opening	chr14	118690484	118690644	161	*
path2	Abcc8	intron	up	hypo	opening	chr7	46112566	46112740	175	*
path2	Acbd3	exon	up	hypo	opening	chr1	180738513	180738658	146	*
path2	Acbd3	intron	up	hypo	opening	chr1	180738513	180738658	146	*
path2	Acot7	intron	down	hypo	closing	chr4	152212671	152212823	153	*
path2	Acox3	exon	none	hypo	closing	chr5	35611969	35612438	470	*
path2	Acox3	intron	none	hypo	closing	chr5	35611969	35612438	470	*
path2	Acox3	3' UTR	none	hypo	closing	chr5	35611969	35612438	470	*
path2	Adamts17	distal promoter	none	hypo	opening	chr7	67044301	67044781	481	*
path2	Adamts17	intron	none	hypo	opening	chr7	67044301	67044781	481	*
path2	Adamts18	intron	up	hypo	opening	chr8	113703940	113704129	190	*
path2	Adamts18	intron	up	hypo	closing	chr8	113721466	113721716	251	*
path2	Adamts18	intron	up	hypo	closing	chr8	113791674	113791708	35	*
path2	Adcy1	intron	none	hypo	closing	chr11	7135095	7135560	466	*
path2	Add2	distal promoter	up	hypo	opening	chr6	86026710	86027055	346	*
path2	Add2	intron	up	hypo	opening	chr6	86031303	86031449	147	*
path2	Add2	intron	up	hypo	opening	chr6	86031792	86031869	78	*
path2	Aebp2	intron	none	hypo	closing	chr6	140666291	140666525	235	*
path2	Afmid	distal promoter	down	hypo	opening	chr11	117824127	117824301	175	*
path2	Afmid	intron	down	hypo	opening	chr11	117824127	117824301	175	*
path2	Ahi1	proximal promoter	down	hypo	closing	chr10	20951955	20951973	19	*
path2	Aif1l	intron	down	hypo	closing	chr2	31954824	31955098	275	*
path2	Aig1	proximal promoter	up	hypo	closing	chr10	13869601	13869602	2	*
path2	Alk	intron	none	hypo	closing	chr17	71978097	71978260	164	*
path2	Anapc5	distal promoter	none	hypo	closing	chr5	122798394	122799101	708	*
path2	Anapc5	intron	none	hypo	closing	chr5	122798394	122799101	708	*
path2	Anapc5	distal promoter	none	hypo	opening	chr5	122799120	122799474	355	*
path2	Anapc5	exon	none	hypo	opening	chr5	122799120	122799474	355	*
path2	Anapc5	intron	none	hypo	opening	chr5	122799120	122799474	355	*
path2	Anapc5	3' UTR	none	hypo	opening	chr5	122799120	122799474	355	*
path2	Angel1	distal promoter	none	hypo	opening	chr12	86719934	86720057	124	*
path2	Angel1	intron	none	hypo	opening	chr12	86719934	86720057	124	*
path2	Ank2	intron	up	hypo	closing	chr3	127363132	127363183	52	*
path2	Ankrd10	5' UTR	down	hypo	closing	chr8	11632699	11633643	945	*
path2	Ankrd10	exon	down	hypo	closing	chr8	11632699	11633643	945	*
path2	Ankrd10	intron	down	hypo	closing	chr8	11632699	11633643	945	*
path2	Ankrd17	intron	up	hypo	closing	chr5	90364181	90364182	2	*
path2	Anks1	proximal promoter	none	hypo	opening	chr17	28041863	28041979	117	*
path2	Anks1	5' UTR	none	hypo	opening	chr17	28041863	28041979	117	*
path2	Anks1	exon	none	hypo	opening	chr17	28041863	28041979	117	*
path2	Anks1	intron	none	hypo	opening	chr17	28041863	28041979	117	*
path2	Anp32a	intron	none	hypo	closing	chr9	62346159	62346160	2	*
path2	Apbb2	intron	none	hypo	closing	chr5	66308125	66308437	313	*
path2	App	intron	none	hypo	closing	chr16	85086172	85086777	606	*
path2	App	intron	none	hypo	closing	chr16	85087599	85087753	155	*
path2	Arfgef2	exon	none	hypo	opening	chr2	166885767	166886011	245	*
path2	Arfgef2	intron	none	hypo	opening	chr2	166885767	166886011	245	*
path2	Arfip2	proximal promoter	up	hypo	closing	chr7	105639463	105639464	2	*
path2	Arfip2	distal promoter	up	hypo	closing	chr7	105639463	105639464	2	*
path2	Arfip2	5' UTR	up	hypo	closing	chr7	105639463	105639464	2	*
path2	Arfip2	exon	up	hypo	closing	chr7	105639463	105639464	2	*
path2	Arfip2	intron	up	hypo	closing	chr7	105639463	105639464	2	*
path2	Arhgap24	distal promoter	none	hypo	closing	chr5	102841983	102841984	2	*
path2	Arhgap24	intron	none	hypo	closing	chr5	102841983	102841984	2	*
path2	Arhgap26	intron	none	hypo	closing	chr18	39100266	39100389	124	*
path2	Arhgap44	intron	none	hypo	opening	chr11	65012172	65012311	140	*
path2	Arhgef10	intron	none	hypo	opening	chr8	14920402	14920997	596	*
path2	Arhgef12	proximal promoter	down	hypo	closing	chr9	43106854	43107085	232	*
path2	Arhgef12	distal promoter	down	hypo	closing	chr9	43106854	43107085	232	*
path2	Arhgef12	intron	down	hypo	closing	chr9	43106854	43107085	232	*
path2	Arhgef7	exon	none	hypo	closing	chr8	11819677	11821165	1489	*
path2	Arhgef7	intron	none	hypo	closing	chr8	11819677	11821165	1489	*
path2	Arid1b	intron	none	hypo	closing	chr17	5043862	5043915	54	*
path2	Arid1b	intron	none	hypo	closing	chr17	5044247	5044535	289	*
path2	Arid1b	intron	none	hypo	closing	chr17	5326781	5327011	231	*
path2	Arl13b	intron	down	hypo	closing	chr16	62799056	62800254	1199	*
path2	Asap1	intron	none	hypo	opening	chr15	64117620	64117727	108	*
path2	Asap1	intron	none	hypo	opening	chr15	64118084	64118141	58	*
path2	Asap2	intron	down	hypo	closing	chr12	21182948	21183033	86	*
path2	Aspm	distal promoter	down	hypo	opening	chr1	139478579	139479481	903	*
path2	Aspm	exon	down	hypo	opening	chr1	139478579	139479481	903	*
path2	Aspm	intron	down	hypo	opening	chr1	139478579	139479481	903	*
path2	Aspscr1	distal promoter	up	hypo	closing	chr11	120699723	120700272	550	*
path2	Aspscr1	intron	up	hypo	closing	chr11	120699723	120700272	550	*
path2	Atp11a	intron	up	hypo	opening	chr8	12760762	12761670	909	*
path2	Atp11a	intron	up	hypo	opening	chr8	12762062	12762305	244	*
path2	Atp5b	proximal promoter	up	hypo	closing	chr10	128087784	128087962	179	*
path2	Atp5b	distal promoter	up	hypo	closing	chr10	128087784	128087962	179	*
path2	Atp5b	exon	up	hypo	closing	chr10	128087784	128087962	179	*
path2	Atp5b	intron	up	hypo	closing	chr10	128087784	128087962	179	*
path2	Atp6v1e2	proximal promoter	none	hypo	closing	chr17	86947875	86948208	334	*
path2	Atp6v1e2	5' UTR	none	hypo	closing	chr17	86947875	86948208	334	*
path2	Atp6v1e2	exon	none	hypo	closing	chr17	86947875	86948208	334	*
path2	Atp8a1	intron	none	hypo	closing	chr5	67796764	67797124	361	*
path2	Atxn1	intron	none	hypo	opening	chr13	45740683	45740840	158	*
path2	Atxn10	intron	up	hypo	opening	chr15	85405454	85405782	329	*
path2	Atxn10	intron	up	hypo	closing	chr15	85461527	85462237	711	*
path2	B230319C09Rik	distal promoter	none	hypo	closing	chr6	83438694	83439363	670	*
path2	B230319C09Rik	distal promoter	none	hypo	closing	chr6	83439891	83440028	138	*
path2	Bahcc1	intron	none	hypo	opening	chr11	120259467	120259733	267	*
path2	Baz2a	distal promoter	down	hypo	closing	chr10	128087784	128087962	179	*
path2	Baz2b	intron	down	hypo	closing	chr2	59909234	59909418	185	*
path2	Baz2b	distal promoter	down	hypo	closing	chr2	59917340	59917579	240	*
path2	Baz2b	exon	down	hypo	closing	chr2	59917340	59917579	240	*
path2	Baz2b	intron	down	hypo	closing	chr2	59917340	59917579	240	*
path2	Bcar1	intron	up	hypo	closing	chr8	111726220	111726892	673	*
path2	Bccip	distal promoter	up	hypo	opening	chr7	133716033	133716329	297	*
path2	Bccip	intron	up	hypo	opening	chr7	133716033	133716329	297	*
path2	Bcl2l1	intron	up	hypo	closing	chr2	152820362	152820501	140	*
path2	Bfsp1	intron	up	hypo	opening	chr2	143861320	143861321	2	*
path2	Bfsp2	intron	up	hypo	opening	chr9	103464073	103464234	162	*
path2	Bfsp2	intron	up	hypo	closing	chr9	103465562	103465563	2	*
path2	Bms1	intron	none	hypo	opening	chr6	118406693	118406747	55	*
path2	Bnc2	intron	none	hypo	closing	chr4	84332026	84332270	245	*
path2	Bptf	intron	down	hypo	opening	chr11	107083661	107083874	214	*
path2	Brd8	intron	none	hypo	closing	chr18	34623566	34623665	100	*
path2	Brwd1	intron	down	hypo	opening	chr16	96055027	96055592	566	*
path2	C2cd2	intron	none	hypo	closing	chr16	97949069	97949206	138	*
path2	Cabin1	intron	none	hypo	closing	chr10	75666081	75666171	91	*
path2	Cables1	exon	none	hypo	closing	chr18	11939579	11940661	1083	*
path2	Cables1	intron	none	hypo	closing	chr18	11939579	11940661	1083	*
path2	Cadm1	intron	up	hypo	opening	chr9	47671784	47672438	655	*
path2	Cadm1	intron	up	hypo	closing	chr9	47829559	47829560	2	*
path2	Calm3	proximal promoter	up	hypo	closing	chr7	16925013	16925014	2	*
path2	Calm3	distal promoter	up	hypo	closing	chr7	16925013	16925014	2	*
path2	Camk2a	distal promoter	none	hypo	closing	chr18	60922051	60922442	392	*
path2	Camta1	intron	none	hypo	closing	chr4	151765514	151765614	101	*
path2	Casp7	proximal promoter	up	hypo	opening	chr19	56424634	56424947	314	*
path2	Casp7	distal promoter	up	hypo	opening	chr19	56424634	56424947	314	*
path2	Casp7	intron	up	hypo	opening	chr19	56424634	56424947	314	*
path2	Casp9	exon	down	hypo	closing	chr4	141797180	141797673	494	*
path2	Casp9	intron	down	hypo	closing	chr4	141797180	141797673	494	*
path2	Casp9	exon	down	hypo	opening	chr4	141796222	141796882	661	*
path2	Casp9	intron	down	hypo	opening	chr4	141796222	141796882	661	*
path2	Ccdc3	intron	none	hypo	closing	chr2	5201404	5201431	28	*
path2	Ccdc88c	distal promoter	down	hypo	closing	chr12	100983504	100983879	376	*
path2	Ccdc88c	intron	down	hypo	closing	chr12	100983504	100983879	376	*
path2	Ccz1	proximal promoter	up	hypo	closing	chr5	143992304	143993508	1205	*
path2	Ccz1	exon	up	hypo	closing	chr5	143992304	143993508	1205	*
path2	Ccz1	intron	up	hypo	closing	chr5	143992304	143993508	1205	*
path2	Cd81	distal promoter	none	hypo	opening	chr7	143054698	143054996	299	*
path2	Cd81	intron	none	hypo	opening	chr7	143054698	143054996	299	*
path2	Cdc42ep4	intron	up	hypo	opening	chr11	113732399	113732700	302	*
path2	Cdh4	intron	none	hypo	closing	chr2	179843586	179843932	347	*
path2	Cdk8	distal promoter	none	hypo	opening	chr5	146290125	146290235	111	*
path2	Cdk8	exon	none	hypo	opening	chr5	146290125	146290235	111	*
path2	Cdk8	intron	none	hypo	opening	chr5	146290125	146290235	111	*
path2	Cela1	distal promoter	up	hypo	opening	chr15	100686574	100686692	119	*
path2	Cela1	intron	up	hypo	opening	chr15	100686574	100686692	119	*
path2	Cep128	intron	none	hypo	closing	chr12	91135133	91135157	25	*
path2	Cep135	exon	down	hypo	closing	chr5	76633314	76633738	425	*
path2	Cep135	intron	down	hypo	closing	chr5	76633314	76633738	425	*
path2	Cep135	exon	down	hypo	closing	chr5	76634093	76634453	361	*
path2	Cep135	intron	down	hypo	closing	chr5	76634093	76634453	361	*
path2	Chd7	exon	none	hypo	closing	chr4	8752495	8752888	394	*
path2	Chd7	exon	none	hypo	opening	chr4	8752268	8752353	86	*
path2	Chd7	distal promoter	none	hypo	opening	chr4	8850873	8851263	391	*
path2	Chd7	exon	none	hypo	opening	chr4	8850873	8851263	391	*
path2	Chd7	intron	none	hypo	opening	chr4	8850873	8851263	391	*
path2	Chmp2a	distal promoter	up	hypo	closing	chr7	13039032	13039383	352	*
path2	Chmp4b	intron	up	hypo	opening	chr2	154659263	154659580	318	*
path2	Chst15	intron	down	hypo	closing	chr7	132246489	132246940	452	*
path2	Cilk1	intron	none	hypo	closing	chr9	78135810	78135941	132	*
path2	Cilk1	intron	none	hypo	closing	chr9	78146264	78146451	188	*
path2	Clasp1	exon	none	hypo	opening	chr1	118523025	118523377	353	*
path2	Clasp1	intron	none	hypo	opening	chr1	118523025	118523377	353	*
path2	Clasrp	intron	none	hypo	opening	chr7	19600810	19600962	153	*
path2	Cmtm6	exon	none	hypo	opening	chr9	114747149	114747521	373	*
path2	Cmtm6	3' UTR	none	hypo	opening	chr9	114747149	114747521	373	*
path2	Col4a1	intron	up	hypo	closing	chr8	11249817	11249818	2	*
path2	Col4a1	intron	up	hypo	closing	chr8	11250180	11250502	323	*
path2	Col4a1	intron	up	hypo	opening	chr8	11290360	11290361	2	*
path2	Col4a1	intron	up	hypo	opening	chr8	11290988	11291229	242	*
path2	Col4a2	intron	up	hypo	closing	chr8	11376642	11377025	384	*
path2	Col4a3	intron	up	hypo	closing	chr1	82634838	82634839	2	*
path2	Cops5	distal promoter	up	hypo	closing	chr1	10040574	10040710	137	*
path2	Cotl1	intron	up	hypo	closing	chr8	119839156	119839166	11	*
path2	Cpeb2	exon	up	hypo	opening	chr5	43246314	43246752	439	*
path2	Cpeb2	intron	up	hypo	opening	chr5	43246314	43246752	439	*
path2	Cpz	intron	none	hypo	closing	chr5	35507260	35507847	588	*
path2	Crb2	exon	down	hypo	closing	chr2	37783338	37784131	794	*
path2	Crb2	intron	down	hypo	closing	chr2	37783338	37784131	794	*
path2	Crcp	intron	up	hypo	closing	chr5	130035508	130035883	376	*
path2	Crim1	distal promoter	up	hypo	closing	chr17	78232785	78233166	382	*
path2	Crim1	intron	up	hypo	closing	chr17	78232785	78233166	382	*
path2	Crim1	intron	up	hypo	closing	chr17	78264144	78264196	53	*
path2	Crim1	intron	up	hypo	closing	chr17	78312434	78312549	116	*
path2	Crim1	intron	up	hypo	closing	chr17	78360072	78360364	293	*
path2	Crlf3	exon	down	hypo	closing	chr11	80056369	80056514	146	*
path2	Crlf3	intron	down	hypo	closing	chr11	80056369	80056514	146	*
path2	Crlf3	3' UTR	down	hypo	closing	chr11	80056369	80056514	146	*
path2	Crybb2	intron	none	hypo	closing	chr5	113066306	113066806	501	*
path2	Csnk1d	intron	none	hypo	opening	chr11	120987924	120988001	78	*
path2	Csnk1g3	proximal promoter	none	hypo	closing	chr18	53861290	53861374	85	*
path2	Cspp1	intron	down	hypo	closing	chr1	10040574	10040710	137	*
path2	Cst3	exon	up	hypo	closing	chr2	148872803	148873439	637	*
path2	Cst3	intron	up	hypo	closing	chr2	148872803	148873439	637	*
path2	Cstpp1	intron	none	hypo	closing	chr2	91437263	91437296	34	*
path2	Ctbp2	intron	none	hypo	closing	chr7	133088875	133089052	178	*
path2	Ctbp2	intron	none	hypo	closing	chr7	133099258	133099263	6	*
path2	Ctcf	intron	down	hypo	opening	chr8	105680689	105681013	325	*
path2	Ctdspl	intron	down	hypo	closing	chr9	119002188	119002749	562	*
path2	Cux2	proximal promoter	none	hypo	opening	chr5	122002928	122003061	134	*
path2	Cux2	intron	none	hypo	opening	chr5	122002928	122003061	134	*
path2	Cxxc5	distal promoter	up	hypo	opening	chr18	35853281	35853550	270	*
path2	Cxxc5	intron	up	hypo	opening	chr18	35853281	35853550	270	*
path2	Cyria	intron	none	hypo	opening	chr12	12287207	12287535	329	*
path2	D630045J12Rik	distal promoter	up	hypo	opening	chr6	38150705	38151097	393	*
path2	D630045J12Rik	intron	up	hypo	opening	chr6	38150705	38151097	393	*
path2	Daam1	intron	none	hypo	closing	chr12	71883554	71883745	192	*
path2	Dbn1	proximal promoter	up	hypo	opening	chr13	55482090	55482520	431	*
path2	Dbn1	exon	up	hypo	opening	chr13	55482090	55482520	431	*
path2	Dbn1	intron	up	hypo	opening	chr13	55482090	55482520	431	*
path2	Dbn1	proximal promoter	up	hypo	opening	chr13	55482934	55483046	113	*
path2	Dbn1	intron	up	hypo	opening	chr13	55482934	55483046	113	*
path2	Dbnl	intron	up	hypo	closing	chr11	5789517	5789984	468	*
path2	Dctn2	exon	up	hypo	opening	chr10	127268391	127269336	946	*
path2	Dctn2	intron	up	hypo	opening	chr10	127268391	127269336	946	*
path2	Ddi2	intron	none	hypo	closing	chr4	141705378	141705675	298	*
path2	Ddx6	exon	up	hypo	closing	chr9	44637933	44638117	185	*
path2	Ddx6	3' UTR	up	hypo	closing	chr9	44637933	44638117	185	*
path2	Degs2	exon	none	hypo	closing	chr12	108688422	108688587	166	*
path2	Degs2	intron	none	hypo	closing	chr12	108688422	108688587	166	*
path2	Degs2	3' UTR	none	hypo	closing	chr12	108688422	108688587	166	*
path2	Degs2	intron	none	hypo	closing	chr12	108689117	108689525	409	*
path2	Dip2b	distal promoter	up	hypo	closing	chr15	100157015	100157790	776	*
path2	Dip2b	exon	up	hypo	closing	chr15	100157015	100157790	776	*
path2	Dip2b	intron	up	hypo	closing	chr15	100157015	100157790	776	*
path2	Dip2b	exon	up	hypo	opening	chr15	100174499	100175477	979	*
path2	Dip2b	intron	up	hypo	opening	chr15	100174499	100175477	979	*
path2	Disc1	intron	up	hypo	closing	chr8	125227053	125227167	115	*
path2	Dnajc27	exon	none	hypo	closing	chr12	4108422	4108700	279	*
path2	Dnajc27	3' UTR	none	hypo	closing	chr12	4108422	4108700	279	*
path2	Dnhd1	distal promoter	none	hypo	closing	chr7	105639463	105639464	2	*
path2	Dock1	intron	down	hypo	closing	chr7	135021636	135021818	183	*
path2	Dock1	intron	down	hypo	closing	chr7	135036086	135036399	314	*
path2	Dock4	intron	none	hypo	opening	chr12	40837143	40837171	29	*
path2	Dock5	intron	up	hypo	closing	chr14	67866590	67866591	2	*
path2	Dock5	intron	up	hypo	opening	chr14	67930838	67931206	369	*
path2	Dock5	intron	up	hypo	opening	chr14	67931715	67931793	79	*
path2	Donson	intron	down	hypo	closing	chr16	91897146	91897201	56	*
path2	Drosha	intron	none	hypo	opening	chr15	12857620	12858621	1002	*
path2	Drosha	intron	none	hypo	closing	chr15	12908433	12909386	954	*
path2	Dscam	intron	none	hypo	closing	chr16	96617833	96618056	224	*
path2	Dscaml1	intron	none	hypo	opening	chr9	45496205	45496358	154	*
path2	Dst	distal promoter	none	hypo	closing	chr1	34253660	34253801	142	*
path2	Dst	intron	none	hypo	closing	chr1	34253660	34253801	142	*
path2	Dtna	intron	up	hypo	closing	chr18	23426737	23427022	286	*
path2	Dusp1	exon	none	hypo	closing	chr17	26505798	26505906	109	*
path2	Dusp1	3' UTR	none	hypo	closing	chr17	26505798	26505906	109	*
path2	Dusp1	exon	none	hypo	closing	chr17	26506238	26506818	581	*
path2	Dusp1	intron	none	hypo	closing	chr17	26506238	26506818	581	*
path2	Dusp1	3' UTR	none	hypo	closing	chr17	26506238	26506818	581	*
path2	Dusp8	exon	up	hypo	opening	chr7	142084381	142085085	705	*
path2	Dusp8	intron	up	hypo	opening	chr7	142084381	142085085	705	*
path2	E2f1	distal promoter	none	hypo	opening	chr2	154572183	154572443	261	*
path2	Ebf3	intron	down	hypo	closing	chr7	137209904	137209926	23	*
path2	Efhd2	intron	none	hypo	closing	chr4	141866867	141866878	12	*
path2	Efna5	intron	none	hypo	closing	chr17	62875558	62875659	102	*
path2	Efna5	intron	none	hypo	closing	chr17	62876270	62876271	2	*
path2	Ehd1	intron	up	hypo	opening	chr19	6282872	6283965	1094	*
path2	Eif4e3	intron	up	hypo	closing	chr6	99395566	99395844	279	*
path2	Elmo2	distal promoter	none	hypo	closing	chr2	165300828	165301409	582	*
path2	Elmo2	intron	none	hypo	closing	chr2	165300828	165301409	582	*
path2	Eml2	exon	up	hypo	closing	chr7	19184889	19184941	53	*
path2	Entpd1	intron	up	hypo	opening	chr19	40697964	40698338	375	*
path2	Entpd1	intron	up	hypo	opening	chr19	40698919	40699118	200	*
path2	Ents15	distal promoter	none	hypo	opening	chr5	143316609	143316781	173	*
path2	Epb41l4a	intron	up	hypo	opening	chr18	33986449	33986648	200	*
path2	Epb41l4a	distal promoter	up	hypo	opening	chr18	34008942	34009166	225	*
path2	Epdr1	proximal promoter	up	hypo	opening	chr13	19620573	19620597	25	*
path2	Ergic1	intron	up	hypo	opening	chr17	26613485	26613852	368	*
path2	Etohd2	distal promoter	none	hypo	closing	chr13	59767202	59767693	492	*
path2	Etohd2	proximal promoter	none	hypo	closing	chr13	59768330	59768528	199	*
path2	Etohd2	distal promoter	none	hypo	closing	chr13	59768330	59768528	199	*
path2	Evc2	intron	down	hypo	closing	chr5	37395171	37395964	794	*
path2	Evl	exon	none	hypo	closing	chr12	108688422	108688587	166	*
path2	Evl	3' UTR	none	hypo	closing	chr12	108688422	108688587	166	*
path2	Exoc1	distal promoter	none	hypo	closing	chr5	76539040	76539137	98	*
path2	Exoc1	exon	none	hypo	closing	chr5	76539040	76539137	98	*
path2	Exoc1	intron	none	hypo	closing	chr5	76539040	76539137	98	*
path2	Fam131a	distal promoter	up	hypo	closing	chr16	20695131	20695134	4	*
path2	Fam131a	exon	up	hypo	closing	chr16	20695131	20695134	4	*
path2	Fam131a	intron	up	hypo	closing	chr16	20695131	20695134	4	*
path2	Fam207a	proximal promoter	up	hypo	opening	chr10	77507009	77507567	559	*
path2	Fam207a	exon	up	hypo	opening	chr10	77507009	77507567	559	*
path2	Fam207a	intron	up	hypo	opening	chr10	77507009	77507567	559	*
path2	Fam207a	proximal promoter	up	hypo	opening	chr10	77507959	77508705	747	*
path2	Fam207a	distal promoter	up	hypo	opening	chr10	77507959	77508705	747	*
path2	Fam207a	intron	up	hypo	opening	chr10	77507959	77508705	747	*
path2	Fam53b	intron	none	hypo	closing	chr7	132719766	132719999	234	*
path2	Fat1	intron	none	hypo	closing	chr8	44983675	44983736	62	*
path2	Fat1	intron	none	hypo	closing	chr8	45020410	45020565	156	*
path2	Fbxw8	intron	none	hypo	opening	chr5	118111465	118111801	337	*
path2	Fez2	intron	up	hypo	closing	chr17	78376808	78376906	99	*
path2	Fgfr2	intron	none	hypo	opening	chr7	130260232	130260936	705	*
path2	Fgfr2	intron	none	hypo	opening	chr7	130261487	130261683	197	*
path2	Fgfr2	intron	none	hypo	closing	chr7	132246489	132246940	452	*
path2	Fgfr2	intron	none	hypo	closing	chr7	132570149	132570334	186	*
path2	Fgfr2	intron	none	hypo	closing	chr7	132719766	132719999	234	*
path2	Fgfr2	intron	none	hypo	closing	chr7	133088875	133089052	178	*
path2	Fgfr2	intron	none	hypo	closing	chr7	133099258	133099263	6	*
path2	Fkrp	distal promoter	up	hypo	opening	chr7	16817934	16818195	262	*
path2	Fnbp1l	exon	down	hypo	closing	chr3	122539979	122540590	612	*
path2	Fnbp1l	3' UTR	down	hypo	closing	chr3	122539979	122540590	612	*
path2	Foxk2	intron	none	hypo	opening	chr11	121270000	121270275	276	*
path2	Foxp1	intron	none	hypo	closing	chr6	99395566	99395844	279	*
path2	Fry	intron	none	hypo	closing	chr5	150152056	150152711	656	*
path2	Fryl	intron	up	hypo	closing	chr5	73166555	73167341	787	*
path2	Fryl	proximal promoter	up	hypo	closing	chr5	73168315	73168949	635	*
path2	Fryl	exon	up	hypo	closing	chr5	73168315	73168949	635	*
path2	Fryl	intron	up	hypo	closing	chr5	73168315	73168949	635	*
path2	Ftx	intron	none	hypo	closing	chrX	103592487	103592488	2	*
path2	Fyn	distal promoter	none	hypo	closing	chr10	39529252	39529460	209	*
path2	Fyn	exon	none	hypo	closing	chr10	39529252	39529460	209	*
path2	Fyn	intron	none	hypo	closing	chr10	39529252	39529460	209	*
path2	Fyn	exon	none	hypo	opening	chr10	39564534	39564650	117	*
path2	Fyn	3' UTR	none	hypo	opening	chr10	39564534	39564650	117	*
path2	Gabrg3	distal promoter	none	hypo	closing	chr7	57389271	57389388	118	*
path2	Galnt10	intron	none	hypo	closing	chr11	57682695	57682876	182	*
path2	Galnt2	intron	none	hypo	opening	chr8	119935411	119935895	485	*
path2	Galnt2	intron	none	hypo	opening	chr8	119955352	119955889	538	*
path2	Galnt2	intron	none	hypo	closing	chr8	120161858	120162677	820	*
path2	Galnt2	intron	none	hypo	opening	chr8	121595741	121596600	860	*
path2	Galnt2	intron	none	hypo	closing	chr8	124256730	124256778	49	*
path2	Galnt7	exon	down	hypo	closing	chr8	57531337	57531684	348	*
path2	Galnt7	intron	down	hypo	closing	chr8	57531337	57531684	348	*
path2	Gas6	intron	up	hypo	closing	chr8	13492770	13493239	470	*
path2	Gdf15	distal promoter	none	hypo	closing	chr8	70633978	70634510	533	*
path2	Gdpd3	proximal promoter	none	hypo	opening	chr7	126766217	126766617	401	*
path2	Gdpd3	distal promoter	none	hypo	opening	chr7	126766217	126766617	401	*
path2	Gdpd3	5' UTR	none	hypo	opening	chr7	126766217	126766617	401	*
path2	Gdpd3	exon	none	hypo	opening	chr7	126766217	126766617	401	*
path2	Gdpd3	intron	none	hypo	opening	chr7	126766217	126766617	401	*
path2	Gfap	distal promoter	down	hypo	closing	chr11	102898730	102898885	156	*
path2	Gfap	intron	down	hypo	closing	chr11	102898730	102898885	156	*
path2	Gja3	exon	up	hypo	opening	chr14	57035369	57035420	52	*
path2	Gja3	3' UTR	up	hypo	opening	chr14	57035369	57035420	52	*
path2	Gja5	intron	down	hypo	opening	chr3	96919686	96920506	821	*
path2	Gja5	intron	down	hypo	opening	chr3	96920736	96921003	268	*
path2	Gja8	5' UTR	none	hypo	opening	chr3	96919686	96920506	821	*
path2	Gja8	exon	none	hypo	opening	chr3	96919686	96920506	821	*
path2	Gja8	intron	none	hypo	opening	chr3	96919686	96920506	821	*
path2	Gja8	intron	none	hypo	opening	chr3	96920736	96921003	268	*
path2	Gls	intron	up	hypo	closing	chr1	52225788	52225828	41	*
path2	Gm16364	intron	none	hypo	opening	chr10	39564534	39564650	117	*
path2	Gm16537	intron	none	hypo	opening	chr15	99717543	99717920	378	*
path2	Gm21992	intron	none	hypo	opening	chr19	4801604	4801811	208	*
path2	Gm32172	distal promoter	none	hypo	closing	chr10	13869601	13869602	2	*
path2	Gm7160	distal promoter	none	hypo	closing	chr1	105993004	105993005	2	*
path2	Gm9958	distal promoter	none	hypo	closing	chr5	90364181	90364182	2	*
path2	Gm9962	intron	none	hypo	closing	chr7	57389271	57389388	118	*
path2	Gnaq	intron	up	hypo	closing	chr19	16354664	16354665	2	*
path2	Golgb1	exon	down	hypo	opening	chr16	36914535	36914536	2	*
path2	Gpc5	exon	none	hypo	closing	chr14	115369522	115370139	618	*
path2	Gpc5	intron	none	hypo	closing	chr14	115369522	115370139	618	*
path2	Gpc6	intron	none	hypo	closing	chr14	116929169	116929360	192	*
path2	Gpd1	proximal promoter	up	hypo	opening	chr15	99717543	99717920	378	*
path2	Gpd1	distal promoter	up	hypo	opening	chr15	99717543	99717920	378	*
path2	Gpd1	5' UTR	up	hypo	opening	chr15	99717543	99717920	378	*
path2	Gpd1	exon	up	hypo	opening	chr15	99717543	99717920	378	*
path2	Gpd1	intron	up	hypo	opening	chr15	99717543	99717920	378	*
path2	Grb2	intron	up	hypo	opening	chr11	115697307	115697503	197	*
path2	Grm4	intron	up	hypo	opening	chr17	27480072	27480663	592	*
path2	Gtf2i	exon	none	hypo	closing	chr5	134238368	134239292	925	*
path2	Gtf2i	intron	none	hypo	closing	chr5	134238368	134239292	925	*
path2	Gtf2i	3' UTR	none	hypo	closing	chr5	134238368	134239292	925	*
path2	Gtf2i	intron	none	hypo	closing	chr5	134252257	134252441	185	*
path2	Gtf2i	intron	none	hypo	opening	chr5	134303527	134303711	185	*
path2	Gulp1	intron	down	hypo	closing	chr1	44626119	44626355	237	*
path2	Hdgfl2	proximal promoter	none	hypo	opening	chr17	56093183	56093184	2	*
path2	Hdgfl2	distal promoter	none	hypo	opening	chr17	56093183	56093184	2	*
path2	Hdgfl2	intron	none	hypo	opening	chr17	56093183	56093184	2	*
path2	Hdgfl2	proximal promoter	none	hypo	opening	chr17	56093556	56093778	223	*
path2	Hdgfl2	distal promoter	none	hypo	opening	chr17	56093556	56093778	223	*
path2	Hdgfl2	exon	none	hypo	opening	chr17	56093556	56093778	223	*
path2	Hdgfl2	intron	none	hypo	opening	chr17	56093556	56093778	223	*
path2	Hdlbp	proximal promoter	down	hypo	closing	chr1	93446626	93446796	171	*
path2	Hdlbp	distal promoter	down	hypo	closing	chr1	93446626	93446796	171	*
path2	Hdlbp	intron	down	hypo	closing	chr1	93446626	93446796	171	*
path2	Hectd4	distal promoter	none	hypo	opening	chr5	121314355	121314504	150	*
path2	Hectd4	intron	none	hypo	opening	chr5	121314355	121314504	150	*
path2	Hif3a	distal promoter	none	hypo	closing	chr7	17058950	17059056	107	*
path2	Hif3a	intron	none	hypo	closing	chr7	17058950	17059056	107	*
path2	Hlcs	intron	up	hypo	closing	chr16	94283111	94283962	852	*
path2	Hlf	intron	none	hypo	closing	chr11	90352528	90352563	36	*
path2	Hlf	intron	none	hypo	closing	chr11	90352890	90352897	8	*
path2	Hlf	intron	none	hypo	closing	chr11	90353644	90353720	77	*
path2	Hmga2	intron	down	hypo	closing	chr10	120365460	120365550	91	*
path2	Hmga2	intron	down	hypo	closing	chr10	120402723	120402782	60	*
path2	Hmga2	intron	down	hypo	closing	chr10	120403161	120403449	289	*
path2	Hnf1a	exon	none	hypo	closing	chr5	114948910	114949199	290	*
path2	Hnf1a	3' UTR	none	hypo	closing	chr5	114948910	114949199	290	*
path2	Hp1bp3	intron	down	hypo	closing	chr4	138218142	138218370	229	*
path2	Hps1	exon	down	hypo	opening	chr19	42755437	42755454	18	*
path2	Hps1	3' UTR	down	hypo	opening	chr19	42755437	42755454	18	*
path2	Hsf2bp	intron	none	hypo	closing	chr17	31982531	31983078	548	*
path2	Hspb3	proximal promoter	up	hypo	opening	chr13	113663300	113663698	399	*
path2	Hspb3	5' UTR	up	hypo	opening	chr13	113663300	113663698	399	*
path2	Hspb3	exon	up	hypo	opening	chr13	113663300	113663698	399	*
path2	Idh2	intron	up	hypo	opening	chr7	80111607	80111987	381	*
path2	Ifi44l	proximal promoter	none	hypo	closing	chr3	151762648	151762916	269	*
path2	Ifi44l	exon	none	hypo	closing	chr3	151762648	151762916	269	*
path2	Ifi44l	intron	none	hypo	closing	chr3	151762648	151762916	269	*
path2	Igf1r	intron	none	hypo	closing	chr7	67960675	67960953	279	*
path2	Igf1r	exon	none	hypo	closing	chr7	68182585	68183690	1106	*
path2	Igf1r	intron	none	hypo	closing	chr7	68182585	68183690	1106	*
path2	Igfbp7	exon	up	hypo	closing	chr5	77355112	77355655	544	*
path2	Igfbp7	intron	up	hypo	closing	chr5	77355112	77355655	544	*
path2	Igflr1	exon	none	hypo	opening	chr7	30566752	30566897	146	*
path2	Igflr1	3' UTR	none	hypo	opening	chr7	30566752	30566897	146	*
path2	Il34	distal promoter	none	hypo	opening	chr8	110793904	110794283	380	*
path2	Il34	intron	none	hypo	opening	chr8	110793904	110794283	380	*
path2	Inpp5a	distal promoter	up	hypo	opening	chr7	139397568	139398916	1349	*
path2	Inpp5a	intron	up	hypo	opening	chr7	139397568	139398916	1349	*
path2	Inppl1	distal promoter	down	hypo	closing	chr7	101834227	101834283	57	*
path2	Inppl1	intron	down	hypo	closing	chr7	101834227	101834283	57	*
path2	Ipo8	proximal promoter	up	hypo	opening	chr6	148817641	148819189	1549	*
path2	Ipo8	distal promoter	up	hypo	opening	chr6	148817641	148819189	1549	*
path2	Ipo8	exon	up	hypo	opening	chr6	148817641	148819189	1549	*
path2	Ipo8	intron	up	hypo	opening	chr6	148817641	148819189	1549	*
path2	Ipo8	3' UTR	up	hypo	opening	chr6	148817641	148819189	1549	*
path2	Isca1	intron	up	hypo	closing	chr13	59767202	59767693	492	*
path2	Isca1	intron	up	hypo	closing	chr13	59768330	59768528	199	*
path2	Itpk1	intron	up	hypo	opening	chr12	102604820	102605230	411	*
path2	Itsn1	distal promoter	none	hypo	closing	chr16	91897146	91897201	56	*
path2	Itsn1	intron	none	hypo	closing	chr16	91897146	91897201	56	*
path2	Jag1	exon	none	hypo	closing	chr2	137083292	137083564	273	*
path2	Jag1	intron	none	hypo	closing	chr2	137083292	137083564	273	*
path2	Jmjd6	exon	down	hypo	opening	chr11	116839750	116839807	58	*
path2	Jmjd6	intron	down	hypo	opening	chr11	116839750	116839807	58	*
path2	Kat6b	intron	down	hypo	closing	chr14	21501947	21501948	2	*
path2	Kat6b	intron	down	hypo	opening	chr14	21545698	21545934	237	*
path2	Katnal1	intron	none	hypo	closing	chr5	148923551	148923763	213	*
path2	Kcnj6	intron	up	hypo	opening	chr16	94750804	94750910	107	*
path2	Kdm4a	proximal promoter	none	hypo	opening	chr4	118147326	118148200	875	*
path2	Kdm4a	distal promoter	none	hypo	opening	chr4	118147326	118148200	875	*
path2	Kdm4a	intron	none	hypo	opening	chr4	118147326	118148200	875	*
path2	Kdm4b	intron	none	hypo	opening	chr17	56379186	56379980	795	*
path2	Kdm4b	intron	none	hypo	opening	chr17	56380334	56380747	414	*
path2	Kif13a	exon	up	hypo	closing	chr13	46776983	46777376	394	*
path2	Kif13a	intron	up	hypo	closing	chr13	46776983	46777376	394	*
path2	Kif13a	intron	up	hypo	opening	chr13	46780235	46780582	348	*
path2	Kif1b	intron	none	hypo	closing	chr4	149220952	149221217	266	*
path2	Kif1b	intron	none	hypo	closing	chr4	149277605	149277620	16	*
path2	Kif20a	proximal promoter	down	hypo	closing	chr18	34623566	34623665	100	*
path2	Kif20a	distal promoter	down	hypo	closing	chr18	34623566	34623665	100	*
path2	Kif3c	distal promoter	none	hypo	opening	chr12	3385297	3385403	107	*
path2	Kif3c	intron	none	hypo	opening	chr12	3385297	3385403	107	*
path2	Kif3c	distal promoter	none	hypo	opening	chr12	3385914	3386025	112	*
path2	Kif3c	intron	none	hypo	opening	chr12	3385914	3386025	112	*
path2	Klc1	distal promoter	none	hypo	opening	chr12	111789768	111790790	1023	*
path2	Klc1	intron	none	hypo	opening	chr12	111789768	111790790	1023	*
path2	Klhl38	proximal promoter	none	hypo	closing	chr15	58324096	58324472	377	*
path2	Klhl38	5' UTR	none	hypo	closing	chr15	58324096	58324472	377	*
path2	Klhl38	exon	none	hypo	closing	chr15	58324096	58324472	377	*
path2	Kpna1	intron	up	hypo	opening	chr16	35987925	35987926	2	*
path2	Krt4	proximal promoter	none	hypo	opening	chr15	101924916	101924930	15	*
path2	Lamb1	intron	none	hypo	opening	chr12	31293638	31294038	401	*
path2	Lca5	intron	down	hypo	closing	chr9	83411009	83411338	330	*
path2	Ldb1	distal promoter	none	hypo	closing	chr19	46041072	46041073	2	*
path2	Ldb1	intron	none	hypo	closing	chr19	46041072	46041073	2	*
path2	Lemd2	intron	up	hypo	opening	chr17	27191312	27192602	1291	*
path2	Lgi2	intron	up	hypo	closing	chr5	52551457	52551458	2	*
path2	Lin7c	intron	down	hypo	closing	chr2	109892360	109892653	294	*
path2	Lmf1	intron	up	hypo	opening	chr17	25617977	25618199	223	*
path2	Lncbate10	intron	none	hypo	closing	chr18	61481673	61481873	201	*
path2	Lncpint	intron	up	hypo	opening	chr6	31100226	31100427	202	*
path2	Lpin1	intron	up	hypo	opening	chr12	16581368	16581465	98	*
path2	Lrp1	proximal promoter	none	hypo	closing	chr10	127542066	127543371	1306	*
path2	Lrp1	distal promoter	none	hypo	closing	chr10	127542066	127543371	1306	*
path2	Lrp1	exon	none	hypo	closing	chr10	127542066	127543371	1306	*
path2	Lrp1	intron	none	hypo	closing	chr10	127542066	127543371	1306	*
path2	Lrp1	intron	none	hypo	closing	chr10	127564182	127564806	625	*
path2	Lrp1	exon	none	hypo	opening	chr10	127563563	127563611	49	*
path2	Lrp1	intron	none	hypo	opening	chr10	127563563	127563611	49	*
path2	Macrod1	intron	none	hypo	closing	chr19	7121176	7121316	141	*
path2	Madd	proximal promoter	down	hypo	opening	chr2	91152331	91152533	203	*
path2	Madd	exon	down	hypo	opening	chr2	91152331	91152533	203	*
path2	Madd	intron	down	hypo	opening	chr2	91152331	91152533	203	*
path2	Man1c1	intron	up	hypo	opening	chr4	134611397	134611642	246	*
path2	Manbal	intron	up	hypo	closing	chr2	157372107	157372264	158	*
path2	Map1lc3b	5' UTR	up	hypo	opening	chr8	121595741	121596600	860	*
path2	Map1lc3b	exon	up	hypo	opening	chr8	121595741	121596600	860	*
path2	Map1lc3b	intron	up	hypo	opening	chr8	121595741	121596600	860	*
path2	Map3k4	intron	down	hypo	closing	chr17	12293617	12293883	267	*
path2	Map4k4	exon	none	hypo	closing	chr1	39983250	39983292	43	*
path2	Map4k4	intron	none	hypo	closing	chr1	39983250	39983292	43	*
path2	Marchf3	intron	none	hypo	closing	chr18	56763422	56763771	350	*
path2	Marchf3	distal promoter	none	hypo	closing	chr18	56815053	56815339	287	*
path2	Marchf3	intron	none	hypo	closing	chr18	56815053	56815339	287	*
path2	Marchf4	exon	none	hypo	closing	chr1	72428672	72428782	111	*
path2	Mark4	intron	none	hypo	opening	chr7	19441528	19442060	533	*
path2	Mb21d2	intron	up	hypo	closing	chr16	28915631	28915647	17	*
path2	Mbd3	distal promoter	none	hypo	closing	chr10	80397452	80397700	249	*
path2	Mbd3	intron	none	hypo	closing	chr10	80397452	80397700	249	*
path2	Mbnl1	proximal promoter	up	hypo	closing	chr3	60527844	60528366	523	*
path2	Mbnl1	distal promoter	up	hypo	closing	chr3	60527844	60528366	523	*
path2	Mbnl1	exon	up	hypo	closing	chr3	60527844	60528366	523	*
path2	Mbnl1	intron	up	hypo	closing	chr3	60527844	60528366	523	*
path2	Mbnl1	proximal promoter	up	hypo	closing	chr3	60528782	60528802	21	*
path2	Mbnl1	5' UTR	up	hypo	closing	chr3	60528782	60528802	21	*
path2	Mbnl1	exon	up	hypo	closing	chr3	60528782	60528802	21	*
path2	Mbnl1	intron	up	hypo	closing	chr3	60528782	60528802	21	*
path2	Mboat1	intron	up	hypo	opening	chr13	30138704	30138705	2	*
path2	Mcfd2	5' UTR	none	hypo	closing	chr17	87264051	87264377	327	*
path2	Mcfd2	exon	none	hypo	closing	chr17	87264051	87264377	327	*
path2	Mcfd2	intron	none	hypo	closing	chr17	87264051	87264377	327	*
path2	Med25	distal promoter	up	hypo	opening	chr7	44888342	44889055	714	*
path2	Med25	intron	up	hypo	opening	chr7	44888342	44889055	714	*
path2	Metap1	distal promoter	up	hypo	closing	chr3	138490702	138490776	75	*
path2	Mettl23	distal promoter	up	hypo	opening	chr11	116839750	116839807	58	*
path2	Mical2	intron	up	hypo	closing	chr7	112298268	112298488	221	*
path2	Micos10	exon	none	hypo	closing	chr4	139102328	139102338	11	*
path2	Micos10	3' UTR	none	hypo	closing	chr4	139102328	139102338	11	*
path2	Mir100hg	intron	none	hypo	opening	chr9	41582257	41582372	116	*
path2	Mir378b	distal promoter	none	hypo	closing	chr11	88347486	88347880	395	*
path2	Mir6944	distal promoter	none	hypo	opening	chr13	55482090	55482520	431	*
path2	Mir7036	distal promoter	none	hypo	opening	chr5	137301235	137301556	322	*
path2	Mir99ahg	exon	none	hypo	closing	chr16	77500502	77500510	9	*
path2	Mir99ahg	intron	none	hypo	closing	chr16	77500502	77500510	9	*
path2	Mms22l	intron	down	hypo	opening	chr4	24601703	24601841	139	*
path2	Msi2	intron	none	hypo	closing	chr11	88347486	88347880	395	*
path2	Msi2	intron	none	hypo	closing	chr11	88431386	88431401	16	*
path2	Msi2	intron	none	hypo	closing	chr11	88436244	88436353	110	*
path2	Msi2	intron	none	hypo	closing	chr11	88634100	88634328	229	*
path2	Mtmr12	intron	down	hypo	closing	chr15	12246450	12247322	873	*
path2	Mtor	exon	up	hypo	closing	chr4	148469936	148470811	876	*
path2	Mtor	intron	up	hypo	closing	chr4	148469936	148470811	876	*
path2	Mvb12b	intron	up	hypo	closing	chr2	33760651	33761082	432	*
path2	Mycbp2	intron	down	hypo	closing	chr14	103344921	103344995	75	*
path2	Myh9	exon	down	hypo	closing	chr15	77764434	77764606	173	*
path2	Myh9	intron	down	hypo	closing	chr15	77764434	77764606	173	*
path2	Myo10	intron	down	hypo	opening	chr15	25788060	25788201	142	*
path2	Myo5a	exon	none	hypo	closing	chr9	75164195	75164215	21	*
path2	Myo5a	3' UTR	none	hypo	closing	chr9	75164195	75164215	21	*
path2	Myo6	intron	none	hypo	closing	chr9	80165766	80165846	81	*
path2	Nacc2	intron	up	hypo	opening	chr2	26120450	26121616	1167	*
path2	Ncam1	intron	down	hypo	closing	chr9	49676309	49676381	73	*
path2	Nck2	intron	none	hyper	opening	chr1	43547718	43547912	195	*
path2	Nckap1	intron	up	hypo	closing	chr2	80579643	80579778	136	*
path2	Ncoa2	intron	up	hypo	closing	chr1	13366802	13367145	344	*
path2	Ncor2	intron	none	hypo	opening	chr5	125076557	125076855	299	*
path2	Ncor2	distal promoter	none	hypo	opening	chr5	125129374	125129475	102	*
path2	Ncor2	intron	none	hypo	opening	chr5	125129374	125129475	102	*
path2	Ndrg1	intron	up	hypo	opening	chr15	66960658	66960915	258	*
path2	Ndrg1	intron	up	hypo	opening	chr15	66962823	66963077	255	*
path2	Nectin1	exon	none	hypo	opening	chr9	43804755	43804916	162	*
path2	Nectin1	intron	none	hypo	opening	chr9	43804755	43804916	162	*
path2	Nectin1	3' UTR	none	hypo	opening	chr9	43804755	43804916	162	*
path2	Nedd4l	intron	up	hypo	closing	chr18	64957205	64957763	559	*
path2	Nedd9	intron	none	hypo	closing	chr13	41339640	41340218	579	*
path2	Nfkbiz	intron	down	hypo	closing	chr16	55819146	55819455	310	*
path2	Nfkbiz	intron	down	hypo	closing	chr16	55819755	55819766	12	*
path2	Nhsl1	intron	up	hypo	closing	chr10	18320205	18320637	433	*
path2	Nif3l1	proximal promoter	up	hypo	closing	chr1	58446676	58447429	754	*
path2	Nif3l1	distal promoter	up	hypo	closing	chr1	58446676	58447429	754	*
path2	Nif3l1	intron	up	hypo	closing	chr1	58446676	58447429	754	*
path2	Nln	distal promoter	none	hypo	closing	chr13	104110712	104110780	69	*
path2	Notch1	exon	none	hypo	closing	chr2	26459866	26460369	504	*
path2	Notch3	exon	down	hypo	closing	chr17	32133447	32133708	262	*
path2	Notch3	intron	down	hypo	closing	chr17	32133447	32133708	262	*
path2	Ntm	intron	none	hypo	opening	chr9	29658043	29658257	215	*
path2	Ntmt1	exon	down	hypo	opening	chr2	30822792	30822897	106	*
path2	Ntmt1	3' UTR	down	hypo	opening	chr2	30822792	30822897	106	*
path2	Nup37	intron	down	hypo	closing	chr10	88154655	88155348	694	*
path2	Nxn	intron	up	hypo	closing	chr11	76311358	76312075	718	*
path2	Nxpe4	intron	up	hypo	closing	chr9	48173883	48173978	96	*
path2	Oat	intron	none	hypo	closing	chr7	132570149	132570334	186	*
path2	Otub1	proximal promoter	up	hypo	closing	chr19	7205282	7205388	107	*
path2	Otub1	distal promoter	up	hypo	closing	chr19	7205282	7205388	107	*
path2	Otub1	intron	up	hypo	closing	chr19	7205282	7205388	107	*
path2	Otulinl	distal promoter	none	hypo	closing	chr15	27665620	27665687	68	*
path2	Otulinl	intron	none	hypo	closing	chr15	27665620	27665687	68	*
path2	P4ha2	distal promoter	none	hypo	closing	chr11	54122304	54123240	937	*
path2	P4ha2	intron	none	hypo	closing	chr11	54122304	54123240	937	*
path2	Pakap	intron	up	hypo	opening	chr4	57568726	57569252	527	*
path2	Paqr5	intron	none	hypo	opening	chr9	61967441	61967839	399	*
path2	Parl	intron	none	hypo	opening	chr16	20293933	20294275	343	*
path2	Patj	exon	none	hypo	opening	chr4	98410537	98411087	551	*
path2	Patj	intron	none	hypo	opening	chr4	98410537	98411087	551	*
path2	Pcca	exon	down	hypo	closing	chr14	122684883	122684884	2	*
path2	Pcca	intron	down	hypo	closing	chr14	122684883	122684884	2	*
path2	Pde4d	intron	up	hypo	opening	chr13	109263068	109263177	110	*
path2	Pdia6	distal promoter	none	hypo	opening	chr12	17269423	17269424	2	*
path2	Pdia6	intron	none	hypo	opening	chr12	17269423	17269424	2	*
path2	Pdlim7	intron	up	hypo	opening	chr13	55504913	55505554	642	*
path2	Pdlim7	exon	up	hypo	opening	chr13	55505884	55506781	898	*
path2	Pdlim7	intron	up	hypo	opening	chr13	55505884	55506781	898	*
path2	Pdlim7	3' UTR	up	hypo	opening	chr13	55505884	55506781	898	*
path2	Pdrg1	exon	up	hypo	opening	chr2	153009001	153009382	382	*
path2	Pdrg1	3' UTR	up	hypo	opening	chr2	153009001	153009382	382	*
path2	Pdrg1	exon	up	hypo	opening	chr2	153009692	153010131	440	*
path2	Pdrg1	intron	up	hypo	opening	chr2	153009692	153010131	440	*
path2	Pdrg1	3' UTR	up	hypo	opening	chr2	153009692	153010131	440	*
path2	Pdrg1	intron	up	hypo	opening	chr2	153010600	153010663	64	*
path2	Pdxk	distal promoter	down	hypo	closing	chr10	78452590	78452911	322	*
path2	Pdxk	intron	down	hypo	closing	chr10	78452590	78452911	322	*
path2	Pdzd2	exon	down	hypo	closing	chr15	12362117	12362278	162	*
path2	Pdzd2	intron	down	hypo	closing	chr15	12362117	12362278	162	*
path2	Pdzd2	intron	down	hypo	closing	chr15	12362465	12362808	344	*
path2	Pdzd2	intron	down	hypo	closing	chr15	12425119	12425653	535	*
path2	Pdzd2	intron	down	hypo	closing	chr15	12631131	12631194	64	*
path2	Per2	distal promoter	none	hypo	closing	chr1	91453986	91455171	1186	*
path2	Per2	intron	none	hypo	closing	chr1	91453986	91455171	1186	*
path2	Phlda1	proximal promoter	none	hypo	closing	chr10	111505308	111505321	14	*
path2	Phlda1	distal promoter	none	hypo	closing	chr10	111505308	111505321	14	*
path2	Pip5k1b	intron	up	hypo	opening	chr19	24361511	24361777	267	*
path2	Pitrm1	proximal promoter	up	hypo	opening	chr13	6566947	6567561	615	*
path2	Pitrm1	exon	up	hypo	opening	chr13	6566947	6567561	615	*
path2	Pitrm1	intron	up	hypo	opening	chr13	6566947	6567561	615	*
path2	Pitrm1	intron	up	hypo	opening	chr13	6567812	6567914	103	*
path2	Plekhm1	intron	none	hypo	closing	chr11	103371938	103372421	484	*
path2	Plxna1	intron	up	hypo	opening	chr6	89348671	89348805	135	*
path2	Plxna1	intron	up	hypo	opening	chr6	89349294	89349295	2	*
path2	Plxna1	intron	up	hypo	opening	chr6	89349761	89349947	187	*
path2	Plxnb1	intron	none	hypo	closing	chr9	109098087	109098098	12	*
path2	Plxnb1	intron	none	hypo	closing	chr9	109098502	109099123	622	*
path2	Plxnb1	proximal promoter	none	hypo	opening	chr9	109104868	109105644	777	*
path2	Plxnb1	distal promoter	none	hypo	opening	chr9	109104868	109105644	777	*
path2	Plxnb1	exon	none	hypo	opening	chr9	109104868	109105644	777	*
path2	Plxnb1	intron	none	hypo	opening	chr9	109104868	109105644	777	*
path2	Pmm2	proximal promoter	none	hypo	closing	chr16	8645477	8646339	863	*
path2	Pmm2	distal promoter	none	hypo	closing	chr16	8645477	8646339	863	*
path2	Pmm2	exon	none	hypo	closing	chr16	8645477	8646339	863	*
path2	Pmm2	intron	none	hypo	closing	chr16	8645477	8646339	863	*
path2	Podn	intron	none	hypo	opening	chr4	108051707	108051884	178	*
path2	Ppil3	distal promoter	up	hypo	closing	chr1	58446676	58447429	754	*
path2	Ppip5k2	intron	none	hypo	opening	chr1	97760644	97760773	130	*
path2	Ppm1d	intron	none	hypo	closing	chr11	85312784	85312785	2	*
path2	Ppp1r37	distal promoter	up	hypo	opening	chr7	19536380	19536793	414	*
path2	Ppp1r37	intron	up	hypo	opening	chr7	19536380	19536793	414	*
path2	Ppp2r5b	distal promoter	up	hypo	closing	chr19	6234485	6234847	363	*
path2	Ppp2r5b	5' UTR	up	hypo	closing	chr19	6234485	6234847	363	*
path2	Ppp2r5b	exon	up	hypo	closing	chr19	6234485	6234847	363	*
path2	Ppp2r5b	intron	up	hypo	closing	chr19	6234485	6234847	363	*
path2	Ppp2r5c	intron	down	hypo	opening	chr12	110562499	110562540	42	*
path2	Pprc1	distal promoter	down	hypo	closing	chr19	46041072	46041073	2	*
path2	Pprc1	distal promoter	down	hypo	opening	chr19	46068096	46068356	261	*
path2	Pprc1	intron	down	hypo	opening	chr19	46068096	46068356	261	*
path2	Prcd	intron	none	hypo	closing	chr11	116660332	116660596	265	*
path2	Prdm9	distal promoter	none	hypo	closing	chr17	15565839	15565840	2	*
path2	Prox1	exon	up	hypo	closing	chr1	190120816	190121028	213	*
path2	Prox1	3' UTR	up	hypo	closing	chr1	190120816	190121028	213	*
path2	Prrc2b	intron	none	hypo	opening	chr2	32184359	32184853	495	*
path2	Psen2	distal promoter	none	hypo	closing	chr1	180231665	180231730	66	*
path2	Psen2	intron	none	hypo	closing	chr1	180231665	180231730	66	*
path2	Psenen	distal promoter	up	hypo	opening	chr7	30566752	30566897	146	*
path2	Psmc3	intron	up	hypo	closing	chr2	91062168	91062944	777	*
path2	Ptch1	exon	none	hypo	opening	chr13	63534124	63534425	302	*
path2	Ptch1	intron	none	hypo	opening	chr13	63534124	63534425	302	*
path2	Ptch1	3' UTR	none	hypo	opening	chr13	63534124	63534425	302	*
path2	Ptov1	proximal promoter	up	hypo	closing	chr7	44866333	44866743	411	*
path2	Ptov1	distal promoter	up	hypo	closing	chr7	44866333	44866743	411	*
path2	Ptov1	exon	up	hypo	closing	chr7	44866333	44866743	411	*
path2	Ptov1	intron	up	hypo	closing	chr7	44866333	44866743	411	*
path2	Ptp4a3	intron	none	hypo	opening	chr15	73738165	73738745	581	*
path2	Ptprf	intron	up	hypo	closing	chr4	118244547	118244835	289	*
path2	Ptprf	intron	up	hypo	opening	chr4	118256242	118256626	385	*
path2	Ptpru	intron	up	hypo	opening	chr4	131830704	131830974	271	*
path2	Purg	distal promoter	none	hypo	closing	chr8	33384499	33384618	120	*
path2	Pyroxd2	distal promoter	up	hypo	opening	chr19	42755437	42755454	18	*
path2	R74862	distal promoter	none	hypo	opening	chr7	143054698	143054996	299	*
path2	Rab36	intron	none	hypo	opening	chr10	75041430	75041465	36	*
path2	Rab36	exon	none	hypo	opening	chr10	75041782	75042271	490	*
path2	Rab36	intron	none	hypo	opening	chr10	75041782	75042271	490	*
path2	Rab7	proximal promoter	up	hyper	closing	chr6	88045544	88045545	2	*
path2	Rad23a	proximal promoter	up	hypo	closing	chr8	84839176	84839563	388	*
path2	Rad23a	distal promoter	up	hypo	closing	chr8	84839176	84839563	388	*
path2	Rad23a	intron	up	hypo	closing	chr8	84839176	84839563	388	*
path2	Ralgds	intron	up	hypo	closing	chr2	28534208	28534660	453	*
path2	Ranbp3	distal promoter	none	hypo	opening	chr17	56693926	56694290	365	*
path2	Ranbp3	intron	none	hypo	opening	chr17	56693926	56694290	365	*
path2	Rara	exon	none	hypo	opening	chr11	98950783	98951059	277	*
path2	Rara	intron	none	hypo	opening	chr11	98950783	98951059	277	*
[truncated: 299 more rows]
