# Supplementary material for: Dynamic changes in whole genome DNA methylation, chromatin and gene expression during mouse lens differentiation
Source: Epigenetics Chromatin. 2023 Jan 25;16:4. doi: 10.1186/s13072-023-00478-7 (PMC9875507; doi:10.1186/s13072-023-00478-7)
Supplement: Supplementary file 9 — Additional file 9: Table S7. Complete output of HOMER de novo motif search of path Epi(E14.5)Fiber (P0.5)(dif) hypomethylated DMRs. [file 13072_2023_478_MOESM9_ESM.zip]

Archive with 1,722 entries (1,720 files):
- additional_file_9_table_s7/
- __MACOSX/._additional_file_9_table_s7
- additional_file_9_table_s7/index.html
- __MACOSX/additional_file_9_table_s7/._index.html
- additional_file_9_table_s7/homerResults/
- __MACOSX/additional_file_9_table_s7/._homerResults
- additional_file_9_table_s7/homerResults/motif3-10-known.png
- __MACOSX/additional_file_9_table_s7/homerResults/._motif3-10-known.png
- additional_file_9_table_s7/homerResults/motif6-2-homer.png
- __MACOSX/additional_file_9_table_s7/homerResults/._motif6-2-homer.png
- additional_file_9_table_s7/homerResults/motif24-10-homer.png
- __MACOSX/additional_file_9_table_s7/homerResults/._motif24-10-homer.png
- additional_file_9_table_s7/homerResults/motif20-3-homer.png
- __MACOSX/additional_file_9_table_s7/homerResults/._motif20-3-homer.png
- additional_file_9_table_s7/homerResults/motif29-9-known.png
- __MACOSX/additional_file_9_table_s7/homerResults/._motif29-9-known.png
- additional_file_9_table_s7/homerResults/motif10.similar1.logo.png
- __MACOSX/additional_file_9_table_s7/homerResults/._motif10.similar1.logo.png
- additional_file_9_table_s7/homerResults/motif23-10-homer.png
- __MACOSX/additional_file_9_table_s7/homerResults/._motif23-10-homer.png
- additional_file_9_table_s7/homerResults/motif4-10-known.png
- __MACOSX/additional_file_9_table_s7/homerResults/._motif4-10-known.png
- additional_file_9_table_s7/homerResults/motif5-8-homer.png
- __MACOSX/additional_file_9_table_s7/homerResults/._motif5-8-homer.png
- additional_file_9_table_s7/homerResults/motif10-7-known.png
- __MACOSX/additional_file_9_table_s7/homerResults/._motif10-7-known.png
- additional_file_9_table_s7/homerResults/motif10.info.html
- __MACOSX/additional_file_9_table_s7/homerResults/._motif10.info.html
- additional_file_9_table_s7/homerResults/motif23-9-homer.png
- __MACOSX/additional_file_9_table_s7/homerResults/._motif23-9-homer.png
- additional_file_9_table_s7/homerResults/motif20-4-known.png
- __MACOSX/additional_file_9_table_s7/homerResults/._motif20-4-known.png
- additional_file_9_table_s7/homerResults/motif29.motif
- __MACOSX/additional_file_9_table_s7/homerResults/._motif29.motif
- additional_file_9_table_s7/homerResults/motif6-5-known.png
- __MACOSX/additional_file_9_table_s7/homerResults/._motif6-5-known.png
- additional_file_9_table_s7/homerResults/motif14.motif
- __MACOSX/additional_file_9_table_s7/homerResults/._motif14.motif
- additional_file_9_table_s7/homerResults/motif14-2-homer.png
- __MACOSX/additional_file_9_table_s7/homerResults/._motif14-2-homer.png
- additional_file_9_table_s7/homerResults/motif24-1-homer.png
- __MACOSX/additional_file_9_table_s7/homerResults/._motif24-1-homer.png
- additional_file_9_table_s7/homerResults/motif8-7-homer.png
- additional_file_9_table_s7/homerResults/motif2-7-known.png
- __MACOSX/additional_file_9_table_s7/homerResults/._motif2-7-known.png
- additional_file_9_table_s7/homerResults/motif2.motif
- __MACOSX/additional_file_9_table_s7/homerResults/._motif2.motif
- additional_file_9_table_s7/homerResults/motif24-6-known.png
- __MACOSX/additional_file_9_table_s7/homerResults/._motif24-6-known.png
- additional_file_9_table_s7/homerResults/motif17-8-homer.png
- __MACOSX/additional_file_9_table_s7/homerResults/._motif17-8-homer.png
- additional_file_9_table_s7/homerResults/motif14-5-known.png
- __MACOSX/additional_file_9_table_s7/homerResults/._motif14-5-known.png
- additional_file_9_table_s7/homerResults/motif12RV.motif
- __MACOSX/additional_file_9_table_s7/homerResults/._motif12RV.motif
- additional_file_9_table_s7/homerResults/motif7.rvlogo.pdf
- __MACOSX/additional_file_9_table_s7/homerResults/._motif7.rvlogo.pdf
- additional_file_9_table_s7/homerResults/motif1.logo.pdf
- __MACOSX/additional_file_9_table_s7/homerResults/._motif1.logo.pdf
- additional_file_9_table_s7/homerResults/motif4-6-known.png
- __MACOSX/additional_file_9_table_s7/homerResults/._motif4-6-known.png
- additional_file_9_table_s7/homerResults/motif22-7-known.png
- __MACOSX/additional_file_9_table_s7/homerResults/._motif22-7-known.png
- additional_file_9_table_s7/homerResults/motif11-9-homer.png
- __MACOSX/additional_file_9_table_s7/homerResults/._motif11-9-homer.png
- additional_file_9_table_s7/homerResults/motif18-3-known.png
- __MACOSX/additional_file_9_table_s7/homerResults/._motif18-3-known.png
- additional_file_9_table_s7/homerResults/motif17.rvlogo.pdf
- __MACOSX/additional_file_9_table_s7/homerResults/._motif17.rvlogo.pdf
- additional_file_9_table_s7/homerResults/motif25.info.html
- __MACOSX/additional_file_9_table_s7/homerResults/._motif25.info.html
- additional_file_9_table_s7/homerResults/motif12-4-known.png
- __MACOSX/additional_file_9_table_s7/homerResults/._motif12-4-known.png
- additional_file_9_table_s7/homerResults/motif20.rvlogo.pdf
- __MACOSX/additional_file_9_table_s7/homerResults/._motif20.rvlogo.pdf
- additional_file_9_table_s7/homerResults/motif12-3-homer.png
- __MACOSX/additional_file_9_table_s7/homerResults/._motif12-3-homer.png
- additional_file_9_table_s7/homerResults/motif18-4-homer.png
- __MACOSX/additional_file_9_table_s7/homerResults/._motif18-4-homer.png
- additional_file_9_table_s7/homerResults/motif2.info.html
- __MACOSX/additional_file_9_table_s7/homerResults/._motif2.info.html
- additional_file_9_table_s7/homerResults/motif28-7-homer.png
- __MACOSX/additional_file_9_table_s7/homerResults/._motif28-7-homer.png
- additional_file_9_table_s7/homerResults/motif4-1-homer.png
- __MACOSX/additional_file_9_table_s7/homerResults/._motif4-1-homer.png
- additional_file_9_table_s7/homerResults/motif3-9-homer.png
- __MACOSX/additional_file_9_table_s7/homerResults/._motif3-9-homer.png
- additional_file_9_table_s7/homerResults/motif16-6-known.png
- __MACOSX/additional_file_9_table_s7/homerResults/._motif16-6-known.png
- additional_file_9_table_s7/homerResults/motif18-10-known.png
- __MACOSX/additional_file_9_table_s7/homerResults/._motif18-10-known.png
- additional_file_9_table_s7/homerResults/motif25-8-homer.png
- __MACOSX/additional_file_9_table_s7/homerResults/._motif25-8-homer.png
- additional_file_9_table_s7/homerResults/motif26-5-known.png
- __MACOSX/additional_file_9_table_s7/homerResults/._motif26-5-known.png
- additional_file_9_table_s7/homerResults/motif26-2-homer.png
- __MACOSX/additional_file_9_table_s7/homerResults/._motif26-2-homer.png
- additional_file_9_table_s7/homerResults/motif16-1-homer.png
- __MACOSX/additional_file_9_table_s7/homerResults/._motif16-1-homer.png
- additional_file_9_table_s7/homerResults/motif9-9-known.png
- additional_file_9_table_s7/homerResults/motif5-2-known.png
- __MACOSX/additional_file_9_table_s7/homerResults/._motif5-2-known.png
- additional_file_9_table_s7/homerResults/motif17.rvlogo.png
- __MACOSX/additional_file_9_table_s7/homerResults/._motif17.rvlogo.png
- additional_file_9_table_s7/homerResults/motif20.rvlogo.png
- __MACOSX/additional_file_9_table_s7/homerResults/._motif20.rvlogo.png
- additional_file_9_table_s7/homerResults/motif29-4-known.png
- __MACOSX/additional_file_9_table_s7/homerResults/._motif29-4-known.png
- additional_file_9_table_s7/homerResults/motif23-3-known.png
- __MACOSX/additional_file_9_table_s7/homerResults/._motif23-3-known.png
- additional_file_9_table_s7/homerResults/motif19-7-known.png
- __MACOSX/additional_file_9_table_s7/homerResults/._motif19-7-known.png
- additional_file_9_table_s7/homerResults/motif6-8-known.png
- __MACOSX/additional_file_9_table_s7/homerResults/._motif6-8-known.png
- additional_file_9_table_s7/homerResults/motif20-9-known.png
- __MACOSX/additional_file_9_table_s7/homerResults/._motif20-9-known.png
- additional_file_9_table_s7/homerResults/motif13-7-homer.png
- __MACOSX/additional_file_9_table_s7/homerResults/._motif13-7-homer.png
- additional_file_9_table_s7/homerResults/motif23-4-homer.png
- __MACOSX/additional_file_9_table_s7/homerResults/._motif23-4-homer.png
- additional_file_9_table_s7/homerResults/motif29-3-homer.png
- __MACOSX/additional_file_9_table_s7/homerResults/._motif29-3-homer.png
- additional_file_9_table_s7/homerResults/motif5-5-homer.png
- __MACOSX/additional_file_9_table_s7/homerResults/._motif5-5-homer.png
- additional_file_9_table_s7/homerResults/motif29-10-known.png
- __MACOSX/additional_file_9_table_s7/homerResults/._motif29-10-known.png
- additional_file_9_table_s7/homerResults/motif17-2-known.png
- __MACOSX/additional_file_9_table_s7/homerResults/._motif17-2-known.png
- additional_file_9_table_s7/homerResults/motif7.similar.html
- __MACOSX/additional_file_9_table_s7/homerResults/._motif7.similar.html
- additional_file_9_table_s7/homerResults/motif27-1-known.png
- __MACOSX/additional_file_9_table_s7/homerResults/._motif27-1-known.png
- additional_file_9_table_s7/homerResults/motif9-10-homer.png
- __MACOSX/additional_file_9_table_s7/homerResults/._motif9-10-homer.png
- additional_file_9_table_s7/homerResults/motif1-7-homer.png
- __MACOSX/additional_file_9_table_s7/homerResults/._motif1-7-homer.png
- additional_file_9_table_s7/homerResults/motif14-8-known.png
- __MACOSX/additional_file_9_table_s7/homerResults/._motif14-8-known.png
- additional_file_9_table_s7/homerResults/motif27-6-homer.png
- __MACOSX/additional_file_9_table_s7/homerResults/._motif27-6-homer.png
- additional_file_9_table_s7/homerResults/motif2.similar8.motif
- __MACOSX/additional_file_9_table_s7/homerResults/._motif2.similar8.motif
- additional_file_9_table_s7/homerResults/motif17-5-homer.png
- __MACOSX/additional_file_9_table_s7/homerResults/._motif17-5-homer.png
- additional_file_9_table_s7/homerResults/motif7-6-homer.png
- __MACOSX/additional_file_9_table_s7/homerResults/._motif7-6-homer.png
- additional_file_9_table_s7/homerResults/motif12-9-known.png
- __MACOSX/additional_file_9_table_s7/homerResults/._motif12-9-known.png
- additional_file_9_table_s7/homerResults/motif24RV.motif
- __MACOSX/additional_file_9_table_s7/homerResults/._motif24RV.motif
- additional_file_9_table_s7/homerResults/motif28.info.html
- __MACOSX/additional_file_9_table_s7/homerResults/._motif28.info.html
- additional_file_9_table_s7/homerResults/motif21-7-homer.png
- __MACOSX/additional_file_9_table_s7/homerResults/._motif21-7-homer.png
- additional_file_9_table_s7/homerResults/motif15-10-homer.png
- __MACOSX/additional_file_9_table_s7/homerResults/._motif15-10-homer.png
- additional_file_9_table_s7/homerResults/motif16.motif
- __MACOSX/additional_file_9_table_s7/homerResults/._motif16.motif
- additional_file_9_table_s7/homerResults/motif11-4-homer.png
- __MACOSX/additional_file_9_table_s7/homerResults/._motif11-4-homer.png
- additional_file_9_table_s7/homerResults/motif12-10-homer.png
- __MACOSX/additional_file_9_table_s7/homerResults/._motif12-10-homer.png
- additional_file_9_table_s7/homerResults/motif11-3-known.png
- __MACOSX/additional_file_9_table_s7/homerResults/._motif11-3-known.png
- additional_file_9_table_s7/homerResults/motif18-9-homer.png
- __MACOSX/additional_file_9_table_s7/homerResults/._motif18-9-homer.png
- additional_file_9_table_s7/homerResults/motif7-1-known.png
- __MACOSX/additional_file_9_table_s7/homerResults/._motif7-1-known.png
- additional_file_9_table_s7/homerResults/motif9RV.motif
- additional_file_9_table_s7/homerResults/motif26-8-known.png
- __MACOSX/additional_file_9_table_s7/homerResults/._motif26-8-known.png
- additional_file_9_table_s7/homerResults/motif15-6-homer.png
- __MACOSX/additional_file_9_table_s7/homerResults/._motif15-6-homer.png
- additional_file_9_table_s7/homerResults/motif25-5-homer.png
- __MACOSX/additional_file_9_table_s7/homerResults/._motif25-5-homer.png
- additional_file_9_table_s7/homerResults/motif3-4-homer.png
- __MACOSX/additional_file_9_table_s7/homerResults/._motif3-4-homer.png
- additional_file_9_table_s7/homerResults/motif9-3-homer.png
- __MACOSX/additional_file_9_table_s7/homerResults/._motif9-3-homer.png
- additional_file_9_table_s7/homerResults/motif9-4-known.png
- __MACOSX/additional_file_9_table_s7/homerResults/._motif9-4-known.png
- additional_file_9_table_s7/homerResults/motif3-3-known.png
- __MACOSX/additional_file_9_table_s7/homerResults/._motif3-3-known.png
- additional_file_9_table_s7/homerResults/motif1.logo.png
- __MACOSX/additional_file_9_table_s7/homerResults/._motif1.logo.png
- additional_file_9_table_s7/homerResults/motif7.rvlogo.png
- __MACOSX/additional_file_9_table_s7/homerResults/._motif7.rvlogo.png
- additional_file_9_table_s7/homerResults/motif25-2-known.png
- __MACOSX/additional_file_9_table_s7/homerResults/._motif25-2-known.png
- additional_file_9_table_s7/homerResults/motif15-1-known.png
- __MACOSX/additional_file_9_table_s7/homerResults/._motif15-1-known.png
- additional_file_9_table_s7/homerResults/motif11.similar2.motif
- __MACOSX/additional_file_9_table_s7/homerResults/._motif11.similar2.motif
- additional_file_9_table_s7/homerResults/motif12-5-homer.png
- __MACOSX/additional_file_9_table_s7/homerResults/._motif12-5-homer.png
- additional_file_9_table_s7/homerResults/motif18-2-homer.png
- __MACOSX/additional_file_9_table_s7/homerResults/._motif18-2-homer.png
- additional_file_9_table_s7/homerResults/motif4.motif
- __MACOSX/additional_file_9_table_s7/homerResults/._motif4.motif
- additional_file_9_table_s7/homerResults/motif11.similar1.logo.png
- __MACOSX/additional_file_9_table_s7/homerResults/._motif11.similar1.logo.png
- additional_file_9_table_s7/homerResults/motif4-7-homer.png
- __MACOSX/additional_file_9_table_s7/homerResults/._motif4-7-homer.png
- additional_file_9_table_s7/homerResults/motif28-1-homer.png
- __MACOSX/additional_file_9_table_s7/homerResults/._motif28-1-homer.png
- additional_file_9_table_s7/homerResults/motif4.info.html
- __MACOSX/additional_file_9_table_s7/homerResults/._motif4.info.html
- additional_file_9_table_s7/homerResults/motif11-8-known.png
- __MACOSX/additional_file_9_table_s7/homerResults/._motif11-8-known.png
- additional_file_9_table_s7/homerResults/motif22-6-homer.png
- __MACOSX/additional_file_9_table_s7/homerResults/._motif22-6-homer.png
- additional_file_9_table_s7/homerResults/motif12.motif
- __MACOSX/additional_file_9_table_s7/homerResults/._motif12.motif
- additional_file_9_table_s7/homerResults/motif26.logo.png
- __MACOSX/additional_file_9_table_s7/homerResults/._motif26.logo.png
- additional_file_9_table_s7/homerResults/motif22-1-known.png
- __MACOSX/additional_file_9_table_s7/homerResults/._motif22-1-known.png
- additional_file_9_table_s7/homerResults/motif28-6-known.png
- __MACOSX/additional_file_9_table_s7/homerResults/._motif28-6-known.png
- additional_file_9_table_s7/homerResults/motif27.logo.png
- __MACOSX/additional_file_9_table_s7/homerResults/._motif27.logo.png
- additional_file_9_table_s7/homerResults/motif23.info.html
- __MACOSX/additional_file_9_table_s7/homerResults/._motif23.info.html
- additional_file_9_table_s7/homerResults/motif18-5-known.png
- __MACOSX/additional_file_9_table_s7/homerResults/._motif18-5-known.png
- additional_file_9_table_s7/homerResults/motif12-2-known.png
- __MACOSX/additional_file_9_table_s7/homerResults/._motif12-2-known.png
- additional_file_9_table_s7/homerResults/motif26-4-homer.png
- __MACOSX/additional_file_9_table_s7/homerResults/._motif26-4-homer.png
- additional_file_9_table_s7/homerResults/motif3-8-known.png
- __MACOSX/additional_file_9_table_s7/homerResults/._motif3-8-known.png
- additional_file_9_table_s7/homerResults/motif25.rvlogo.png
- __MACOSX/additional_file_9_table_s7/homerResults/._motif25.rvlogo.png
- additional_file_9_table_s7/homerResults/motif25-9-known.png
- __MACOSX/additional_file_9_table_s7/homerResults/._motif25-9-known.png
- additional_file_9_table_s7/homerResults/motif13.logo.pdf
- __MACOSX/additional_file_9_table_s7/homerResults/._motif13.logo.pdf
- additional_file_9_table_s7/homerResults/motif16-7-homer.png
- __MACOSX/additional_file_9_table_s7/homerResults/._motif16-7-homer.png
- additional_file_9_table_s7/homerResults/motif12.rvlogo.png
- __MACOSX/additional_file_9_table_s7/homerResults/._motif12.rvlogo.png
- additional_file_9_table_s7/homerResults/motif12.logo.pdf
- __MACOSX/additional_file_9_table_s7/homerResults/._motif12.logo.pdf
- additional_file_9_table_s7/homerResults/motif9-8-homer.png
- additional_file_9_table_s7/homerResults/motif19-10-known.png
- __MACOSX/additional_file_9_table_s7/homerResults/._motif19-10-known.png
- additional_file_9_table_s7/homerResults/motif26-3-known.png
- __MACOSX/additional_file_9_table_s7/homerResults/._motif26-3-known.png
- additional_file_9_table_s7/homerResults/motif10-1-known.png
- __MACOSX/additional_file_9_table_s7/homerResults/._motif10-1-known.png
- additional_file_9_table_s7/homerResults/motif16.info.html
- __MACOSX/additional_file_9_table_s7/homerResults/._motif16.info.html
- additional_file_9_table_s7/homerResults/motif29-8-homer.png
- __MACOSX/additional_file_9_table_s7/homerResults/._motif29-8-homer.png
- additional_file_9_table_s7/homerResults/motif6-3-known.png
- __MACOSX/additional_file_9_table_s7/homerResults/._motif6-3-known.png
- additional_file_9_table_s7/homerResults/motif5-10-known.png
- __MACOSX/additional_file_9_table_s7/homerResults/._motif5-10-known.png
- additional_file_9_table_s7/homerResults/motif22-10-homer.png
- __MACOSX/additional_file_9_table_s7/homerResults/._motif22-10-homer.png
- additional_file_9_table_s7/homerResults/motif20-2-known.png
- __MACOSX/additional_file_9_table_s7/homerResults/._motif20-2-known.png
- additional_file_9_table_s7/homerResults/motif20-5-homer.png
- __MACOSX/additional_file_9_table_s7/homerResults/._motif20-5-homer.png
- additional_file_9_table_s7/homerResults/motif25RV.motif
- __MACOSX/additional_file_9_table_s7/homerResults/._motif25RV.motif
- additional_file_9_table_s7/homerResults/motif28.rvlogo.pdf
- __MACOSX/additional_file_9_table_s7/homerResults/._motif28.rvlogo.pdf
- additional_file_9_table_s7/homerResults/motif6-4-homer.png
- __MACOSX/additional_file_9_table_s7/homerResults/._motif6-4-homer.png
- additional_file_9_table_s7/homerResults/motif5-9-known.png
- __MACOSX/additional_file_9_table_s7/homerResults/._motif5-9-known.png
- additional_file_9_table_s7/homerResults/motif25-10-homer.png
- __MACOSX/additional_file_9_table_s7/homerResults/._motif25-10-homer.png
- additional_file_9_table_s7/homerResults/motif2.rvlogo.png
- __MACOSX/additional_file_9_table_s7/homerResults/._motif2.rvlogo.png
- additional_file_9_table_s7/homerResults/motif2-10-known.png
- __MACOSX/additional_file_9_table_s7/homerResults/._motif2-10-known.png
- additional_file_9_table_s7/homerResults/motif23-8-known.png
- __MACOSX/additional_file_9_table_s7/homerResults/._motif23-8-known.png
- additional_file_9_table_s7/homerResults/motif7.similar2.logo.png
- __MACOSX/additional_file_9_table_s7/homerResults/._motif7.similar2.logo.png
- additional_file_9_table_s7/homerResults/motif18.logo.png
- __MACOSX/additional_file_9_table_s7/homerResults/._motif18.logo.png
- additional_file_9_table_s7/homerResults/motif10-6-homer.png
- __MACOSX/additional_file_9_table_s7/homerResults/._motif10-6-homer.png
- additional_file_9_table_s7/homerResults/motif19.logo.png
- __MACOSX/additional_file_9_table_s7/homerResults/._motif19.logo.png
- additional_file_9_table_s7/homerResults/motif2-1-known.png
- __MACOSX/additional_file_9_table_s7/homerResults/._motif2-1-known.png
- additional_file_9_table_s7/homerResults/motif8-6-known.png
- additional_file_9_table_s7/homerResults/motif14-3-known.png
- __MACOSX/additional_file_9_table_s7/homerResults/._motif14-3-known.png
- additional_file_9_table_s7/homerResults/motif14-4-homer.png
- __MACOSX/additional_file_9_table_s7/homerResults/._motif14-4-homer.png
- additional_file_9_table_s7/homerResults/motif2.similar8.logo.png
- __MACOSX/additional_file_9_table_s7/homerResults/._motif2.similar8.logo.png
- additional_file_9_table_s7/homerResults/motif8RV.motif
- __MACOSX/additional_file_9_table_s7/homerResults/._motif8RV.motif
- additional_file_9_table_s7/homerResults/motif8-1-homer.png
[truncated: 1,422 more entries]
