# Supplementary material for: Dynamic changes in whole genome DNA methylation, chromatin and gene expression during mouse lens differentiation
Source: Epigenetics Chromatin. 2023 Jan 25;16:4. doi: 10.1186/s13072-023-00478-7 (PMC9875507; doi:10.1186/s13072-023-00478-7)
Supplement: Supplementary file 9 — Additional file 9: Table S7. Complete output of HOMER de novo motif search of path Epi(E14.5)Fiber (P0.5)(dif) hypomethylated DMRs. [file 13072_2023_478_MOESM9_ESM.zip › additional_file_9_table_s7/homerResults/motif8RV.motif]

>CWGTRTGAAYAG	5-CTRTTCAYACWG	-0.534184	-81.012713	0	T:1166.0(37.86%),B:10523.3(27.49%),P:1e-35
0.001	0.997	0.001	0.001
0.568	0.001	0.001	0.430
0.001	0.001	0.997	0.001
0.001	0.001	0.001	0.997
0.534	0.001	0.464	0.001
0.001	0.001	0.001	0.997
0.273	0.001	0.476	0.250
0.859	0.001	0.139	0.001
0.997	0.001	0.001	0.001
0.105	0.427	0.001	0.467
0.758	0.001	0.001	0.240
0.001	0.001	0.997	0.001
